# Supplementary material for: Understanding Strategy of Nitrate and Urea Assimilation in a Chinese Strain of Aureococcus anophagefferens through RNA-Seq Analysis
Source: PLoS One. 2014 Oct 22;9(10):e111069. doi: 10.1371/journal.pone.0111069 (PMC4206512; doi:10.1371/journal.pone.0111069)
Supplement: Table S1 — The information of genes identified in A. anophagefferens grown on urea using RNA-seq technology. (XLS) [file pone.0111069.s001.xls]

## Sheet: S1-Urea
Table S1 The information of genes identified in A. anophagefferens grown on urea using RNA-seq technology
Protein ID	Uniq_reads_number	Length	Coverage	RPKM	E-value	Accession number	Putative function annotation
jgi|Auran1|10068|gw1.1.631.1	254	2949	0.9213	29.3315	0	ref|YP_002993735.1|	Cellobiose phosphorylase
jgi|Auran1|10071|gw1.21.150.1	573	3090	0.9696	63.1498	0	ref|XP_002183209.1|	probable serca-type calcium ATPase
jgi|Auran1|1009|gw1.4.66.1	27	1797	0.4452	5.11672	1e-111	ref|XP_003525438.1|	PREDICTED: ABC transporter B family member 25-like
jgi|Auran1|10095|gw1.5.624.1	464	2796	0.9571	56.5141	1e-174	ref|NP_001121442.1|	CSE1 chromosome segregation 1-like
jgi|Auran1|10097|gw1.5.626.1	341	3024	0.9729	38.4015	0	ref|XP_002286281.1|	isoleucine-trna synthetase
jgi|Auran1|1015|gw1.3.55.1	44	1497	0.5919	10.0094	7e-96	gb|EKC28477.1|	Serine/threonine-protein phosphatase with EF-hands 1
jgi|Auran1|10168|gw1.2.676.1	1141	2406	0.9975	161.497	1e-180	emb|CCA15042.1|	ptype ATPase superfamily putative
jgi|Auran1|10173|gw1.9.277.1	77	2496	0.6971	10.5056	1e-179	ref|XP_002507502.1|	peptidase family U32
jgi|Auran1|10190|gw1.18.124.1	2	2340	0.0419	0.291065	2e-92	ref|XP_002942725.1|	PREDICTED: LOW QUALITY PROTEIN: myosin-X-like
jgi|Auran1|10212|gw1.19.115.1	43	2169	0.4394	6.75126	1e-101	gb|EIE24715.1|	DEAD-domain-containing protein, partial
jgi|Auran1|10217|gw1.5.638.1	137	2346	0.8483	19.887	1e-111	ref|XP_003056952.1|	glycosyltransferase family 66 protein
jgi|Auran1|10223|gw1.10.312.1	270	1845	0.7057	49.836	0	emb|CBJ30651.1|	Intraflagellar transport particle protein
jgi|Auran1|10230|gw1.7.404.1	3	963	0.1121	1.06089	5e-05	emb|CCA17325.1|	unnamed protein product
jgi|Auran1|10241|gw1.132.3.1	28	2055	0.0414	4.64004	2e-60	ref|ZP_01168873.1|	YvgX
jgi|Auran1|10270|gw1.18.125.1	508	1512	0.9914	114.416	0	ref|XP_002289042.1|	GTP pyrophosphokinase-like protein
jgi|Auran1|10272|gw1.12.288.1	48	1440	0.6785	11.3515	1e-136	emb|CCA20210.1|	ATPdependent RNA helicase SUPV3L1 putative
jgi|Auran1|10275|gw1.5.640.1	183	2172	0.9038	28.6924	0	ref|YP_003313830.1|	serine protease, S9A family peptidase
jgi|Auran1|10276|gw1.5.641.1	114	1515	0.8535	25.6252	1e-171	emb|CBJ29096.1|	SNF2 family protein
jgi|Auran1|10293|gw1.7.408.1	61	1932	0.6853	10.7522	1e-103	ref|ZP_09548771.1|	Peptidase S46
jgi|Auran1|103|gw1.18.6.1	22	3402	0.2513	2.20224	1e-165	ref|XP_002427888.1|	multidrug resistance protein, putative
jgi|Auran1|10322|gw1.21.154.1	445	1818	0.9901	83.357	1e-150	emb|CBJ29052.1|	PTIF2, plastid translation intiation factor 2
jgi|Auran1|10333|gw1.7.414.1	1	1626	0.0301	0.209438	1e-113	gb|EJY79720.1|	Glycoside hydrolase, family 31
jgi|Auran1|10344|gw1.35.75.1	47	2064	0.5964	7.75468	1e-132	ref|ZP_10442350.1|	WD40-like beta Propeller containing protein
jgi|Auran1|10354|gw1.13.256.1	169	2022	0.8833	28.463	0	ref|XP_003083453.1|	MGC53673 protein (ISS)
jgi|Auran1|10368|gw1.19.120.1	4	933	0.2101	1.46	4e-33	ref|YP_001995148.1|	fibronectin type III domain-containing protein
jgi|Auran1|10378|gw1.31.79.1	5	1788	0.1314	0.95231	1e-115	ref|YP_174056.1|	alpha-glucuronidase
jgi|Auran1|10388|gw1.6.582.1	416	1767	0.9943	80.1738	0	ref|XP_002998168.1|	DEAD/DEAH box RNA helicase, putative
jgi|Auran1|10394|gw1.19.121.1	21	1620	0.4253	4.41448	1e-106	ref|XP_003080278.1|	ABC1-like (ISS)
jgi|Auran1|1041|gw1.1.59.1	195	1365	0.9861	48.6494	1e-106	emb|CBN76109.1|	n/a
jgi|Auran1|10430|gw1.1.654.1	52	1686	0.5581	10.5032	1e-85	ref|YP_705406.1|	non-ribosomal peptide synthetase
jgi|Auran1|10437|gw1.13.260.1	17	2073	0.3237	2.79271	2e-99	ref|ZP_11108072.1|	anthranilate synthase
jgi|Auran1|10442|gw1.5.656.1	1	753	0.0651	0.452252	1e-39	ref|XP_003459618.1|	PREDICTED: coiled-coil domain-containing protein 22-like, partial
jgi|Auran1|10453|gw1.14.198.1	347	1533	0.9961	77.0838	0	ref|XP_002288885.1|	atp-dependent RNA helicase
jgi|Auran1|10482|gw1.13.262.1	11	582	0.5292	6.43644	1e-49	emb|CBN80096.1|	cAMP-dependent protein kinase catalytic subunit (PKA)
jgi|Auran1|1051|gw1.18.14.1	153	1593	0.9473	32.7078	1e-160	emb|CBJ26552.1|	DNA repair and recombination protein RAD54 homolog
jgi|Auran1|10512|gw1.72.12.1	248	1404	0.9459	60.1534	1e-178	emb|CBJ25651.1|	possible ABC-like PK
jgi|Auran1|10513|gw1.1.658.1	63	1431	0.7051	14.9926	9e-98	ref|XP_003080278.1|	ABC1-like (ISS)
jgi|Auran1|10515|gw1.3.558.1	4	1599	0.1226	0.851897	0	gb|EGB11510.1|	putative 5'-nucleotidase
jgi|Auran1|10532|gw1.4.571.1	7	1530	0.2242	1.55805	0	gb|EGB10629.1|	putative inorganic phosphate transporter
jgi|Auran1|10538|gw1.3.559.1	3254	1722	0.9988	643.517	0	ref|XP_002287516.1|	metalloprotease
jgi|Auran1|10554|gw1.16.198.1	18	1281	0.477	4.78519	4e-90	ref|XP_003563163.1|	PREDICTED: uncharacterized protein sll0005-like
jgi|Auran1|10572|gw1.6.592.1	28	1161	0.5512	8.213	2e-99	gb|EGD81587.1|	polypeptide N-acetylgalactosaminyltransferase 14
jgi|Auran1|10595|gw1.25.123.1	13	1530	0.3464	2.89353	1e-110	ref|XP_001780785.1|	ATP-binding cassette transporter, subfamily B, member 5, group TAP protein PpABCB5
jgi|Auran1|10606|gw1.14.205.1	29	1212	0.5734	8.14838	2e-70	gb|EGD77213.1|	atypical/ABC1/ABC1-C protein kinase
jgi|Auran1|10610|gw1.5.670.1	94	1383	0.8265	23.1463	1e-80	ref|XP_002901095.1|	mannosyl-oligosaccharide alpha-1,2-mannosidase, putative
jgi|Auran1|10628|gw1.2.699.1	23	714	0.7703	10.97	7e-29	ref|XP_001303008.1|	ankyrin repeat protein
jgi|Auran1|10632|gw1.31.81.1	31	1581	0.413	6.67737	1e-131	ref|XP_002909646.1|	putative fatty-acid-CoA ligase, putative
jgi|Auran1|1068|gw1.6.61.1	83	1452	0.907	19.4665	6e-68	ref|XP_002675445.1|	abc transporter
jgi|Auran1|10680|gw1.9.285.1	74	1266	0.7449	19.9055	1e-63	ref|ZP_08134348.1|	TPR repeat protein
jgi|Auran1|10683|gw1.21.163.1	55	1290	0.7023	14.5194	0	gb|EGB05557.1|	pyruvate kinase
jgi|Auran1|10705|gw1.1.676.1	181	1449	0.9448	42.5389	0	ref|XP_002286775.1|	precursor of hydrogenase
jgi|Auran1|10706|gw1.1.677.1	2	1080	0.0907	0.630641	0	gb|EGB12841.1|	putative arylsulfatase
jgi|Auran1|10709|gw1.7.432.1	31	1479	0.5281	7.13788	9e-84	ref|YP_003291632.1|	amidohydrolase
jgi|Auran1|10716|gw1.16.210.1	8	1410	0.278	1.93218	1e-96	ref|XP_002898733.1|	metalloprotease family M14B, putative
jgi|Auran1|10731|gw1.14.209.1	98	1419	0.8309	23.519	1e-127	emb|CBN78752.1|	NADH dehydrogenase (ubiquinone)
jgi|Auran1|10764|gw1.19.126.1	86	849	0.7432	34.4958	1e-78	emb|CBJ26581.1|	G protein-coupled receptor kinase G protein-coupled receptor kinase 2
jgi|Auran1|10784|gw1.6.605.1	1	1431	0.0342	0.237978	1e-144	gb|AAT09104.1|	serine peptidase
jgi|Auran1|10808|gw1.5.691.1	364	1425	0.9923	86.9886	0	gb|EJK78098.1|	nitrite reductase
jgi|Auran1|10813|gw1.2.707.1	92	1470	0.8333	21.3131	1e-58	ref|XP_002906996.1|	NhaC Na:H antiporter (NhaC) family protein
jgi|Auran1|10815|gw1.1.683.1	179	1221	0.9853	49.9244	1e-108	ref|XP_002179275.1|	glyceraldehyde-3-phosphate dehydrogenase
jgi|Auran1|10854|gw1.38.83.1	8	948	0.3819	2.87381	1e-112	emb|CCA20740.1|	tubulin polyglutamylase putative
jgi|Auran1|10873|gw1.58.51.1	17	1545	0.4298	3.74711	0	gb|EGB03482.1|	putative phosphoglucomutase
jgi|Auran1|10874|gw1.21.168.1	146	1218	0.8678	40.8208	1e-109	ref|XP_003081871.1|	oxidoreductase (ISS)
jgi|Auran1|10881|gw1.8.365.1	12	1260	0.3516	3.2433	7e-51	ref|ZP_08429734.1|	polyketide synthase module, partial
jgi|Auran1|10893|gw1.26.117.1	219	867	0.714	86.0203	1e-15	ref|XP_001956624.1|	GF24494
jgi|Auran1|10912|gw1.2.715.1	18	1356	0.4499	4.52052	1e-102	ref|XP_647465.1|	peptidase M20 family protein
jgi|Auran1|10939|gw1.9.296.1	7	1464	0.2158	1.62829	0	gb|EGB08209.1|	mercuric reductase
jgi|Auran1|10951|gw1.31.89.1	22	903	0.66	8.2968	0	gb|EGB04561.1|	O-linked GlcNAc transferase-like protein
jgi|Auran1|10953|gw1.2.717.1	40	1425	0.6933	9.55919	0	gb|EGB11922.1|	putative 5'-nucleotidase
jgi|Auran1|10968|gw1.12.314.1	12	1515	0.3069	2.69739	1e-155	emb|CBN79408.1|	probable carboxypeptidase; Cxp
jgi|Auran1|10990|gw1.2.722.1	4	1266	0.0427	1.07597	0	gb|EGB12111.1|	putative ammonium transporter
jgi|Auran1|11000|gw1.10.336.1	2	1176	0.0833	0.57916	0	gb|EGB08101.1|	putative ammonium transporter
jgi|Auran1|11009|gw1.4.591.1	3	912	0.1371	1.12022	3e-57	ref|XP_003457275.1|	PREDICTED: protein FAM63A-like
jgi|Auran1|11045|gw1.10.337.1	23	1308	0.5573	5.98819	2e-97	dbj|BAE42780.1|	unnamed protein product
jgi|Auran1|11050|gw1.17.196.1	11	1194	0.3266	3.13736	4e-52	ref|YP_002907573.1|	beta-ketoacyl synthase
jgi|Auran1|11057|gw1.7.440.1	1	1101	0.0445	0.309306	8e-44	gb|AAF06055.1|AC009513_11	F12P19.11
jgi|Auran1|11098|gw1.7.442.1	32	1269	0.6036	8.58745	0	gb|EGB09270.1|	iduronate-2-sulfatase-like protein
jgi|Auran1|11133|gw1.15.213.1	279	1167	0.5201	81.4159	0	gb|EGB06519.1|	MYST histone acetyl transferase-like protein
jgi|Auran1|11136|gw1.9.304.1	12	1356	0.3562	3.01368	7e-78	ref|YP_723337.1|	AMP-dependent synthetase and ligase
jgi|Auran1|11143|gw1.8.378.1	29	1296	0.652	7.62024	2e-44	ref|YP_001550583.1|	aspartyl/glutamyl-tRNA amidotransferase subunit A
jgi|Auran1|11148|gw1.4.602.1	243	1230	0.9659	67.2786	1e-154	ref|XP_003082151.1|	histidyl-tRNA synthetase, putative (ISS)
jgi|Auran1|1116|gw1.2.77.1	785	1926	0.9979	138.8	1e-175	emb|CBJ32823.1|	Eukaryotic translation initiation factor 3 subunit a (subunit 10)
jgi|Auran1|11168|gw1.5.710.1	15	675	0.3244	7.56769	3e-34	ref|ZP_00055134.2|	COG0790: FOG: TPR repeat, SEL1 subfamily
jgi|Auran1|11187|gw1.12.324.1	13	960	0.4302	4.61156	1e-67	ref|YP_412648.1|	leucyl aminopeptidase
jgi|Auran1|11203|gw1.12.325.1	675	1017	0.8977	226.026	4e-38	gb|EKE39212.1|	GCC2 and GCC3 domain containing protein
jgi|Auran1|11223|gw1.22.128.1	122	1098	0.9563	37.8384	4e-65	emb|CCA21790.1|	replication protein A 70 kDa DNAbinding subunit puta
jgi|Auran1|11234|gw1.47.37.1	1	1320	0.0371	0.257989	0	gb|EGB03779.1|	putative amino acid N-acetyltransferase
jgi|Auran1|1127|gw1.11.36.1	2	1374	0.0713	0.4957	9e-88	emb|CAX12360.1|	novel protein similar to H.sapiens CNNM2, cyclin M2 (CNNM2)
jgi|Auran1|11273|gw1.1.725.1	98	1095	0.2475	30.4781	3e-30	gb|EKE39212.1|	GCC2 and GCC3 domain containing protein
jgi|Auran1|1128|gw1.23.30.1	144	1476	0.7324	33.224	5e-94	emb|CCA20416.1|	ATPase family AAA domaincontaining protein 3A putat
jgi|Auran1|1129|gw1.24.30.1	1	1269	0.0386	0.268358	1e-152	ref|XP_002999178.1|	metalloprotease family M14A, putative
jgi|Auran1|11299|gw1.2.745.1	5	990	0.1848	1.71993	9e-39	emb|CBN77375.1|	Hypothetical leucine rich repeat calmodulin binding protein
jgi|Auran1|11312|gw1.10.344.1	95	1185	0.9722	27.3012	1e-112	emb|CBJ28738.1|	hemolysin-related protein
jgi|Auran1|11333|gw1.3.607.1	17	1026	0.5517	5.64257	1e-33	gb|EKE39212.1|	GCC2 and GCC3 domain containing protein
jgi|Auran1|1134|gw1.7.68.1	249	1578	0.9677	53.7363	0	gb|EGB08909.1|	putative aldehyde dehydrogenase
jgi|Auran1|11348|gw1.11.359.1	428	813	0.9926	179.279	7e-62	ref|XP_002899252.1|	programmed cell death protein, putative
jgi|Auran1|11362|gw1.26.126.1	3	1371	0.1072	0.745177	2e-68	gb|AAD38183.1|AF153270_1	dynein heavy chain, partial
jgi|Auran1|1138|gw1.19.18.1	193	1101	0.941	59.6961	1e-143	ref|XP_003742527.1|	PREDICTED: tRNA-dihydrouridine(47) synthase
jgi|Auran1|11394|gw1.9.306.1	23	1242	0.5982	6.30641	4e-51	gb|AAK50056.1|AF363629_1	enolase
jgi|Auran1|1140|gw1.3.60.1	39	1338	0.6876	9.92623	1e-148	ref|XP_002905001.1|	CDK5 regulatory subunit-associated protein 1
jgi|Auran1|11416|gw1.2.753.1	14	999	0.3844	4.77242	1e-67	ref|NP_001090272.2|	zinc finger, MYND-type containing 10
jgi|Auran1|11422|gw1.5.726.1	1	939	0.0522	0.362669	0	gb|EGB10098.1|	dual specificity protein phosphatase-like protein CDC14A
jgi|Auran1|11435|gw1.10.349.1	9	927	0.4121	3.30627	9e-45	ref|XP_001896260.1|	ribosomal protein S6 kinase alpha 3
jgi|Auran1|11443|gw1.3.617.1	34	1011	0.2502	11.4526	4e-98	gb|ABL96301.1|	Bacl-2
jgi|Auran1|1146|gw1.52.3.1	70	1761	0.5338	13.5368	8e-99	ref|XP_001185722.2|	PREDICTED: protein arginine N-methyltransferase 5-like
jgi|Auran1|11462|gw1.31.95.1	1	1107	0.0443	0.30763	7e-32	ref|XP_003737657.1|	PREDICTED: peptidyl-prolyl cis-trans isomerase FKBP4-like
jgi|Auran1|1147|gw1.3.61.1	12	1401	0.2877	2.91688	8e-83	ref|XP_002290732.1|	cyclic nucleotide and voltage-activated ion channel
jgi|Auran1|11470|gw1.4.625.1	69	909	0.9307	25.85	1e-74	emb|CBJ32550.1|	kinesin
jgi|Auran1|11471|gw1.4.626.1	19	1158	0.5345	5.58754	5e-57	ref|XP_002741333.1|	PREDICTED: protein midA homolog, mitochondrial-like
jgi|Auran1|11473|gw1.3.619.1	104	1281	0.8158	27.6478	1e-146	ref|XP_002895398.1|	fumarylacetoacetase
jgi|Auran1|11479|gw1.2.760.1	70	1251	0.8289	19.0553	1e-107	ref|XP_002290611.1|	aminotransferase
jgi|Auran1|11485|gw1.4.627.1	68	1101	0.8438	21.0328	3e-97	ref|XP_001562018.1|	putative arginine N-methyltransferase, type III
jgi|Auran1|11487|gw1.7.466.1	8	1017	0.3156	2.67883	3e-77	ref|YP_004863656.1|	Tfp pilus assembly protein PilF
jgi|Auran1|11520|gw1.26.127.1	5	1149	0.2115	1.48192	2e-68	ref|YP_731035.1|	cell death suppressor protein Lls1-like protein
jgi|Auran1|11529|gw1.4.634.1	120	1026	0.9074	39.8299	8e-58	ref|XP_002906350.1|	spastin and Fidgetin-like protein
jgi|Auran1|11569|gw1.7.468.1	30	1014	0.574	10.0753	0	gb|EGB09164.1|	putative asparaginase
jgi|Auran1|1158|gw1.20.40.1	231	1449	0.9676	54.2899	6e-83	gb|EEQ84083.1|	anion exchange family protein
jgi|Auran1|11603|gw1.10.356.1	124	657	0.2694	64.2735	4e-81	emb|CBN75468.1|	Alb3 homolog, thylakoidal inner membrane insertase
jgi|Auran1|11604|gw1.5.745.1	23	1119	0.4549	6.9996	6e-84	ref|XP_003083283.1|	Predicted unusual protein kinase (ISS)
jgi|Auran1|11607|gw1.2.770.1	98	1245	0.9598	26.806	1e-155	emb|CBJ27325.1|	Cysteine desulfurase
jgi|Auran1|11609|gw1.7.472.1	26	1236	0.6432	7.16359	2e-88	pdb|2QEE|A	Chain A, Crystal Structure Of Putative Amidohydrolase Bh0493 From Bacillus Halodurans C-125
jgi|Auran1|11611|gw1.28.113.1	57	861	0.8513	22.5449	1e-69	ref|XP_002500075.1|	HIRA protein
jgi|Auran1|11634|gw1.10.357.1	12	1026	0.4776	3.98299	2e-67	emb|CAO87823.1|	unnamed protein product
jgi|Auran1|11640|gw1.44.64.1	9	1062	0.3531	2.88598	5e-77	ref|YP_004407220.1|	regulatory P domain-containing protein
jgi|Auran1|1165|gw1.10.24.1	79	1458	0.8086	18.4521	0	gb|EGB08070.1|	putative ABC transporter
jgi|Auran1|11655|gw1.8.399.1	1	753	0.0651	0.452252	2e-34	ref|ZP_03788397.1|	TPR repeat domain protein
jgi|Auran1|11702|gw1.45.70.1	4	921	0.202	1.47903	2e-51	ref|XP_003084252.1|	quinoprotein (ISS)
jgi|Auran1|11710|gw1.4.647.1	65	1239	0.8354	17.8656	5e-98	ref|YP_434003.1|	G3E family GTPase
jgi|Auran1|11722|gw1.25.138.1	40	663	0.5867	20.5458	4e-56	emb|CBJ26581.1|	G protein-coupled receptor kinase G protein-coupled receptor kinase 2
jgi|Auran1|11729|gw1.5.756.1	44	1197	0.7962	12.518	2e-47	ref|ZP_01626842.1|	putative saccharopine dehydrogenase
jgi|Auran1|11749|gw1.5.761.1	10	1083	0.3001	3.14447	2e-74	ref|XP_002897884.1|	Intraflagellar Transport Protein 57
jgi|Auran1|1175|gw1.3.63.1	47	1299	0.6328	12.3215	1e-115	ref|XP_002680035.1|	ATP-dependent RNA helicase
jgi|Auran1|11755|gw1.11.373.1	14	987	0.5491	4.83044	1e-48	ref|XP_002293456.1|	RabGAP
jgi|Auran1|11763|gw1.5.765.1	1	1152	0.0425	0.295613	5e-85	ref|XP_002293647.1|	DnaJ protein
jgi|Auran1|11765|gw1.3.644.1	22	1224	0.5114	6.12092	4e-83	ref|YP_001735588.1|	FAD dependent oxidoreductase, putative
jgi|Auran1|11767|gw1.7.483.1	89	897	0.932	33.7888	2e-70	emb|CBJ33234.1|	Nug1, nuclear ribosome-associated GTPase
jgi|Auran1|11777|gw1.10.363.1	193	1059	0.9594	62.0636	2e-68	emb|CAO87823.1|	unnamed protein product
jgi|Auran1|11784|gw1.3.649.1	20	1056	0.4119	6.44973	4e-61	emb|CBN77571.1|	similar to CG7697-PA
jgi|Auran1|11794|gw1.5.767.1	63	1092	0.9286	19.6469	1e-49	ref|YP_004492363.1|	phosphoribosylglycinamide synthetase
jgi|Auran1|11801|gw1.6.668.1	540	1233	0.9943	149.144	6e-67	ref|YP_001978013.1|	cyclopropane-fatty-acyl-phospholipid synthase
jgi|Auran1|11816|gw1.5.769.1	9	963	0.4019	3.18267	4e-68	ref|YP_004294321.1|	AFG1 family ATPase
jgi|Auran1|11820|gw1.1.759.1	1	1071	0.0458	0.31797	3e-49	ref|XP_003079100.1|	COG4399: Uncharacterized protein conserved in bacteria (ISS)
jgi|Auran1|1185|gw1.7.69.1	264	1248	0.9696	72.0386	1e-166	emb|CBJ28876.1|	GTPBP1, EF1alpha-like GTPase
jgi|Auran1|11850|gw1.9.321.1	14	798	0.5476	5.97449	5e-78	ref|XP_002193509.1|	PREDICTED: similar to Pseudouridylate synthase 3
jgi|Auran1|11851|gw1.3.653.1	4	744	0.2634	1.83089	6e-25	emb|CBK25344.2|	unnamed protein product
jgi|Auran1|11858|gw1.14.237.1	3	774	0.1899	1.31995	3e-48	emb|CAJ20430.1|	protein phosphatase 2C, putative
jgi|Auran1|11871|gw1.14.238.1	41	939	0.8317	14.8694	8e-79	ref|YP_478554.1|	GTPase ObgE
jgi|Auran1|11873|gw1.1.765.1	43	1200	0.2783	12.2029	7e-90	gb|AAQ98793.1|	delta-4 fatty acid desaturase
jgi|Auran1|11887|gw1.7.492.1	150	1176	0.9796	43.437	0	gb|EGB09109.1|	peptidase
jgi|Auran1|11890|gw1.5.775.1	54	1170	0.9214	15.7175	0	gb|EGB10553.1|	peptidase 2
jgi|Auran1|11897|gw1.5.777.1	20	924	0.3258	7.37113	2e-56	emb|CCA20908.1|	transcriptional regulator ATRX putative
jgi|Auran1|119|gw1.11.3.1	4	3753	0.0522	0.362959	1e-157	ref|NP_181013.1|	ABC transporter C family member 2
jgi|Auran1|11902|gw1.7.493.1	1	801	0.0612	0.425151	1e-59	emb|CCA21456.1|	serine/threonine protein kinase putative
jgi|Auran1|11903|gw1.17.212.1	347	828	0.9662	142.717	6e-76	ref|XP_657127.1|	protein kinase 2
jgi|Auran1|11909|gw1.18.144.1	23	975	0.719	8.03339	6e-63	ref|XP_002289172.1|	RNA polymerase
jgi|Auran1|1191|gw1.4.75.1	150	1242	0.6425	41.1287	1e-116	ref|XP_002902693.1|	N(2),N(2)-dimethylguanosine tRNA methyltransferase, putative
jgi|Auran1|11912|gw1.5.779.1	186	1131	0.9805	56.0049	1e-102	ref|XP_002902399.1|	COP9 signalosome complex subunit, putative
jgi|Auran1|11914|gw1.13.288.1	75	1158	0.9007	22.0561	3e-88	emb|CBJ30106.1|	Similarities to Heat shock protein 70-probable alternative splicing
jgi|Auran1|1193|gw1.3.65.1	24	1359	0.5121	6.01406	1e-108	dbj|BAB30499.1|	unnamed protein product
jgi|Auran1|11962|gw1.10.368.1	65	954	0.9654	23.2028	1e-71	ref|XP_002907027.1|	angio-associated migratory cell protein
jgi|Auran1|11974|gw1.3.663.1	13	990	0.4566	4.47182	1e-89	ref|XP_001012928.1|	Papain family cysteine protease containing protein
jgi|Auran1|11979|gw1.3.664.1	2	714	0.07	0.95391	1e-73	ref|XP_003056337.1|	intracellular chloride channel family
jgi|Auran1|11983|gw1.2.793.1	20	1116	0.6362	6.10297	1e-74	ref|XP_003081355.1|	cysteine desulfurase (ISS)
jgi|Auran1|11991|gw1.2.794.1	53	1164	0.7844	15.506	2e-82	ref|XP_002288057.1|	aspartate aminotransferase
jgi|Auran1|12024|gw1.15.226.1	1	957	0.0512	0.355847	4e-57	ref|XP_002290732.1|	cyclic nucleotide and voltage-activated ion channel
jgi|Auran1|1204|gw1.12.25.1	58	1563	0.7441	12.637	0	gb|EGB07292.1|	putative selenocysteine-specific elongation factor, selB
jgi|Auran1|12054|gw1.34.93.1	151	753	0.7025	68.2901	2e-63	gb|EKG10135.1|	SAC3/GANP/Nin1/mts3/eIF-3 p25
jgi|Auran1|12057|gw1.31.102.1	58	1071	0.719	18.4423	5e-65	ref|XP_001028008.1|	Sua5/YciO/YrdC/YwlC family protein
jgi|Auran1|1208|gw1.5.75.1	295	1365	0.9377	73.5978	0	gb|EGB10152.1|	putative calcium dependent protein kinase
jgi|Auran1|12100|gw1.11.377.1	152	939	0.9787	55.1257	2e-71	ref|XP_002286981.1|	carboxyl-terminal protease
jgi|Auran1|12112|gw1.12.350.1	1638	1101	0.9973	506.643	4e-93	ref|XP_001416499.1|	NhaA family transporter: sodium ion/proton
jgi|Auran1|12123|gw1.4.674.1	65	813	0.8844	27.2269	2e-81	ref|XP_002903523.1|	cysteinyl-tRNA synthetase, putative
jgi|Auran1|12141|gw1.10.374.1	48	699	0.9099	23.3851	4e-94	ref|XP_002287036.1|	UDP-galactose:N-acetylgalactosamine-alpha-R beta 1,3-galactosyltransferase
jgi|Auran1|12147|gw1.7.506.1	69	948	0.866	24.7866	3e-60	gb|EGD80439.1|	radical SAM domain-containing protein
jgi|Auran1|12150|gw1.22.133.1	13	699	0.6638	6.33347	3e-36	ref|ZP_08298468.1|	MORN repeat protein
jgi|Auran1|12151|gw1.129.3.1	12	1104	0.0851	3.70159	1e-116	ref|XP_002290445.1|	D-3-phosphoglycerate dehydrogenase
jgi|Auran1|12176|gw1.6.684.1	9	1185	0.3165	2.58643	2e-56	ref|YP_001232711.1|	putative RNA methylase
jgi|Auran1|12238|gw1.5.800.1	30	984	0.5793	10.3825	1e-45	ref|ZP_04577694.1|	S-adenosylmethionine:tRNA-ribosyltransferase-isomerase
jgi|Auran1|12241|gw1.8.422.1	58	834	0.7698	23.6831	2e-67	ref|XP_002900236.1|	tRNA (guanine-N(1)-)-methyltransferase, putative
jgi|Auran1|12244|gw1.10.377.1	779	660	0.9985	401.947	1e-160	gb|EGB07880.1|	putative plastid light harvesting protein isoform 45
jgi|Auran1|12246|gw1.7.509.1	14	1077	0.376	4.42678	1e-103	gb|ABL96301.1|	Bacl-2
jgi|Auran1|12250|gw1.16.232.1	10	816	0.3395	4.17336	1e-49	ref|XP_002739867.1|	PREDICTED: WD repeat containing, antisense to TP53-like
jgi|Auran1|12251|gw1.13.292.1	76	939	0.9308	27.5628	1e-123	ref|XP_002904032.1|	fidgetin-like protein
jgi|Auran1|12252|gw1.9.333.1	37	771	0.6265	16.3427	3e-29	ref|XP_001603133.2|	PREDICTED: transmembrane protein 184C-like
jgi|Auran1|12262|gw1.14.251.1	1	630	0.0778	0.540549	5e-53	emb|CBN79728.1|	RecName: Full=Mitogen-activated protein kinase kinase kinase A; AltName: Full=MAPK/ERK kinase 1; Short=MEK kinase 1; Short=MEKK 1; AltName: Full=MAPK/ERK kinase A; Short=MEK kinase A; Short=MEKK A; Sh
jgi|Auran1|12283|gw1.23.158.1	102	717	0.9177	48.4459	7e-51	ref|XP_002895746.1|	tRNA pseudouridine synthase
jgi|Auran1|12320|gw1.13.295.1	5	402	0.495	4.23565	9e-42	gb|ABQ22421.1|	nucleoside diphosphate kinase 7-like protein
jgi|Auran1|12328|gw1.45.83.1	24	669	0.7593	12.2169	9e-43	gb|EFA76684.1|	putative ATPase
jgi|Auran1|12336|gw1.9.336.1	2	489	0.2004	1.39283	5e-36	ref|XP_002681209.1|	serine/threonine protein kinase
jgi|Auran1|12344|gw1.29.112.1	22	1029	0.5141	7.28087	1e-96	ref|ZP_09052834.1|	tRNA (uracil-5-)-methyltransferase
jgi|Auran1|12350|gw1.22.136.1	155	939	0.934	56.2137	6e-58	gb|EKF38079.1|	mevalonate kinase, putative
jgi|Auran1|12382|gw1.2.828.1	1	948	0.0517	0.359226	0	gb|EGB12190.1|	di-N-acetyl-chitobiase-like protein
jgi|Auran1|12403|gw1.10.383.1	2	675	0.1452	1.00903	1e-130	gb|EGB07898.1|	putative ABC transporter
jgi|Auran1|12409|gw1.1.810.1	64	993	0.8691	21.9486	1e-68	emb|CBJ32224.1|	MORN repeat variant family protein
jgi|Auran1|12414|gw1.4.687.1	299	1080	0.9963	94.2808	1e-106	ref|XP_002184319.1|	uroporphyrinogen decarboxylase
jgi|Auran1|12429|gw1.17.218.1	13	861	0.4541	5.14181	7e-60	ref|XP_002032059.1|	GM26350
jgi|Auran1|1243|gw1.44.2.1	94	1371	0.8884	23.3489	1e-136	ref|XP_002904236.1|	kinesin-like protein
jgi|Auran1|12439|gw1.16.237.1	1	702	0.0698	0.485108	6e-51	gb|EGR33796.1|	morn domain repeat protein
jgi|Auran1|12440|gw1.7.511.1	2	693	0.075	0.982817	1e-120	ref|XP_002502619.1|	udp-galactopyranose mutase
jgi|Auran1|12447|gw1.74.8.1	12	720	0.3319	5.67577	1e-123	emb|CBN74306.1|	biotin synthase
jgi|Auran1|12470|gw1.2.839.1	41	747	0.7711	18.6913	5e-74	emb|CBQ67919.1|	probable MSP1-intra-mitochondrial sorting protein
jgi|Auran1|12473|gw1.2.840.1	488	789	0.9873	210.629	1e-115	emb|CBJ31941.1|	cyclin B2
jgi|Auran1|12482|gw1.2.842.1	10	687	0.441	4.957	1e-172	gb|EGB11875.1|	putative 3'5'-cyclic nucleotide phosphodiesterase
jgi|Auran1|12494|gw1.23.162.1	14	1059	0.4655	4.50202	3e-83	ref|XP_001691612.1|	aldo/keto reductase
jgi|Auran1|12499|gw1.1.818.1	1	600	0.0817	0.567577	1e-128	gb|EGB12710.1|	O-linked GlcNAc transferase-like protein
jgi|Auran1|12504|gw1.8.426.1	102	891	0.9428	38.9851	5e-81	ref|XP_002177348.1|	plastidic triose-phosphate/phosphate translocator
jgi|Auran1|12514|gw1.6.703.1	118	1050	0.86	38.2709	2e-80	gb|EIE26519.1|	kinesin-domain-containing protein
jgi|Auran1|12519|gw1.1.820.1	168	897	0.971	63.7812	2e-74	emb|CBJ33275.1|	Triose phosphate/phosphate translocator, non-green plastid, chloroplast precursor (CTPT), C-terminal
jgi|Auran1|12526|gw1.125.4.1	11	915	0.4055	4.094	2e-72	ref|XP_002997878.1|	peptide chain release factor 1
jgi|Auran1|12528|gw1.5.825.1	5	981	0.2243	1.73571	1e-76	ref|XP_003384556.1|	PREDICTED: extracellular sulfatase Sulf-2-like
jgi|Auran1|12530|gw1.6.704.1	83	969	0.9763	29.1696	6e-93	ref|YP_005443525.1|	ribosomal RNA large subunit methyltransferase N
jgi|Auran1|12533|gw1.51.49.1	2	501	0.1956	1.35947	1e-28	gb|EJY74330.1|	CAMP-dependent protein kinase, regulatory subunit 1-2
jgi|Auran1|1254|gw1.17.15.1	401	1701	0.9806	80.2816	0	gb|AFJ68659.1|	lysyl-tRNA synthetase, class II, partial
jgi|Auran1|12548|gw1.3.709.1	3	1011	0.1454	1.01052	1e-177	gb|EGB11537.1|	mraW S-adenosyl-L-methionine-dependent methyltransferase-like protein
jgi|Auran1|12561|gw1.2.844.1	222	699	0.9313	108.156	7e-52	ref|XP_001713512.1|	RNA-polymerase sigma factor
jgi|Auran1|12568|gw1.4.693.1	1	717	0.0683	0.47496	1e-158	gb|EGB10591.1|	putative ABC transporter
jgi|Auran1|12569|gw1.103.3.1	6	1161	0.2214	1.75993	1e-121	ref|ZP_08985784.1|	DSH domain protein
jgi|Auran1|12570|gw1.6.706.1	5	690	0.3203	2.46772	1e-54	ref|XP_003083197.1|	Asparaginyl peptidases (ISS)
jgi|Auran1|12574|gw1.6.707.1	63	939	0.7274	22.8481	8e-90	gb|EIE25274.1|	WD40 repeat-like protein
jgi|Auran1|12582|gw1.7.522.1	190	795	0.9698	81.3883	6e-56	ref|XP_641697.1|	transmembrane protein 184C
jgi|Auran1|12585|gw1.8.431.1	1	954	0.0514	0.356966	5e-72	ref|ZP_09912505.1|	amidohydrolase 2
jgi|Auran1|12587|gw1.45.84.1	2	885	0.1107	0.769595	2e-67	gb|AFD32688.1|	cAMP-dependent protein kinase 1
jgi|Auran1|12619|gw1.35.99.1	10	789	0.4563	4.31617	2e-58	ref|ZP_09508856.1|	silent information regulator protein Sir2
jgi|Auran1|12623|gw1.3.714.1	84	987	0.7974	28.9826	1e-168	gb|EGB11709.1|	putative Zn transporter
jgi|Auran1|12634|gw1.4.698.1	6	903	0.2137	2.26276	8e-48	ref|YP_006556086.1|	malonyl-CoA decarboxylase
jgi|Auran1|12637|gw1.25.147.1	41	687	0.9491	20.3237	8e-62	ref|XP_003814870.1|	PREDICTED: ribonuclease H2 subunit A
jgi|Auran1|12663|gw1.6.711.1	38	780	0.6397	16.5907	1e-53	ref|XP_001739255.1|	myosin light chain kinase
jgi|Auran1|12664|gw1.17.223.1	54	1020	0.8618	18.0289	2e-37	ref|YP_004576422.1|	aspartate-semialdehyde dehydrogenase
jgi|Auran1|12696|gw1.19.152.1	89	708	0.9068	42.8087	2e-73	ref|XP_002905581.1|	cyclin-L1, putative
jgi|Auran1|12714|gw1.6.714.1	142	702	0.9744	68.8854	4e-59	gb|EFA77686.1|	ABC transporter A family protein
jgi|Auran1|12738|gw1.398.3.1	134	1329	0.8758	34.3365	1e-155	ref|XP_002902888.1|	VAC14 family protein
jgi|Auran1|12783|gw1.6.717.1	12637	906	0.9989	4749.98	3e-62	gb|AAK73277.1|	cellulase
jgi|Auran1|12795|gw1.7.534.1	1	777	0.0631	0.438283	1e-115	gb|EGB09294.1|	glyoxylate reductase
jgi|Auran1|12800|gw1.248.6.1	43	936	0.8248	15.6447	1e-78	ref|YP_002313257.1|	lipoprotein
jgi|Auran1|12803|gw1.5.842.1	110	612	0.902	61.2092	2e-97	ref|XP_002297090.1|	protease
jgi|Auran1|12804|gw1.8.448.1	5	840	0.1976	2.02706	3e-76	ref|ZP_10601994.1|	putative TIM-barrel fold metal-dependent hydrolase
jgi|Auran1|12817|gw1.1.837.1	9	747	0.3909	4.10296	2e-47	ref|XP_003446619.1|	PREDICTED: mitogen-activated protein kinase kinase kinase 2-like
jgi|Auran1|12818|gw1.133.2.1	171	918	0.902	63.435	6e-82	emb|CCA24422.1|	protein kinase putative
jgi|Auran1|12834|gw1.25.148.1	5	657	0.3729	2.59167	4e-44	gb|AAC47268.1|	44 kDa regulatory subunit of cAMP-dependent protein kinase
jgi|Auran1|12844|gw1.9.351.1	40	987	0.7477	13.8013	6e-74	ref|XP_002997293.1|	tRNA-dihydrouridine synthase, putative
jgi|Auran1|1287|gw1.23.33.1	47	1251	0.7658	12.7943	7e-67	ref|XP_002416759.1|	phospholipid:diacylglycerol acyltransferase, putative
jgi|Auran1|12877|gw1.5.850.1	445	960	0.9917	157.857	1e-135	ref|XP_003079574.1|	quinone oxidoreductase (ISS)
jgi|Auran1|12902|gw1.8.451.1	1	996	0.0492	0.341914	1e-121	ref|YP_004584618.1|	cobalamin synthesis protein P47K
jgi|Auran1|12910|gw1.21.191.1	177	894	0.9911	67.4235	1e-140	emb|CBJ31646.1|	MPBQ/MSBQ transferase
jgi|Auran1|12914|gw1.4.710.1	64	948	0.8935	22.9904	1e-75	ref|XP_003218624.1|	PREDICTED: glutaredoxin-3-like
jgi|Auran1|12916|gw1.16.248.1	16	1008	0.4573	5.40549	1e-119	ref|YP_004584618.1|	cobalamin synthesis protein P47K
jgi|Auran1|1293|gw1.2.82.1	228	1479	0.8046	52.498	1e-136	gb|EGB12461.1|	putative serine/threonine protein kinase
jgi|Auran1|12944|gw1.1.847.1	105	996	0.9438	35.9009	1e-126	ref|ZP_07299067.1|	cobalamin synthesis protein/P47K family protein
jgi|Auran1|12956|gw1.23.170.1	12	954	0.435	4.2836	3e-67	ref|YP_003704346.1|	oxidoreductase domain-containing protein
jgi|Auran1|12957|gw1.2.878.1	74	816	0.9669	30.8828	1e-126	ref|XP_002171929.1|	ribosomal RNA assembly protein mis3
jgi|Auran1|1296|gw1.25.19.1	117	1392	0.8901	28.6235	1e-81	emb|CCA20488.1|	RNAbinding protein putative
jgi|Auran1|12964|gw1.14.266.1	77	891	0.8114	29.4299	7e-39	ref|YP_002298927.1|	oxidoreductase, zinc-binding dehydrogenase family
jgi|Auran1|12967|gw1.5.853.1	25	930	0.6634	9.15446	2e-36	ref|XP_003725262.1|	PREDICTED: transmembrane protein 231-like
jgi|Auran1|12971|gw1.6.730.1	1	696	0.0704	0.48929	3e-28	ref|XP_504992.1|	YALI0F04422p
jgi|Auran1|12972|gw1.28.130.1	46	930	0.828	16.8442	2e-99	ref|XP_002294199.1|	kinesin motor protein-like protein
jgi|Auran1|12975|gw1.17.230.1	18	1068	0.3858	5.73954	8e-31	gb|EIE22712.1|	AB-hydrolase YheT
jgi|Auran1|12990|gw1.8.454.1	228	816	0.8934	95.1526	1e-142	gb|AAT09097.1|	cathepsin Z
jgi|Auran1|13007|gw1.19.157.1	17	825	0.5442	7.01731	3e-56	ref|XP_002292529.1|	myosin light chain kinase
jgi|Auran1|13024|gw1.8.456.1	2	672	0.1458	1.01353	7e-46	ref|XP_002899255.1|	tRNA-dihydrouridine synthase, putative
jgi|Auran1|13028|gw1.3.737.1	63	852	0.9038	25.1812	2e-78	gb|EGG15034.1|	glycosyltransferase
jgi|Auran1|13083|gw1.4.720.1	67	840	0.956	27.1626	4e-93	ref|XP_003074294.1|	putative exopolyphosphatase (ISS)
jgi|Auran1|1309|gw1.16.15.1	131	1095	0.9689	40.7411	5e-94	ref|NP_001089410.1|	myotubularin
jgi|Auran1|13102|gw1.17.238.1	4	612	0.2533	2.22579	9e-33	ref|NP_991151.2|	scavenger mRNA-decapping enzyme DcpS
jgi|Auran1|13109|gw1.2.890.1	17	984	0.6657	5.88342	1e-50	ref|ZP_01743087.1|	histone deacetylase family protein
jgi|Auran1|13121|gw1.7.552.1	4	936	0.2094	1.45532	8e-72	gb|ACL14809.1|	cAMP-dependent protein kinase catalytic subunit 2
jgi|Auran1|13138|gw1.9.359.1	217	867	0.9423	85.2347	3e-45	ref|XP_793972.3|	PREDICTED: dehydrogenase/reductase SDR family member 12-like
jgi|Auran1|13143|gw1.18.163.1	55	1008	0.7778	18.5814	3e-74	ref|YP_002512294.1|	proline iminopeptidase
jgi|Auran1|13162|gw1.3.744.1	11	582	0.5842	6.43644	2e-29	gb|EFA81640.1|	ankyrin repeat-containing protein
jgi|Auran1|13173|gw1.6.743.1	23	957	0.6792	8.18449	0	gb|EGB09487.1|	sideroflexin 5-like protein
jgi|Auran1|13174|gw1.1.860.1	8	849	0.3746	3.20891	0	gb|EGB12502.1|	putative DNA polymerase B
jgi|Auran1|13176|gw1.6.744.1	19	636	0.7531	10.1735	3e-69	ref|XP_003078080.1|	unnamed protein product
jgi|Auran1|13177|gw1.62.3.1	2	657	0.1492	1.03667	8e-26	ref|XP_002431503.1|	enzymatic polyprotein; Endonuclease; Reverse transcriptase, putative
jgi|Auran1|13178|gw1.5.862.1	127	873	0.9462	49.5411	2e-45	ref|XP_394955.3|	PREDICTED: ribosomal protein S6 kinase alpha-3 isoform 1
jgi|Auran1|13179|gw1.7.555.1	56	687	0.8763	27.7592	2e-66	ref|ZP_01730697.1|	erthyrocyte band 7 integral membrane protein, protein 7.2B, stomatin
jgi|Auran1|1318|gw1.2.86.1	81	1554	0.7876	17.7505	1e-106	ref|YP_002377141.1|	FAD dependent oxidoreductase
jgi|Auran1|13189|gw1.5.863.1	3	909	0.1078	1.12391	1e-38	gb|EEH50381.1|	sulfate transporter
jgi|Auran1|13204|gw1.12.385.1	9	768	0.3229	3.99077	5e-46	ref|YP_003561532.1|	2,5-diketo-D-gluconic acid reductase A
jgi|Auran1|13221|gw1.16.257.1	115	936	0.9476	41.8406	3e-80	ref|YP_379456.1|	thioredoxin reductase
jgi|Auran1|13224|gw1.7.559.1	146	831	0.9892	59.8312	5e-32	ref|ZP_05413747.1|	putative epimerase/reductase
jgi|Auran1|13232|gw1.3.750.1	20	732	0.4522	9.30454	4e-41	emb|CCH95474.1|	Uncharacterized oxidoreductase At1g06690, chloroplastic
jgi|Auran1|13243|gw1.2.898.1	1	468	0.1047	0.727662	6e-20	ref|XP_001021524.1|	Protein kinase domain containing protein
jgi|Auran1|1326|gw1.8.43.1	5	1065	0.1653	1.59881	1e-100	emb|CBN78194.1|	flagellar associated protein
jgi|Auran1|13263|gw1.14.279.1	16	786	0.5776	6.93223	6e-47	ref|ZP_04670158.1|	oxidoreductase-aldo/keto reductase family
jgi|Auran1|13267|gw1.7.561.1	5	852	0.243	1.99851	1e-47	ref|NP_435502.1|	ornithine cyclodeaminase
jgi|Auran1|1327|gw1.35.16.1	13	1494	0.2871	2.96325	0	gb|EGB04410.1|	putative arylsulfatase
jgi|Auran1|13271|gw1.12.391.1	343	774	0.9548	150.914	1e-51	pdb|4G31|A	Chain A, Crystal Structure Of Gsk6414 Bound To Perk (R587-R1092, Delete A660- T867) At 2.28 A Resolution
jgi|Auran1|13281|gw1.23.174.1	18	726	0.7865	8.44329	6e-55	ref|XP_788498.1|	PREDICTED: calcineurin-like phosphoesterase domain-containing protein 1-like
jgi|Auran1|13301|gw1.29.124.1	9	885	0.3831	3.46318	2e-28	emb|CBJ33050.1|	Aryl sulfotransferase
jgi|Auran1|13311|gw1.4.740.1	12	519	0.6821	7.8739	2e-24	ref|YP_002840971.1|	ankyrin
jgi|Auran1|13322|gw1.12.392.1	6	720	0.2625	2.83788	1e-71	ref|NP_173559.1|	uncharacterized protein
jgi|Auran1|13348|gw1.4.744.1	56	816	0.6777	23.3708	4e-75	emb|CCA24586.1|	unnamed protein product
jgi|Auran1|13365|gw1.6.753.1	98	852	0.9225	39.1708	3e-47	gb|AAC38954.1|	mannitol-1-phosphatase
jgi|Auran1|13369|gw1.16.259.1	10	912	0.3509	3.73406	1e-52	ref|NP_254278.1|	arylsulfatase B precursor
jgi|Auran1|13379|gw1.16.260.1	1	531	0.0923	0.64133	1e-71	emb|CBJ26936.1|	Rab32A, RAB family GTPase
jgi|Auran1|13380|gw1.1.876.1	62	843	0.7568	25.0461	2e-52	emb|CCD16667.1|	unnamed protein product
jgi|Auran1|13383|gw1.7.564.1	28	783	0.7752	12.1779	8e-85	emb|CBN74489.1|	Possible a2??蝮阩dependent protein kinase, EF-Hand protein superfamily
jgi|Auran1|13413|gw1.6.758.1	14	789	0.4854	6.04264	1e-51	ref|ZP_02188671.1|	carboxyvinyl-carboxyphosphonate phosphorylmutase
jgi|Auran1|13416|gw1.1.880.1	2	480	0.2042	1.41894	4e-58	ref|XP_002897259.1|	metalloprotease family M16A, putative
jgi|Auran1|13422|gw1.1.881.1	1	804	0.0609	0.423565	9e-34	ref|XP_003743820.1|	PREDICTED: mitochondrial glutamate carrier 1-like
jgi|Auran1|13431|gw1.5.880.1	5	861	0.2393	1.97762	2e-54	ref|ZP_09486183.1|	ABC transporter periplasmic solute-binding protein
jgi|Auran1|13433|gw1.6.761.1	1	639	0.0767	0.532936	2e-39	ref|XP_002969808.1|	ATP-binding cassette transporter
jgi|Auran1|13438|gw1.2.914.1	28	789	0.616	12.0853	8e-45	ref|XP_003062007.1|	voltage-gated ion channel superfamily
jgi|Auran1|13446|gw1.9.368.1	26	885	0.6814	10.0047	8e-76	ref|ZP_02190899.1|	Phenazine biosynthesis PhzC/PhzF protein
jgi|Auran1|13453|gw1.6.763.1	2084	525	0.9981	1351.81	1e-128	gb|EGB09834.1|	putative plastid light harvesting protein isoform 33
jgi|Auran1|1346|gw1.22.24.1	139	1212	0.9068	39.056	1e-101	ref|XP_001694445.1|	O-acetyltransferase-related protein
jgi|Auran1|13477|gw1.1.886.1	26	687	0.6594	12.8882	4e-30	ref|NP_001061897.1|	Os08g0439100
jgi|Auran1|13488|gw1.1.888.1	36	882	0.6542	13.8998	8e-50	emb|CBJ31536.1|	photolyase 1
jgi|Auran1|13498|gw1.34.106.1	5	783	0.1941	2.17462	2e-58	emb|CBN74406.1|	Predicted hydrolases or acyltransferases (alpha/beta hydrolase superfamily)
jgi|Auran1|13505|gw1.7.568.1	117	765	0.9268	52.0835	1e-106	emb|CBN74971.1|	chloroplast dimethyladenosine synthase (Partial)
jgi|Auran1|13518|gw1.6.768.1	27	648	0.7423	14.1894	1e-28	gb|EIM21694.1|	SET domain-containing protein
jgi|Auran1|13525|gw1.9.372.1	23	576	0.7969	13.5982	1e-27	ref|YP_002432269.1|	temperature sensitive supressor-like protein
jgi|Auran1|1353|gw1.12.28.1	7	1569	0.1695	1.51933	2e-73	gb|EFQ26654.1|	phytoene desaturase
jgi|Auran1|13553|gw1.5.888.1	7	711	0.391	3.35277	2e-48	ref|XP_003384424.1|	PREDICTED: sulfotransferase 1C2A-like
jgi|Auran1|13576|gw1.4.757.1	4	360	0.4111	3.78384	5e-25	pdb|1N0R|A	Chain A, 4ank: A Designed Ankyrin Repeat Protein With Four Identical Consensus Repeats
jgi|Auran1|13578|gw1.3.766.1	87	552	0.9855	53.673	8e-72	ref|XP_002997057.1|	pre-mRNA-splicing factor ISY1
jgi|Auran1|13581|gw1.9.375.1	37	645	0.6527	19.5352	1e-22	ref|ZP_10526058.1|	putative lipoprotein
jgi|Auran1|13593|gw1.6.771.1	2	633	0.1548	1.07597	1e-38	emb|CAQ13898.1|	novel protein similar to vertebrate ATP-binding cassette, sub-family A (ABC1), member 4 (ABCA4)
jgi|Auran1|13597|gw1.16.264.1	18	501	0.7285	12.2352	1e-27	gb|EGD79944.1|	camp-dependent protein kinase type I-beta regulatory subunit
jgi|Auran1|13600|gw1.5.891.1	199	729	0.9396	92.9611	1e-154	gb|EGB10348.1|	putative ABC transporter, partial
jgi|Auran1|13608|gw1.25.157.1	15	696	0.5316	7.33935	3e-77	ref|XP_002175777.1|	ATPase family AAA domain-containing protein
jgi|Auran1|13624|gw1.1.897.1	13	825	0.5636	5.36618	7e-54	ref|YP_006445090.1|	Fe-S oxidoreductase
jgi|Auran1|13628|gw1.10.409.1	7	807	0.316	2.95393	4e-46	ref|ZP_09443586.1|	Glyoxal reductase
jgi|Auran1|13629|gw1.13.336.1	9	411	0.5839	7.45721	4e-14	ref|ZP_01691242.1|	leucine-rich repeat containing protein
jgi|Auran1|13633|gw1.9.377.1	35	681	0.7827	17.5024	1e-166	gb|EGB08414.1|	putative ABC transporter, partial
jgi|Auran1|13634|gw1.10.410.1	1	606	0.0809	0.561957	3e-68	ref|XP_003517475.1|	PREDICTED: putative phosphoglycerate mutase DET1-like
jgi|Auran1|13646|gw1.21.200.1	4	717	0.2106	1.89984	1e-149	gb|EGB05549.1|	methyltransferase-like protein
jgi|Auran1|13671|gw1.9.378.1	2	705	0.139	0.966088	5e-80	ref|NP_441899.1|	peptide chain release factor 2
jgi|Auran1|13675|gw1.12.404.1	60	729	0.9396	28.0285	0	gb|EGB07502.1|	putative endo-beta-1,3-1,4 glucanase
jgi|Auran1|13690|gw1.4.769.1	59	693	0.8918	28.9931	7e-45	ref|XP_003112542.1|	CRE-CRN-2 protein
jgi|Auran1|13698|gw1.6.778.1	24	696	0.8233	11.743	2e-45	ref|YP_003071848.1|	pirin
jgi|Auran1|13701|gw1.19.166.1	6	669	0.1644	3.05422	3e-49	ref|ZP_03115192.1|	stage V sporulation protein K
jgi|Auran1|13713|gw1.23.185.1	106	762	0.9764	47.3725	1e-76	ref|XP_002896716.1|	syntaxin, putative
jgi|Auran1|13714|gw1.1.901.1	9	384	0.5182	7.98155	8e-24	ref|ZP_08134348.1|	TPR repeat protein
jgi|Auran1|13753|gw1.2.937.1	5	807	0.2107	2.10995	9e-59	gb|EGS37428.1|	glyoxal reductase
jgi|Auran1|13754|gw1.17.254.1	6	519	0.4644	3.93695	3e-23	gb|EFW18881.1|	dynamin GTPase
jgi|Auran1|13761|gw1.7.575.1	7	675	0.3644	3.53159	2e-47	emb|CCA19243.1|	methyltransferase domaincontaining protein putative
jgi|Auran1|13764|gw1.644.3.1	17	1029	0.1963	5.62612	0	ref|XP_002998211.1|	ribonucleoside-diphosphate reductase large subunit
jgi|Auran1|13765|gw1.6.781.1	23	753	0.7078	10.4018	7e-62	ref|XP_002178387.1|	reductase with NAD or NADP as acceptor
jgi|Auran1|13767|gw1.11.418.1	155	807	0.9864	65.4085	1e-101	ref|YP_005442114.1|	putative prephenate dehydratase
jgi|Auran1|13789|gw1.4.776.1	4	636	0.3082	2.1418	1e-37	gb|EJY74228.1|	ParA multi-domain protein
jgi|Auran1|13803|gw1.6.785.1	10	321	0.6012	10.6089	1e-12	emb|CBL80609.1|	protein containing DUF124
jgi|Auran1|13838|gw1.25.161.1	235	816	0.9951	98.0739	7e-70	emb|CBN74067.1|	translation initiation factor eIF3 f subunit
jgi|Auran1|13844|gw1.14.282.1	1	714	0.0686	0.476955	7e-45	ref|ZP_09137847.1|	carboxylesterase type B, partial
jgi|Auran1|13851|gw1.18.174.1	98	522	0.9368	63.9339	5e-19	ref|XP_420715.2|	PREDICTED: DCN1-like protein 4 isoform 2
jgi|Auran1|13853|gw1.6.786.1	39	255	0.898	52.0835	5e-56	gb|EGB09518.1|	TPR-containing protein
jgi|Auran1|1387|gw1.21.26.1	21	1596	0.4398	4.48087	8e-70	emb|CBJ25521.1|	similar to xylulokinase homolog
jgi|Auran1|13917|gw1.6.792.1	7	804	0.3955	2.96495	6e-80	ref|ZP_11130960.1|	L-aspartate dehydrogenase
jgi|Auran1|13918|gw1.5.911.1	52	747	0.8568	23.706	6e-81	gb|EIE22690.1|	kinase-like protein, partial
jgi|Auran1|13930|gw1.6.795.1	155	642	0.972	82.219	4e-65	ref|XP_002906211.1|	mRNA decapping enzyme
jgi|Auran1|13936|gw1.4.781.1	299	705	0.9801	144.43	4e-52	ref|ZP_09247521.1|	integral membrane protein
jgi|Auran1|13949|gw1.12.420.1	1	690	0.071	0.493545	2e-25	ref|XP_002294499.1|	mitochondrial carrier protein
jgi|Auran1|13960|gw1.12.421.1	8	498	0.5763	5.47062	6e-45	emb|CCA22575.1|	inositol polyphosphate 5phosphatase putative
jgi|Auran1|13974|gw1.3.782.1	12	516	0.6066	7.91967	2e-43	ref|NP_199579.1|	uncharacterized protein
jgi|Auran1|13977|gw1.7.585.1	1	657	0.0746	0.518335	5e-86	emb|CBN79249.1|	WD repeat protein
jgi|Auran1|13990|gw1.28.135.1	9	738	0.3659	4.153	4e-38	ref|ZP_01085298.1|	putative ABC transporter, inner membrane subunit
jgi|Auran1|14005|gw1.1.918.1	1	753	0.0651	0.452252	1e-82	gb|EGZ17828.1|	phosphglycerate mutase
jgi|Auran1|14007|gw1.11.427.1	26	783	0.6628	11.308	3e-92	ref|XP_002502394.1|	DNA glycosylase
jgi|Auran1|14012|gw1.6.798.1	34	627	0.866	18.4666	2e-22	ref|ZP_09751048.1|	TIGR00266 family protein
jgi|Auran1|14019|gw1.8.489.1	8	474	0.4072	5.74761	8e-17	ref|XP_003908432.1|	PREDICTED: potassium channel subfamily K member 3
jgi|Auran1|14036|gw1.6.801.1	35	705	0.8511	16.9065	1e-30	ref|ZP_04164801.1|	Protein containing DUF124
jgi|Auran1|14060|gw1.12.425.1	20	663	0.6214	10.2729	2e-78	ref|ZP_03989632.1|	ATP-dependent metalloprotease ftsH
jgi|Auran1|14064|gw1.2.964.1	106	378	0.9762	95.497	3e-39	ref|XP_002904936.1|	cyclin-Y-like protein
jgi|Auran1|14079|gw1.16.273.1	5	516	0.3527	3.29986	2e-26	gb|EKE41841.1|	Rho guanine nucleotide exchange factor, putative
jgi|Auran1|14095|gw1.2.968.1	34	720	0.7472	16.0813	3e-96	ref|XP_002782938.1|	dolichol phosphate mannose synthase, putative
jgi|Auran1|14117|gw1.28.138.1	33	552	0.8659	20.3587	3e-31	gb|EGG22030.1|	allantoinase
jgi|Auran1|14124|gw1.17.266.1	13	621	0.5008	7.12898	1e-23	ref|NP_001122677.1|	Protein PXL-1, isoform c
jgi|Auran1|14127|gw1.9.392.1	9	639	0.4257	4.79642	2e-40	gb|ADY44825.1|	Endonuclease III-like protein 1
jgi|Auran1|14129|gw1.1.929.1	15	738	0.5122	6.92167	5e-34	gb|ADO27826.1|	15-hydroxyprostaglandin dehydrogenase (NAD)
jgi|Auran1|14133|gw1.1.930.1	38	561	0.7986	23.0673	1e-132	gb|EGB13117.1|	putative plastid light harvesting protein isoform 37
jgi|Auran1|14137|gw1.3.791.1	3	684	0.1798	1.49362	8e-46	ref|ZP_09428973.1|	putative HpcH/HpaI aldolase family protein; 2,4-dihydroxyhept-2-ene-1,7-dioic acid aldolase (HHED aldolase)
jgi|Auran1|14145|gw1.3.792.1	39	522	0.908	25.4431	8e-36	gb|ADD19029.1|	Rab GTPase interacting factor
jgi|Auran1|14167|gw1.2.978.1	21	534	0.588	13.3923	1e-33	ref|XP_003762941.1|	PREDICTED: DNA polymerase iota-like, partial
jgi|Auran1|14185|gw1.345.7.1	15	921	0.3062	5.54635	1e-139	ref|XP_002287622.1|	lipoic acid synthetase
jgi|Auran1|14200|gw1.8.497.1	36	639	0.8263	19.1857	8e-49	ref|XP_002020564.1|	GL14062
jgi|Auran1|14206|gw1.5.939.1	7	615	0.3724	3.87613	8e-48	gb|EEE28232.1|	D-3-phosphoglycerate dehydrogenase, putative
jgi|Auran1|14207|gw1.2.981.1	8	765	0.3072	3.56127	4e-66	ref|YP_001235511.1|	short-chain dehydrogenase/reductase SDR
jgi|Auran1|14209|gw1.2.982.1	20	690	0.4188	9.8709	2e-44	gb|EFW45102.1|	vacuolar-sorting protein SNF8
jgi|Auran1|14212|gw1.2.983.1	52	654	0.844	27.0771	6e-64	emb|CCC95776.1|	unnamed protein product
jgi|Auran1|14230|gw1.5.941.1	70	747	0.8514	31.9119	1e-34	ref|XP_001308850.1|	TKL family protein kinase
jgi|Auran1|14236|gw1.2.985.1	51	741	0.8111	23.4384	3e-39	emb|CBY20423.1|	unnamed protein product
jgi|Auran1|1424|gw1.9.51.1	2	1494	0.0656	0.455885	1e-90	ref|XP_001917185.2|	PREDICTED: sodium/calcium exchanger 2-like
jgi|Auran1|14255|gw1.28.141.1	1	651	0.0753	0.523112	7e-77	ref|XP_002176766.1|	phosphoglycerate mutase
jgi|Auran1|14273|gw1.5.947.1	5	477	0.4193	3.56966	6e-37	ref|ZP_10768897.1|	proteasome subunit alpha
jgi|Auran1|14278|gw1.14.294.1	62	753	0.8473	28.0396	2e-47	ref|XP_003056403.1|	zinc permease family
jgi|Auran1|14287|gw1.190.3.1	14	801	0.2759	5.95211	1e-125	ref|XP_002903616.1|	kinesin-like protein
jgi|Auran1|1432|gw1.12.32.1	13	1569	0.3053	2.8216	1e-83	ref|XP_002286667.1|	ABC transporter
jgi|Auran1|14330|gw1.280.7.1	52	1092	0.3526	16.2165	0	ref|XP_002502619.1|	udp-galactopyranose mutase
jgi|Auran1|14339|gw1.1.943.1	126	720	0.8444	59.5955	1e-117	gb|EGB12493.1|	putative FeS assembly protein
jgi|Auran1|14350|gw1.34.109.1	17	609	0.7504	9.50621	1e-47	gb|EJY81406.1|	Tubulin-tyrosine ligase family protein
jgi|Auran1|14357|gw1.7.595.1	42	435	0.8644	32.8803	6e-38	emb|CBJ27202.1|	MORN repeat-containing protein
jgi|Auran1|14358|gw1.3.800.1	25	486	0.7469	17.5178	2e-19	emb|CBA71725.1|	conserved Sel1 repeat protein
jgi|Auran1|14373|gw1.58.68.1	6	501	0.2156	4.0784	1e-23	ref|ZP_04578652.1|	Sel1 repeat-containing protein
jgi|Auran1|14382|gw1.3.801.1	76	507	0.9803	51.0483	8e-52	ref|XP_816637.1|	ubiquitin hydrolase
jgi|Auran1|14383|gw1.7.596.1	9	366	0.6311	8.37408	5e-20	ref|XP_002785978.1|	chaperone protein DnaJ, putative
jgi|Auran1|14392|gw1.3.803.1	5	690	0.3551	2.46772	4e-52	ref|YP_002505319.1|	amino acid adenylation protein
jgi|Auran1|14396|gw1.26.174.1	414	579	0.9914	243.499	6e-25	emb|CBJ26302.1|	Heat shock protein 40 like protein
jgi|Auran1|14403|gw1.13.350.1	16	639	0.7261	8.52697	1e-158	gb|EGB06946.1|	putative 2OG-Fe(II) oxidoreductase like-protein
jgi|Auran1|14407|gw1.3.805.1	193	513	0.9766	128.12	7e-52	gb|EGB06946.1|	putative 2OG-Fe(II) oxidoreductase like-protein
jgi|Auran1|14410|gw1.4.804.1	20	507	0.8304	13.4338	2e-16	ref|ZP_05061131.1|	3-hydroxybutyryl-CoA dehydratase, putative
jgi|Auran1|14444|gw1.13.351.1	3	516	0.2151	1.97992	2e-38	gb|EFW43269.1|	Ogfod2 protein
jgi|Auran1|14446|gw1.6.819.1	13	513	0.7778	8.62982	4e-24	gb|EFA83480.1|	WD40 repeat-containing protein
jgi|Auran1|14447|gw1.10.445.1	60	669	0.8565	30.5422	5e-24	gb|EIE19834.1|	DUF28-domain-containing protein
jgi|Auran1|14460|gw1.4.806.1	80	597	0.9464	45.6343	9e-63	ref|NP_001234511.1|	plastid quinol oxidase
jgi|Auran1|14468|gw1.29.130.1	43	708	0.774	20.6829	1e-54	ref|ZP_06188997.1|	short chain dehydrogenase/reductase family oxidoreductase
jgi|Auran1|14487|gw1.13.352.1	15	492	0.7398	10.3825	5e-34	ref|ZP_09670322.1|	tRNA/rRNA methyltransferase (SpoU)
jgi|Auran1|14493|gw1.3.810.1	255	462	0.9892	187.964	3e-91	emb|CBJ33336.1|	eukaryotic initiation factor 2 beta subunit
jgi|Auran1|14498|gw1.34.110.1	11	597	0.5226	6.27472	2e-36	ref|XP_002906112.1|	protein kinase
jgi|Auran1|14519|gw1.5.957.1	378	558	0.991	230.692	1e-94	emb|CCA15308.1|	splicing factor U2AF 35 kDa subunit putative
jgi|Auran1|14540|gw1.1.952.1	50	543	0.9429	31.3578	4e-38	ref|XP_002287046.1|	dubious peptide deformylase
jgi|Auran1|14567|gw1.24.157.1	443	444	0.9887	339.779	2e-37	emb|CBJ32843.1|	tetrapyrrole-binding protein
jgi|Auran1|14569|gw1.12.452.1	1	687	0.0713	0.4957	9e-50	ref|ZP_07395587.1|	phosphoglycerate mutase 1
jgi|Auran1|14587|gw1.46.72.1	1	417	0.1175	0.816657	4e-35	gb|AER26680.1|	putative polyketide synthase, partial
jgi|Auran1|14595|gw1.21.215.1	2037	600	0.9933	1156.15	1e-145	gb|EGB05558.1|	putative plastid light harvesting protein isoform 30
jgi|Auran1|14638|gw1.29.133.1	2675	543	0.9982	1677.64	1e-129	gb|EGB04815.1|	putative plastid light harvesting protein isoform 24
jgi|Auran1|14641|gw1.45.99.1	38	474	0.9726	27.3012	1e-15	ref|ZP_08134348.1|	TPR repeat protein
jgi|Auran1|14644|gw1.28.146.1	185	642	0.9626	98.1324	3e-87	ref|XP_002291800.1|	phosphoglycerate mutase
jgi|Auran1|14652|gw1.19.177.1	9	480	0.5188	6.38524	1e-31	emb|CCD60451.1|	proteasome subunit alpha 2 (T01 family)
jgi|Auran1|14663|gw1.22.159.1	73	321	0.9907	77.445	4e-24	ref|XP_002902218.1|	ubiquitin-conjugating enzyme E2, putative
jgi|Auran1|14671|gw1.12.454.1	1	414	0.1184	0.822575	1e-73	gb|EGB02494.1|	putative Guanidinoacetate N-methyltransferase
jgi|Auran1|14673|gw1.52.55.1	1	678	0.0723	0.50228	3e-42	gb|AEU11006.1|	NpnB
jgi|Auran1|14688|gw1.10.453.1	37	576	0.8299	21.8753	3e-41	ref|XP_002769785.1|	2-deoxyglucose-6-phosphate phosphatase, putative
jgi|Auran1|14720|gw1.12.456.1	3718	534	0.9944	2371.07	1e-128	gb|EGB07306.1|	putative plastid light harvesting protein isoform 27
jgi|Auran1|14730|gw1.6.825.1	195	603	0.9652	110.127	2e-25	ref|XP_002908600.1|	dysferlin-like protein
jgi|Auran1|14741|gw1.7.607.1	34	399	0.9273	29.019	4e-20	ref|ZP_05977698.1|	Sel1 repeat protein
jgi|Auran1|14747|gw1.3.813.1	24	645	0.307	12.6715	4e-50	dbj|BAF57614.1|	snRNP70K protein
jgi|Auran1|14749|gw1.2.1017.1	1	444	0.1104	0.766995	2e-30	ref|XP_788965.1|	PREDICTED: poly(U)-specific endoribonuclease-A-like isoform 2
jgi|Auran1|14750|gw1.5.962.1	50	393	0.9567	43.3265	3e-20	gb|EGF25847.1|	dual specificity protein phosphatase family protein
jgi|Auran1|14766|gw1.6.827.1	2	660	0.1485	1.03196	1e-27	ref|NP_001024842.1|	Protein KIN-2, isoform b
jgi|Auran1|14776|gw1.14.300.1	12	393	0.6463	10.3984	2e-37	gb|AAP79185.1|	plastid protein SufE
jgi|Auran1|14787|gw1.7.608.1	47	426	0.9366	37.572	1e-20	ref|ZP_05320117.1|	TPR repeat protein
jgi|Auran1|1481|gw1.5.95.1	14	1134	0.4277	4.20427	0	gb|EGB10131.1|	putative arylsulfatase
jgi|Auran1|1482|gw1.28.10.1	210	1233	0.9749	58.0005	1e-66	gb|EJY88044.1|	SNF2 family N-terminal domain containing protein
jgi|Auran1|14836|gw1.35.113.1	2	579	0.1693	1.17632	8e-22	ref|ZP_11089970.1|	HAD-superfamily hydrolase
jgi|Auran1|14858|gw1.2.1028.1	2234	552	0.9728	1378.22	1e-122	gb|EGB12138.1|	putative plastid light harvesting protein isoform 16
jgi|Auran1|14864|gw1.2.1030.1	55	477	0.9539	39.2663	8e-38	emb|CCC55868.1|	RxLR effector candidate precursor, partial
jgi|Auran1|14865|gw1.13.359.1	1	552	0.0888	0.616931	1e-30	ref|XP_002408101.1|	calcium-dependent cysteine protease, putative
jgi|Auran1|14886|gw1.5.967.1	5	558	0.4283	3.05149	2e-35	ref|YP_005301103.1|	ATP-dependent RNA helicase RhlE
jgi|Auran1|14888|gw1.1.976.1	21	399	0.8897	17.9235	1e-18	ref|YP_002840971.1|	ankyrin
jgi|Auran1|14928|gw1.6.836.1	33	546	0.8938	20.5824	1e-36	emb|CCA85118.1|	putative Prolyl 4-hydroxylase alpha subunit
jgi|Auran1|1493|gw1.13.35.1	98	1323	0.6304	25.2256	2e-84	ref|NP_001071886.1|	EFHC2 protein
jgi|Auran1|14945|gw1.23.203.1	127	651	0.9877	66.4352	1e-35	gb|EKF73854.1|	hemolysin III-like protein
jgi|Auran1|14950|gw1.12.461.1	20	573	0.8988	11.8864	6e-38	ref|XP_003383307.1|	PREDICTED: 3'-5' exoribonuclease 1-like
jgi|Auran1|14958|gw1.6.839.1	29	534	0.8914	18.4941	1e-46	ref|XP_002906814.1|	50S ribosomal protein L4
jgi|Auran1|14993|gw1.3.826.1	199	633	0.9463	107.059	7e-49	ref|YP_634472.1|	maleylacetoacetate isomerase
jgi|Auran1|14994|gw1.12.462.1	183	687	0.9927	90.7131	1e-35	ref|XP_829573.1|	1-acyl-sn-glycerol-3-phosphate acyltransferase protein
jgi|Auran1|14995|gw1.13.367.1	17	639	0.3928	9.05991	8e-33	ref|XP_002904713.1|	tenascin-like protein
jgi|Auran1|15004|gw1.31.128.1	23	498	0.6104	15.728	3e-47	ref|ZP_05030141.1|	signal peptidase I
jgi|Auran1|15008|gw1.14.305.1	18	534	0.3745	11.4791	2e-44	gb|AAD17310.1|	solute carrier protein
jgi|Auran1|15016|gw1.38.102.1	39	546	0.4322	24.3247	2e-32	emb|CAI72668.1|	kinesin family member 3a
jgi|Auran1|15032|gw1.55.45.1	6	663	0.2097	3.08186	2e-33	ref|ZP_01168154.1|	RluA protein
jgi|Auran1|15035|gw1.6.847.1	14	408	0.7525	11.6854	3e-25	ref|XP_002289147.1|	imidazoleglycerol-phosphate dehydratase
jgi|Auran1|15038|gw1.3.832.1	4	483	0.4058	2.82026	4e-32	gb|EHR75624.1|	riboflavin biosynthesis protein RibD
jgi|Auran1|1504|gw1.29.16.1	24	1392	0.4935	5.87148	1e-121	gb|EGZ09310.1|	family 47 glycoside hydrolase
jgi|Auran1|15050|gw1.5.973.1	109	240	0.9458	154.665	1e-17	ref|ZP_08119608.1|	helicase
jgi|Auran1|15075|gw1.23.206.1	148	513	0.9981	98.2472	7e-25	gb|AAD17310.1|	solute carrier protein
jgi|Auran1|15079|gw1.8.522.1	5	462	0.4286	3.68556	1e-39	ref|XP_003082714.1|	unnamed protein product
jgi|Auran1|15080|gw1.2.1041.1	135	642	0.9875	71.6101	7e-48	ref|YP_731484.1|	fructose-6-phosphate aldolase
jgi|Auran1|15084|gw1.4.830.1	10	390	0.5385	8.73195	1e-23	ref|ZP_08134348.1|	TPR repeat protein
jgi|Auran1|15088|gw1.1.995.1	35	666	0.7703	17.8966	3e-59	ref|ZP_10318376.1|	orotate phosphoribosyltransferase
jgi|Auran1|15090|gw1.5.977.1	7	411	0.5426	5.80005	5e-18	gb|EGB02948.1|	expressed protein
jgi|Auran1|15092|gw1.69.25.1	2	408	0.2402	1.66934	5e-22	ref|ZP_05320117.1|	TPR repeat protein
jgi|Auran1|15095|gw1.10.460.1	208	402	0.9876	176.203	5e-19	ref|ZP_08685957.1|	TPR repeat protein
jgi|Auran1|15101|gw1.218.6.1	1122	633	0.9889	603.622	5e-97	ref|XP_002184461.1|	methionine synthase
jgi|Auran1|15117|gw1.1.1000.1	178	438	0.6119	138.395	1e-105	gb|EGB12765.1|	putative plastid light harvesting protein isoform 40
jgi|Auran1|15150|gw1.10.463.1	1	387	0.1266	0.879964	6e-22	ref|XP_003383754.1|	PREDICTED: calcium-binding mitochondrial carrier protein SCaMC-1-like
jgi|Auran1|15151|gw1.116.6.1	1	387	0.1266	0.879964	2e-21	ref|XP_003383754.1|	PREDICTED: calcium-binding mitochondrial carrier protein SCaMC-1-like
jgi|Auran1|15156|gw1.23.207.1	5	654	0.2783	2.60356	4e-46	ref|XP_002295889.1|	cytoplasmic dynein heavy chain-like protein
jgi|Auran1|15168|gw1.22.164.1	1	459	0.1068	0.74193	2e-60	emb|CBJ32211.1|	axonemal 1-beta dynein heavy chain dynein heavy chain
jgi|Auran1|15170|gw1.5.981.1	248	438	0.605	192.821	1e-105	gb|EGB10525.1|	putative plastid light harvesting protein isoform 17
jgi|Auran1|1519|gw1.3.96.1	114	1281	0.9032	30.3062	2e-74	emb|CCA21361.1|	DEAD/DEAH box RNA helicase putative
jgi|Auran1|15190|gw1.52.57.1	151	447	0.962	115.039	7e-18	emb|CBY35891.1|	unnamed protein product
jgi|Auran1|15199|gw1.18.195.1	27	504	0.9107	18.2435	9e-35	gb|EKE41006.1|	DSBA family thioredoxin domain containing protein
jgi|Auran1|15226|gw1.6.857.1	41	351	0.9744	39.7789	4e-30	emb|CAI11818.1|	t-complex protein 10
jgi|Auran1|15232|gw1.5.989.1	9	354	0.6921	8.65795	7e-16	gb|EFY94070.1|	peptidase S8 and S53
jgi|Auran1|15235|gw1.17.279.1	30	354	0.9096	28.8598	6e-22	pdb|1MJ0|A	Chain A, Sank E3_5: An Artificial Ankyrin Repeat Protein
jgi|Auran1|1526|gw1.5.97.1	283	1482	0.9663	65.03	1e-125	emb|CCA14786.1|	importin alpha 1 subunitlike protein putative
jgi|Auran1|15275|gw1.1.1018.1	19	699	0.6881	9.25661	2e-36	gb|EGR27207.1|	protein kinase domain protein
jgi|Auran1|15277|gw1.12.470.1	19	462	0.6732	14.0051	5e-17	gb|ACO11858.1|	Calmodulin
jgi|Auran1|15293|gw1.91.11.1	9	477	0.5702	6.4254	1e-36	ref|YP_003095854.1|	Ribosomal RNA small subunit methyltransferase G
jgi|Auran1|15296|gw1.3.845.1	8	363	0.6832	7.50515	6e-12	ref|XP_001696756.1|	O-methyltransferase
jgi|Auran1|15300|gw1.2.1049.1	18	399	0.8772	15.363	2e-34	ref|XP_002070326.1|	GK12000
jgi|Auran1|15332|gw1.9.423.1	179	450	0.9956	135.462	1e-28	ref|XP_003057876.1|	DNA glycosylase
jgi|Auran1|15342|gw1.2.1051.1	12	363	0.5978	11.2577	8e-25	ref|ZP_07948014.1|	chaperone DnaK
jgi|Auran1|1535|gw1.2.104.1	1	1143	0.0429	0.29794	3e-98	ref|XP_788958.2|	PREDICTED: myotubularin-related protein 2-like
jgi|Auran1|15356|gw1.14.314.1	6	351	0.5385	5.8213	4e-10	ref|XP_731457.1|	cAMP-dependent protein kinase regulatory subunit
jgi|Auran1|15371|gw1.16.297.1	1	522	0.0939	0.652387	3e-39	ref|XP_002170615.1|	PREDICTED: similar to N-acetyltransferase 9 (GCN5-related, putative)
jgi|Auran1|15386|gw1.6.865.1	54	477	0.9119	38.5524	1e-60	ref|YP_004272099.1|	cyclophilin type peptidyl-prolyl cis-trans isomerase
jgi|Auran1|15388|gw1.19.181.1	18	585	0.7145	10.4783	4e-40	ref|NP_001230769.1|	kelch domain containing 4
jgi|Auran1|15393|gw1.13.376.1	20	423	0.3144	16.1015	7e-50	ref|XP_002297406.1|	sodium/potassium/calcium exchange protein
jgi|Auran1|15423|gw1.39.116.1	3	321	0.3178	3.18267	5e-15	gb|EJF40224.1|	Sel1 repeat protein
jgi|Auran1|15424|gw1.8.531.1	1	453	0.1082	0.751757	4e-21	ref|XP_002920390.1|	PREDICTED: calmodulin-like
jgi|Auran1|15426|gw1.2.1062.1	7	459	0.5425	5.19351	7e-39	gb|ADD38075.1|	magnesium-dependent phosphatase P8B7.31
jgi|Auran1|15432|gw1.1.1034.1	50	402	0.8657	42.3565	2e-26	ref|YP_004253406.1|	TIR protein
jgi|Auran1|15452|gw1.1.1035.1	67	498	0.9036	45.8164	1e-117	gb|EGB13183.1|	putative plastid light harvesting protein isoform 36
jgi|Auran1|15453|gw1.12.475.1	129	513	0.9688	85.6344	2e-16	gb|AAA92341.1|	N-methyl-D-aspartate receptor-associated protein
jgi|Auran1|15476|gw1.14.317.1	117	408	0.9338	97.6566	1e-53	ref|XP_003727587.1|	PREDICTED: histone-lysine N-methyltransferase SETD1B-A-like
jgi|Auran1|15499|gw1.232.4.1	16	408	0.799	13.3547	1e-22	ref|ZP_05320117.1|	TPR repeat protein
jgi|Auran1|15503|gw1.69.29.1	74	714	0.8936	35.2947	1e-145	gb|EGB03260.1|	putative formate/nitrite transporter
jgi|Auran1|15531|gw1.3.861.1	32	480	0.9417	22.7031	8e-45	ref|ZP_08896777.1|	endonuclease
jgi|Auran1|15540|gw1.11.451.1	1	396	0.1237	0.859965	5e-24	ref|XP_002741150.1|	PREDICTED: hyperpolarization-activated ion channel-like
jgi|Auran1|15549|gw1.1.1043.1	9	453	0.4216	6.76581	1e-30	ref|XP_002031699.1|	GM23907
jgi|Auran1|15552|gw1.13.378.1	14	357	0.8039	13.3547	2e-20	ref|XP_003632014.1|	PREDICTED: LOW QUALITY PROTEIN: uncharacterized protein L728-like
jgi|Auran1|15554|gw1.2.1071.1	1555	414	0.9879	1279.1	3e-99	gb|EGB12218.1|	putative plastid light harvesting protein isoform 15
jgi|Auran1|15555|gw1.11.452.1	75	468	0.9231	54.5747	5e-37	ref|XP_002908770.1|	nuclear migration protein nudC-like protein
jgi|Auran1|15577|gw1.1.1045.1	4	336	0.3095	4.05412	5e-28	ref|ZP_08636491.1|	CDP-diacylglycerol--glycerol-3-phosphate3-phospha tidyltransferase
jgi|Auran1|15583|gw1.3.866.1	8	537	0.5084	5.07331	1e-129	gb|EGB11421.1|	putative MAF-like protein
jgi|Auran1|15589|gw1.4.858.1	16	471	0.8811	11.5684	2e-45	ref|YP_003442256.1|	peptidylprolyl isomerase
jgi|Auran1|15607|gw1.34.115.1	505	504	0.9901	341.222	1e-59	emb|CBN79011.1|	peroxisomal membrane protein-related
jgi|Auran1|1561|gw1.4.104.1	523	984	0.8659	181.002	6e-94	emb|CCA18171.1|	calciumdependent protein 2 putative
jgi|Auran1|15620|gw1.7.634.1	36	387	0.9483	31.6787	4e-15	ref|XP_003533983.1|	PREDICTED: UPF0326 protein At4g17486-like
jgi|Auran1|15622|gw1.1.1050.1	145	450	0.9667	109.731	2e-35	ref|YP_003442256.1|	peptidylprolyl isomerase
jgi|Auran1|15639|gw1.1.1053.1	659	435	0.9701	515.908	2e-35	ref|XP_003056717.1|	peroxiredoxin, bacteria-like protein
jgi|Auran1|15646|gw1.2.1075.1	1	531	0.0923	0.64133	4e-17	ref|NP_001090789.1|	calcyphosine
jgi|Auran1|15674|gw1.9.439.1	9	540	0.5444	5.67577	1e-49	ref|ZP_08017700.1|	peptidyl-prolyl cis-trans isomerase
jgi|Auran1|15676|gw1.9.440.1	5	318	0.6226	5.3545	2e-36	emb|CBN79383.1|	Mitochondrial intermembrane space Erv1 homolog
jgi|Auran1|15678|gw1.19.183.1	75	540	0.7889	47.2981	6e-21	ref|ZP_06383195.1|	cyclic nucleotide-binding protein
jgi|Auran1|15689|gw1.68.43.1	3097	588	0.9932	1793.66	1e-131	gb|EGB03282.1|	putative plastid light harvesting protein isoform 55
jgi|Auran1|15696|gw1.13.386.1	23	333	0.8498	23.5212	2e-13	ref|ZP_10533174.1|	intramembrane serine protease
jgi|Auran1|15704|gw1.6.883.1	56	444	0.9887	42.9517	2e-43	ref|XP_002290426.1|	prolyl 4-hydroxylase alpha subunit-like protein
jgi|Auran1|15708|gw1.1.1058.1	24	483	0.8427	16.9215	2e-26	emb|CAF95008.1|	unnamed protein product
jgi|Auran1|15711|gw1.6.885.1	3	438	0.2329	2.33251	9e-18	ref|XP_001316952.1|	ankyrin repeat protein
jgi|Auran1|15739|gw1.6.888.1	16	309	0.8964	17.6334	3e-15	emb|CBJ48386.1|	calcium-binding protein
jgi|Auran1|15740|gw1.9.442.1	21	495	0.6303	14.4474	5e-45	ref|ZP_08017700.1|	peptidyl-prolyl cis-trans isomerase
jgi|Auran1|15750|gw1.34.116.1	2	402	0.2438	1.69426	1e-21	gb|AAF66821.1|AF172852_1	calmodulin-like skin protein
jgi|Auran1|15757|gw1.4.864.1	289	309	0.9935	318.504	1e-28	ref|XP_002295767.1|	rubredoxin, rubredoxin-type Fe4 protein
jgi|Auran1|15768|gw1.3.877.1	33	546	0.9524	20.5824	2e-23	dbj|BAA87269.1|	Hypothetical nuclear protein
jgi|Auran1|15769|gw1.13.390.1	162	489	0.9939	112.819	1e-116	gb|EGB07105.1|	putative plastid light harvesting protein isoform 50
jgi|Auran1|15778|gw1.12.489.1	60	471	0.9427	43.3817	4e-41	emb|CCA23852.1|	thioredoxinlike protein putative
jgi|Auran1|15783|gw1.11.457.1	57	330	0.9515	58.8216	5e-23	gb|AFJ68671.1|	prolyl 4- alpha subunit domain protein
jgi|Auran1|15788|gw1.16.309.1	2	438	0.2237	1.555	1e-34	dbj|BAB90531.1|	putative MRP-like ABC transporter
jgi|Auran1|15810|gw1.7.641.1	1	411	0.1192	0.828579	2e-28	ref|NP_492048.1|	Protein R06C7.6
jgi|Auran1|15816|gw1.15.273.1	47	432	0.5255	37.0501	7e-15	emb|CAF99830.1|	unnamed protein product
jgi|Auran1|15819|gw1.5.1022.1	17	534	0.7004	10.8414	4e-32	ref|ZP_06419781.1|	RNA methylase, SpoU family
jgi|Auran1|15827|gw1.8.541.1	16	375	0.864	14.53	6e-13	ref|NP_559893.1|	tRNA-splicing endonuclease subunit alpha
jgi|Auran1|15834|gw1.4.868.1	16	465	0.5957	11.7177	6e-32	emb|CAG00266.1|	unnamed protein product
jgi|Auran1|15836|gw1.3.881.1	92	435	0.9793	72.0235	1e-44	emb|CCA22346.1|	brefeldin Ainhibited guanine nucleotideexchange protein putative
jgi|Auran1|15865|gw1.5.1027.1	9	483	0.5052	6.34558	7e-18	ref|XP_003456202.1|	PREDICTED: dehydrogenase/reductase SDR family member 11-like
jgi|Auran1|15875|gw1.5.1030.1	12	516	0.4612	7.91967	1e-14	gb|EKF86047.1|	NTPase
jgi|Auran1|15876|gw1.34.119.1	12	336	0.8125	12.1624	6e-78	gb|EGB04487.1|	putative deoxycytidine deaminase
jgi|Auran1|15877|gw1.479.1.1	2	465	0.2108	1.46471	3e-47	ref|ZP_03788397.1|	TPR repeat domain protein
jgi|Auran1|15878|gw1.195.4.1	17	735	0.1782	7.87657	1e-134	ref|XP_001611742.1|	Ser/Thr protein phosphatase family protein
jgi|Auran1|15891|gw1.3.884.1	21	411	0.747	17.4002	9e-30	emb|CAK48808.1|	unnamed protein product
jgi|Auran1|15900|gw1.80.19.1	3	249	0.2932	4.10296
jgi|Auran1|15915|gw1.10.488.1	14	489	0.7689	9.74978	3e-36	ref|YP_434292.1|	ADP-ribose pyrophosphatase
jgi|Auran1|15917|gw1.2.1084.1	1514	516	0.9942	999.199	2e-53	ref|XP_002554860.1|	KLTH0F15532p
jgi|Auran1|15921|gw1.63.29.1	1	372	0.1317	0.915446	1e-15	gb|AAD24589.1|AF139913_1	cysteine protease
jgi|Auran1|15931|gw1.4.875.1	5	360	0.5361	4.72981	1e-10	emb|CCA71196.1|	probable Calmodulin
jgi|Auran1|15943|gw1.6.898.1	7	405	0.5852	5.88598	1e-26	ref|XP_003081391.1|	unnamed protein product
jgi|Auran1|15951|gw1.1.1072.1	60	375	0.9893	54.4874	3e-47	gb|EIE22819.1|	enhancer of zeste 2
jgi|Auran1|15960|gw1.2.1089.1	22	324	0.9259	23.1235	8e-24	ref|XP_002294259.1|	methionyl-trn synthetase
jgi|Auran1|15978|gw1.3.887.1	11	429	0.6457	8.73195	8e-29	emb|CBY30659.1|	unnamed protein product
jgi|Auran1|15979|gw1.5.1036.1	91	435	0.9701	71.2407	7e-47	ref|NP_001232291.1|	putative peptidylprolyl isomerase D
jgi|Auran1|15995|gw1.20.225.1	67	462	0.9199	49.3865	4e-43	ref|NP_953457.2|	SAM-binding protein
jgi|Auran1|16|gw1.7.3.1	65	13317	0.1379	1.6622	0	ref|XP_002998160.1|	dynein heavy chain
jgi|Auran1|16004|gw1.30.128.1	55	360	0.8972	52.0279	3e-28	emb|CBN73980.1|	eukaryotic translation initiation factor 4E-like 1
jgi|Auran1|16008|gw1.802.1.1	18	873	0.0985	7.02157	3e-83	emb|CBN79951.1|	Heat shock protein 40
jgi|Auran1|16015|gw1.10.489.1	19	360	0.8972	17.9733	7e-21	ref|ZP_08134353.1|	Sel1 repeat protein
jgi|Auran1|16026|gw1.5.1039.1	51	411	0.8905	42.2575	4e-22	ref|XP_001604540.1|	PREDICTED: vesicle transport protein SFT2A-like isoform 1
jgi|Auran1|16033|gw1.1.1083.1	4	474	0.4135	2.87381	9e-20	ref|XP_003628778.1|	Calmodulin
jgi|Auran1|16041|gw1.113.2.1	8	510	0.4098	5.3419	3e-23	ref|ZP_05341042.1|	Sel1 repeat family protein
jgi|Auran1|16046|gw1.9.453.1	219	495	0.9636	150.666	4e-60	ref|XP_003237881.1|	peptidyl-prolyl cis-trans isomerase
jgi|Auran1|16048|gw1.742.4.1	66	807	0.9653	27.8513	4e-85	ref|XP_002184708.1|	pyrroline-5-carboxylate reductase
jgi|Auran1|16055|gw1.13.395.1	2	429	0.2284	1.58763	2e-52	gb|EGD83086.1|	cyclophilin
jgi|Auran1|16078|gw1.17.297.1	2	288	0.2986	2.3649	6e-20	ref|XP_003058420.1|	cytidine deaminase
jgi|Auran1|16091|gw1.6.903.1	16	348	0.7356	15.6573	1e-31	ref|XP_002365107.1|	peptidyl-prolyl cis-trans isomerase NIMA-interacting 1, putative
jgi|Auran1|16094|gw1.2.1099.1	48	303	0.9208	53.9479	2e-20	ref|XP_001014287.1|	Kinesin motor domain containing protein
jgi|Auran1|16096|gw1.2.1100.1	49	354	0.9407	47.1377	6e-15	ref|XP_002051335.1|	GJ12806
jgi|Auran1|16103|gw1.54.79.1	263	423	0.9905	211.734	7e-21	ref|XP_003745510.1|	PREDICTED: rhomboid-related protein 2-like
jgi|Auran1|16104|gw1.25.181.1	1181	426	0.9906	944.096	1e-18	ref|XP_001498755.1|	PREDICTED: rhomboid-related protein 2-like, partial
jgi|Auran1|16106|gw1.4.889.1	23	270	0.9889	29.0095	2e-18	ref|XP_001498755.1|	PREDICTED: rhomboid-related protein 2-like, partial
jgi|Auran1|16110|gw1.4.890.1	2	276	0.2609	2.46772	3e-21	gb|AAZ31184.1|	central apparatus associated protein C1a-18
jgi|Auran1|16117|gw1.169.2.1	18	408	0.9534	15.0241	8e-20	gb|AAM67124.1|	calmodulin-related protein
jgi|Auran1|16121|gw1.9.458.1	2	336	0.2917	2.02706	1e-12	ref|XP_002141786.1|	calcineurin subunit B
jgi|Auran1|16132|gw1.4.894.1	16	522	0.6149	10.4382	2e-16	ref|XP_003377345.1|	high mobility group protein 1.2
jgi|Auran1|16138|gw1.9.460.1	18	306	0.9346	20.0321	7e-30	ref|XP_002957696.1|	alpha-1,2-mannosidase
jgi|Auran1|16146|gw1.5.1045.1	8	258	0.5349	10.5596	4e-21	emb|CCC89398.1|	putative ser/thr protein phosphatase
jgi|Auran1|16160|gw1.22.175.1	177	300	0.9767	200.922	7e-16	ref|NP_001020317.1|	NADH dehydrogenase	iron-sulfur protein 4, mitochondrial precursor
jgi|Auran1|16161|gw1.5.1046.1	16	417	0.6811	13.0665	5e-20	ref|XP_003454980.1|	PREDICTED: PPPDE peptidase domain-containing protein 2-like
jgi|Auran1|16182|gw1.55.46.1	1	348	0.1408	0.97858	1e-17	ref|XP_001334761.2|	PREDICTED: histidine triad nucleotide-binding protein 3
jgi|Auran1|16186|gw1.23.218.1	12	423	0.5768	9.66088	1e-47	gb|EIE19675.1|	Molybdopterin biosynthesis MoaE
jgi|Auran1|16190|gw1.17.298.1	22	306	0.9575	24.4837	3e-30	ref|XP_001874173.1|	glycoside hydrolase family 47 protein
jgi|Auran1|16196|gw1.31.140.1	22	285	0.9123	26.2878	5e-15	ref|XP_791185.2|	PREDICTED: uncharacterized protein LOC586304
jgi|Auran1|16213|gw1.275.13.1	1	615	0.0797	0.553733	1e-53	ref|XP_002775763.1|	Glutamate decarboxylase, putative
jgi|Auran1|1622|gw1.30.19.1	1	909	0.0539	0.374638	6e-92	ref|NP_001055436.1|	Os05g0389700
jgi|Auran1|16227|gw1.7.661.1	5	366	0.4672	4.65227	2e-29	ref|XP_003918200.1|	PREDICTED: UDP-N-acetylglucosamine transferase subunit ALG13 homolog isoform 5
jgi|Auran1|16246|gw1.6.912.1	98	435	0.9724	76.7207	1e-34	ref|XP_321087.2|	AGAP001976-PA
jgi|Auran1|16248|gw1.8.561.1	11	468	0.6175	8.00429	1e-113	gb|EGB08515.1|	putative histone acetyltransferase
jgi|Auran1|16257|gw1.13.399.1	26	408	0.6985	21.7015	2e-12	ref|NP_001155576.1|	translocator protein-like
jgi|Auran1|16263|gw1.4.902.1	5	177	0.4915	9.61994	9e-21	ref|XP_002295081.1|	MYB DNA binding protein/ transcription factor-like protein
jgi|Auran1|16264|gw1.22.176.1	1	315	0.1556	1.0811	8e-17	gb|EGD77446.1|	adaptor protein complex AP-2
jgi|Auran1|16266|gw1.6.914.1	60	435	0.9379	46.9719	4e-37	ref|XP_002732895.1|	PREDICTED: deltex 3-like
jgi|Auran1|16274|gw1.53.55.1	1	315	0.1556	1.0811	7e-17	ref|XP_002293551.1|	alpha subunit of tetrameric clathrin adaptor complex AP1
jgi|Auran1|16279|gw1.19.190.1	33	399	0.8321	28.1655	1e-25	emb|CCA22738.1|	riboflavin kinase putative
jgi|Auran1|1628|gw1.3.103.1	1	1092	0.0449	0.311855	3e-58	ref|XP_001113032.1|	PREDICTED: arylsulfatase A isoform 2
jgi|Auran1|16280|gw1.6.915.1	2	267	0.3071	2.55091	1e-10	ref|YP_001771422.1|	ankyrin
jgi|Auran1|16288|gw1.16.318.1	33	465	0.8581	24.1678	1e-61	ref|XP_003078310.1|	unnamed protein product
jgi|Auran1|16296|gw1.55.49.1	13	246	0.9065	17.9963	2e-05	dbj|BAD15031.1|	troponin C
jgi|Auran1|16299|gw1.5.1053.1	2	297	0.3131	2.29324	1e-26	emb|CCA19896.1|	RNA polymerase IIassociated protein putative
jgi|Auran1|16307|gw1.4.907.1	39	438	0.7648	30.3226	5e-42	ref|ZP_07375393.1|	YtoQ
jgi|Auran1|16315|gw1.2.1114.1	8	396	0.5606	6.87972	2e-21	emb|CBK91331.1|	Predicted membrane protein
jgi|Auran1|16317|gw1.22.180.1	43	288	0.9514	50.8454	2e-13	gb|AFR94827.1|	protein transporter
jgi|Auran1|16327|gw1.39.124.1	78	297	0.9663	89.4363	2e-22	ref|XP_002908515.1|	transmembrane protein, putative
jgi|Auran1|16330|gw1.14.331.1	25	372	0.8172	22.8862	2e-17	emb|CBL51553.1|	globin
jgi|Auran1|16343|gw1.10.492.1	1	294	0.1667	1.15832	3e-25	ref|XP_002502019.1|	calcium-dependent cytoplasmic cysteine proteinase, papain-like protein
jgi|Auran1|16344|gw1.2.1118.1	18	354	0.8644	17.3159	8e-15	ref|YP_003818252.1|	uracil-DNA glycosylase superfamily protein
jgi|Auran1|16352|gw1.41.111.1	39	267	0.8801	49.7427	5e-12	ref|XP_001899476.1|	Endonuclease/Exonuclease/phosphatase family protein
jgi|Auran1|16357|gw1.5.1057.1	6	330	0.5424	6.19175	5e-26	gb|EJY83234.1|	Calpain family cysteine protease containing protein
jgi|Auran1|16360|gw1.5.1058.1	1	315	0.1556	1.0811	2e-27	gb|EJY75675.1|	Calpain family cysteine protease containing protein
jgi|Auran1|16362|gw1.2.1122.1	13	339	0.6224	13.0593	6e-23	gb|EJY75675.1|	Calpain family cysteine protease containing protein
jgi|Auran1|16367|gw1.35.121.1	2	396	0.2172	1.71993	6e-12	gb|EFW39790.1|	calcineurin b subunit
jgi|Auran1|1637|gw1.56.5.1	49	1212	0.8449	13.7679	1e-134	dbj|BAB09696.1|	unnamed protein product
jgi|Auran1|16370|gw1.11.465.1	20	372	0.9516	18.3089	2e-44	emb|CBN75617.1|	FKBP-type peptidyl-prolyl cis-trans isomerase 11
jgi|Auran1|16372|gw1.56.32.1	6	378	0.5397	5.40549	2e-38	gb|EFN80682.1|	Mitochondrial inner membrane protease subunit 1
jgi|Auran1|16376|gw1.5.1059.1	15	321	0.9034	15.9134	2e-29	ref|XP_003570289.1|	PREDICTED: probable steroid-binding protein 3-like
jgi|Auran1|16386|gw1.6.922.1	21	432	0.8426	16.5543	2e-49	ref|YP_722035.1|	SsrA-binding protein
jgi|Auran1|16391|gw1.17.305.1	22	450	0.6733	16.6489	8e-55	emb|CCA22506.1|	ubiquitinconjugating enzyme E2 putative
jgi|Auran1|16398|gw1.68.44.1	193	399	0.99	164.725	7e-16	gb|ABJ91225.1|	CBL-interacting protein kinase 18
jgi|Auran1|16399|gw1.14.334.1	21	324	0.8364	22.0724	3e-17	ref|YP_400042.1|	TPR repeat-containing protein
jgi|Auran1|1640|gw1.30.20.1	5	1017	0.1927	1.67427	1e-115	emb|CCA20740.1|	tubulin polyglutamylase putative
jgi|Auran1|16401|gw1.1.1109.1	3	369	0.3659	2.76867	2e-34	gb|EGD77603.1|	7,8-dihydro-8-oxoguanine triphosphatase
jgi|Auran1|16416|gw1.1.1113.1	9	381	0.7927	8.04439	9e-12	emb|CAF94214.1|	unnamed protein product
jgi|Auran1|16436|gw1.7.665.1	1	390	0.1256	0.873195	1e-31	ref|ZP_06051107.1|	D-3-phosphoglycerate dehydrogenase
jgi|Auran1|16440|gw1.2.1130.1	4	324	0.3796	4.20427	6e-40	ref|XP_003384190.1|	PREDICTED: nucleoredoxin-like
jgi|Auran1|16445|gw1.3.912.1	8	513	0.5906	5.31066	2e-77	gb|ABI14401.1|	single domain cyclophilin-type peptidyl-prolyl cis-trans protein
jgi|Auran1|16461|gw1.35.122.1	1	390	0.1256	0.873195	8e-19	ref|XP_002262452.1|	p25-alpha like protein
jgi|Auran1|16464|gw1.4.917.1	19	447	0.6063	14.4751	2e-20	ref|XP_846202.1|	protein disulfide isomerase
jgi|Auran1|16465|gw1.61.29.1	637	402	0.9876	539.621	2e-30	gb|AEQ61010.1|	RING-finger-containing E3 ubiquitin ligase
jgi|Auran1|16471|gw1.9.466.1	3	381	0.3858	2.68146	3e-37	ref|YP_004272099.1|	cyclophilin type peptidyl-prolyl cis-trans isomerase
jgi|Auran1|1648|gw1.4.114.1	34	1353	0.5078	8.5577	1e-123	ref|XP_001701871.1|	cryptochrome DASH1
jgi|Auran1|16484|gw1.5.1063.1	1	366	0.1339	0.930454	3e-52	ref|YP_001226272.1|	peptide methionine sulfoxide reductase
jgi|Auran1|16490|gw1.8.567.1	1	405	0.121	0.840854	1e-31	ref|XP_001032917.1|	Protein kinase domain containing protein/Aurora Kinase
jgi|Auran1|16492|gw1.14.340.1	11	315	0.7079	11.8921	3e-07	ref|XP_001513073.2|	PREDICTED: cleavage stimulation factor subunit 2-like
jgi|Auran1|16528|gw1.8.568.1	2	399	0.1479	1.707	2e-12	ref|XP_544274.3|	PREDICTED: calmodulin
jgi|Auran1|16529|gw1.1.1118.1	12	336	0.6845	12.1624	2e-24	ref|XP_002160722.1|	PREDICTED: similar to Ubiquitin-conjugating enzyme E2-17 kDa
jgi|Auran1|16535|gw1.5.1068.1	10	375	0.656	9.08123	4e-18	gb|EJY77875.1|	Cation channel family protein
jgi|Auran1|16543|gw1.2.1137.1	2	363	0.2149	1.87629	4e-23	emb|CBJ30589.1|	HECT E3 ubiquitin ligase, putative
jgi|Auran1|16546|gw1.6.932.1	21	324	0.9383	22.0724	1e-07	gb|EJY78091.1|	Serine/threonine protein kinase
jgi|Auran1|16553|gw1.127.2.1	1	690	0.071	0.493545	6e-64	emb|CCA23970.1|	undecaprenyl pyrophosphate synthetase putative
jgi|Auran1|16566|gw1.758.14.1	4	510	0.1235	2.67095	7e-08	ref|YP_001616010.1|	BNR repeat-containing protein
jgi|Auran1|16571|gw1.35.125.1	11	270	0.7963	13.8741	2e-12	ref|XP_002908405.1|	potassium/sodium hyperpolarization-activated cyclic nucleotide-gated channel, putative
jgi|Auran1|16575|gw1.3.917.1	76	231	0.8961	112.041	2e-14	gb|ABL85455.1|	actin related protein 2/3 complex subunit 5
jgi|Auran1|16576|gw1.93.3.1	6	291	0.2715	7.02157	2e-24	gb|EIE24913.1|	RNA-binding domain-containing protein
jgi|Auran1|16577|gw1.3.918.1	11	219	0.8676	17.105	2e-08	emb|CCA19995.1|	cGMPdependent protein kinase putative
jgi|Auran1|16582|gw1.14.344.1	30	276	0.8804	37.0159	2e-20	emb|CAG10790.1|	unnamed protein product
jgi|Auran1|16583|gw1.5.1074.1	1	276	0.1775	1.23386	5e-21	ref|XP_002067843.1|	GK12657
jgi|Auran1|16586|gw1.7.672.1	118	372	0.9086	108.023	2e-36	ref|XP_001030689.1|	Ubiquitin-conjugating enzyme family protein
jgi|Auran1|16590|gw1.3.919.1	118	222	0.964	181.011	6e-22	emb|CCE72714.1|	Piso0_000306
jgi|Auran1|16631|gw1.301.4.1	22	474	0.8354	15.8059	1e-23	emb|CBI37035.3|	unnamed protein product
jgi|Auran1|16633|gw1.10.503.1	137	426	0.9225	109.518	3e-48	ref|XP_001658667.1|	maternal g10 transcript
jgi|Auran1|1666|gw1.8.65.1	83	1149	0.8607	24.5999	1e-103	emb|CBJ27036.1|	RME1, RME-1/EHD family ATPase with a C-terminal EH domain
jgi|Auran1|16670|gw1.54.81.1	69	285	0.9754	82.448	1e-22	gb|EFN81238.1|	DNA polymerase epsilon subunit 3
jgi|Auran1|16677|gw1.13.406.1	16	219	0.7215	24.8801	7e-10	gb|EJW86594.1|	calmodulin
jgi|Auran1|16680|gw1.11.470.1	10	411	0.8127	8.28579	2e-40	ref|ZP_08630685.1|	peptide methionine sulfoxide reductase MsrB
jgi|Auran1|16688|gw1.2.1150.1	49	396	0.9874	42.1383	7e-48	gb|ADN07544.1|	CLPTM1-like
jgi|Auran1|16709|gw1.17.314.1	8	231	0.7662	11.7938	6e-27	emb|CBY93675.1|	putative rad1 protein
jgi|Auran1|16724|gw1.151.1.1	10	345	0.6609	9.8709	4e-21	ref|ZP_10144241.1|	methyltransferase domain protein
jgi|Auran1|16737|gw1.9.475.1	34	357	0.9804	32.433	3e-45	emb|CBJ25670.1|	chloroplast 50S ribosomal protein 17
jgi|Auran1|16743|gw1.16.327.1	23	411	0.9027	19.0573	2e-61	ref|XP_002295749.1|	glyoxylase domain-containing protein
jgi|Auran1|16756|gw1.14.347.1	20	321	0.9283	21.2178	1e-08	ref|XP_003455850.1|	PREDICTED: far upstream element-binding protein 2-like
jgi|Auran1|16761|gw1.7.676.1	8	306	0.6634	8.90316	3e-21	gb|EFW46120.1|	cyclin M1
jgi|Auran1|16762|gw1.3.934.1	262	336	0.9792	265.545	8e-43	ref|XP_001700078.1|	RNA-binding protein
jgi|Auran1|16767|gw1.1.1131.1	11	306	0.9216	12.2418	2e-20	emb|CBJ28081.1|	FKBP-type peptidyl-prolyl cis-trans isomerase
jgi|Auran1|16773|gw1.15.282.1	95	339	0.9764	95.4332	3e-11	emb|CCF73123.1|	unnamed protein product
jgi|Auran1|16778|gw1.2.1163.1	9	318	0.6667	9.63809	8e-27	ref|NP_176917.2|	DNA polymerase zeta subunit
jgi|Auran1|16793|gw1.7.677.1	14	255	0.7647	18.6966	9e-24	ref|XP_003061007.1|	tRNA-splicing endonuclease positive effector
jgi|Auran1|16801|gw1.44.96.1	39	354	0.9266	37.5178	3e-33	emb|CBN78230.1|	Protein atp11, mitochondrial precursor
jgi|Auran1|16804|gw1.4.932.1	64	333	0.955	65.4503	4e-23	ref|XP_002905450.1|	trafficking protein particle complex subunit 2-like protein
jgi|Auran1|16812|gw1.2.1167.1	6	399	0.5288	5.12099	2e-24	emb|CAF96282.1|	unnamed protein product
jgi|Auran1|16819|gw1.17.317.1	90	243	0.963	126.128	4e-36	emb|CBJ27484.1|	Small nuclear ribonucleoprotein-associated protein B
jgi|Auran1|16823|gw1.13.412.1	5	285	0.5544	5.97449	8e-13	ref|XP_003880185.1|	putative MORN repeat-containing protein
jgi|Auran1|16848|gw1.3.940.1	1	288	0.1701	1.18245	7e-13	ref|XP_002554254.1|	KLTH0F01034p
jgi|Auran1|16866|gw1.3.943.1	22	318	0.9686	23.5598	9e-33	gb|EGQ42773.1|	methionine-R-sulfoxide reductase
jgi|Auran1|16867|gw1.2.1175.1	1	249	0.1968	1.36765	6e-19	emb|CAG04627.1|	unnamed protein product
jgi|Auran1|16873|gw1.29.142.1	10	336	0.8601	10.1353	2e-18	emb|CBK25157.2|	unnamed protein product
jgi|Auran1|16876|gw1.7.679.1	10	345	0.8725	9.8709	4e-22	gb|ACF41192.1|	calcium/calmodulin dependent protein kinase II
jgi|Auran1|16878|gw1.18.217.1	9	303	0.6403	10.1152	5e-37	ref|XP_001359198.2|	GA16116
jgi|Auran1|16886|gw1.31.148.1	1	267	0.1835	1.27545	1e-14	gb|EJY64561.1|	Cast multi-domain protein
jgi|Auran1|1689|gw1.8.67.1	6	1551	0.0632	1.31739	1e-166	ref|XP_003083207.1|	Peptide exporter, ABC superfamily (ISS)
jgi|Auran1|16893|gw1.506.3.1	1	603	0.0813	0.564753	7e-46	ref|XP_001690804.1|	prolyl 4-hydroxylase
jgi|Auran1|16894|gw1.3.945.1	38	255	0.9922	50.748	1e-28	ref|XP_002776951.1|	FK506-binding protein 2 precursor, putative
jgi|Auran1|16902|gw1.1.1144.1	23	390	0.7641	20.0835	1e-10	ref|XP_001605288.1|	PREDICTED: xenotropic and polytropic retrovirus receptor 1 homolog isoform 1
jgi|Auran1|16904|gw1.934.2.1	2	816	0.0735	0.834672	2e-57	gb|EIE23648.1|	kinesin-domain-containing protein, partial
jgi|Auran1|16909|gw1.1.1145.1	20	195	0.8872	34.9278	8e-16	gb|AFI37418.1|	peptidyl-prolyl cis-trans isomerase FKBP7 isoform b precursor
jgi|Auran1|16915|gw1.5.1091.1	84	291	0.9519	98.3019	2e-22	ref|XP_001374300.2|	PREDICTED: derlin-2-like
jgi|Auran1|16921|gw1.9.480.1	491	210	0.9905	796.229	1e-25	ref|XP_002290092.1|	cold-shock DNA-binding domain-containing protein
jgi|Auran1|16925|gw1.4.935.1	51	183	0.9672	94.9063	5e-21	ref|XP_003382543.1|	PREDICTED: peptidyl-prolyl cis-trans isomerase FKBP2-like
jgi|Auran1|16926|gw1.748.1.1	44	879	0.4437	17.0467	5e-60	gb|AAY15136.1|	delta-4 desaturase
jgi|Auran1|16928|gw1.3.947.1	251	417	0.199	204.981	9e-96	gb|EGB11447.1|	putative plastid light harvesting protein isoform 6
jgi|Auran1|16946|gw1.2.1180.1	1	393	0.1247	0.866529	5e-25	ref|YP_003845282.1|	amino acid-binding ACT domain-containing protein
jgi|Auran1|16948|gw1.41.116.1	9	321	0.7508	9.54802	5e-17	ref|NP_497569.1|	Protein Y54F10AM.7
jgi|Auran1|16950|gw1.11.474.1	43	222	0.9505	65.9616	1e-26	ref|NP_442688.1|	ferredoxin
jgi|Auran1|16951|gw1.3.950.1	8	384	0.6536	7.09471	5e-18	ref|YP_307872.1|	membrane protein, MgtC
jgi|Auran1|16956|gw1.10.510.1	103	234	0.9444	149.898	8e-23	gb|AAM27441.1|AF503284_1	microsomal cytochrome b5
jgi|Auran1|16967|gw1.159.6.1	53	588	0.2704	30.6955	8e-63	emb|CBN75468.1|	Alb3 homolog, thylakoidal inner membrane insertase
jgi|Auran1|16970|gw1.1.1149.1	176	351	0.9373	170.758	3e-43	ref|XP_628000.1|	histidine triad (HIT) family zinc binding protein
jgi|Auran1|16973|gw1.15.286.1	75	369	0.8672	69.2167	5e-36	ref|XP_002997584.1|	iron-sulfur cluster assembly protein, putative
jgi|Auran1|16978|gw1.34.136.1	8	390	0.6	6.98556	3e-28	ref|ZP_01132394.1|	MutT/nudix family protein
jgi|Auran1|17009|gw1.76.16.1	77	156	0.891	168.09	1e-13	gb|EGB03176.1|	expressed protein
jgi|Auran1|17018|gw1.6.951.1	30	324	0.7778	31.532	4e-12	ref|ZP_09597124.1|	RNP-1 like RNA-binding protein
jgi|Auran1|17032|gw1.7.686.1	96	225	0.9822	145.3	2e-31	ref|XP_002774272.1|	ubiquitin, putative
jgi|Auran1|17047|gw1.2.1185.1	120	351	0.9801	116.426	2e-29	emb|CAH25386.1|	putative FKBP-type peptidyl-prolyl cis-trans isomerase 2
jgi|Auran1|17052|gw1.29.147.1	13	300	0.68	14.757	3e-12	gb|AAM12664.1|AF404748_1	syntaxin 5
jgi|Auran1|17056|gw1.14.354.1	96	342	0.9795	95.5919	4e-20	ref|NP_001088442.1|	prefoldin subunit 6
jgi|Auran1|17062|gw1.6.954.1	80	216	0.9676	126.128	3e-23	emb|CBJ26882.1|	Heat shock protein 40 like protein/ DnaJ domain containing protein
jgi|Auran1|17068|gw1.29.148.1	18	336	0.8958	18.2435	1e-21	ref|XP_002141253.1|	RNA recognition motif. family protein
jgi|Auran1|17075|gw1.236.3.1	186	441	0.9932	143.632	6e-80	ref|XP_002176151.1|	3R-hydroxyacyl-	dehydrase
jgi|Auran1|17080|gw1.3.955.1	138	240	0.9708	195.814	2e-09	emb|CCF74409.1|	unnamed protein product
jgi|Auran1|17100|gw1.7.690.1	26	369	0.8808	23.9951	9e-42	ref|ZP_00517850.1|	similar to Uncharacterized protein conserved in bacteria
jgi|Auran1|17107|gw1.23.223.1	28	276	0.808	34.5481	3e-19	ref|ZP_02738106.1|	swi/snf family helicase_2
jgi|Auran1|17115|gw1.3.956.1	3	189	0.3069	5.40549	6e-20	emb|CAB37436.3|	DNAJ domain protein Scj1 (predicted)
jgi|Auran1|17118|gw1.14.355.1	1	300	0.1633	1.13515	1e-18	emb|CBK19700.2|	unnamed protein product
jgi|Auran1|17128|gw1.23.224.1	27	195	0.959	47.1525	1e-20	gb|EJW79184.1|	chaperone DnaJ, partial
jgi|Auran1|17140|gw1.31.153.1	1	186	0.2634	1.83089	6e-12	ref|XP_002289342.1|	kinesin motor protein-like protein
jgi|Auran1|17150|gw1.9.486.1	114	216	0.9815	179.733	6e-13	emb|CBJ30519.1|	NADH dehydrogenase (ubiquinone)
jgi|Auran1|1716|gw1.3.107.1	91	1176	0.9524	26.3518	3e-94	emb|CBN79326.1|	Monogalactosyldiacylglycerol synthase, family GT28
jgi|Auran1|17164|gw1.30.143.1	122	264	0.9886	157.374	2e-25	ref|XP_003542960.1|	PREDICTED: transcription factor GTE8-like
jgi|Auran1|1717|gw1.11.53.1	9	1119	0.2931	2.73898	8e-95	ref|XP_003538462.1|	PREDICTED: putative ABC1 protein At2g40090-like
jgi|Auran1|17171|gw1.1.1159.1	28	222	0.6847	42.9517	2e-18	gb|ADY45855.1|	Cleavage stimulation factor subunit 2
jgi|Auran1|17179|gw1.10.515.1	112	252	0.9246	151.354	2e-16	ref|XP_001617126.1|	ATP-dependent Clp protease adaptor protein ClpS containing protein
jgi|Auran1|17197|gw1.2.1195.1	8	222	0.6577	12.2719	3e-18	emb|CBN74123.1|	SEN1 protein
jgi|Auran1|17211|gw1.2.1197.1	37	297	0.9125	42.4249	3e-18	ref|XP_001609747.1|	XRN 5'-3' exonuclease protein
jgi|Auran1|17217|gw1.20.247.1	3	237	0.6203	4.31071	3e-23	ref|XP_003717973.1|	regulator-nonsense transcripts 1
jgi|Auran1|17219|gw1.8.578.1	278	300	0.9933	315.573	9e-34	ref|ZP_07840784.1|	ribosomal protein L19
jgi|Auran1|1722|gw1.11.55.1	33	1254	0.7049	8.96174	1e-105	emb|CBN74796.1|	Putative subunit of the Anaphase Promoting Complex
jgi|Auran1|17224|gw1.1.1164.1	23	276	0.9275	28.3788	2e-20	emb|CBK24728.2|	Erv1
jgi|Auran1|17242|gw1.2.1200.1	34	243	0.9506	47.6484	8e-11	ref|XP_001692216.1|	R-SNARE protein, VAMP72-family
jgi|Auran1|17250|gw1.7.697.1	36	252	0.8532	48.6494	3e-31	emb|CBN78707.1|	Peptidyl-prolyl cis-trans isomerase E
jgi|Auran1|17259|gw1.802.4.1	2	561	0.1159	1.21407	8e-44	ref|XP_001605664.2|	PREDICTED: ATP-binding cassette sub-family B member 7, mitochondrial-like
jgi|Auran1|17267|gw1.21.243.1	4	324	0.4074	4.20427	4e-28	ref|NP_956599.1|	DnaJ (Hsp40) homolog, subfamily B, member 6b
jgi|Auran1|17271|gw1.4.973.1	181	237	0.9662	260.079	2e-19	ref|XP_002574524.1|	ubiquitination factor E4
jgi|Auran1|17290|gw1.2.1202.1	27	273	0.8168	33.6804	1e-28	ref|NP_001242400.1|	uncharacterized protein LOC100787075
jgi|Auran1|17309|gw1.7.702.1	9	249	0.8032	12.3089	2e-13	ref|XP_003480770.1|	PREDICTED: tumor susceptibility gene 101 protein-like
jgi|Auran1|17310|gw1.25.192.1	2	162	0.3704	4.20427	1e-08	pdb|2AMI|A	Chain A, Solution Structure Of The Calcium-Loaded N-Terminal Sensor Domain Of Centrin
jgi|Auran1|17312|gw1.5.1109.1	7	240	0.6375	9.93259	3e-14	ref|XP_003398644.1|	PREDICTED: protein tumorous imaginal discs, mitochondrial-like
jgi|Auran1|17315|gw1.789.1.1	1	768	0.0638	0.443419	2e-39	ref|YP_001001606.1|	short-chain dehydrogenase/reductase SDR
jgi|Auran1|17325|gw1.9.497.1	22	240	0.9042	31.2167	1e-12	ref|XP_002788949.1|	histone-like transcription factor family (CBF/NF-Y)
jgi|Auran1|17329|gw1.7.705.1	3	264	0.2841	3.86984	9e-19	gb|EKD41482.1|	DnaJ protein, partial
jgi|Auran1|17331|gw1.4.982.1	18	177	0.9209	34.6318	1e-12	ref|XP_003191198.1|	chaperone regulator
jgi|Auran1|17360|gw1.9.500.1	22	276	0.9167	27.145	7e-17	sp|Q29268.1|STXB2_PIG	RecName: Full=Syntaxin-binding protein 2; AltName: Full=Protein unc-18 homolog 2; Short=Munc18-2; Short=Unc18-2; AltName: Full=Protein unc-18 homolog B; Short=Unc-18B
jgi|Auran1|17366|gw1.2.1206.1	53	315	0.9683	57.2982	2e-31	gb|AAU93947.1|	thioredoxin H
jgi|Auran1|17370|gw1.29.150.1	6	195	0.8974	10.4783	6e-15	ref|NP_001193330.1|	dnaJ homolog subfamily C member 5B
jgi|Auran1|17375|gw1.1.1168.1	3	234	0.5812	4.36597	3e-17	gb|EFW43626.1|	FKBP-type peptidyl-prolyl cis-trans isomerase
jgi|Auran1|17376|gw1.12.517.1	42	312	0.9103	45.8427	3e-24	gb|AAU93947.1|	thioredoxin H
jgi|Auran1|17377|gw1.6.964.1	65	297	0.9731	74.5303	3e-32	ref|YP_002362642.1|	FKBP-type peptidylprolyl isomerase
jgi|Auran1|17384|gw1.1.1170.1	34	243	0.9712	47.6484	7e-21	ref|NP_001130488.1|	uncharacterized protein LOC100191586
jgi|Auran1|17386|gw1.10.518.1	1	288	0.1701	1.18245	2e-07	gb|EKG11160.1|	Methylated-DNA
jgi|Auran1|17393|gw1.12.518.1	34	192	0.8906	60.305	5e-12	ref|XP_571549.1|	cytoplasm protein
jgi|Auran1|17394|gw1.5.1115.1	102	207	0.9903	167.805	3e-20	emb|CBJ48478.1|	FK506-binding protein 1
jgi|Auran1|17413|gw1.8.584.1	49	327	0.9725	51.0298	2e-49	ref|YP_713579.1|	FKBP-type peptidylprolyl isomerase
jgi|Auran1|17417|gw1.5.1121.1	275	318	0.9403	294.497	1e-17	ref|XP_002287645.1|	60S ACIDIC ribosomal protein P2
jgi|Auran1|17437|gw1.4.990.1	7	342	0.6988	6.97024	2e-13	ref|YP_002994417.1|	ProFAR isomerase associated,
jgi|Auran1|17458|gw1.5.1125.1	10	282	0.7199	12.0761	1e-15	ref|ZP_05925071.1|	predicted methylated DNA-protein cysteine methyltransferase
jgi|Auran1|17462|gw1.1.1173.1	2	252	0.1944	2.70275	6e-09	ref|NP_500232.2|	Protein VAMP-7
jgi|Auran1|17464|gw1.844.1.1	7	555	0.364	4.29517	1e-54	emb|CBQ69834.1|	related to MDN1-Huge dynein-related AAA-type ATPase (midasin)
jgi|Auran1|17468|gw1.5.1126.1	21	306	0.8399	23.3708	6e-38	ref|YP_003550129.1|	phosphoribosyl-AMP cyclohydrolase
jgi|Auran1|17503|gw1.12.520.1	48	219	0.9178	74.6402	3e-24	emb|CCA16500.1|	50S ribosomal protein L7/L12 putative
jgi|Auran1|17508|gw1.6.967.1	1	294	0.1667	1.15832	1e-15	gb|ACJ12082.1|	thioredoxin
jgi|Auran1|1751|gw1.5.113.1	161	1263	0.9184	43.4108	1e-91	emb|CBN75290.1|	similar to helicase, lymphoid-specific isoform 9
jgi|Auran1|17513|gw1.2.1218.1	870	294	0.9864	1007.74	1e-11	gb|EKC30485.1|	Signal peptide, CUB and EGF-like domain-containing protein 2
jgi|Auran1|17538|gw1.11.495.1	344	240	0.375	488.116	9e-49	ref|XP_002171108.1|	PREDICTED: similar to CG41536 CG41536-PA, partial
jgi|Auran1|17545|gw1.22.197.1	1	288	0.1701	1.18245	6e-21	ref|NP_001230023.1|	heat shock factor protein 2 isoform c
jgi|Auran1|17549|gw1.10.527.1	8	249	0.2771	10.9412	2e-17	emb|CBN78110.2|	Heat Shock transcription factor (Partial)
jgi|Auran1|17564|gw1.26.207.1	8	228	0.5789	11.949	1e-11	ref|XP_002506184.1|	SNF2 super family
jgi|Auran1|17567|gw1.3.977.1	67	300	0.9733	76.0553	3e-28	ref|XP_002329602.1|	chromatin remodeling complex subunit
jgi|Auran1|17570|gw1.21.252.1	22	228	0.9079	32.8597	5e-16	ref|ZP_09272479.1|	putative helicase, partial
jgi|Auran1|17572|gw1.3.978.1	7	165	0.8061	14.4474	2e-10	ref|NP_001011127.1|	thioredoxin
jgi|Auran1|17573|gw1.3.979.1	9	252	0.7183	12.1624	5e-20	ref|ZP_08493862.1|	thioredoxin
jgi|Auran1|17577|gw1.12.523.1	8	246	0.8618	11.0747	2e-18	ref|XP_001696981.1|	translin-like protein
jgi|Auran1|17580|gw1.1.1184.1	15	204	0.8039	25.0401	1e-18	ref|XP_002503064.1|	SNF2 super family
jgi|Auran1|17585|gw1.14.364.1	2	285	0.3439	2.3898	2e-20	ref|XP_002290297.1|	thioredoxin
jgi|Auran1|17601|gw1.1.1186.1	107	204	0.9559	178.62	3e-13	ref|YP_002520606.1|	Antibiotic biosynthesis monooxygenase
jgi|Auran1|17602|gw1.1.1187.1	14	309	0.8544	15.4293	4e-21	gb|AFJ68618.1|	transmembrane and coiled-coil domains 4
jgi|Auran1|1761|gw1.3.110.1	30	1071	0.6545	9.5391	4e-67	ref|XP_002771927.1|	importin alpha, putative
jgi|Auran1|17617|gw1.6.974.1	24	330	0.903	24.767	5e-16	ref|XP_810085.1|	universal minicircle sequence binding protein (UMSBP)
jgi|Auran1|17647|gw1.23.230.1	101	294	0.9762	116.99	3e-18	gb|AFJ69335.1|	ubiquitin fusion degradation 1
jgi|Auran1|17649|gw1.4.1008.1	267	261	0.9808	348.375	1e-22	ref|XP_002288006.1|	high light induced protein 2
jgi|Auran1|17657|gw1.2.1228.1	18	252	0.9127	24.3247	1e-13	ref|XP_002508803.1|	voltage-gated ion channel superfamily
jgi|Auran1|17658|gw1.17.326.1	2	222	0.4414	3.06798	1e-07	sp|Q54P44.2|Y6202_DICDI	RecName: Full=Putative uncharacterized transmembrane protein DDB_G0284801
jgi|Auran1|17669|gw1.29.153.1	5	165	0.7879	10.3196	2e-18	ref|XP_003384829.1|	PREDICTED: kinesin-like protein KIF13A-like
jgi|Auran1|1767|gw1.12.38.1	86	882	0.941	33.2052	1e-84	ref|XP_002909555.1|	SWI4 1, Peter Pan-like protein suppressor
jgi|Auran1|17678|gw1.1.1190.1	20	246	0.8374	27.6867	6e-23	emb|CAA85042.1|	NHP6B
jgi|Auran1|17683|gw1.138.1.1	33	321	0.8567	35.0094	5e-32	ref|YP_001878594.1|	heat shock protein 90
jgi|Auran1|17695|gw1.6.978.1	74	348	0.7443	72.415	4e-79	gb|EGB09334.1|	putative formate/nitrite transporter
jgi|Auran1|17697|gw1.4.1010.1	199	201	0.9701	337.157	2e-15	ref|XP_003880748.1|	agap011504-PA, related
jgi|Auran1|17699|gw1.69.35.1	8	267	0.5918	10.2036	2e-45	gb|EGB03268.1|	putative selenoprotein, W-related family
jgi|Auran1|1770|gw1.23.42.1	368	1515	0.9921	82.7201	1e-162	ref|XP_002294407.1|	ABC-transporter like protein
jgi|Auran1|17700|gw1.55.56.1	15	264	0.8447	19.3492	9e-27	ref|XP_002902477.1|	type II inositol-3,4-bisphosphate 4-phosphatase, putative
jgi|Auran1|17701|gw1.11.511.1	2	258	0.3256	2.63989	7e-21	emb|CCA21625.1|	inositol3 putative
jgi|Auran1|1771|gw1.6.99.1	32	1416	0.673	7.69595	1e-116	gb|EIE18783.1|	putative prunasin hydrolase isoform PHA precursor
jgi|Auran1|17718|gw1.19.196.1	7	279	0.6846	8.54416	9e-18	ref|XP_002739424.1|	PREDICTED: RAB guanine nucleotide exchange factor (GEF) 1-like
jgi|Auran1|17728|gw1.26.215.1	4	252	0.6667	5.40549	1e-14	ref|XP_003389911.1|	PREDICTED: NEDD4-like E3 ubiquitin-protein ligase WWP1-like
jgi|Auran1|17739|gw1.14.370.1	14	231	0.8312	20.6392	8e-12	ref|XP_003415086.1|	PREDICTED: protein CREG1-like
jgi|Auran1|17742|gw1.7.718.1	16	216	0.8704	25.2256	2e-19	ref|XP_002198720.1|	PREDICTED: guanine nucleotide binding protein (G protein), beta polypeptide 1-like
jgi|Auran1|17746|gw1.10.533.1	34	249	0.8594	46.5003	1e-16	pdb|1CG7|A	Chain A, Hmg Protein Nhp6a From Saccharomyces Cerevisiae
jgi|Auran1|17752|gw1.5.1138.1	4	243	0.6708	5.6057	1e-11	ref|XP_003872476.1|	high mobility group protein homolog tdp-1,putative
jgi|Auran1|17769|gw1.58.83.1	12	222	0.9099	18.4079	1e-23	ref|XP_764106.1|	RNA polymerase small subunit
jgi|Auran1|17773|gw1.3.993.1	55	273	0.9707	68.6082	4e-31	emb|CBJ27594.1|	chaperonin
jgi|Auran1|17788|gw1.19.197.1	3	168	0.6548	6.08118	1e-16	emb|CBN79525.1|	Cathepsin Z-like proteinase
jgi|Auran1|17796|gw1.8.595.1	7	198	0.697	12.0395	1e-29	ref|XP_002908594.1|	calcineurin subunit B, putative
jgi|Auran1|17811|gw1.4.1014.1	29	213	0.6432	46.3654	6e-16	gb|AAK82489.1|	AT5g56360/MCD7_9
jgi|Auran1|17821|gw1.122.2.1	162	351	0.9288	157.175	2e-20	gb|EGV65371.1|	histidine kinase osmosensor
jgi|Auran1|17827|gw1.1.1205.1	171	231	0.9264	252.092	2e-21	emb|CBN78909.1|	cytochrome c oxidase subunit 6b
jgi|Auran1|17838|gw1.7.719.1	6	186	0.5645	10.9854	2e-11	ref|XP_001014638.1|	Dual specificity phosphatase, catalytic domain containing protein
jgi|Auran1|17839|gw1.18.225.1	50	237	0.9451	71.8451	1e-14	ref|NP_036188.1|	signal recognition particle 9 kDa protein
jgi|Auran1|17849|gw1.15.292.1	4	201	0.6617	6.77703	7e-13	ref|XP_001777018.1|	single bromodomain-containing protein
jgi|Auran1|17852|gw1.18.227.1	20	243	0.856	28.0285	9e-27	emb|CCA24560.1|	dihydrolipoyllysineresidue acetyltransferase component of pyruvate dehydrogenase complex putative
jgi|Auran1|17856|gw1.1.1206.1	470	237	0.9662	675.344	1e-30	emb|CAI83759.1|	Polyubiqutin 6
jgi|Auran1|17857|gw1.5.1143.1	113	219	0.9772	175.716	2e-20	ref|XP_002907539.1|	nucleolin, putative
jgi|Auran1|17864|gw1.4.1018.1	3	171	0.5789	5.97449	4e-17	ref|YP_004846454.1|	acyl-coA-binding protein
jgi|Auran1|17878|gw1.13.428.1	1	219	0.2237	1.555	2e-09	gb|EFW47532.1|	HGF-regulated tyrosine kinase substrate
jgi|Auran1|17881|gw1.1.1209.1	44	210	0.9524	71.3525	1e-18	emb|CBJ27220.1|	Zinc finger FYVE domain-containing protein
jgi|Auran1|17889|gw1.31.156.1	35	219	0.968	54.4252	1e-17	ref|YP_002481009.1|	RNP-1 like RNA-binding protein
jgi|Auran1|17897|gw1.12.526.1	10	198	0.7525	17.1993	4e-21	gb|ACH44199.1|	putative RIKEN cDNA 2810437L13
jgi|Auran1|17901|gw1.2.1239.1	14	195	0.8462	24.4495	6e-17	gb|AAD09517.1|	NTFP2, partial
jgi|Auran1|17910|gw1.1.1211.1	8	219	0.8082	12.44	5e-25	emb|CBK20169.2|	Zim17
jgi|Auran1|17911|gw1.14.374.1	6	213	0.7934	9.59284	2e-09	ref|XP_002011097.1|	GI16194
jgi|Auran1|17914|gw1.8.599.1	1	201	0.2438	1.69426	3e-14	ref|XP_002738498.1|	PREDICTED: SEC63-like protein-like
jgi|Auran1|17929|gw1.8.600.1	56	228	0.9781	83.6429	2e-18	ref|XP_002181723.1|	signal peptidase 12 kDa subunit
jgi|Auran1|17941|gw1.1.1212.1	4	222	0.3378	6.13596	2e-25	ref|XP_003701437.1|	PREDICTED: uncharacterized protein LOC100878251
jgi|Auran1|17949|gw1.3.1005.1	2	216	0.25	3.1532	2e-14	emb|CAG11116.1|	unnamed protein product
jgi|Auran1|17988|gw1.3.1007.1	22	162	0.9506	46.247	2e-11	ref|XP_003477673.1|	PREDICTED: mitotic-spindle organizing protein 1-like
jgi|Auran1|17993|gw1.7.723.1	4	201	0.4975	6.77703	6e-11	emb|CAF94728.1|	unnamed protein product
jgi|Auran1|18026|gw1.7.727.1	667	204	0.9951	1113.45	2e-29	ref|NP_488359.1|	photosystem I reaction center subunit IV
jgi|Auran1|18035|gw1.10.541.1	2	168	0.3333	4.05412	3e-18	ref|XP_001275619.1|	dynactin, putative
jgi|Auran1|18036|gw1.7.728.1	1	201	0.2438	1.69426	1e-14	ref|XP_003555688.1|	PREDICTED: uncharacterized protein LOC100793223
jgi|Auran1|18065|gw1.22.201.1	21	153	0.9085	46.7416	2e-07	gb|AAK66807.1|U40238_30	RNA-binding cold-shock protein
jgi|Auran1|18078|gw1.295.7.1	17	336	0.872	17.23	3e-13	ref|XP_002296506.1|	dnaj-like protein
jgi|Auran1|18085|gw1.20.255.1	1	159	0.3082	2.1418	2e-10	gb|AAT80335.1|	multidrug resistance-associated protein
jgi|Auran1|18090|gw1.964.1.1	1	174	0.2816	1.95716
jgi|Auran1|18120|gw1.966.5.1	1	384	0.1276	0.886838	2e-26	ref|XP_002161161.1|	PREDICTED: similar to Lactation elevated protein 1, partial
jgi|Auran1|18130|gw1.26.223.1	634	183	0.9891	1179.82	5e-28	ref|XP_002286797.1|	RS30, ribosomal protein 30 40S small ribosomal subunit
jgi|Auran1|18133|gw1.16.349.1	117	174	0.9828	228.988	6e-13	ref|ZP_06382603.1|	50S ribosomal protein L32
jgi|Auran1|18141|gw1.1142.1.1	10	372	0.9086	9.15446	8e-20	ref|ZP_02194388.1|	Sel1 domain protein repeat-containing protein
jgi|Auran1|18161|gw1.61.30.1	4	231	0.5974	5.8969	2e-14	ref|XP_002180525.1|	small ubiquitin-like modifier
jgi|Auran1|18174|gw1.816.6.1	2	267	0.2397	2.55091	1e-12	gb|EJF37439.1|	PF11325 domain protein
jgi|Auran1|18178|gw1.2023.1.1	2	807	0.1214	0.84398	6e-98	ref|YP_005331414.1|	acyl-CoA dehydrogenase
jgi|Auran1|1818|gw1.54.15.1	46	915	0.8568	17.1203	9e-60	ref|XP_003081606.1|	putative zinc finger protein (ISS)
jgi|Auran1|1821|gw1.11.61.1	360	1257	0.9578	97.5311	1e-123	ref|XP_002183310.1|	kinesin family-like protein
jgi|Auran1|1822|gw1.11.62.1	3	1224	0.0801	0.834672	2e-82	dbj|BAL41652.1|	divalent metal transporter
jgi|Auran1|18312|gw1.1306.3.1	30	264	0.3333	38.6984	3e-14	ref|ZP_07400074.1|	general stress protein 13
jgi|Auran1|18314|gw1.1884.3.1	1	354	0.1384	0.961994	4e-82	gb|EGB01819.1|	putative inorganic pyrophosphatase
jgi|Auran1|18335|gw1.1344.3.1	7	234	0.2564	10.1873	6e-16	ref|XP_002180525.1|	small ubiquitin-like modifier
jgi|Auran1|18344|e_gw1.1.402.1	37	687	0.8224	18.3409	1e-77	ref|XP_002906658.1|	inosine triphosphate pyrophosphatase
jgi|Auran1|18349|e_gw1.1.908.1	960	864	0.9722	378.384	2e-74	gb|ADN33938.1|	seven transmembrane receptor
jgi|Auran1|1835|gw1.29.24.1	35	1188	0.6456	10.0329	0	gb|EGB04778.1|	general solute carrier protein
jgi|Auran1|18360|e_gw1.1.100.1	490	1530	0.9765	109.064	0	ref|XP_002290513.1|	phenylalanyl-trna synthetase
jgi|Auran1|18365|e_gw1.1.721.1	81	1419	0.8436	19.4392	0	gb|EJD52137.1|	fumarate hydratase
jgi|Auran1|18372|e_gw1.1.265.1	296	807	0.974	124.909	5e-40	ref|XP_001415772.1|	MC family transporter
jgi|Auran1|18373|e_gw1.1.1208.1	94	513	0.9844	62.4002	5e-68	emb|CBN76699.1|	nuclear movement domain-containing protein
jgi|Auran1|18376|e_gw1.1.1067.1	21	351	0.6667	20.3745	3e-24	gb|EKD19722.1|	SNF2 family domain-containing protein
jgi|Auran1|18383|e_gw1.1.169.1	308	1026	0.8889	102.23	2e-65	ref|XP_002881127.1|	RabGAP/TBC domain-containing protein
jgi|Auran1|18385|e_gw1.1.479.1	97	528	0.9545	62.5624	5e-34	ref|XP_002904367.1|	signal peptidase complex subunit 3, putative
jgi|Auran1|18387|e_gw1.1.964.1	10	735	0.3864	4.63328	2e-31	ref|NP_001134280.1|	ovarian cancer-associated gene 2 protein homolog
jgi|Auran1|18389|e_gw1.1.564.1	46	381	0.8031	41.1158	2e-29	ref|XP_002895567.1|	nuclear transport factor, putative
jgi|Auran1|18391|e_gw1.1.827.1	49	1011	0.8081	16.5052	2e-32	emb|CBJ28039.1|	calcineurin-like phosphoesterase family protein
jgi|Auran1|18401|e_gw1.1.1110.1	12	297	0.7643	13.7594	5e-27	emb|CBN77405.1|	Acyl-CoA-binding domain-containing protein 6
jgi|Auran1|18403|e_gw1.1.833.1	1	1035	0.0473	0.32903	1e-118	gb|EGZ18425.1|	cyclic AMP-dependent protein kinase-like protein catalytic subunit
jgi|Auran1|18406|e_gw1.1.161.1	2002	1263	0.9929	539.804	0	emb|CBJ26156.1|	putative; katanin like protein
jgi|Auran1|18419|e_gw1.1.320.1	4	756	0.0913	1.80183	2e-57	ref|XP_003075267.1|	modular polyketide synthase (ISS)
jgi|Auran1|18432|e_gw1.1.29.1	117	2544	0.7681	15.6619	0	ref|XP_002908185.1|	myosin-like protein
jgi|Auran1|18435|e_gw1.1.314.1	63	822	0.7895	26.1002	2e-55	ref|XP_002998506.1|	Lysosomal Cystine Transporter (LCT) Family
jgi|Auran1|18438|e_gw1.1.842.1	109	1182	0.8934	31.404	4e-97	gb|EGD78247.1|	NAD-dependent epimerase/dehydratase
jgi|Auran1|18442|e_gw1.1.821.1	95	789	0.8707	41.0036	2e-11	ref|NP_989098.1|	solute carrier family 35 (UDP-N-acetylglucosamine (UDP-GlcNAc) transporter), member A3, gene 2
jgi|Auran1|18463|e_gw1.1.694.1	452	1371	0.9285	112.273	1e-174	gb|EGB12111.1|	putative ammonium transporter
jgi|Auran1|18466|e_gw1.1.196.1	1	732	0.0669	0.465227	5e-57	ref|YP_004447017.1|	(myosin heavy-chain) kinase
jgi|Auran1|18470|e_gw1.1.760.1	620	1353	0.898	156.052	1e-102	ref|ZP_01999921.1|	aminotransferase, DegT/DnrJ/EryC1/StrS family protein
jgi|Auran1|18478|e_gw1.1.1020.1	2	726	0.135	0.938143	9e-30	ref|XP_003078896.1|	COG2860: Predicted membrane protein (ISS)
jgi|Auran1|18481|e_gw1.1.262.1	1	822	0.0596	0.41429	9e-54	gb|EJY74252.1|	Serine/threonine-protein kinase, putative
jgi|Auran1|18489|e_gw1.1.84.1	29	1695	0.4879	5.82645	9e-79	dbj|BAE02348.1|	unnamed protein product
jgi|Auran1|18502|e_gw1.1.779.1	735	1134	0.9982	220.724	1e-167	emb|CBJ48759.1|	3-isopropylmalate dehydrogenase
jgi|Auran1|18505|e_gw1.1.452.1	3	663	0.1885	1.54093	8e-43	gb|EJY84869.1|	EF hand family protein
jgi|Auran1|18509|e_gw1.1.249.1	202	978	0.9233	70.3377	4e-58	ref|XP_001649282.1|	ribosome biogenesis protein tsr1 (20S rrna accumulation protein 1)
jgi|Auran1|18516|e_gw1.1.170.1	8	1005	0.1741	2.71081	2e-51	ref|ZP_08134348.1|	TPR repeat protein
jgi|Auran1|18559|e_gw1.1.1125.1	3	426	0.3451	2.39821	7e-24	emb|CBN79183.1|	Glutaredoxin
jgi|Auran1|18563|e_gw1.1.739.1	19	852	0.6714	7.59434	7e-34	ref|NP_001085405.1|	uncharacterized aarF domain-containing protein kinase 1 precursor
jgi|Auran1|18573|e_gw1.1.617.1	63	186	0.957	115.346	1e-09	ref|XP_003561363.1|	PREDICTED: potassium channel AKT3-like
jgi|Auran1|18580|e_gw1.1.715.1	26	1584	0.5562	5.58977	3e-72	ref|XP_003727400.1|	PREDICTED: lipase maturation factor 1-like
jgi|Auran1|18589|e_gw1.1.227.1	8	1059	0.2531	2.57259	1e-104	ref|XP_541796.2|	PREDICTED: sulfatase-modifying factor 1
jgi|Auran1|18592|e_gw1.1.504.1	10	594	0.4848	5.7331	4e-51	ref|XP_002265129.2|	PREDICTED: peptide methionine sulfoxide reductase B3, chloroplastic-like
jgi|Auran1|18595|e_gw1.1.1207.1	231	468	0.9872	168.09	3e-21	emb|CCA20232.1|	DNA polymerase lambdalike protein putative
jgi|Auran1|18609|e_gw1.1.421.1	13	408	0.7353	10.8507	1e-20	ref|ZP_08018261.1|	SpoVR like family protein
jgi|Auran1|18611|e_gw1.1.937.1	6	834	0.3273	2.44997	1e-65	ref|XP_002290993.1|	triose-phosphate isomerase
jgi|Auran1|18629|e_gw1.1.513.1	364	441	0.9615	281.086	4e-45	ref|ZP_06306993.1|	Glutaredoxin-related protein
jgi|Auran1|18632|e_gw1.1.784.1	1	900	0.0544	0.378384	2e-47	ref|XP_002904204.1|	protein kinase, putative
jgi|Auran1|18647|e_gw1.1.374.1	80	723	0.9115	37.6814	1e-103	emb|CBN75111.1|	p28, 28 kDa light chain of axonemal inner dynein arms
jgi|Auran1|18663|e_gw1.1.184.1	7	1269	0.2301	1.8785	3e-65	dbj|GAB68272.1|	IMP-specific 5'-nucleotidase
jgi|Auran1|18664|e_gw1.1.1025.1	13	699	0.4492	6.33347	2e-80	emb|CBJ27456.1|	RTW, Ras superfamily GTPase
jgi|Auran1|18666|e_gw1.1.260.1	1	1041	0.0471	0.327134	1e-61	ref|XP_001029851.1|	Papain family cysteine protease containing protein
jgi|Auran1|18668|e_gw1.1.608.1	25	810	0.5926	10.5107	4e-15	gb|ACI66597.1|	Nucleolar protein of 40 kDa
jgi|Auran1|18669|e_gw1.1.1134.1	21	354	0.9068	20.2019	7e-21	ref|XP_002408975.1|	protein disulfide isomerase 1, putative
jgi|Auran1|18687|e_gw1.1.1107.1	9	387	0.6744	7.91967	4e-22	ref|XP_003080866.1|	CG1391-PB, isoform B (ISS)
jgi|Auran1|18724|e_gw1.1.861.1	12	927	0.2352	4.40836	2e-88	gb|ADA68801.1|	HET-E
jgi|Auran1|18727|e_gw1.1.825.1	41	1164	0.732	11.9952	1e-116	ref|XP_002908539.1|	protein kinase, putative
jgi|Auran1|18740|e_gw1.1.923.1	29	597	0.8492	16.5424	2e-25	ref|YP_002568436.1|	ABC transporter
jgi|Auran1|18748|e_gw1.1.497.1	4	387	0.3798	3.51986	1e-32	gb|EGZ68551.1|	WD40 repeat-like protein, partial
jgi|Auran1|1875|gw1.19.28.1	9	996	0.241	3.07722	4e-75	pir||A23662	myosin I, high molecular weight - Acanthamoeba sp
jgi|Auran1|18763|e_gw1.1.106.1	33	1506	0.4854	7.46216	2e-99	gb|EGB01914.1|	general solute carrier protein
jgi|Auran1|18768|e_gw1.1.698.1	167	1740	0.6678	32.6846	2e-96	ref|XP_003075267.1|	modular polyketide synthase (ISS)
jgi|Auran1|18774|e_gw1.1.806.1	25	1149	0.5718	7.40962	9e-67	ref|XP_003078846.1|	kinesin-like protein B (ISS)
jgi|Auran1|18778|e_gw1.1.817.1	128	1134	0.9048	38.4391	1e-155	ref|NP_001035394.1|	GMP reductase 2
jgi|Auran1|18779|e_gw1.1.697.1	175	1821	0.8594	32.7268	1e-175	emb|CBJ31687.1|	Proline--tRNA ligase, central part
jgi|Auran1|18780|e_gw1.1.712.1	605	1212	0.986	169.992	2e-57	pdb|1OT5|A	Chain A, The 2.4 Angstrom Crystal Sructure Of Kex2 In Complex With A Peptidyl-Boronic Acid Inhibitor
jgi|Auran1|18800|e_gw1.1.69.1	256	1755	0.9681	49.6751	0	emb|CBJ25592.1|	Arginyl-tRNA Synthetase
jgi|Auran1|18821|e_gw1.1.20.1	1316	2343	0.9701	191.276	1e-140	dbj|BAD80748.1|	myosin class 11-1
jgi|Auran1|1883|gw1.3.122.1	8	1146	0.315	2.37728	1e-156	ref|XP_002907805.1|	sporangia induced Bardet-Biedl syndrome 4 protein
jgi|Auran1|18834|e_gw1.1.832.1	44	1308	0.6827	11.4557	4e-43	ref|XP_002898832.1|	dimeric dihydrodiol dehydrogenase, putative
jgi|Auran1|18852|e_gw1.1.157.1	381	1287	0.9759	100.814	0	emb|CBN75233.1|	Cysteine desulfurase
jgi|Auran1|18863|e_gw1.1.1064.1	27	642	0.824	14.322	2e-22	gb|EKD48796.1|	C21orf57 isoform A protein
jgi|Auran1|18873|e_gw1.1.476.1	149	393	0.9364	129.113	9e-55	ref|XP_002160206.1|	PREDICTED: similar to chromosome 19 open reading frame 29
jgi|Auran1|18874|e_gw1.1.985.1	11	747	0.4605	5.01473	2e-50	ref|ZP_11123109.1|	thiamine biosynthesis protein Thi4
jgi|Auran1|18887|e_gw1.1.853.1	285	930	0.9656	104.361	5e-54	ref|YP_146434.1|	cation efflux transporter
jgi|Auran1|18888|e_gw1.1.311.1	102	891	0.9102	38.9851	8e-33	gb|ACH63227.1|	O-linked GlcNAc transferase-like protein
jgi|Auran1|18912|e_gw1.1.537.1	5	354	0.5678	4.80997	5e-16	ref|YP_003398737.1|	Sel1 domain-containing protein repeat-containing protein
jgi|Auran1|18917|e_gw1.1.958.1	71	645	0.8574	37.4865	7e-21	emb|CCA14376.1|	U2associated splicing factor putative
jgi|Auran1|18921|e_gw1.1.615.1	46	258	0.876	60.7175	4e-24	gb|EGB12492.1|	putative potassium channel
jgi|Auran1|18923|e_gw1.1.999.1	45	786	0.8372	19.4969	8e-78	ref|XP_002902877.1|	calcyphosin-like protein
jgi|Auran1|18924|e_gw1.1.1117.1	1	303	0.1617	1.12391	8e-32	emb|CBJ26132.1|	PAS/PAC sensor hybrid histidine kinase putative blue light receptor
jgi|Auran1|18927|e_gw1.1.121.1	2	1578	0.0621	0.431617	1e-86	emb|CBJ28348.1|	Serine Carboxypeptidase-like
jgi|Auran1|18929|e_gw1.1.207.1	197	1116	0.8163	60.1143	1e-107	ref|XP_002295320.1|	3-oxoacyl-synthase
jgi|Auran1|18932|e_gw1.1.335.1	1022	1059	0.9943	328.648	1e-153	ref|XP_002287594.1|	histone deactylase 1 HDAC Hda1p HDA1
jgi|Auran1|18940|e_gw1.1.1102.1	9	390	0.5718	7.85875	2e-08	gb|EGW31980.1|	zinc-finger protein GIS2
jgi|Auran1|1895|gw1.1.117.1	1	1176	0.0417	0.28958	0	gb|EGB12492.1|	putative potassium channel
jgi|Auran1|18955|e_gw1.1.334.1	15	642	0.7461	7.95668	3e-26	ref|XP_003630125.1|	S-adenosylmethionine mitochondrial carrier protein
jgi|Auran1|18958|e_gw1.1.228.1	361	897	0.9944	137.054	3e-62	ref|XP_002176865.1|	nucleosome assembly protein
jgi|Auran1|18981|e_gw1.1.626.1	13	153	0.7778	28.9353	2e-11	gb|EFA84124.1|	SNF2-related domain-containing protein
jgi|Auran1|18982|e_gw1.1.401.1	298	693	0.9812	146.44	1e-66	ref|XP_002896839.1|	charged multivesicular body protein 2a
jgi|Auran1|18992|e_gw1.1.791.1	82	1548	0.7907	18.0393	1e-107	ref|ZP_03560533.1|	predicted carboxypeptidase, Zn dependent
jgi|Auran1|19006|e_gw1.1.554.1	2	201	0.3632	3.38852	9e-13	emb|CBN73858.1|	Putative sodium calcium exchanger
jgi|Auran1|19007|e_gw1.1.1073.1	4	462	0.3658	2.94845	2e-24	ref|XP_970120.1|	PREDICTED: similar to tRNA-dihydrouridine synthase
jgi|Auran1|19010|e_gw1.1.11.1	1372	3330	0.9937	140.309	0	emb|CBJ31409.1|	Leucyl-tRNA Synthetase (C-terminal region) Leucyl-tRNA Synthetase (Central region) Leucyl-tRNA Synth
jgi|Auran1|19015|e_gw1.1.540.1	129	459	0.9346	95.709	1e-35	emb|CBK20420.2|	unnamed protein product
jgi|Auran1|19030|e_gw1.1.104.1	175	1509	0.8953	39.4934	1e-104	emb|CBJ30265.1|	U3 snoRNP-associated protein Utp7
jgi|Auran1|19032|e_gw1.1.55.1	241	2115	0.9083	38.8045	0	emb|CBJ30287.1|	Glutamate cysteine ligase
jgi|Auran1|19038|e_gw1.1.163.1	15	1365	0.4491	3.74226	1e-137	emb|CBN80242.1|	Hydroxymethylglutaryl-CoA synthase
jgi|Auran1|19042|e_gw1.1.25.1	50	2514	0.5354	6.77299	1e-147	gb|EFA75546.1|	class VII unconventional myosin
jgi|Auran1|19051|e_gw1.1.1016.1	16	603	0.7645	9.03605	3e-49	gb|EIE24735.1|	Isochorismatase hydrolase
jgi|Auran1|19053|e_gw1.1.494.1	46	360	0.9028	43.5142	4e-49	ref|XP_002998485.1|	U2 snRNP component IST3
jgi|Auran1|19080|e_gw1.1.127.1	3	1086	0.1354	0.940735	2e-60	ref|XP_002072033.1|	GK22536
jgi|Auran1|19081|e_gw1.1.365.1	97	483	0.9979	68.3912	3e-35	ref|XP_002899303.1|	pre-mRNA-splicing factor 38B, putative
jgi|Auran1|19103|e_gw1.1.75.1	2	912	0.0855	0.746811	1e-113	ref|XP_003725956.1|	PREDICTED: dual specificity protein phosphatase CDC14A isoform 1
jgi|Auran1|19109|e_gw1.1.35.1	32	1611	0.5413	6.76441	1e-126	gb|ADY41173.1|	Dynamin
jgi|Auran1|19112|e_gw1.1.204.1	143	1191	0.974	40.8884	1e-122	ref|XP_002906681.1|	flap endonuclease 1
jgi|Auran1|1914|gw1.7.90.1	31	1386	0.5051	7.61683	0	gb|EGB09136.1|	general sugar transporter
jgi|Auran1|19147|e_gw1.1.1132.1	15	636	0.7028	8.03174	5e-23	ref|YP_527263.1|	small-conductance mechanosensitive channel
jgi|Auran1|19161|e_gw1.1.7.1	768	3030	0.9875	86.3166	0	ref|XP_002777698.1|	plasma membrane calcium-transporting ATPase, putative
jgi|Auran1|19162|e_gw1.1.768.1	155	1089	0.9091	48.4707	1e-120	gb|AFP65585.1|	cell division protein
jgi|Auran1|19173|e_gw1.1.1218.1	601	201	0.995	1018.25	3e-24	emb|CBJ30820.1|	40S ribosomal protein S28
jgi|Auran1|19187|e_gw1.1.1076.1	1	582	0.0842	0.585131	3e-51	emb|CBN76967.1|	radial spoke protein 12
jgi|Auran1|19189|e_gw1.1.1075.1	6	516	0.4322	3.95984	3e-29	gb|EIE24782.1|	Abi-domain-containing protein
jgi|Auran1|19193|e_gw1.1.400.1	5	828	0.0688	2.05644	2e-59	ref|XP_002953893.1|	Kif6 type kinesin-like protein
jgi|Auran1|19213|e_gw1.1.63.1	2	1227	0.0799	0.555087	1e-114	ref|XP_002899514.1|	vacuolar protein, putative
jgi|Auran1|19231|e_gw1.1.910.1	92	846	0.8948	37.0334	2e-85	ref|YP_003585483.1|	short-chain dehydrogenase
jgi|Auran1|19250|e_gw1.1.630.1	719	3225	0.8757	75.9233	0	ref|XP_002907406.1|	ATP-dependent RNA helicase DHX8
jgi|Auran1|1928|gw1.78.5.1	2	789	0.1242	0.863234	1e-89	emb|CBN76607.1|	Possible protein kinase
jgi|Auran1|19281|e_gw1.1.682.1	199	1170	0.9171	57.9219	1e-113	ref|XP_002675088.1|	WD-repeat protein
jgi|Auran1|19287|e_gw1.1.50.1	76	1668	0.8315	15.5165	1e-145	ref|XP_002899963.1|	cGMP-dependent protein kinase, putative
jgi|Auran1|19295|e_gw1.1.321.1	57	750	0.6947	25.8815	5e-64	emb|CCA25903.1|	50S ribosomal protein L32 putative
jgi|Auran1|1930|gw1.2.126.1	76	852	0.8521	30.3773	1e-40	ref|XP_002414133.1|	fkbp-rapamycin associated protein, putative
jgi|Auran1|19300|e_gw1.1.752.1	72	1506	0.8606	16.2811	1e-155	ref|YP_645157.1|	acyl-CoA dehydrogenase-like protein
jgi|Auran1|19329|e_gw1.1.856.1	1	972	0.0504	0.350356	1e-133	emb|CBN75242.1|	flagellar radial spoke protein 16
jgi|Auran1|19341|e_gw1.1.194.1	817	1290	0.9969	215.679	7e-92	ref|XP_002181486.1|	regulatory proteasome non-atpase subunit 6
jgi|Auran1|19346|e_gw1.1.410.1	176	585	0.9368	102.455	1e-38	ref|XP_003443357.1|	PREDICTED: poly	polymerase 14-like
jgi|Auran1|19358|e_gw1.1.899.1	1	804	0.0609	0.423565	1e-105	ref|XP_002293678.1|	formyltetrahydrofolate deformylase
jgi|Auran1|19379|e_gw1.1.1216.1	280	753	0.9548	126.631	1e-149	gb|EGB12923.1|	ubiquitin
jgi|Auran1|19380|e_gw1.1.675.1	1	1488	0.0329	0.228862	1e-155	emb|CBN78393.1|	flagellar outer dynein arm-docking complex
jgi|Auran1|19390|e_gw1.1.1017.1	417	606	0.9917	234.336	3e-61	gb|EFA83107.1|	DNA-binding HORMA domain-containing protein
jgi|Auran1|19403|e_gw1.1.812.1	8	828	0.3394	3.2903	5e-65	ref|XP_002909566.1|	3-phosphoinositide-dependent protein kinase, putative
jgi|Auran1|19411|e_gw1.1.322.1	28	858	0.6608	11.1134	3e-84	ref|XP_002896136.1|	guanylate-binding protein, putative
jgi|Auran1|19413|e_gw1.1.404.1	281	678	0.9794	141.141	1e-66	ref|XP_002291767.1|	putative v-type h-ATPase subunit
jgi|Auran1|19422|e_gw1.1.279.1	54	861	0.9443	21.3583	4e-38	ref|YP_001843752.1|	oxidoreductase
jgi|Auran1|19424|e_gw1.1.1181.1	2	348	0.2816	1.95716	2e-32	gb|EFW41505.1|	ATP-binding cassette transporter sub-family G member 2c
jgi|Auran1|19426|e_gw1.1.33.1	894	2322	0.9638	131.115	0	emb|CBN79519.1|	Vesicle coat complex COPII, subunit SEC23
jgi|Auran1|19467|e_gw1.1.869.1	401	1044	0.9425	130.804	4e-57	emb|CCA15829.1|	mitoferrinlike protein putative
jgi|Auran1|19481|e_gw1.1.1062.1	1357	495	0.9859	933.578	1e-115	gb|EGB13073.1|	putative plastid light harvesting protein isoform 39
jgi|Auran1|19500|e_gw1.1.980.1	1	612	0.0801	0.556448	2e-38	emb|CBJ26453.1|	sexually induced protein 3
jgi|Auran1|19504|e_gw1.1.687.1	5	1707	0.133	0.997498	1e-147	ref|XP_002179244.1|	carotenoid isomerase
jgi|Auran1|19506|e_gw1.1.212.1	479	1116	0.9803	146.166	1e-104	ref|XP_002904101.1|	26S proteasome non-ATPase regulatory subunit 6
jgi|Auran1|19510|e_gw1.1.477.1	1	651	0.0753	0.523112	2e-32	ref|XP_002899255.1|	tRNA-dihydrouridine synthase, putative
jgi|Auran1|19513|e_gw1.1.777.1	2793	930	0.9935	1022.74	1e-167	gb|ABP93410.1|	cbbx protein
jgi|Auran1|19517|e_gw1.1.339.1	23	771	0.6278	10.159	1e-87	ref|XP_002899470.1|	phosphatidylinositol kinase (PIK-J)
jgi|Auran1|19522|e_gw1.2.1226.1	1	255	0.1922	1.33547	2e-05	gb|AAL31950.1|	CDH1-D
jgi|Auran1|19529|e_gw1.2.363.1	2	621	0.1578	1.09677	4e-24	gb|EAW98726.1|	protein kinase, X-linked, isoform CRA_a
jgi|Auran1|19538|e_gw1.2.852.1	1	1080	0.0454	0.31532	2e-77	ref|ZP_09753511.1|	nucleoside-diphosphate-sugar epimerase
jgi|Auran1|19545|e_gw1.2.182.1	47	1374	0.7562	11.649	3e-55	ref|XP_002286099.1|	amino acid/polyamine transporter
jgi|Auran1|19548|e_gw1.2.750.1	1921	1296	0.9992	504.775	1e-142	gb|EJY77354.1|	Aminotransferase, class III family protein
jgi|Auran1|19564|e_gw1.2.318.1	14	972	0.501	4.90498	2e-24	emb|CBJ28195.1|	haloacid dehalogenase-like hydrolase family protein
jgi|Auran1|19568|e_gw1.2.114.1	83	1395	0.7305	20.2619	3e-80	ref|XP_002988642.1|	medium chain fatty acid hydroxylase
jgi|Auran1|19572|e_gw1.2.333.1	141	906	0.926	52.9989	2e-35	ref|NP_001239852.1|	uncharacterized protein LOC100812074
jgi|Auran1|19576|e_gw1.2.719.1	1559	1110	0.9784	478.298	4e-52	ref|YP_003075060.1|	lipoprotein
jgi|Auran1|19581|e_gw1.2.200.1	55	1125	0.8969	16.6489	3e-69	ref|XP_003058451.1|	calcium-dependent cytoplasmic cysteine proteinase, papain-like protein
jgi|Auran1|19587|e_gw1.2.417.1	21	1071	0.5331	6.67737	3e-48	ref|ZP_09566944.1|	phenazine biosynthesis protein PhzF family
jgi|Auran1|19592|e_gw1.2.87.1	1248	1584	0.9943	268.309	0	ref|XP_002293604.1|	cytochrome P450
jgi|Auran1|19598|e_gw1.2.359.1	8	897	0.3523	3.0372	2e-64	gb|ABF95188.1|	Tropinone reductase, putative, expressed
jgi|Auran1|19604|e_gw1.2.762.1	5	1311	0.1869	1.2988	5e-56	ref|XP_002130886.1|	PREDICTED: similar to putative flotillin
jgi|Auran1|19609|e_gw1.2.1057.1	367	771	0.5616	162.102	7e-35	gb|EKC30485.1|	Signal peptide, CUB and EGF-like domain-containing protein 2
jgi|Auran1|19610|e_gw1.2.212.1	973	1323	0.9607	250.454	1e-91	ref|XP_002909520.1|	histone demethylase, putative
jgi|Auran1|19616|e_gw1.2.677.1	16	2088	0.306	2.60955	1e-161	emb|CCA24294.1|	PREDICTED: DNA topoisomerase 3beta1like isoform 1 putative
jgi|Auran1|19620|e_gw1.2.551.1	125	510	0.9176	83.4672	5e-42	emb|CCA16481.1|	ubiquitinconjugating enzyme E2 putative
jgi|Auran1|19633|e_gw1.2.420.1	38	546	0.9121	23.701	3e-41	ref|XP_003080491.1|	haloacid dehalogenase-like hydrolase-like (ISS)
jgi|Auran1|1964|gw1.9.67.1	37	1077	0.6899	11.6994	0	gb|EGB08134.1|	putative amino acid transporter
jgi|Auran1|19641|e_gw1.2.1224.1	143	957	0.9175	50.8862	6e-18	ref|XP_002902747.1|	DNA repair protein RAD5, SWI/SNF-related matrix-associated actin-dependent regulator of chromatin, putative
jgi|Auran1|19645|e_gw1.2.917.1	191	1200	0.995	54.2036	1e-64	ref|ZP_08825310.1|	Dihydrodipicolinate synthase
jgi|Auran1|1966|gw1.3.135.1	1	948	0.0517	0.359226	1e-123	emb|CBN74048.1|	Putative subunit of the Anaphase Promoting Complex
jgi|Auran1|19666|e_gw1.2.824.1	189	942	0.9724	68.3261	1e-65	gb|EFA86670.1|	phosphoglycerate mutase domain-containing protein
jgi|Auran1|19673|e_gw1.2.533.1	1	363	0.135	0.938143	2e-35	ref|XP_002126342.1|	PREDICTED: similar to BRCA1/BRCA2-containing complex, subunit 3
jgi|Auran1|19692|e_gw1.2.899.1	278	963	0.9128	98.3092	6e-64	ref|XP_003564045.1|	PREDICTED: nuclear migration protein nudC-like
jgi|Auran1|19704|e_gw1.2.600.1	17	288	0.9236	20.1017	3e-24	ref|XP_002903234.1|	small ubiquitin-like modifier (SUMO), putative
jgi|Auran1|19710|e_gw1.2.21.1	60	2610	0.4276	7.82864	1e-128	emb|CBN73971.1|	myosin II heavy chain
jgi|Auran1|19712|e_gw1.2.394.1	191	705	0.8014	92.2614	6e-19	ref|XP_003542621.1|	PREDICTED: uncharacterized protein LOC100801191 isoform 2
jgi|Auran1|19726|e_gw1.2.588.1	83	375	0.848	75.3742	1e-47	ref|XP_002900892.1|	H - or Na -translocating F-type, V-type and A-type ATPase (F-ATPase) Superfamily
jgi|Auran1|19728|e_gw1.2.235.1	11	1287	0.3372	2.91065	9e-68	ref|XP_003081228.1|	putative NADP-dependent alcohol dehydrogenase (ISS)
jgi|Auran1|19739|e_gw1.2.423.1	12	981	0.419	4.1657	2e-63	emb|CBN76749.1|	expressed protein
jgi|Auran1|19744|e_gw1.2.278.1	230	1080	0.9787	72.5237	5e-54	ref|XP_001353795.1|	GA17742
jgi|Auran1|19746|e_gw1.2.119.1	6	1251	0.1823	1.63331	8e-97	ref|XP_002888202.1|	ZCF125
jgi|Auran1|19747|e_gw1.2.294.1	19	876	0.6301	7.38627	2e-76	gb|EIE26567.1|	putative glutathione S-transferase
jgi|Auran1|19755|e_gw1.2.112.1	534	1461	0.8843	124.471	1e-124	emb|CBN78624.1|	3-Phosphoshikimate 1-Carboxyvinyltransferase
jgi|Auran1|19765|e_gw1.2.1001.1	30	759	0.8458	13.4603	2e-37	ref|XP_003078868.1|	glutathione-s-transferase (ISS)
jgi|Auran1|19771|e_gw1.2.449.1	38	693	0.8874	18.6735	7e-82	ref|XP_002897805.1|	riboflavin synthase subunit alpha, putative
jgi|Auran1|19775|e_gw1.2.1037.1	11	666	0.5165	5.62463	2e-49	ref|YP_001615392.1|	glutathione S-transferase
jgi|Auran1|19802|e_gw1.2.153.1	19	1611	0.4469	4.01637	7e-57	gb|EIE21770.1|	molybdopterin biosynthesis protein
jgi|Auran1|19812|e_gw1.2.911.1	58	852	0.8908	23.1827	9e-91	ref|ZP_03272478.1|	thiazole biosynthesis family protein
jgi|Auran1|19820|e_gw1.2.408.1	36	777	0.7465	15.7782	6e-41	ref|YP_006715694.1|	trehalose-6-phosphatase
jgi|Auran1|19845|e_gw1.2.776.1	1671	1050	0.9943	541.955	1e-151	ref|XP_002177931.1|	enoyl-acp reductase
jgi|Auran1|19850|e_gw1.2.186.1	72	1134	0.9683	21.622	1e-127	gb|EIE26615.1|	Aldo/keto reductase
jgi|Auran1|19864|e_gw1.2.502.1	38	240	0.9792	53.9198	6e-20	gb|EDM00392.1|	WD repeat, SAM and U-box domain containing 1, isoform CRA_b
jgi|Auran1|19873|e_gw1.2.550.1	1	603	0.0813	0.564753	1e-49	ref|ZP_09101901.1|	Nucleoside diphosphate kinase
jgi|Auran1|19876|e_gw1.2.1020.1	12	717	0.5914	5.69951	6e-43	ref|YP_002581489.1|	allophanate hydrolase 2 subunit 1
jgi|Auran1|19883|e_gw1.2.47.1	198	2067	0.9042	32.6212	0	ref|XP_002287432.1|	cycloartenol synthase;-2,3-epoxysqualene mutase-like protein
jgi|Auran1|19887|e_gw1.2.1154.1	121	369	0.9566	111.67	7e-34	gb|EFW42894.1|	WD40 repeat-containing protein
jgi|Auran1|19888|e_gw1.2.314.1	54	801	0.834	22.9582	3e-84	ref|NP_001151258.1|	LOC100284891
jgi|Auran1|19894|e_gw1.2.98.1	680	1626	0.9957	142.418	1e-144	ref|XP_002908271.1|	sodium/hydrogen exchanger, putative
jgi|Auran1|19895|e_gw1.2.1237.1	5	288	0.5382	5.91226	3e-11	ref|XP_002431499.1|	growth hormone-inducible soluble protein, putative
jgi|Auran1|19900|e_gw1.2.1072.1	26	573	0.8883	15.4523	4e-35	emb|CBJ32858.1|	DEAD box helicase
jgi|Auran1|19907|e_gw1.2.429.1	23	621	0.7424	12.6128	3e-19	ref|XP_002276516.1|	PREDICTED: probable FKBP-type peptidyl-prolyl cis-trans isomerase 7, chloroplastic
jgi|Auran1|19909|e_gw1.2.857.1	18	1149	0.5039	5.33492	5e-74	gb|EHS53120.1|	Alcohol dehydrogenase zinc-binding domain protein
jgi|Auran1|19914|e_gw1.2.542.1	2	285	0.3439	2.3898	4e-24	ref|XP_002908594.1|	calcineurin subunit B, putative
jgi|Auran1|19915|e_gw1.2.142.1	46	1557	0.5851	10.0611	2e-96	gb|EIE27573.1|	glutathione synthetase
jgi|Auran1|19916|e_gw1.2.315.1	4	861	0.2276	1.5821	3e-40	gb|EGG17660.1|	mitochondrial substrate carrier family protein
jgi|Auran1|19925|e_gw1.2.286.1	89	807	0.5477	37.5571	6e-43	ref|ZP_08134348.1|	TPR repeat protein
jgi|Auran1|19929|e_gw1.2.31.1	2233	2670	0.9757	284.809	1e-150	emb|CCA15913.1|	Heat shock protein 70 putative
jgi|Auran1|19938|e_gw1.2.445.1	2	852	0.115	0.799404	7e-38	ref|ZP_01691710.1|	ribosomal large subunit pseudouridine synthase D
jgi|Auran1|19942|e_gw1.2.847.1	10	642	0.486	5.30445	1e-110	ref|YP_001639175.1|	isochorismatase hydrolase
jgi|Auran1|19943|e_gw1.2.291.1	478	771	0.9935	211.13	4e-78	emb|CBJ49196.1|	Probable membrane-associated 30 kDa protein, chloroplast precursor
jgi|Auran1|19947|e_gw1.2.943.1	14	891	0.4097	5.35089	4e-32	ref|ZP_09040604.1|	aldo/keto reductase family protein
jgi|Auran1|1996|gw1.16.31.1	23	1284	0.5911	6.10012	6e-72	emb|CBJ31604.1|	Mitochondrial Processing Peptidase alpha subunit
jgi|Auran1|19973|e_gw1.2.1222.1	42	648	0.7901	22.0724	4e-33	ref|XP_002158846.1|	PREDICTED: similar to RAD54-like 2, partial
jgi|Auran1|19981|e_gw1.2.1152.1	12	282	0.8511	14.4913	1e-16	gb|ACM45326.1|	rbp1-like RNA-binding protein PC
jgi|Auran1|19997|e_gw1.2.823.1	2	1080	0.0907	0.630641	1e-101	gb|EJD51356.1|	actin 1
jgi|Auran1|200|gw1.20.8.1	52	2517	0.182	7.03551	0	emb|CCA18460.1|	premRNAsplicing factor ATPdependent RNA helicase PRP16 putative
jgi|Auran1|20001|e_gw1.2.668.1	278	3762	0.8503	25.1653	0	gb|EGZ22662.1|	multidrug resistance protein ABC superfamily
jgi|Auran1|20025|e_gw1.2.357.1	4	594	0.2946	2.29324	2e-50	emb|CBN75495.1|	20S proteasome beta 5 subunit
jgi|Auran1|20031|e_gw1.2.457.1	306	624	0.9872	166.999	5e-59	ref|XP_002906210.1|	U4/U6 small nuclear ribonucleoprotein Prp3, putative
jgi|Auran1|20037|e_gw1.2.72.1	109	1845	0.8726	20.119	1e-116	ref|XP_002276180.1|	PREDICTED: serine/threonine-protein phosphatase 2A 65 kDa regulatory subunit A beta isoform
jgi|Auran1|20040|e_gw1.2.867.1	5	1032	0.1667	1.64993	9e-60	ref|YP_001889632.1|	NAD-dependent epimerase/dehydratase
jgi|Auran1|20043|e_gw1.2.657.1	13	186	0.9785	23.8016	4e-17	ref|XP_002278027.1|	PREDICTED: 50S ribosomal protein L33
jgi|Auran1|20044|e_gw1.2.19.1	107	1881	0.8527	19.3718	1e-165	ref|NP_001173278.1|	Os03g0165000
jgi|Auran1|20051|e_gw1.2.1123.1	215	537	0.9888	136.345	5e-27	ref|XP_001272149.1|	pheromone processing endoprotease Kex2
jgi|Auran1|20061|e_gw1.2.298.1	26	690	0.2058	12.8322	5e-41	ref|XP_001845226.1|	deoxyhypusine hydroxylase
jgi|Auran1|20069|e_gw1.2.243.1	34	1125	0.7253	10.2921	7e-60	ref|ZP_01627998.1|	Aldo/keto reductase
jgi|Auran1|20079|e_gw1.2.1132.1	18	477	0.8658	12.8508	7e-36	emb|CBN79671.1|	mono-or diacylglycerol acyltransferase type 2
jgi|Auran1|20091|e_gw1.2.988.1	1	834	0.0588	0.408329	1e-64	ref|YP_766244.1|	short-chain dehydrogenase
jgi|Auran1|20103|e_gw1.2.1219.1	1	300	0.1633	1.13515	3e-49	gb|EGB12153.1|	putative ABC transporter, partial
jgi|Auran1|20106|e_gw1.2.854.1	135	1074	0.9581	42.8061	1e-113	ref|XP_002291524.1|	dihydrodiol dehydrogenase
jgi|Auran1|20121|e_gw1.2.725.1	246	1332	0.9797	62.8936	1e-135	ref|XP_002905216.1|	threonine dehydratase catabolic, putative
jgi|Auran1|20163|e_gw1.2.1252.1	35	231	0.9351	51.5979	6e-11	ref|XP_001611479.1|	CW-type zinc finger family protein
jgi|Auran1|20164|e_gw1.2.1196.1	259	315	0.9746	280.004	1e-43	gb|EKC43103.1|	Putative small nuclear ribonucleoprotein Sm D2
jgi|Auran1|20166|e_gw1.2.976.1	16	762	0.5787	7.15057	8e-29	ref|XP_002496014.1|	ZYRO0C08470p
jgi|Auran1|20168|e_gw1.2.819.1	6426	909	0.9516	2407.42	1e-165	gb|EGB11992.1|	putative plastid light harvesting protein isoform 14, partial
jgi|Auran1|20180|e_gw1.2.1241.1	51	264	0.9242	65.7873	2e-16	gb|EGG22620.1|	component of SCAR regulatory complex
jgi|Auran1|20181|e_gw1.2.1142.1	119	471	0.9512	86.0403	2e-19	emb|CBJ29067.1|	prefoldin subunit, putative
jgi|Auran1|20184|e_gw1.2.174.1	116	1293	0.9582	30.5517	1e-151	ref|XP_002289717.1|	sterol delta7 reductase-like protein
jgi|Auran1|20206|e_gw1.2.259.1	1177	672	0.9985	596.462	1e-121	gb|EGB11797.1|	putative iron permease, partial
jgi|Auran1|20216|e_gw1.2.66.1	91	1956	0.7572	15.8434	1e-140	ref|XP_002901876.1|	cGMP-dependent protein kinase, putative
jgi|Auran1|20224|e_gw1.2.682.1	381	2073	0.9373	62.5895	1e-126	ref|XP_002904596.1|	replication factor C subunit 1
jgi|Auran1|20231|e_gw1.2.353.1	14	1023	0.1466	4.66045	2e-37	ref|XP_002896955.1|	protein kinase
jgi|Auran1|20235|e_gw1.2.802.1	208	969	0.9814	73.0997	2e-77	ref|XP_002176694.1|	triose phosphate/phosphate translocator
jgi|Auran1|20236|e_gw1.2.51.1	132	1740	0.8282	25.8345	0	ref|XP_003080208.1|	ABC transporter protein 1 (ISS)
jgi|Auran1|20237|e_gw1.2.414.1	70	684	0.9269	34.8512	4e-41	emb|CBA26893.1|	Acyl-protein thioesterase 1
jgi|Auran1|20238|e_gw1.2.1147.1	5	609	0.3547	2.79594	4e-22	ref|XP_002504950.1|	voltage-gated ion channel superfamily
jgi|Auran1|20254|e_gw1.2.135.1	402	1485	0.9953	92.1882	1e-137	ref|NP_001066463.1|	Os12g0236500
jgi|Auran1|20258|e_gw1.2.998.1	41	681	0.793	20.5028	1e-59	ref|XP_002158556.1|	PREDICTED: similar to uridine-cytidine kinase 1-like 1
jgi|Auran1|20259|e_gw1.2.139.1	24	1413	0.581	5.78422	5e-95	ref|XP_002290732.1|	cyclic nucleotide and voltage-activated ion channel
jgi|Auran1|20265|e_gw1.2.710.1	12	1023	0.3529	3.99467	9e-94	ref|XP_003075267.1|	modular polyketide synthase (ISS)
jgi|Auran1|20268|e_gw1.2.673.1	1903	3432	0.9913	188.828	0	ref|XP_003062064.1|	p-type ATPase superfamily
jgi|Auran1|20277|e_gw1.2.489.1	88	666	0.973	44.9971	4e-57	emb|CBJ30839.1|	methionine sulfoxide reductase
jgi|Auran1|20280|e_gw1.2.14.1	166	2709	0.8283	20.8677	0	emb|CBJ30655.1|	mitochondrial DNA-directed RNA polymerase
jgi|Auran1|20291|e_gw1.2.11.1	1390	3696	0.9905	128.073	0	ref|XP_002183906.1|	precursor of carboxylase pyruvate carboxylase
jgi|Auran1|20293|e_gw1.2.120.1	848	1551	0.991	186.191	2e-95	emb|CBJ32763.1|	Eukaryotic translation initiation factor 3 subunit l eukaryotic translation initiation factor eIF3 s
jgi|Auran1|20306|e_gw1.2.1256.1	79	732	0.3784	36.7529	3e-41	gb|EGD81303.1|	alpha-N-acetylglucosaminidase
jgi|Auran1|20331|e_gw1.2.941.1	22	936	0.5929	8.00429	6e-63	ref|XP_002402678.1|	hydroxyacylglutathione hydrolase, putative
jgi|Auran1|20334|e_gw1.2.410.1	10	735	0.4653	4.63328	1e-49	ref|YP_002377174.1|	beta-ketoacyl synthase
jgi|Auran1|20337|e_gw1.2.926.1	3	969	0.1517	1.05432	2e-57	ref|YP_338688.1|	acyl-CoA thioesterase II
jgi|Auran1|20340|e_gw1.2.901.1	6	969	0.2188	2.10864	2e-40	gb|ADI22047.1|	1,4-dihydroxy-2-naphthoate octaprenyltransferase
jgi|Auran1|20345|e_gw1.2.693.1	321	1869	0.9759	58.4886	0	emb|CBN80061.1|	probable bifunctional purine synthesis protein
jgi|Auran1|20350|e_gw1.2.253.1	22	1122	0.6132	6.67737	1e-109	ref|ZP_10192446.1|	proline iminopeptidase
jgi|Auran1|20361|e_gw1.2.497.1	130	558	0.9588	79.3387	9e-87	ref|XP_002521452.1|	ADP-ribosylation factor, arf, putative
jgi|Auran1|20370|e_gw1.2.965.1	29	780	0.7679	12.6613	5e-77	ref|XP_002785909.1|	oxidoreductase, putative
jgi|Auran1|20371|e_gw1.2.376.1	36	621	0.8293	19.7418	2e-46	emb|CBJ31233.1|	gill-specific calpain
jgi|Auran1|20379|e_gw1.2.1128.1	1862	465	0.9957	1363.65	4e-83	gb|AAQ21388.1|	ribosomal protein S18
jgi|Auran1|20383|e_gw1.2.834.1	105	933	0.9743	38.3251	8e-73	emb|CBI20791.3|	unnamed protein product
jgi|Auran1|2040|gw1.7.94.1	68	861	0.8931	26.8956	1e-106	ref|XP_002998858.1|	serine protease family S09X, putative
jgi|Auran1|20412|e_gw1.2.1065.1	120	585	0.9487	69.8556	9e-63	emb|CBJ26599.1|	Putative subunit of the Anaphase Promoting Complex
jgi|Auran1|20418|e_gw1.2.772.1	11	1260	0.3175	2.97302	1e-102	ref|YP_643322.1|	D-galactarate dehydratase/Altronate hydrolase-like protein
jgi|Auran1|20439|e_gw1.2.756.1	40	1281	0.4871	10.6338	8e-61	ref|ZP_08134348.1|	TPR repeat protein
jgi|Auran1|20443|e_gw1.2.958.1	334	861	0.9837	132.105	2e-49	gb|ACI69855.1|	pob
jgi|Auran1|20460|e_gw1.2.461.1	31	579	0.9292	18.233	2e-49	ref|NP_498248.2|	Protein Y37B11A.2
jgi|Auran1|20462|e_gw1.2.783.1	208	1248	0.9792	56.7577	2e-96	ref|XP_002895931.1|	Drug/Metabolite Transporter (DMT) Superfamily
jgi|Auran1|20469|e_gw1.2.774.1	172	1245	0.9173	47.0473	1e-133	emb|CBJ48669.1|	Aminomethyltransferase
jgi|Auran1|20477|e_gw1.2.956.1	1	699	0.0701	0.48719	1e-52	emb|CBJ28878.1|	Hypothetical leucine rich repeat protein
jgi|Auran1|20486|e_gw1.2.531.1	146	477	0.9832	104.234	1e-59	ref|XP_002289527.1|	RL30, ribosomal protein 30 60S large ribosomal subunit
jgi|Auran1|20488|e_gw1.2.732.1	6	1032	0.2229	1.97992	3e-42	ref|YP_003075060.1|	lipoprotein
jgi|Auran1|20492|e_gw1.2.36.1	249	2349	0.977	36.0987	1e-152	emb|CCA24290.1|	vacuolar protein sortingassociated protein 53 putat
jgi|Auran1|20493|e_gw1.2.134.1	5	1281	0.1913	1.32922	1e-94	emb|CBJ25789.1|	SNF-1-like
jgi|Auran1|20495|e_gw1.2.281.1	1392	729	0.9602	650.261	4e-62	ref|NP_567658.1|	alternative oxidase 4
jgi|Auran1|20496|e_gw1.2.1088.1	27	621	0.7295	14.8063	5e-40	ref|XP_001584133.1|	AGC family protein kinase
jgi|Auran1|205|gw1.61.1.1	56	3111	0.5239	6.13005	0	emb|CBJ25580.1|	flagellar associated protein
jgi|Auran1|20502|e_gw1.2.1183.1	22	384	0.7943	19.5104	5e-28	ref|XP_003080347.1|	sn-1,2-diacylglycerol ethanolamine-and cholinephosphotranferases (ISS)
jgi|Auran1|20508|e_gw1.2.519.1	2	357	0.2745	1.90782	7e-45	ref|XP_002909579.1|	myb-like DNA-binding protein, putative
jgi|Auran1|20539|e_gw1.2.1243.1	3	252	0.3968	4.05412	1e-15	ref|XP_002365092.1|	OTU-like cysteine protease domain-containing protein
jgi|Auran1|20552|e_gw1.2.667.1	9207	4815	0.9946	651.175	0	ref|XP_002289336.1|	CPSase
jgi|Auran1|20559|e_gw1.2.749.1	15	1512	0.3929	3.37843	1e-102	ref|XP_002286875.1|	threonine synthase
jgi|Auran1|20561|e_gw1.2.1098.1	533	600	0.9883	302.518	2e-39	ref|YP_002911660.1|	diguanylate cyclase
jgi|Auran1|20567|e_gw1.2.1250.1	10	294	0.3401	11.5832	3e-10	ref|ZP_11095065.1|	50S ribosomal protein L36
jgi|Auran1|20568|e_gw1.2.248.1	13	756	0.5688	5.85595	1e-101	ref|XP_002296054.1|	cytochrome C peroxidase
jgi|Auran1|2057|gw1.15.33.1	99	1155	0.9394	29.1897	1e-131	ref|NP_001241814.1|	uncharacterized protein LOC100857010
jgi|Auran1|20573|e_gw1.2.1126.1	937	447	0.9933	713.851	4e-53	ref|XP_002293494.1|	RK17, ribosomal protein 17 50S large ribosomal subunit, chloroplast
jgi|Auran1|20577|e_gw1.2.124.1	10	1299	0.2286	2.6216	2e-71	ref|XP_002286099.1|	amino acid/polyamine transporter
jgi|Auran1|20579|e_gw1.2.1025.1	21	825	0.5248	8.66844	1e-68	ref|XP_002500410.1|	cysteine hydrolase
jgi|Auran1|20581|e_gw1.2.995.1	45	672	0.8199	22.8044	4e-67	ref|YP_003270085.1|	ubiquinone/menaquinone biosynthesis methyltransferase
jgi|Auran1|20630|e_gw1.2.1149.1	110	330	0.9879	113.515	3e-43	emb|CBJ27561.1|	Methionine-R-sulfoxide reductase
jgi|Auran1|20632|e_gw1.2.480.1	6	612	0.281	3.33869	2e-13	ref|XP_001861838.1|	mpv17 protein
jgi|Auran1|20636|e_gw1.2.975.1	7	780	0.2513	3.05618	1e-36	ref|NP_001147243.1|	thiamin pyrophosphokinase 1
jgi|Auran1|20639|e_gw1.2.1203.1	184	342	0.9854	183.218	1e-50	emb|CBJ26849.1|	eukaryotic translation initiation factor 1-SUI1
jgi|Auran1|2065|gw1.9.72.1	112	1104	0.8351	34.5481	2e-50	ref|XP_003469750.1|	PREDICTED: coronin-6-like isoform 1
jgi|Auran1|20672|e_gw1.2.786.1	189	828	0.9444	77.7333	1e-140	ref|XP_002289179.1|	casein kinase-like protein
jgi|Auran1|20673|e_gw1.2.1232.1	30	345	0.7623	29.6127	4e-34	emb|CAM74949.1|	Phosphoribosyl-ATP pyrophosphohydrolase
jgi|Auran1|20677|e_gw1.2.164.1	3	1065	0.1371	0.959284	2e-64	sp|Q54R82.2|MKKA_DICDI	RecName: Full=Mitogen-activated protein kinase kinase kinase A; AltName: Full=MAPK/ERK kinase 1; Short=MEK kinase 1; Short=MEKK 1; AltName: Full=MAPK/ERK kinase A; Short=MEK kinase A; Short=MEKK A; Short=MEKKalpha
jgi|Auran1|20690|e_gw1.2.972.1	48	558	0.9462	29.2943	4e-49	gb|AAI10279.1|	XRN2 protein
jgi|Auran1|20698|e_gw1.2.436.1	289	474	0.9852	207.632	1e-80	ref|XP_002903724.1|	ubiquitin-conjugating enzyme E2, putative
jgi|Auran1|20700|e_gw1.2.832.1	193	1074	0.9888	61.1968	1e-160	gb|ABA60428.1|	glutamine synthetase
jgi|Auran1|20702|e_gw1.2.929.1	1	867	0.0565	0.392787	6e-20	ref|XP_003103107.1|	CRE-SNT-2 protein
jgi|Auran1|20714|e_gw1.2.805.1	373	1185	0.9949	107.193	1e-104	gb|AFJ68688.1|	NADH dehydrogenase (ubiquinone) 1 alpha subcomplex 9
jgi|Auran1|20717|e_gw1.2.1009.1	15	786	0.5598	6.49897	8e-29	ref|XP_001312218.1|	ankyrin repeat protein
jgi|Auran1|20729|e_gw1.3.418.1	14	534	0.5618	8.92817	7e-31	emb|CCC46976.1|	putative chaperone protein DNAj
jgi|Auran1|20733|e_gw1.3.126.1	342	1446	0.9882	80.5441	0	emb|CBN76133.1|	Serine palmitoyltransferase
jgi|Auran1|20741|e_gw1.3.575.1	138	1590	0.7138	29.5568	7e-70	ref|XP_001867895.1|	cryptochrome-1
jgi|Auran1|20744|e_gw1.3.710.1	46	1077	0.4559	14.5451	1e-107	ref|XP_003084098.1|	COG1064: Zn-dependent alcohol dehydrogenases (ISS)
jgi|Auran1|20752|e_gw1.3.149.1	15	1359	0.3525	3.75879	8e-60	emb|CCA19815.1|	folic acid synthesis protein fol1 putative
jgi|Auran1|20758|e_gw1.3.94.1	432	1356	0.9993	108.493	0	emb|CBN75444.1|	serine hydroxymethyltransferase 2
jgi|Auran1|20775|e_gw1.3.133.1	38	1593	0.661	8.12351	1e-156	gb|EGD82523.1|	xaa-Pro dipeptidase
jgi|Auran1|20785|e_gw1.3.173.1	43	1107	0.6161	13.2281	4e-80	gb|AFD36232.1|	protein kinase C3
jgi|Auran1|20787|e_gw1.3.701.1	273	1230	0.7545	75.5846	1e-128	ref|ZP_09744191.1|	GTP cyclohydrolase II/3,4-dihydroxy-2-butanone 4-phosphate synthase
jgi|Auran1|20791|e_gw1.3.933.1	8	396	0.5429	6.87972	5e-32	ref|XP_002782004.1|	Dus1p, putative
jgi|Auran1|20797|e_gw1.3.261.1	6	1050	0.2248	1.94598	6e-75	gb|AAH49218.1|	KIF4A protein
jgi|Auran1|20811|e_gw1.3.331.1	17	771	0.5422	7.5088	1e-103	ref|XP_002906981.1|	tubby-like protein
jgi|Auran1|20812|e_gw1.3.667.1	575	1233	0.9846	158.811	1e-140	ref|XP_002184864.1|	acyl desaturase
jgi|Auran1|20828|e_gw1.3.220.1	104	1017	0.9027	34.8248	1e-103	ref|XP_002288069.1|	methylenetetrahydrofolate reductase
jgi|Auran1|20831|e_gw1.3.712.1	164	1116	0.9247	50.0444	1e-104	emb|CBJ30364.1|	3,8-divinyl protochlorophyllide a 8-vinyl reductase, putative chloroplast precursor
jgi|Auran1|20838|e_gw1.3.892.1	4	456	0.3553	2.98725	1e-20	ref|YP_003700120.1|	peptide methionine sulfoxide reductase
jgi|Auran1|20854|e_gw1.3.424.1	5	498	0.3956	3.41914	4e-34	ref|XP_002902498.1|	guanylate-binding protein, putative
jgi|Auran1|20855|e_gw1.3.6.1	102	10566	0.3109	3.2875	0	ref|XP_002906556.1|	dynein heavy chain
jgi|Auran1|20863|e_gw1.3.224.1	1	1125	0.0436	0.302708	1e-150	gb|AFJ69297.1|	extracellular signal-regulated kinase 1/2, partial
jgi|Auran1|20866|e_gw1.3.578.1	3	1617	0.06	0.631811	1e-122	emb|CCI18653.1|	Aldehyde dehydrogenase
jgi|Auran1|20867|e_gw1.3.428.1	28	582	0.6821	16.3837	1e-68	ref|XP_002998118.1|	peptidyl-prolyl cis-trans isomerase ppi1
jgi|Auran1|20875|e_gw1.3.322.1	56	870	0.8874	21.9202	9e-52	ref|XP_003745103.1|	PREDICTED: carbonyl reductase	1-like
jgi|Auran1|20884|e_gw1.3.185.1	1	927	0.0529	0.367364	2e-91	pdb|3QO6|A	Chain A, Crystal Structure Analysis Of The Plant Protease Deg1
jgi|Auran1|20889|e_gw1.3.168.1	29	1200	0.7292	8.22986	1e-115	ref|XP_002999118.1|	ubiquitin-activating enzyme (E1), putative
jgi|Auran1|20898|e_gw1.3.958.1	3	336	0.375	3.04059	2e-12	gb|EFA83712.1|	cysteine proteinase 1
jgi|Auran1|20899|e_gw1.3.286.1	23	819	0.7155	9.56356	1e-48	ref|ZP_06982172.1|	TPR repeat protein
jgi|Auran1|2090|gw1.1.132.1	1	1035	0.0473	0.32903	5e-45	ref|ZP_10526073.1|	putative lipoprotein
jgi|Auran1|20912|e_gw1.3.180.1	321	1080	0.987	101.218	2e-69	ref|XP_003384869.1|	PREDICTED: adenosine 3'-phospho 5'-phosphosulfate transporter 1-like
jgi|Auran1|20923|e_gw1.3.369.1	33	630	0.873	17.8381	6e-34	ref|XP_003388348.1|	PREDICTED: protein TSSC1-like
jgi|Auran1|20929|e_gw1.3.231.1	11	822	0.5195	4.55718	7e-37	emb|CBI33734.3|	unnamed protein product
jgi|Auran1|2093|gw1.16.33.1	56	1041	0.5869	18.3195	1e-118	ref|XP_001692390.1|	ferrochelatase
jgi|Auran1|2094|gw1.15.34.1	7	1029	0.275	2.31664	2e-47	ref|XP_002867643.1|	ATP binding protein
jgi|Auran1|20948|e_gw1.3.47.1	83	2043	0.8306	13.8352	1e-124	ref|XP_001690641.1|	DEAH-box nuclear pre-mRNA splicing factor
jgi|Auran1|20955|e_gw1.3.34.1	14	2298	0.2676	2.07469	0	emb|CBN79407.1|	Kinesin-associated protein
jgi|Auran1|20956|e_gw1.3.471.1	15	531	0.4896	9.61994	8e-17	gb|EJF40224.1|	Sel1 repeat protein
jgi|Auran1|20969|e_gw1.3.719.1	19	930	0.4419	6.95739	8e-49	ref|ZP_08134348.1|	TPR repeat protein
jgi|Auran1|20970|e_gw1.3.756.1	129	852	0.9624	51.5615	3e-19	dbj|GAA52330.1|	nitric oxide synthase-interacting protein, partial
jgi|Auran1|20990|e_gw1.3.223.1	108	1113	0.9542	33.0449	7e-87	ref|XP_003525878.1|	PREDICTED: uncharacterized oxidoreductase yrbE-like
jgi|Auran1|20991|e_gw1.3.600.1	10	1443	0.298	2.35999	1e-171	ref|ZP_07048179.1|	4-aminobutyrate aminotransferase
jgi|Auran1|21006|e_gw1.3.811.1	372	609	0.9672	208.018	1e-146	gb|EGB11495.1|	putative plastid light harvesting protein isoform 7
jgi|Auran1|21010|e_gw1.3.754.1	328	888	0.991	125.787
jgi|Auran1|21037|e_gw1.3.489.1	32	597	0.8576	18.2537	2e-39	ref|XP_002567923.1|	Pc21g08840
jgi|Auran1|21046|e_gw1.3.497.1	5	336	0.4702	5.06765	5e-14	emb|CAH57706.1|	calmodulin
jgi|Auran1|21062|e_gw1.3.767.1	48	600	0.94	27.2437	3e-45	emb|CBJ48439.1|	Hypothetical leucine rich repeat and MORN domain-containing protein
jgi|Auran1|21068|e_gw1.3.768.1	9	915	0.3672	3.34963	7e-81	gb|AAQ98885.1|	dolichyl phosphate glucosyltransferase
jgi|Auran1|21097|e_gw1.3.241.1	3	996	0.1476	1.02574	5e-74	gb|EGV62403.1|	kinesin-domain-containing protein
jgi|Auran1|21109|e_gw1.3.338.1	236	675	0.9719	119.065	3e-58	emb|CBN79123.1|	CPLD51 protein required for cyt b6 assembly
jgi|Auran1|21113|e_gw1.3.626.1	67	1326	0.776	17.2071	1e-129	gb|EIE25251.1|	Homogentisate 1,2-dioxygenase
jgi|Auran1|21121|e_gw1.3.554.1	57	1998	0.6502	9.71528	0	emb|CBJ48496.1|	flagellar associated protein putative: flagellar associated protein
jgi|Auran1|21131|e_gw1.3.547.1	90	2181	0.7116	14.0528	1e-127	ref|ZP_09630287.1|	putative alpha-galactosidase precursor
jgi|Auran1|21140|e_gw1.3.621.1	238	1215	0.9761	66.7078	1e-151	ref|XP_002293243.1|	queuine tRNA ribosyltransferase
jgi|Auran1|21146|e_gw1.3.959.1	12	366	0.6803	11.1654	1e-14	gb|EHJ72484.1|	phosphohistidine phosphatase
jgi|Auran1|21160|e_gw1.3.862.1	143	459	0.9869	106.096	3e-40	ref|ZP_06420970.1|	FKBP-type peptidyl-prolyl cis-trans isomerase FklB
jgi|Auran1|21199|e_gw1.3.816.1	135	555	0.9315	82.8355	4e-74	emb|CBN78826.1|	BIG2, ArfGEF protein of the BIG/GBF family
jgi|Auran1|21220|e_gw1.3.981.1	74	306	0.9869	82.3543	8e-20	ref|ZP_05649737.1|	chaperonin 10 kDa subunit
jgi|Auran1|21222|e_gw1.3.278.1	21	963	0.6501	7.42624	3e-50	ref|ZP_06052020.1|	probable aspartoacylase
jgi|Auran1|21223|e_gw1.3.350.1	123	381	0.9055	109.94	8e-11	emb|CBY21131.1|	unnamed protein product
jgi|Auran1|21262|e_gw1.3.171.1	17	1284	0.4338	4.50879	3e-74	ref|XP_003443034.1|	PREDICTED: lactation elevated protein 1-like
jgi|Auran1|21269|e_gw1.3.655.1	35	663	0.8054	17.9775	1e-35	ref|ZP_08134348.1|	TPR repeat protein
jgi|Auran1|21273|e_gw1.3.675.1	20	1191	0.5416	5.71866	3e-67	ref|YP_003553031.1|	class I and II aminotransferase
jgi|Auran1|21274|e_gw1.3.495.1	74	612	0.8856	41.1771	6e-18	ref|NP_681893.1|	FKBP-type peptidylprolyl isomerase
jgi|Auran1|21277|e_gw1.3.605.1	419	1332	0.9947	107.124	1e-168	ref|XP_002908234.1|	coronin-like protein, putative
jgi|Auran1|21288|e_gw1.3.430.1	19	549	0.8434	11.7857	1e-82	gb|EIE18936.1|	cyclophilin-like protein
jgi|Auran1|21291|e_gw1.3.294.1	7	705	0.2241	3.38131	3e-31	ref|ZP_08134348.1|	TPR repeat protein
jgi|Auran1|21303|e_gw1.3.378.1	67	507	0.9744	45.0031	9e-28	emb|CCD78852.1|	putative e3 ubiquitin-protein ligase Bre1 (EC 6.3.2.-) (dBre1)
jgi|Auran1|21311|e_gw1.3.121.1	340	876	0.976	132.175	4e-92	ref|XP_002906521.1|	phosphatidyl inositol kinase (PIK-G1)
jgi|Auran1|21315|e_gw1.3.944.1	10	522	0.5766	6.52387	9e-62	ref|XP_003209449.1|	PREDICTED: methylmalonyl-CoA epimerase, mitochondrial-like, partial
jgi|Auran1|21320|e_gw1.3.587.1	34	1650	0.6055	7.01731	0	emb|CBN78780.1|	mercuric reductase
jgi|Auran1|21325|e_gw1.3.259.1	136	1122	0.959	41.2783	1e-128	emb|CBJ28070.1|	S-Adenosylmethionine decarboxylase
jgi|Auran1|21342|e_gw1.3.718.1	54	1044	0.8659	17.6144	2e-75	emb|CBN78512.1|	dioxygenase
jgi|Auran1|21353|e_gw1.3.708.1	37	1134	0.6252	11.1113	5e-95	ref|XP_003540540.1|	PREDICTED: uncharacterized protein LOC100790594
jgi|Auran1|21357|e_gw1.3.139.1	97	1713	0.7402	19.2837	2e-85	ref|XP_002900860.1|	anoctamin-like protein
jgi|Auran1|21376|e_gw1.3.1002.1	41	315	0.7365	44.325	2e-36	ref|XP_003552377.1|	PREDICTED: U6 snRNA-associated Sm-like protein LSm6-like
jgi|Auran1|21380|e_gw1.3.456.1	142	615	0.9545	78.6301	7e-33	gb|EJY85090.1|	UBX domain containing protein
jgi|Auran1|21394|e_gw1.3.700.1	173	1266	0.391	46.5359	1e-111	gb|ABL96301.1|	Bacl-2
jgi|Auran1|21400|e_gw1.3.143.1	1	933	0.0525	0.365001	2e-77	gb|EIN06631.1|	fungal alpha-L-arabinofuranosidase
jgi|Auran1|21408|e_gw1.3.439.1	1	582	0.0842	0.585131	6e-55	ref|XP_002295609.1|	cyanate lyase
jgi|Auran1|21412|e_gw1.3.203.1	24	1302	0.5	6.27735	6e-74	ref|NP_497997.1|	Protein F26A1.8
jgi|Auran1|21418|e_gw1.3.1000.1	17	645	0.6124	8.97563	5e-25	ref|NP_001091664.1|	uncharacterized protein LOC100004931
jgi|Auran1|21424|e_gw1.3.137.1	5	1029	0.1905	1.65474	1e-116	ref|YP_003115574.1|	alpha-L-arabinofuranosidase
jgi|Auran1|21458|e_gw1.3.711.1	277	1089	0.9688	86.6219	2e-48	emb|CBN79827.1|	SGT1 homologue
jgi|Auran1|21481|e_gw1.3.187.1	77	945	0.9683	27.7482	1e-106	ref|XP_002899963.1|	cGMP-dependent protein kinase, putative
jgi|Auran1|21485|e_gw1.3.983.1	1394	291	0.9966	1631.34	3e-36	ref|YP_001293609.1|	ferredoxin
jgi|Auran1|21487|e_gw1.3.98.1	202	1314	0.9711	52.3518	4e-88	ref|YP_001276663.1|	small GTP-binding protein
jgi|Auran1|21490|e_gw1.3.648.1	22	1221	0.502	6.13596	2e-44	ref|ZP_03561488.1|	saccharopine dehydrogenase (NAD(), L-glutamate-forming)
jgi|Auran1|21491|e_gw1.3.411.1	14	588	0.5425	8.10824	2e-58	gb|EKC17187.1|	Putative hydrolase RBBP9
jgi|Auran1|21497|e_gw1.3.614.1	35	846	0.6206	14.0888	1e-43	ref|ZP_08134348.1|	TPR repeat protein
jgi|Auran1|21499|e_gw1.3.833.1	44	450	0.8889	33.2978	2e-17	ref|ZP_04578934.1|	Sel1 repeat-containing protein
jgi|Auran1|21512|e_gw1.3.746.1	293	903	0.8272	110.498	6e-43	emb|CBY23170.1|	unnamed protein product
jgi|Auran1|21514|e_gw1.3.1009.1	1116	210	0.9952	1809.76	2e-29	gb|EGB11207.1|	ribosomal protein L38
jgi|Auran1|21516|e_gw1.3.863.1	5	426	0.4178	3.99702	4e-39	ref|XP_002908139.1|	myosin-like protein
jgi|Auran1|21520|e_gw1.3.280.1	85	903	0.6633	32.0558	8e-75	ref|XP_003083594.1|	phosphoribosyl pyrophosphate synthetase (ISS)
jgi|Auran1|21524|e_gw1.3.779.1	6	813	0.2989	2.51325	2e-70	ref|ZP_08684467.1|	serine O-acetyltransferase
jgi|Auran1|2155|gw1.1.136.1	72	1020	0.8647	24.0385	8e-78	ref|XP_002909225.1|	periodic tryptophan protein, putative
jgi|Auran1|21551|e_gw1.3.586.1	17	1728	0.3762	3.35028	1e-143	ref|ZP_08986806.1|	All-trans-retinol 13,14-reductase
jgi|Auran1|21559|e_gw1.3.822.1	1	684	0.0716	0.497874	3e-59	ref|YP_004967903.1|	putative O-methyltransferase (OzmF)
jgi|Auran1|21560|e_gw1.3.466.1	92	369	0.9566	84.9058	4e-69	ref|XP_003593555.1|	Splicing factor 3B subunit
jgi|Auran1|21590|e_gw1.3.316.1	5	891	0.2447	1.91103	2e-25	gb|AAX95421.1|	Mitochondrial carrier protein, putative
jgi|Auran1|21597|e_gw1.3.847.1	2	618	0.1586	1.10209	8e-27	ref|XP_002908139.1|	myosin-like protein
jgi|Auran1|21606|e_gw1.3.531.1	94	219	0.9863	146.17	2e-33	gb|AAP79178.1|	quinol-to-oxygen oxidoreductase
jgi|Auran1|21633|e_gw1.3.283.1	151	846	0.9563	60.783	1e-83	ref|XP_003080509.1|	unnamed protein product
jgi|Auran1|21659|e_gw1.3.702.1	1	1272	0.0385	0.267725	1e-103	gb|ABL96301.1|	Bacl-2
jgi|Auran1|21676|e_gw1.3.789.1	398	666	0.9865	203.509	4e-96	emb|CBJ27051.1|	ATP-dependent Clp protease proteolytic subunit
jgi|Auran1|2169|gw1.13.62.1	332	1206	0.9892	93.749	8e-81	ref|XP_002489410.1|	Cytoplasmic ATP-dependent RNA helicase of the DEAD-box family
jgi|Auran1|21695|e_gw1.3.197.1	1221	1194	0.9941	348.247	0	gb|EGB11415.1|	putative calreticulin precursor, calnexin
jgi|Auran1|21703|e_gw1.4.570.1	71	1608	0.8588	15.0365	0	ref|XP_001689978.1|	oligoendopeptidase
jgi|Auran1|21710|e_gw1.4.768.1	10	891	0.4119	3.82206	1e-57	ref|XP_003082181.1|	2-hydroxy-3-oxopropionate reductase (ISS)
jgi|Auran1|21714|e_gw1.4.321.1	45	768	0.793	19.9539	1e-23	emb|CAD41017.1|	OSJNBb0086G13.15
jgi|Auran1|21720|e_gw1.4.923.1	22	390	0.6949	19.2103	1e-23	ref|XP_002091897.1|	GE11983
jgi|Auran1|21732|e_gw1.4.556.1	277	1173	0.9881	80.4188	1e-163	emb|CBI19692.3|	unnamed protein product
jgi|Auran1|21736|e_gw1.4.490.1	180	231	0.9913	265.361	1e-27	ref|XP_002949272.1|	iron-sulfur cluster assembly protein
jgi|Auran1|21746|e_gw1.4.605.1	1	960	0.051	0.354735	1e-142	emb|CBN73777.1|	putative; katanin like protein
jgi|Auran1|21759|e_gw1.4.177.1	13	1233	0.3431	3.59051	2e-76	ref|NP_566378.1|	glycosyl transferase family 1 protein
jgi|Auran1|21763|e_gw1.4.39.1	50	885	0.7559	19.2399	2e-33	ref|XP_001320767.1|	ankyrin repeat protein
jgi|Auran1|21771|e_gw1.4.934.1	32	390	0.8282	27.9422	6e-44	emb|CBN80278.1|	possible CDPK
jgi|Auran1|21779|e_gw1.4.351.1	1	519	0.0944	0.656158	2e-32	ref|XP_002287378.1|	elongation factor-2 kinase like protein
jgi|Auran1|2178|gw1.7.109.1	313	1392	0.9605	76.5739	1e-144	emb|CBJ30895.1|	component of dynein regulatory complex
jgi|Auran1|21780|e_gw1.4.348.1	117	537	0.9255	74.1972	2e-63	emb|CBJ31080.1|	2-C-methyl-D-erythritol 2,4-cyclodiphosphate synthase, chloroplast precursor
jgi|Auran1|21789|e_gw1.4.103.1	126	1533	0.9165	27.9901	0	emb|CBN79482.1|	DEAD box helicase
jgi|Auran1|21790|e_gw1.4.105.1	74	1428	0.3627	17.6473	3e-59	ref|XP_002265825.2|	PREDICTED: protease Do-like 10, mitochondrial-like
jgi|Auran1|21799|e_gw1.4.624.1	3	1470	0.1	0.694992	1e-119	ref|YP_005092309.1|	adenosylmethionine-8-amino-7-oxononanoate aminotransferase
jgi|Auran1|21801|e_gw1.4.615.1	44	1350	0.6007	11.0993	0	ref|XP_002908234.1|	coronin-like protein, putative
jgi|Auran1|21803|e_gw1.4.557.1	708	2118	0.881	113.837	1e-117	dbj|BAL60532.1|	myosin VIII
jgi|Auran1|2181|gw1.44.15.1	48	1263	0.753	12.9424	3e-88	emb|CBJ27648.1|	Digalactosyldiacylglycerol synthase, family GT4
jgi|Auran1|21818|e_gw1.4.365.1	624	624	0.9872	340.546	3e-70	ref|XP_002501931.1|	adenylate kinase
jgi|Auran1|21819|e_gw1.4.392.1	26	525	0.6076	16.8651	4e-74	ref|XP_002295900.1|	sigma subunit of clathrin adaptor protein AP3
jgi|Auran1|21828|e_gw1.4.354.1	1	681	0.072	0.500068	3e-83	emb|CBN78536.1|	Rab28, Ras superfamily GTPase
jgi|Auran1|21835|e_gw1.4.290.1	273	1008	0.9306	92.2312	9e-72	ref|XP_003543117.1|	PREDICTED: soluble inorganic pyrophosphatase 1, chloroplastic-like
jgi|Auran1|2184|gw1.1.139.1	43	1194	0.5997	12.2642	1e-82	ref|XP_003591658.1|	6-phosphofructokinase
jgi|Auran1|21841|e_gw1.4.164.1	88	1329	0.9052	22.5493	0	ref|XP_002286190.1|	aspartate aminotransferase
jgi|Auran1|21842|e_gw1.4.892.1	51	423	0.974	41.0587	7e-91	gb|EGB10697.1|	selenoprotein, partial
jgi|Auran1|2185|gw1.5.142.1	3	1155	0.1273	0.884535	2e-51	ref|YP_005371391.1|	proton/peptide symporter family protein
jgi|Auran1|21856|e_gw1.4.718.1	36	873	0.8396	14.0431	2e-52	ref|NP_948116.1|	epoxide hydrolase
jgi|Auran1|2187|gw1.5.143.1	10	1239	0.2647	2.74856	2e-82	ref|XP_001352407.2|	GA10904
jgi|Auran1|21872|e_gw1.4.793.1	8	795	0.4403	3.42688	1e-32	ref|YP_001322175.1|	tRNA pseudouridine synthase A
jgi|Auran1|21877|e_gw1.4.9.1	639	3897	0.9012	55.8401	0	emb|CBN79954.1|	pleiotropic drug resistance transporter
jgi|Auran1|21881|e_gw1.4.395.1	26	438	0.6027	20.2151	3e-35	ref|XP_002954751.1|	histone H3 methyltransferase
jgi|Auran1|21886|e_gw1.4.453.1	8	504	0.5694	5.40549	1e-16	ref|ZP_02194388.1|	Sel1 domain protein repeat-containing protein
jgi|Auran1|2189|gw1.5.144.1	46	1401	0.6324	11.1814	1e-106	ref|XP_783098.3|	PREDICTED: tubulin epsilon chain
jgi|Auran1|21898|e_gw1.4.130.1	11	1617	0.1694	2.31664	0	ref|XP_002297089.1|	dipeptidase
jgi|Auran1|21900|e_gw1.4.733.1	372	744	0.9933	170.273	4e-58	emb|CBN76090.1|	eukaryotic initiation factor 4G
jgi|Auran1|21914|e_gw1.4.826.1	72	651	0.8955	37.6641	7e-23	ref|XP_793918.2|	PREDICTED: F-box/LRR-repeat protein 20-like
jgi|Auran1|21920|e_gw1.4.913.1	49	471	0.9745	35.4284	2e-47	gb|ADY39928.1|	Chromodomain-helicase-DNA-binding protein 3
jgi|Auran1|21923|e_gw1.4.383.1	16	465	0.6839	11.7177	3e-23	ref|ZP_09920667.1|	sel1 domain protein repeat-containing protein
jgi|Auran1|2193|gw1.4.144.1	102	1140	0.9202	30.4699	1e-100	ref|XP_002294199.1|	kinesin motor protein-like protein
jgi|Auran1|21935|e_gw1.4.444.1	3	459	0.2179	2.22579	5e-18	ref|YP_004671119.1|	tRNA-specific adenosine deaminase
jgi|Auran1|21939|e_gw1.4.197.1	663	1089	0.9954	207.33	2e-59	ref|XP_002776821.1|	Cycloartenol-C-24-methyltransferase, putative
jgi|Auran1|21944|e_gw1.4.282.1	131	840	0.7821	53.109	4e-80	ref|XP_002178724.1|	lutein deficient 1-like protein
jgi|Auran1|21947|e_gw1.4.379.1	65	630	0.6206	35.1357	8e-78	ref|XP_002176567.1|	histone acetyltransferase
jgi|Auran1|21951|e_gw1.4.352.1	155	579	0.9827	91.1652	4e-61	emb|CBN76253.1|	terbinafine resistance locus protein (yip1)
jgi|Auran1|21953|e_gw1.4.811.1	1	483	0.1014	0.705064	1e-24	gb|ABM21570.1|	CrpB
jgi|Auran1|21967|e_gw1.4.46.1	35	2136	0.3769	5.58011	1e-73	ref|XP_002907993.1|	myosin-like protein
jgi|Auran1|21970|e_gw1.4.655.1	69	1344	0.8043	17.4834	1e-109	emb|CBN75546.1|	Aspartate Aminotransferase
jgi|Auran1|21972|e_gw1.4.63.1	122	1638	0.6905	25.3642	0	ref|XP_002293156.1|	threonine dehydratase
jgi|Auran1|21992|e_gw1.4.396.1	104	552	0.9764	64.1608	2e-88	emb|CBN74628.1|	peptidyl-prolyl cis-trans isomerase 11
jgi|Auran1|21998|e_gw1.4.901.1	96	564	0.945	57.9653	2e-71	ref|XP_002295900.1|	sigma subunit of clathrin adaptor protein AP3
jgi|Auran1|220|gw1.9.4.1	6	1344	0.1295	1.52029	0	gb|EGB08218.1|	putative calcium dependent protein kinase
jgi|Auran1|2200|gw1.2.143.1	9	1368	0.2836	2.24043	4e-91	ref|YP_001411372.1|	aldehyde dehydrogenase
jgi|Auran1|22001|e_gw1.4.782.1	2	675	0.1452	1.00903	8e-46	ref|YP_001686217.1|	carboxylesterase type B
jgi|Auran1|22021|e_gw1.4.200.1	4	1008	0.1081	1.35137	0	gb|EGB10810.1|	putative glycoside hydrolase
jgi|Auran1|22034|e_gw1.4.26.1	504	2511	0.9068	68.3533	0	ref|XP_002906366.1|	phospholipid-transporting ATPase, putative
jgi|Auran1|22037|e_gw1.4.672.1	31	1119	0.7024	9.43425	3e-84	gb|ABH06549.2|	cathepsin L cysteine protease ICP1
jgi|Auran1|22040|e_gw1.4.1019.1	1	207	0.2367	1.64515	7e-18	ref|XP_700974.4|	PREDICTED: Meckelin
jgi|Auran1|22043|e_gw1.4.83.1	130	1683	0.8033	26.3048	1e-129	ref|YP_004824446.1|	4-coumarate--CoA ligase
jgi|Auran1|22047|e_gw1.4.238.1	38	1023	0.7703	12.6498	2e-88	gb|EKF28365.1|	phosphatidylinositol 3-kinase 2, putative
jgi|Auran1|22049|e_gw1.4.25.1	377	3081	0.9471	41.6702	0	emb|CBJ30064.1|	RNA helicase
jgi|Auran1|22056|e_gw1.4.645.1	11	1254	0.3517	2.98725	1e-137	ref|ZP_05080882.1|	imidazolonepropionase
jgi|Auran1|22058|e_gw1.4.810.1	4	525	0.2914	2.59464	1e-43	ref|YP_001619674.1|	peptide deformylase
jgi|Auran1|22059|e_gw1.4.903.1	29	552	0.8134	17.891	4e-41	ref|XP_002997743.1|	endoribonuclease L-PSP, putative
jgi|Auran1|22062|e_gw1.4.945.1	4	309	0.4757	4.40836	2e-20	ref|XP_002902375.1|	lipase, putative
jgi|Auran1|22066|e_gw1.4.966.1	55	456	0.8904	41.0746	3e-32	ref|YP_173121.1|	photosystem II reaction center protein Psb28
jgi|Auran1|22067|e_gw1.4.153.1	15	972	0.536	5.25534	3e-71	ref|XP_003740516.1|	PREDICTED: protein kinase DC2-like
jgi|Auran1|22068|e_gw1.4.384.1	14	351	0.7293	13.583	1e-17	ref|ZP_08134348.1|	TPR repeat protein
jgi|Auran1|22083|e_gw1.4.567.1	506	2013	0.9752	85.6017	0	emb|CBJ28881.1|	Nog1, nucleolar GTPase
jgi|Auran1|22094|e_gw1.4.957.1	4	204	0.3039	6.67737	3e-20	ref|XP_002909611.1|	2Fe-2S ferredoxin, putative
jgi|Auran1|22099|e_gw1.4.583.1	16365	1710	0.6076	3259.08	1e-176	ref|XP_003083207.1|	Peptide exporter, ABC superfamily (ISS)
jgi|Auran1|22105|e_gw1.4.355.1	20	465	0.8602	14.6471	5e-46	ref|NP_001170456.1|	uncharacterized protein LOC100384449
jgi|Auran1|22111|e_gw1.4.451.1	49	630	0.9079	26.4869	1e-28	ref|XP_002903151.1|	30S ribosomal protein S5, putative
jgi|Auran1|22116|e_gw1.4.739.1	248	975	0.961	86.6209	3e-54	ref|XP_002289111.1|	RP3A,-like protein to dna-directed RNA polymerase II third largest subunit
jgi|Auran1|22120|e_gw1.4.790.1	22	699	0.784	10.7182	7e-65	ref|XP_505418.1|	YALI0F14553p
jgi|Auran1|22129|e_gw1.4.264.1	100	993	0.7372	34.2947	1e-76	emb|CBJ33775.1|	Cathepsin-like proteinase
jgi|Auran1|2213|gw1.13.65.1	108	1398	0.9614	26.3083	1e-118	ref|XP_002905228.1|	nucleolar protein 10, putative
jgi|Auran1|22136|e_gw1.4.295.1	52	681	0.8488	26.0035	3e-21	ref|ZP_08134348.1|	TPR repeat protein
jgi|Auran1|22165|e_gw1.4.1026.1	13	297	0.9697	14.9061	8e-08	ref|XP_003491497.1|	PREDICTED: ankyrin repeat and MYND domain-containing protein 2-like
jgi|Auran1|22166|e_gw1.4.119.1	783	2106	0.1643	126.613	0	ref|XP_003083207.1|	Peptide exporter, ABC superfamily (ISS)
jgi|Auran1|22169|e_gw1.4.601.1	89	1485	0.7313	20.4098	1e-139	ref|ZP_11116647.1|	D-lactate dehydrogenase
jgi|Auran1|22177|e_gw1.4.13.1	1718	3354	0.9964	174.436	0	ref|XP_002293757.1|	stromal processing peptidase
jgi|Auran1|22180|e_gw1.4.86.1	2	1593	0.0615	0.427553	1e-75	ref|XP_003785985.1|	PREDICTED: arylsulfatase B
jgi|Auran1|22182|e_gw1.4.821.1	13	633	0.6825	6.99384	2e-81	emb|CCA27337.1|	ras family GTPase putative
jgi|Auran1|22183|e_gw1.4.481.1	1366	498	0.998	934.108	4e-86	ref|XP_002287705.1|	RL12, ribosomal protein 11 60S large ribosomal subunit
jgi|Auran1|22188|e_gw1.4.518.1	17	315	0.7968	18.3787	2e-20	gb|EIE24572.1|	cytochrome b5
jgi|Auran1|22189|e_gw1.4.78.1	4	1476	0.0928	0.922889	1e-102	ref|XP_002903665.1|	sterol 3-beta-glucosyltransferase, putative
jgi|Auran1|22191|e_gw1.4.725.1	907	816	0.9939	378.524	1e-41	emb|CBQ67647.1|	related to mitochondrial uncoupling protein 3
jgi|Auran1|22203|e_gw1.4.594.1	23	723	0.7095	10.8334	4e-31	ref|XP_001299135.1|	ankyrin repeat protein
jgi|Auran1|22206|e_gw1.4.694.1	79	1086	0.918	24.7727	1e-134	ref|YP_003525572.1|	dihydroorotase, homodimeric type
jgi|Auran1|22237|e_gw1.4.592.1	30	1659	0.5636	6.15816	5e-94	ref|XP_002938337.1|	PREDICTED: arylsulfatase A-like
jgi|Auran1|22241|e_gw1.4.416.1	3	288	0.5104	3.54735	2e-23	ref|ZP_08929962.1|	WD40 repeat, subgroup
jgi|Auran1|22252|e_gw1.4.240.1	27	1203	0.6492	7.64318	5e-42	ref|XP_003199458.1|	PREDICTED: diacylglycerol kinase alpha-like
jgi|Auran1|22269|e_gw1.4.204.1	6011	1092	0.9817	1874.56	1e-177	gb|AFE02906.1|	fructose-1,6-bisphosphate aldolase class I
jgi|Auran1|2228|gw1.3.147.1	1	777	0.0631	0.438283	5e-72	emb|CCA22322.1|	receptor kinase putative
jgi|Auran1|22290|e_gw1.4.904.1	32	519	0.8805	20.9971	1e-39	gb|EKC33858.1|	tRNA-specific adenosine deaminase 2
jgi|Auran1|22298|e_gw1.4.878.1	66	606	0.9703	37.0892	8e-47	ref|XP_677864.1|	6-pyruvoyl tetrahydropterin synthase
jgi|Auran1|22311|e_gw1.4.174.1	79	1020	0.9078	26.3756	1e-112	gb|EFW43892.1|	neutral sphingomyelinase activation associated factor
jgi|Auran1|22327|e_gw1.4.274.1	8	960	0.3125	2.83788	4e-37	ref|NP_001075588.1|	annexin XIIIb
jgi|Auran1|22331|e_gw1.4.11.1	1890	3684	0.9872	174.71	0	ref|XP_002292682.1|	DNA topoisomerase
jgi|Auran1|22340|e_gw1.4.719.1	5	870	0.2448	1.95716	7e-38	ref|NP_001057165.1|	Os06g0219800
jgi|Auran1|22348|e_gw1.4.918.1	5	561	0.2941	3.03517	6e-56	emb|CBN75531.1|	mono-or diacylglycerol acyltransferase type 2
jgi|Auran1|22351|e_gw1.4.455.1	72	447	0.9105	54.853	2e-18	gb|EIE87194.1|	calmodulin
jgi|Auran1|22353|e_gw1.4.1004.1	9	324	0.7284	9.45961	2e-19	ref|XP_002772662.1|	pelota, putative
jgi|Auran1|22354|e_gw1.4.623.1	172	1308	0.9625	44.7813	2e-81	ref|YP_644334.1|	Rieske (2Fe-2S) domain-containing protein
jgi|Auran1|22356|e_gw1.4.828.1	1	648	0.0756	0.525534	2e-62	ref|ZP_09188580.1|	NADPH azoreductase
jgi|Auran1|22357|e_gw1.4.691.1	26	882	0.754	10.0388	1e-69	ref|XP_002287803.1|	mitochondriale tricarboxylate carrier protein
jgi|Auran1|22358|e_gw1.4.751.1	109	639	0.867	58.09	2e-60	ref|XP_002909336.1|	flagellar adenylate kinase
jgi|Auran1|22362|e_gw1.4.817.1	2	711	0.1378	0.957935	4e-48	ref|YP_006716996.1|	N-acetylneuraminate cytidylyltransferase
jgi|Auran1|22374|e_gw1.4.283.1	4	894	0.0872	1.5237	5e-45	ref|XP_002908686.1|	DNA-directed RNA polymerase III subunit RPC6, putative
jgi|Auran1|22375|e_gw1.4.390.1	203	507	0.9546	136.353	9e-49	ref|XP_002565702.1|	Pc22g17930
jgi|Auran1|22386|e_gw1.4.870.1	4	471	0.4161	2.89211	5e-12	ref|XP_002503064.1|	SNF2 super family
jgi|Auran1|22393|e_gw1.4.150.1	71	1377	0.5657	17.559	0	gb|EGB10810.1|	putative glycoside hydrolase
jgi|Auran1|22416|e_gw1.4.771.1	23	867	0.5859	9.03409	3e-94	emb|CBJ28708.1|	esterase
jgi|Auran1|22417|e_gw1.4.916.1	31	618	0.8851	17.0824	5e-30	emb|CBJ28172.1|	LISK family protein kinase
jgi|Auran1|22426|e_gw1.4.836.1	4	732	0.2678	1.86091	1e-24	ref|XP_003078896.1|	COG2860: Predicted membrane protein (ISS)
jgi|Auran1|22441|e_gw1.4.366.1	2	843	0.1163	0.807938
jgi|Auran1|2245|gw1.23.45.1	44	1275	0.7027	11.7522	0	gb|EGB05304.1|	general sugar transporter
jgi|Auran1|22474|e_gw1.4.745.1	56	879	0.7736	21.6958	7e-13	emb|CBJ30026.1|	ankyrin repeat protein
jgi|Auran1|22479|e_gw1.4.291.1	48	633	0.9684	25.8234	7e-80	ref|XP_002909567.1|	DNA repair protein RAD50, putative
jgi|Auran1|22487|e_gw1.4.905.1	3	351	0.3134	2.91065	4e-15	gb|ABA28999.1|	ubiquitin ligase 2, partial
jgi|Auran1|22488|e_gw1.4.663.1	49	981	0.8033	17.0099	7e-81	ref|XP_002109498.1|	histone H3 recognition and presentation By the Wdr5 module Of the Mll1 complex
jgi|Auran1|22498|e_gw1.4.709.1	21	1137	0.4609	6.28977	3e-61	emb|CBJ49172.1|	FAD binding / catalytic/ tRNA dihydrouridine synthase
jgi|Auran1|22501|e_gw1.4.286.1	1131	1101	0.9936	349.825	2e-72	ref|XP_002287435.1|	chloroplast membrane protein
jgi|Auran1|22512|e_gw1.4.10.1	262	3885	0.7828	22.966	0	ref|XP_002294498.1|	phosphoribosylformylglycinamidine synthase
jgi|Auran1|22513|e_gw1.4.40.1	2	2478	0.0395	0.274856	0	emb|CBK23300.2|	unnamed protein product
jgi|Auran1|22521|e_gw1.4.42.1	34	2157	0.459	5.3679	2e-98	emb|CBN76097.1|	Sodium/hydrogen exchanger family protein
jgi|Auran1|22539|e_gw1.4.50.1	202	2274	0.9516	30.2508	1e-155	emb|CBN79191.1|	Bardet-Biedl syndrome protein 7
jgi|Auran1|22544|e_gw1.4.215.1	4	1017	0.1524	1.33941	3e-68	gb|EIE20412.1|	alpha/beta-hydrolase
jgi|Auran1|22552|e_gw1.4.435.1	27	483	0.7288	19.0367	6e-52	gb|EJT96453.1|	UBC-like protein
jgi|Auran1|22559|e_gw1.4.829.1	146	627	0.9872	79.2978	8e-79	emb|CBN76817.1|	Rab2B, RAB family GTPase
jgi|Auran1|22563|e_gw1.4.1000.1	1	375	0.1307	0.908123	9e-22	ref|XP_002160478.1|	PREDICTED: similar to transmembrane protein 65
jgi|Auran1|22564|e_gw1.4.4.1	306	11850	0.4675	8.79385	0	ref|XP_002906123.1|	sporangia induced dynein heavy chain
jgi|Auran1|22572|e_gw1.4.62.1	7	1554	0.1943	1.53399	0	ref|XP_003444034.1|	PREDICTED: histidine ammonia-lyase-like
jgi|Auran1|22578|e_gw1.4.612.1	3134	1446	0.9965	738.085	1e-148	gb|EFA74789.1|	threonine synthase
jgi|Auran1|22605|e_gw1.4.899.1	2	468	0.2094	1.45532	3e-26	emb|CBN74472.1|	putative: similar to centrin
jgi|Auran1|22613|e_gw1.4.33.1	21	2799	0.2844	2.55501	0	gb|AAI44036.1|	SARDH protein
jgi|Auran1|22615|e_gw1.4.239.1	126	1074	0.9264	39.9523	4e-42	ref|XP_002500595.1|	Drug/Metabolite transporter superfamily
jgi|Auran1|22616|e_gw1.4.171.1	1	1308	0.0375	0.260356	1e-122	gb|EFW47201.1|	aminoadipate aminotransferase
jgi|Auran1|22624|e_gw1.4.330.1	1	540	0.0907	0.630641	6e-26	gb|ABM21570.1|	CrpB
jgi|Auran1|22626|e_gw1.4.443.1	633	465	0.9914	463.582	5e-78	ref|XP_002181437.1|	nucleoside diphosphate kinase 2
jgi|Auran1|22631|e_gw1.4.231.1	232	1053	0.9782	75.0301	1e-120	ref|XP_003563372.1|	PREDICTED: U5 small nuclear ribonucleoprotein 40 kDa protein-like
jgi|Auran1|22633|e_gw1.4.783.1	54	1071	0.7563	17.1704	1e-62	dbj|BAE21766.1|	unnamed protein product
jgi|Auran1|22645|e_gw1.4.288.1	1	864	0.0567	0.39415	9e-90	gb|EIE24221.1|	Pkinase-domain-containing protein
jgi|Auran1|22652|e_gw1.4.922.1	5	270	0.4407	6.30641	3e-18	gb|EGD83203.1|	ITCH protein
jgi|Auran1|22657|e_gw1.4.492.1	400	345	0.8899	394.836	3e-44	emb|CCA22672.1|	small nuclear ribonucleoprotein Sm D1 putative
jgi|Auran1|22659|e_gw1.4.861.1	38	399	0.9398	32.433	2e-47	ref|XP_001416984.1|	peptidyl-prolyl cis-trans isomerase, FKBP-type
jgi|Auran1|2266|gw1.28.14.1	20	1182	0.5381	5.7622	1e-65	gb|AAG16852.1|AC069145_1	putative ATP-dependent RNA helicase
jgi|Auran1|2270|gw1.1.146.1	269	1233	0.9262	74.2959	0	gb|EGB12507.1|	putative phosphoinositide-specific phospholipase C
jgi|Auran1|22705|e_gw1.5.83.1	993	1950	0.9979	173.416	1e-166	ref|XP_002184804.1|	precursor of phosphorylase udp-glucose diphosphorylase
jgi|Auran1|22710|e_gw1.5.893.1	18	702	0.5442	8.73195	4e-50	ref|XP_002899922.1|	p21-activated protein kinase-interacting protein, putative
jgi|Auran1|22720|e_gw1.5.652.1	70	2088	0.7902	11.4168	1e-167	ref|ZP_02186892.1|	PROBABLE TRIFUNCTONAL: ENOYL-COA HYDRATASE AND DELTA3-CIS-DELTA2-TRANS-ENOYL-COA ISOMERASE AND
jgi|Auran1|22728|e_gw1.5.759.1	1	1293	0.0379	0.263377	1e-151	ref|XP_002288279.1|	l-lactate dehydrogenase
jgi|Auran1|22734|e_gw1.5.1033.1	8	264	0.6894	10.3196	1e-13	gb|ACO11799.1|	Magnesium-dependent phosphatase 1
jgi|Auran1|22749|e_gw1.5.701.1	7	1377	0.1932	1.73117	0	gb|EGB10174.1|	endoglycoceramidase-like protein
jgi|Auran1|22759|e_gw1.5.1018.1	32	609	0.9524	17.894	4e-28	pdb|3U0Z|A	Chain A, Tetramerization Dynamics Of The C-Terminus Underlies Isoform-Specific Camp-Gating In Hcn Channels
jgi|Auran1|22764|e_gw1.5.1120.1	59	315	0.8	63.7848	2e-44	ref|XP_001694081.1|	ring-box protein
jgi|Auran1|22773|e_gw1.5.799.1	140	831	0.9928	57.3724	6e-79	emb|CBK21185.2|	unnamed protein product
jgi|Auran1|22796|e_gw1.5.898.1	95	915	0.8689	35.3572	1e-105	gb|ADI20348.1|	uncharacterized conserved protein
jgi|Auran1|22798|e_gw1.5.306.1	15	984	0.5488	5.19125	2e-75	gb|AFJ49374.1|	Aflatoxin B1-aldehyde reductase
jgi|Auran1|2280|gw1.8.84.1	2	1407	0.0697	0.484074	1e-109	emb|CBJ28719.1|	Intrafragellar transpot 52, osm-6-like protein
jgi|Auran1|22805|e_gw1.5.26.1	352	2868	0.9519	41.7964	0	emb|CBJ31846.1|	Valine--tRNA ligase
jgi|Auran1|22806|e_gw1.5.637.1	121	1968	0.8882	20.938	0	ref|XP_002907251.1|	alpha,alpha-trehalose-phosphate synthase	, putative
jgi|Auran1|22815|e_gw1.5.108.1	102	1104	0.8379	31.4635	1e-126	emb|CCA27260.1|	histonearginine methyltransferase putative
jgi|Auran1|22824|e_gw1.5.364.1	2	912	0.1075	0.746811	2e-45	ref|XP_002514153.1|	Pyridoxal phosphate phosphatase PHOSPHO2, putative
jgi|Auran1|22846|e_gw1.5.720.1	196	1308	0.9962	51.0298	0	emb|CBJ26375.1|	Coatomer protein complex, gamma sub-unit
jgi|Auran1|22848|e_gw1.5.610.1	4	339	0.4189	4.01824	5e-14	ref|XP_001019044.1|	myb-like DNA-binding domain, SHAQKYF class family protein
jgi|Auran1|22852|e_gw1.5.349.1	19	897	0.4994	7.21335	5e-21	ref|ZP_08072383.1|	translation elongation factor Ts
jgi|Auran1|22865|e_gw1.5.514.1	33	444	0.9797	25.3109	2e-40	emb|CAJ73288.1|	cathepsin A
jgi|Auran1|22870|e_gw1.5.324.1	17	789	0.6426	7.33749	7e-86	ref|XP_003080074.1|	Predicted haloacid-halidohydrolase and related hydrolases (ISS)
jgi|Auran1|22875|e_gw1.5.344.1	80	672	0.9658	40.5412	6e-58	gb|EGI65662.1|	Transmembrane protein 165
jgi|Auran1|22889|e_gw1.5.961.1	3577	777	0.9974	1567.74	1e-174	gb|EGB10185.1|	putative plastid light harvesting protein isoform 20, partial
jgi|Auran1|22914|e_gw1.5.784.1	43	1356	0.6962	10.799	2e-63	ref|ZP_00054222.2|	COG0167: Dihydroorotate dehydrogenase
jgi|Auran1|22930|e_gw1.5.668.1	203	1935	0.8946	35.7265	1e-156	ref|XP_002288496.1|	arginyl-trna synthetase
jgi|Auran1|22932|e_gw1.5.672.1	319	1605	0.2044	67.6848	1e-93	ref|ZP_10105610.1|	FAD-dependent pyridine nucleotide-disulfide oxidoreductase
jgi|Auran1|22946|e_gw1.5.1135.1	17	339	0.4012	17.0775	1e-12	gb|EGE00830.1|	dsDNA-binding protein PDCD5
jgi|Auran1|22949|e_gw1.5.596.1	66	297	0.835	75.6769	1e-33	ref|XP_001697697.1|	small nuclear riboprotein F
jgi|Auran1|2295|gw1.1.148.1	121	1362	0.975	30.2541	6e-86	gb|EFW41222.1|	cre
jgi|Auran1|22961|e_gw1.5.474.1	2	402	0.2438	1.69426	3e-25	ref|XP_002899021.1|	guanylate-binding protein, putative
jgi|Auran1|22962|e_gw1.5.815.1	74	1251	0.761	20.1442	2e-69	emb|CBJ33775.1|	Cathepsin-like proteinase
jgi|Auran1|22965|e_gw1.5.727.1	62	1308	0.8899	16.1421	1e-174	ref|XP_002178207.1|	ubiquitin-activating enzyme E1, protein 3
jgi|Auran1|22979|e_gw1.5.562.1	7	936	0.2874	2.54682	1e-23	emb|CBN76880.1|	chp-1 / RAR1 homologue
jgi|Auran1|2298|gw1.26.41.1	947	951	0.9716	339.114	0	emb|CBJ25928.1|	Casein kinase (serine/threonine/tyrosine protein kinase)
jgi|Auran1|22987|e_gw1.5.260.1	17	1089	0.427	5.31614	1e-122	emb|CBJ26203.1|	kinesin (subfamily)
jgi|Auran1|22988|e_gw1.5.59.1	41	1887	0.5861	7.39925	1e-151	gb|EIW74358.1|	Creatinase aminopeptidase
jgi|Auran1|22992|e_gw1.5.139.1	841	1413	0.9915	202.689	0	ref|XP_002901883.1|	eukaryotic translation initiation factor 2 subunit 3
jgi|Auran1|2300|gw1.78.6.1	127	1134	0.5714	38.1387	1e-119	ref|XP_001021749.2|	Kinesin motor domain containing protein
jgi|Auran1|23002|e_gw1.5.252.1	277	1056	0.9706	89.3288	1e-81	emb|CCA16600.1|	cleft lip and palate transmembrane family protein pu
jgi|Auran1|23003|e_gw1.5.654.1	1917	1989	0.9985	328.219	0	ref|XP_002295809.1|	chaperone, heat shock protein 70
jgi|Auran1|23013|e_gw1.5.231.1	9	837	0.4337	3.66178	4e-55	gb|EFW96879.1|	cAMP-dependent protein kinase regulatory subunit (PKA regulatory subunit)
jgi|Auran1|23014|e_gw1.5.64.1	113	2061	0.8428	18.6714	1e-130	ref|XP_002895514.1|	vacuolar protein sorting-associated protein 33A, putative
jgi|Auran1|23026|e_gw1.5.932.1	31	762	0.7625	13.8542	1e-112	ref|ZP_10171550.1|	phosphoribosylformimino-5-aminoimidazole carboxamide ribotide isomerase, eukaryotic type
jgi|Auran1|23034|e_gw1.5.791.1	257	1167	0.9314	74.996	7e-69	ref|XP_002289172.1|	RNA polymerase
jgi|Auran1|23035|e_gw1.5.151.1	78	1425	0.8196	18.6404	5e-92	gb|AAT67159.1|	digalactosyldiacylglycerol synthase
jgi|Auran1|23037|e_gw1.5.14.1	350	3174	0.9458	37.5523	0	ref|XP_002895592.1|	DNA polymerase delta catalytic subunit
jgi|Auran1|23039|e_gw1.5.732.1	45	1359	0.7152	11.2764	1e-166	ref|ZP_09518327.1|	citrate synthase
jgi|Auran1|23050|e_gw1.5.485.1	5	495	0.4121	3.43986	6e-28	ref|YP_004824871.1|	thiol-disulfide oxidoreductase DCC
jgi|Auran1|23053|e_gw1.5.797.1	139	1059	0.9613	44.6987	1e-110	gb|AAY43365.1|	aspartic protease
jgi|Auran1|23056|e_gw1.5.336.1	59	813	0.9815	24.7137	6e-29	gb|EJD07799.1|	Aldo/keto reductase
jgi|Auran1|2307|gw1.5.161.1	81	1368	0.8487	20.1639	1e-113	ref|XP_002906802.1|	kinesin-like protein
jgi|Auran1|23074|e_gw1.5.988.1	10	705	0.3362	4.83044	1e-58	gb|ADN33687.1|	A/G-specific adenine DNA glycosylase
jgi|Auran1|23083|e_gw1.5.744.1	29	1395	0.5706	7.07945	2e-71	emb|CBJ30558.1|	similar to U3 small nucleolar RNA interacting protein 2
jgi|Auran1|23087|e_gw1.5.425.1	319	564	0.961	192.614	3e-50	ref|NP_595794.1|	poly(A) binding protein Pab2
jgi|Auran1|23090|e_gw1.5.904.1	219	750	0.988	99.4394	5e-48	pdb|1Q8Y|A	Chain A, The Structure Of The Yeast Sr Protein Kinase, Sky1p, With Bound Adp
jgi|Auran1|23096|e_gw1.5.486.1	7	516	0.2054	4.61981	1e-112	gb|EGB10133.1|	cyclophilin
jgi|Auran1|231|gw1.13.2.1	656	2658	0.9541	84.0475	0	ref|XP_002899661.1|	pre-mRNA-splicing factor ATP-dependent RNA helicase, putative
jgi|Auran1|23104|e_gw1.5.630.1	244	2484	0.7283	33.4514	1e-139	gb|EIE18246.1|	ubiquitinyl hydrolase
jgi|Auran1|23105|e_gw1.5.865.1	45	978	0.7342	15.6693	9e-63	ref|ZP_05100128.1|	indigoidine synthase A family protein
jgi|Auran1|2311|gw1.16.41.1	576	936	0.9915	209.567	6e-83	emb|CBJ27721.1|	solute carrier family 35, member B1
jgi|Auran1|23116|e_gw1.5.808.1	54	876	0.7751	20.9926	2e-79	ref|XP_002903750.1|	protein kinase, putative
jgi|Auran1|23121|e_gw1.5.212.1	1	1158	0.0423	0.294081	1e-101	ref|XP_002905591.1|	kinesin-like protein
jgi|Auran1|2314|gw1.5.162.1	204	1257	0.821	55.2676	1e-123	ref|XP_002176714.1|	bifunctional 6-phosphofructo-2-kinase
jgi|Auran1|23143|e_gw1.5.829.1	2924	1014	0.9842	982.008	0	ref|XP_002291084.1|	dtdp-glucose 4,6-dehydratase
jgi|Auran1|23158|e_gw1.5.103.1	1	1299	0.0377	0.26216	1e-129	ref|XP_003532106.1|	PREDICTED: serine/threonine-protein phosphatase 5-like
jgi|Auran1|23177|e_gw1.5.67.1	3	1530	0.0961	0.667737	1e-77	gb|EIE21902.1|	Lecithin:cholesterol acyltransferase
jgi|Auran1|23206|e_gw1.5.793.1	7006	1029	0.7784	2318.63	1e-178	ref|XP_002290014.1|	ferredoxin--NADP reductase
jgi|Auran1|23211|e_gw1.5.302.1	52	999	0.7778	17.7261	2e-71	emb|CBN79894.1|	Short-chain dehydrogenase/reductase
jgi|Auran1|23222|e_gw1.5.45.1	2	1698	0.0577	0.401114	9e-72	ref|XP_002274077.1|	PREDICTED: ATPase family AAA domain-containing protein 3-B
jgi|Auran1|2324|gw1.3.157.1	82	1107	0.8257	25.2256	1e-130	emb|CCA23456.1|	diphthamide biosynthesis protein 1 putative
jgi|Auran1|23252|e_gw1.5.87.1	153	1704	0.9425	30.5772	0	gb|EGD76852.1|	fumarate hydratase class I
jgi|Auran1|23254|e_gw1.5.110.1	1	1278	0.0383	0.266468	2e-85	emb|CBN75068.1|	sideroflexin 2
jgi|Auran1|23258|e_gw1.5.176.1	14	1350	0.3326	3.53159	2e-58	emb|CBK25125.2|	unnamed protein product
jgi|Auran1|23262|e_gw1.5.121.1	30	1428	0.5735	7.15433	0	emb|CBJ25505.1|	flagellar associated protein
jgi|Auran1|23269|e_gw1.5.1145.1	14	243	0.823	19.6199	2e-30	emb|CBN77571.1|	similar to CG7697-PA
jgi|Auran1|23275|e_gw1.5.728.1	87	1245	0.808	23.7972	2e-68	emb|CBJ29210.1|	carboxy-terminal peptidase
jgi|Auran1|23276|e_gw1.5.632.1	351	2607	0.9237	45.8503	2e-90	gb|EKC30997.1|	Coiled-coil domain-containing protein 40
jgi|Auran1|23282|e_gw1.5.461.1	25	522	0.8927	16.3097	1e-89	ref|XP_002896924.1|	N-acetyltransferase 5
jgi|Auran1|23294|e_gw1.5.722.1	291	1320	0.9932	75.0749	0	emb|CCA25077.1|	unnamed protein product
jgi|Auran1|2330|gw1.47.8.1	98	1062	0.6601	31.4251	3e-84	ref|XP_002900530.1|	kinesin-like protein
jgi|Auran1|23303|e_gw1.5.585.1	71	486	0.8889	49.7505	1e-108	gb|EGB10261.1|	centrin
jgi|Auran1|23304|e_gw1.5.295.1	409	1122	0.9866	124.138	0	ref|XP_002998420.1|	H/ACA ribonucleoprotein complex subunit 4
jgi|Auran1|23319|e_gw1.5.845.1	1	1008	0.0486	0.337843	5e-41	ref|YP_002565725.1|	alcohol dehydrogenase zinc-binding domain protein
jgi|Auran1|23341|e_gw1.5.28.1	88	1848	0.8339	16.2165	0	ref|XP_002294701.1|	phosphatidylinositol phosphatase
jgi|Auran1|23344|e_gw1.5.293.1	1428	924	0.9946	526.298	0	gb|EGB10137.1|	inositol phosphatase
jgi|Auran1|23346|e_gw1.5.859.1	30	1191	0.508	8.57798	9e-92	dbj|BAL52765.1|	thioredoxin reductase
jgi|Auran1|23356|e_gw1.5.870.1	84	1026	0.9678	27.881	4e-43	emb|CCA14206.1|	peptidylprolyl cistrans isomerase putative
jgi|Auran1|23360|e_gw1.5.708.1	2	585	0.0855	1.16426	1e-42	emb|CBJ28117.1|	Hypothetical leucine rich repeat calmodulin binding protein
jgi|Auran1|23365|e_gw1.5.724.1	487	1194	0.9891	138.899	0	emb|CBN75996.1|	Cystathionine gamma-lyase
jgi|Auran1|23373|e_gw1.5.984.1	15	621	0.6393	8.22575	3e-20	ref|XP_002680065.1|	co-chaperone p23 domain-containing protein
jgi|Auran1|23375|e_gw1.5.42.1	351	2055	0.9786	58.1662	0	emb|CBJ31874.1|	Probable chromatin remodelling complex ATPase chain
jgi|Auran1|23381|e_gw1.5.385.1	246	738	0.9539	113.515	3e-68	ref|XP_002895417.1|	tubulin-specific chaperone B, putative
jgi|Auran1|2339|gw1.3.158.1	699	894	0.9966	266.266	4e-79	ref|XP_003074061.1|	Fructose-6-phosphate 2-kinase/fructose-2,6-biphosphatase (ISS)
jgi|Auran1|23390|e_gw1.5.858.1	68	930	0.8935	24.9001	1e-105	ref|YP_006522503.1|	glutathione S-transferase family protein
jgi|Auran1|23403|e_gw1.5.131.1	31	609	0.867	17.3349	9e-45	dbj|BAB26885.1|	unnamed protein product
jgi|Auran1|23404|e_gw1.5.352.1	27	879	0.7429	10.4605	1e-94	emb|CBJ29974.1|	Cycloeucalenol cycloisomerase
jgi|Auran1|23434|e_gw1.5.823.1	48	651	0.8817	25.1094	2e-85	ref|XP_002738952.1|	PREDICTED: pitrilysin metallepetidase 1-like
jgi|Auran1|23438|e_gw1.5.598.1	20	261	0.7433	26.0955	4e-21	gb|AFJ69201.1|	transmembrane protein 167 precursor, partial
jgi|Auran1|23445|e_gw1.5.590.1	26	285	0.8421	31.0674	1e-28	ref|XP_002295276.1|	tim9-like protein
jgi|Auran1|23458|e_gw1.5.878.1	2	873	0.1123	0.780174	3e-29	gb|EFA81565.1|	mitochondrial substrate carrier family protein
jgi|Auran1|23464|e_gw1.5.879.1	15	981	0.4628	5.20713	7e-70	dbj|BAJ46144.1|	interferon-inducible Mx protein
jgi|Auran1|23472|e_gw1.5.971.1	159	420	0.8952	128.921	1e-100	gb|EGB10081.1|	selenoprotein, partial
jgi|Auran1|23476|e_gw1.5.287.1	137	789	0.7769	59.1316	5e-48	ref|XP_002895831.1|	transcription factor Dp-1
jgi|Auran1|23507|e_gw1.5.806.1	206	1071	0.8077	65.5018	0	emb|CBN80072.1|	gdp-d-mannose 4,6-dehydratase
jgi|Auran1|23508|e_gw1.5.222.1	22	1161	0.3592	6.45307	0	gb|ACJ38094.1|	putative S-adenosylmethionine synthetase
jgi|Auran1|23509|e_gw1.5.580.1	29	324	0.8364	30.481	6e-27	ref|NP_001150391.1|	LOC100284021
jgi|Auran1|23512|e_gw1.5.854.1	11	891	0.4433	4.20427	9e-19	ref|XP_002284876.1|	PREDICTED: transmembrane protein 19
jgi|Auran1|23515|e_gw1.5.369.1	356	915	0.9486	132.497	2e-38	ref|XP_002573659.1|	camp-specific 35-cyclic phosphodiesterase
jgi|Auran1|23523|e_gw1.5.700.1	5	1407	0.1471	1.21018	5e-73	gb|EGG19846.1|	beta-xylosidase-like protein
jgi|Auran1|23531|e_gw1.5.933.1	39	900	0.8389	14.757	5e-60	ref|ZP_09201364.1|	putative lactam utilization protein B-like protein
jgi|Auran1|23536|e_gw1.5.188.1	50	1461	0.7755	11.6546	1e-68	ref|XP_003562927.1|	PREDICTED: probable serine/threonine-protein kinase abkC-like
jgi|Auran1|23554|e_gw1.5.9.1	33	3618	0.3145	3.10614	0	ref|XP_002906759.1|	strumpellin, putative
jgi|Auran1|23563|e_gw1.5.914.1	37	414	0.843	30.4353	1e-17	ref|XP_003582549.1|	PREDICTED: LOW QUALITY PROTEIN: serine/threonine-protein kinase Nek1-like
jgi|Auran1|23570|e_gw1.5.877.1	9	777	0.4736	3.94455	8e-90	gb|EGB08414.1|	putative ABC transporter, partial
jgi|Auran1|23571|e_gw1.5.674.1	38	1635	0.4514	7.91483	1e-84	ref|XP_002904219.1|	DEAD/DEAH box RNA helicase, putative
jgi|Auran1|23580|e_gw1.5.934.1	246	759	0.9881	110.375	1e-108	ref|XP_002180902.1|	3-oxoacyl-
jgi|Auran1|23587|e_gw1.5.65.1	14	1668	0.2632	2.8583	6e-69	gb|EJY78755.1|	Zinc carboxypeptidase family protein
jgi|Auran1|2359|gw1.3.161.1	11	1101	0.3942	3.40237	1e-103	ref|XP_003382577.1|	PREDICTED: arylsulfatase B-like
jgi|Auran1|23593|e_gw1.5.158.1	5	1449	0.1691	1.17511	3e-62	ref|XP_002514833.1|	serine carboxypeptidase, putative
jgi|Auran1|2360|gw1.15.47.1	15	1020	0.4618	5.00803	5e-82	ref|XP_003521890.1|	PREDICTED: probable tRNA threonylcarbamoyladenosine biosynthesis protein osgepl1-like
jgi|Auran1|23601|e_gw1.5.216.1	487	1209	0.9876	137.176	1e-161	emb|CCF42467.1|	GTP-binding protein YchF
jgi|Auran1|23610|e_gw1.5.1140.1	626	324	0.9907	657.968	8e-29	emb|CBJ27829.1|	Thylakoid lumenal 15 kDa protein, chloroplast precursor (p15)
jgi|Auran1|23618|e_gw1.5.679.1	298	1446	0.9682	70.1817	1e-152	gb|EJY64321.1|	AMP-dependent synthetase and ligase
jgi|Auran1|23619|e_gw1.5.619.1	635	3639	0.9585	59.4248	0	ref|XP_002534515.1|	spliceosomal protein sap, putative
jgi|Auran1|23622|e_gw1.5.831.1	1734	1179	0.9983	500.854	0	emb|CBJ31955.1|	Myo-inositol dehydrogenase myo-inositol dehydrogenase
jgi|Auran1|23630|e_gw1.5.318.1	13	816	0.5135	5.42536	9e-45	gb|EGW30434.1|	NADH-cytochrome b5 reductase 2
jgi|Auran1|23649|e_gw1.5.997.1	7	837	0.3572	2.84805	2e-48	gb|EGZ25778.1|	phosphatidylinositol-4-phosphate 5 kinase-like protein
jgi|Auran1|23653|e_gw1.5.678.1	188	1860	0.8688	34.4208	0	ref|XP_002288927.1|	ABC transporter
jgi|Auran1|23667|e_gw1.5.82.1	54	1824	0.4326	10.082	1e-115	ref|XP_002180270.1|	udp-n-acetylglucosamine diphosphorylase
jgi|Auran1|23670|e_gw1.5.315.1	124	801	0.9001	52.7187	3e-77	emb|CBJ33583.1|	4-diphosphocytidyl-2C-methyl-D-erythritol synthase, chloroplast precursor
jgi|Auran1|23682|e_gw1.5.301.1	15	1218	0.3851	4.19392	2e-23	ref|XP_966855.1|	PREDICTED: similar to heat shock protein 40
jgi|Auran1|23690|e_gw1.5.428.1	21	663	0.5928	10.7865	3e-45	ref|XP_003083381.1|	unnamed protein product
jgi|Auran1|23692|e_gw1.5.544.1	2	366	0.2678	1.86091	2e-42	gb|EIE22491.1|	Homeodomain-like protein, partial
jgi|Auran1|23702|e_gw1.5.311.1	39	969	0.7699	13.7062	8e-39	ref|XP_002773018.1|	ADP/ATP transporter, putative
jgi|Auran1|2371|gw1.6.128.1	3	1059	0.1388	0.96472	2e-74	ref|XP_002296244.1|	possible transporter
jgi|Auran1|23712|e_gw1.5.966.1	33	729	0.7805	15.4157	1e-60	gb|EJL49925.1|	ureidoglycolate hydrolase
jgi|Auran1|23716|e_gw1.5.1106.1	9	234	0.5684	13.0979	2e-14	emb|CBJ27324.1|	Hypothetical leucine rich repeat calcium binding protein
jgi|Auran1|23725|e_gw1.5.1142.1	382	270	0.7037	481.81	1e-25	pdb|3DMI|A	Chain A, Crystallization And Structural Analysis Of Cytochrome C6 From The Diatom Phaeodactylum Tricornutum At 1.5 A Resolution
jgi|Auran1|2373|gw1.3.162.1	88	1182	0.8519	25.3537	1e-97	ref|XP_002891882.1|	RNA binding protein
jgi|Auran1|23737|e_gw1.5.1055.1	14	546	0.467	8.73195	9e-29	ref|NP_001131786.1|	uncharacterized protein LOC100193157
jgi|Auran1|23748|e_gw1.5.935.1	1	648	0.0756	0.525534	8e-42	ref|ZP_08880292.1|	macrocin-O-methyltransferase
jgi|Auran1|23750|e_gw1.5.834.1	93	723	0.9793	43.8047	6e-41	ref|XP_002499569.1|	Serine/threonine phosphatase family protein
jgi|Auran1|23760|e_gw1.5.849.1	4	1008	0.0992	1.35137	1e-139	ref|NP_001022616.1|	Protein GSP-2
jgi|Auran1|23763|e_gw1.5.968.1	1	867	0.0565	0.392787	9e-24	gb|AAD41095.1|AF154501_1	sexually induced protein 3
jgi|Auran1|23768|e_gw1.5.1162.1	96	654	0.4801	49.9884	9e-89	gb|ABV72530.1|	ubiquitin
jgi|Auran1|23772|e_gw1.5.986.1	5	630	0.3889	2.70275	2e-21	ref|ZP_01687494.1|	oxidoreductase, 2OG-Fe(II) oxygenase family family
jgi|Auran1|23780|e_gw1.5.56.1	428	1929	0.987	75.5592	0	ref|NP_187991.1|	protein transmembrane nine 7
jgi|Auran1|23783|e_gw1.5.329.1	10	828	0.4601	4.11287	5e-63	dbj|BAC28822.1|	unnamed protein product
jgi|Auran1|23786|e_gw1.5.1026.1	84	747	0.9558	38.2943	1e-45	ref|XP_003061007.1|	tRNA-splicing endonuclease positive effector
jgi|Auran1|23787|e_gw1.5.979.1	126	759	0.9816	56.5333	1e-75	ref|ZP_08885948.1|	protein of hypothetical function DUF208
jgi|Auran1|23795|e_gw1.5.135.1	496	1497	0.9292	112.833	0	emb|CBJ29680.1|	gamma tubulin
jgi|Auran1|23808|e_gw1.5.819.1	8	1110	0.3099	2.45439	4e-86	ref|YP_001430385.1|	proline racemase
jgi|Auran1|23826|e_gw1.5.389.1	23	843	0.726	9.29129	4e-70	ref|XP_002903581.1|	sterol 3-beta-glucosyltransferase, putative
jgi|Auran1|23831|e_gw1.6.113.1	33	1419	0.6441	7.91967	1e-70	gb|EGG16784.1|	peptidase S28 family protein
jgi|Auran1|23843|e_gw1.6.246.1	45	1032	0.9012	14.8494	5e-52	ref|XP_002288343.1|	aldo-keto oxidoreductase
jgi|Auran1|23845|e_gw1.6.294.1	265	738	0.9539	122.283	3e-47	gb|AFO66511.1|	putative small phosphatase-like protein 2-B
jgi|Auran1|23847|e_gw1.6.987.1	6	249	0.4056	8.20593	4e-27	emb|CBI39147.3|	unnamed protein product
jgi|Auran1|23855|e_gw1.6.835.1	772	714	0.993	368.209	7e-46	gb|EGB13073.1|	putative plastid light harvesting protein isoform 39
jgi|Auran1|23860|e_gw1.6.878.1	5	726	0.1185	2.34536	1e-14	ref|XP_001583853.1|	ankyrin repeat protein
jgi|Auran1|23874|e_gw1.6.334.1	1	759	0.0646	0.448677	1e-46	ref|ZP_01736530.1|	Short-chain dehydrogenase/reductase SDR
jgi|Auran1|23882|e_gw1.6.295.1	13	846	0.3865	5.23298	8e-76	ref|XP_002505072.1|	mitochondrial carrier family
jgi|Auran1|23899|e_gw1.6.671.1	13	825	0.3309	5.36618	2e-42	ref|ZP_08134348.1|	TPR repeat protein
jgi|Auran1|23900|e_gw1.6.909.1	6	432	0.3611	4.72981	6e-29	ref|XP_003455619.1|	PREDICTED: mitochondrial fission process protein 1-like
jgi|Auran1|23904|e_gw1.6.754.1	74	801	0.9538	31.4612	8e-95	emb|CCA21671.1|	cytochrome c1 putative
jgi|Auran1|23914|e_gw1.6.491.1	6	453	0.3333	4.51054	1e-23	emb|CBN76565.1|	glyoxalase domain containing protein
jgi|Auran1|23917|e_gw1.6.124.1	36	843	0.6975	14.5429	1e-42	ref|ZP_06982172.1|	TPR repeat protein
jgi|Auran1|23922|e_gw1.6.300.1	145	819	0.9182	60.292	1e-22	gb|EFA79770.1|	putative splicing factor
jgi|Auran1|23934|e_gw1.6.159.1	307	1110	0.9874	94.187	1e-145	emb|CBJ30243.1|	putative anion:sodium symporter
jgi|Auran1|23936|e_gw1.6.868.1	5	603	0.3748	2.82376	5e-57	ref|XP_002903656.1|	myosin-like protein
jgi|Auran1|23943|e_gw1.6.750.1	118	963	0.9398	41.7284	2e-97	emb|CCA25363.1|	electron transfer flavoprotein subunit alpha putativ
jgi|Auran1|23946|e_gw1.6.869.1	37	381	0.937	33.0714	6e-28	gb|AAR90343.1|	circadian RNA-binding protein CHLAMY 1 subunit C1
jgi|Auran1|23948|e_gw1.6.67.1	415	1464	0.9734	96.5346	1e-164	ref|XP_002898868.1|	pre-mRNA-processing factor, putative
jgi|Auran1|23949|e_gw1.6.770.1	34	723	0.6598	16.0146	2e-18	dbj|GAA47694.1|	putative transporter SVOPL
jgi|Auran1|23951|e_gw1.6.712.1	477	1161	0.9423	139.914	3e-84	emb|CCA19356.1|	cellulose synthase 3 putative
jgi|Auran1|23960|e_gw1.6.286.1	671	744	0.9919	307.132	5e-76	gb|ACI33590.1|	NADH-cytochrome b5 reductase 1
jgi|Auran1|23965|e_gw1.6.713.1	29	780	0.7449	12.6613	1e-49	gb|EKF74908.1|	putative inner membrane peptidase
jgi|Auran1|23968|e_gw1.6.580.1	69	2466	0.6253	9.52866	0	ref|YP_003313830.1|	serine protease, S9A family peptidase
jgi|Auran1|23976|e_gw1.6.330.1	52	1062	0.8418	16.6746	4e-39	gb|ACF72677.1|	triosephosphate/phosphate translocator
jgi|Auran1|23994|e_gw1.6.864.1	2931	504	0.994	1980.44	1e-106	gb|EGB09687.1|	putative plastid light harvesting protein isoform 35
jgi|Auran1|24007|e_gw1.6.191.1	3	906	0.1523	1.12764	2e-39	gb|AAV65146.1|	cGMP-protein kinase
jgi|Auran1|24010|e_gw1.6.860.1	2604	519	0.9981	1708.64	1e-124	gb|EGB09890.1|	putative plastid light harvesting protein isoform 32
jgi|Auran1|24012|e_gw1.6.597.1	85	1758	0.7594	16.4655	1e-159	emb|CBJ49101.1|	outer dynein arm docking complex protein like
jgi|Auran1|24013|e_gw1.6.840.1	121	678	0.9543	60.7759	1e-86	emb|CBN76882.1|	Soluble NSF Attachment Protein (SNAP) Receptor (SNARE)
jgi|Auran1|24016|e_gw1.6.262.1	104	663	0.9894	53.419	5e-74	gb|EGB11875.1|	putative 3'5'-cyclic nucleotide phosphodiesterase
jgi|Auran1|24022|e_gw1.6.288.1	11	723	0.5311	5.1812	2e-62	gb|EJY75149.1|	Protein kinase domain containing protein
jgi|Auran1|24035|e_gw1.6.542.1	474	390	0.9667	413.894	1e-25	gb|ABI13178.1|	putative cytochrome b5 domain-containing protein-like protein
jgi|Auran1|24042|e_gw1.6.699.1	15	1236	0.1108	4.13284	1e-106	gb|ABL96301.1|	Bacl-2
jgi|Auran1|24050|e_gw1.6.20.1	226	2115	0.948	36.3893	0	ref|XP_002286607.1|	mcm6-like protein
jgi|Auran1|24053|e_gw1.6.353.1	1	879	0.0557	0.387424	3e-53	emb|CBJ27443.1|	lipoyltransferase
jgi|Auran1|24064|e_gw1.6.56.1	45	1827	0.6158	8.38783	1e-178	emb|CBN78490.1|	ATP-binding cassette transporter, subfamily B, member 4, group TAP protein PpABCB4 MET type
jgi|Auran1|24073|e_gw1.6.463.1	18	867	0.5975	7.07016	3e-17	ref|XP_003731261.1|	PREDICTED: sperm-associated antigen 1-like
jgi|Auran1|24092|e_gw1.6.94.1	11	1461	0.3114	2.564	8e-87	ref|XP_003771310.1|	PREDICTED: phospholipase B-like 1
jgi|Auran1|24094|e_gw1.6.315.1	136	477	0.9518	97.0949	4e-46	emb|CBI28997.3|	unnamed protein product
jgi|Auran1|24113|e_gw1.6.383.1	27	732	0.7842	12.5611	8e-49	gb|ADQ89804.1|	ubiquitin carboxy-terminal hydrolase CG4265
jgi|Auran1|24119|e_gw1.6.814.1	162	465	0.9763	118.642	1e-104	gb|EGB09767.1|	selenoprotein
jgi|Auran1|24123|e_gw1.6.23.1	130	2289	0.8676	19.3408	0	ref|XP_002263318.1|	PREDICTED: ion channel DMI1
jgi|Auran1|24129|e_gw1.6.759.1	2	1011	0.0969	0.673681	1e-87	ref|XP_003726996.1|	PREDICTED: L-asparaginase-like isoform 1
jgi|Auran1|24131|e_gw1.6.480.1	99	459	0.9521	73.4511	9e-83	emb|CCA14478.1|	AP4 complex subunit sigma putative
jgi|Auran1|24138|e_gw1.6.925.1	5	693	0.3492	2.45704	2e-29	ref|XP_002426354.1|	proteasome subunit beta type 7 precursor, putative
jgi|Auran1|24142|e_gw1.6.106.1	236	1206	0.9585	66.6408	1e-121	ref|XP_002906824.1|	Poly(A) polymerase, putative
jgi|Auran1|24144|e_gw1.6.807.1	4	537	0.365	2.53666	7e-25	ref|XP_001468055.1|	putative 3-hydroxyisobutyryl-coenzyme A hydrolase
jgi|Auran1|24147|e_gw1.6.681.1	497	1182	0.9915	143.191	1e-173	ref|ZP_01867081.1|	phosphoserine aminotransferase
jgi|Auran1|24154|e_gw1.6.991.1	1642	561	0.9269	996.75	1e-122	gb|EGB09827.1|	putative plastid light harvesting protein isoform 34, partial
jgi|Auran1|2416|gw1.3.166.1	100	1305	0.8184	26.0955	0	emb|CCA26186.1|	DEAD/DEAH box RNA helicase putative
jgi|Auran1|24160|e_gw1.6.321.1	2	819	0.1197	0.831614	2e-50	ref|YP_001818422.1|	arylamine N-acetyltransferase
jgi|Auran1|24163|e_gw1.6.966.1	52	342	0.9386	51.7789	2e-46	ref|XP_002782377.1|	Peptidyl-prolyl isomerase FKBP12, putative
jgi|Auran1|24165|e_gw1.6.379.1	15	624	0.6571	8.1862	3e-67	ref|XP_002180610.1|	core alphafucosyltransferase
jgi|Auran1|24172|e_gw1.6.269.1	23	921	0.6211	8.50441	2e-26	ref|XP_002894113.1|	dihydroxyacetone kinase family protein
jgi|Auran1|24176|e_gw1.6.595.1	10	1452	0.2135	2.34536	1e-110	gb|EGS21380.1|	mitochondrial cytochrome b2-like protein
jgi|Auran1|24178|e_gw1.6.867.1	118	606	0.9884	66.3109	4e-75	emb|CBK25223.2|	unnamed protein product
jgi|Auran1|24188|e_gw1.6.114.1	1121	1410	0.9901	270.746	0	emb|CBJ48598.1|	NUOF homolog, NADH dehydrogenase (ubiquinone) subunit
jgi|Auran1|24196|e_gw1.6.646.1	91	1347	0.9146	23.0064	0	gb|AAU20794.1|	enolase 2, partial
jgi|Auran1|24204|e_gw1.6.948.1	585	393	0.9898	506.92	4e-79	ref|XP_002897096.1|	40S ribosomal protein S15a
jgi|Auran1|24227|e_gw1.6.28.1	204	2202	0.9682	31.5492	0	emb|CBJ26585.1|	Mef1, mitochondrial translation elongation factor EF-G
jgi|Auran1|24239|e_gw1.6.816.1	79	798	0.9674	33.7132	1e-83	emb|CBJ32453.1|	GTP cyclohydrolase I
jgi|Auran1|24242|e_gw1.6.19.1	477	2922	0.9117	55.5922	1e-124	emb|CBN73971.1|	myosin II heavy chain
jgi|Auran1|24245|e_gw1.6.497.1	115	384	0.987	101.986	1e-48	ref|ZP_08195107.1|	glycerol-3-phosphate cytidyltransferase
jgi|Auran1|24247|e_gw1.6.934.1	12	732	0.5519	5.58272	1e-60	ref|XP_002908139.1|	myosin-like protein
jgi|Auran1|24262|e_gw1.6.918.1	4	519	0.2909	2.62463	3e-37	gb|EJY82624.1|	Calpain, putative
jgi|Auran1|24264|e_gw1.6.687.1	22	786	0.6641	9.53182	5e-48	emb|CBJ32971.1|	Similar to 3-Dehydroquinate Synthase
jgi|Auran1|24297|e_gw1.6.510.1	11	384	0.6823	9.75522	3e-22	ref|XP_002177348.1|	plastidic triose-phosphate/phosphate translocator
jgi|Auran1|24301|e_gw1.6.46.1	15	1176	0.4158	4.3437	3e-63	ref|ZP_08134348.1|	TPR repeat protein
jgi|Auran1|24304|e_gw1.6.689.1	235	1260	0.8706	63.5145	2e-47	emb|CCA24466.1|	Mitochondrial import inner membrane translocase subunit TIM50
jgi|Auran1|24305|e_gw1.6.813.1	153	837	0.9904	62.2503	9e-66	ref|XP_003057924.1|	vacuolar iron transporter family
jgi|Auran1|24309|e_gw1.6.145.1	716	804	0.9813	303.272	5e-38	ref|XP_003528914.1|	PREDICTED: probable chlorophyll(ide) b reductase NYC1, chloroplastic-like
jgi|Auran1|24312|e_gw1.6.408.1	1	468	0.1047	0.727662	4e-15	ref|XP_003724996.1|	PREDICTED: uncharacterized protein LOC100891424
jgi|Auran1|24316|e_gw1.6.372.1	380	654	0.9908	197.871	4e-59	ref|XP_002909622.1|	phosphatidylinositol synthase (PIS)
jgi|Auran1|24327|e_gw1.6.589.1	20	1929	0.2271	3.5308	0	ref|ZP_02188648.1|	O-acetylhomoserine/O-acetylserine sulfhydrylase
jgi|Auran1|24350|e_gw1.6.265.1	6	972	0.25	2.10214	6e-44	ref|XP_002906855.1|	tripeptidyl-peptidase, putative
jgi|Auran1|24359|e_gw1.6.614.1	981	1530	0.9987	218.35	0	gb|EGB08740.1|	pyruvate kinase
jgi|Auran1|24362|e_gw1.6.89.1	160	1149	0.9887	47.4215	1e-112	ref|YP_004773755.1|	phosphoribosylaminoimidazole carboxylase ATPase subunit
jgi|Auran1|24370|e_gw1.6.405.1	1	444	0.1104	0.766995	4e-22	ref|YP_865910.1|	Sel1 domain-containing protein
jgi|Auran1|24373|e_gw1.6.627.1	1337	1632	0.992	278.989	1e-156	ref|XP_002182818.1|	pyruvate kinase 1
jgi|Auran1|2438|gw1.6.130.1	48	885	0.7819	18.4703	8e-72	ref|XP_002890322.1|	glycoside hydrolase family 28 protein
jgi|Auran1|24389|e_gw1.6.355.1	6	660	0.353	3.09587	6e-40	gb|EIE19608.1|	DRMBL-domain-containing protein, partial
jgi|Auran1|24395|e_gw1.6.976.1	24	294	0.8061	27.7997	1e-45	emb|CBJ27240.1|	putative: flagellar outer dynein arm light chain LC7
jgi|Auran1|24398|e_gw1.6.215.1	7	843	0.3416	2.82778	2e-66	gb|AEX65081.1|	biuret hydrolase
jgi|Auran1|24404|e_gw1.6.156.1	27	1083	0.53	8.49007	1e-119	gb|AAI18705.1|	farnesyltransferase, CAAX box, beta
jgi|Auran1|24425|e_gw1.6.435.1	9	801	0.4245	3.82636	1e-44	ref|XP_002900863.1|	lysosomal Pro-X carboxypeptidase, putative
jgi|Auran1|2443|gw1.16.45.1	12	1113	0.4061	3.67165	6e-71	emb|CBN79326.1|	Monogalactosyldiacylglycerol synthase, family GT28
jgi|Auran1|24430|e_gw1.6.676.1	101	1272	0.8129	27.0402	9e-39	ref|XP_002291137.1|	amino acid/polyamine transporter
jgi|Auran1|24439|e_gw1.6.601.1	190	1815	0.9025	35.6494	1e-145	ref|XP_568570.1|	phosphoglucomutase
jgi|Auran1|24442|e_gw1.6.578.1	93	2349	0.7348	13.4827	0	ref|XP_002502789.1|	selenide, water dikinase
jgi|Auran1|24463|e_gw1.6.576.1	132	1833	0.9062	24.5238	0	emb|CBN76291.1|	Coatomer protein complex, beta sub-unit
jgi|Auran1|24467|e_gw1.6.188.1	824	1239	0.9919	226.481	1e-113	ref|XP_002186139.1|	delta 12 fatty acid desaturase
jgi|Auran1|2447|gw1.34.14.1	8	690	0.4522	3.94836	1e-159	gb|EGB04492.1|	putative 3'5'-cyclic nucleotide phosphodiesterase
jgi|Auran1|24476|e_gw1.6.820.1	6	657	0.3912	3.11001	3e-26	ref|XP_003407695.1|	PREDICTED: dolichyldiphosphatase 1-like isoform 2
jgi|Auran1|24506|e_gw1.6.267.1	9	993	0.3706	3.08652	1e-51	ref|XP_003083594.1|	phosphoribosyl pyrophosphate synthetase (ISS)
jgi|Auran1|24518|e_gw1.6.91.1	51	1782	0.587	9.74627	5e-74	ref|XP_002876291.1|	glycosyl hydrolase family 20 protein
jgi|Auran1|24520|e_gw1.6.997.1	72	798	0.812	30.726	9e-26	ref|XP_002808595.1|	PREDICTED: LOW QUALITY PROTEIN: palmitoyltransferase ZDHHC9-like
jgi|Auran1|24528|e_gw1.6.34.1	407	2652	0.9317	52.2633	1e-136	emb|CCA18067.1|	AP3 complex subunit beta putative
jgi|Auran1|24553|e_gw1.6.169.1	976	795	0.9962	418.079	1e-123	ref|XP_001200203.2|	PREDICTED: aurora kinase A-like
jgi|Auran1|24555|e_gw1.6.134.1	206	945	0.9619	74.2354	1e-49	ref|NP_001054584.1|	Os05g0137200
jgi|Auran1|24558|e_gw1.6.21.1	1	2364	0.0207	0.144055	0	emb|CBJ32887.1|	ribonucleotide reductase large chain subunit
jgi|Auran1|2456|gw1.25.37.1	14	909	0.4334	5.24493	6e-78	ref|XP_003521454.1|	PREDICTED: purple acid phosphatase 22-like
jgi|Auran1|24561|e_gw1.6.695.1	7	1050	0.28	2.27031	1e-117	ref|XP_002896729.1|	protein kinase, putative
jgi|Auran1|24572|e_gw1.6.208.1	16	1137	0.4142	4.7922	2e-54	dbj|BAC26746.1|	unnamed protein product
jgi|Auran1|24579|e_gw1.6.301.1	37	1158	0.7668	10.881	6e-54	ref|XP_002998744.1|	kinesin-like protein
jgi|Auran1|24586|e_gw1.6.31.1	55	1467	0.8378	12.7676	0	ref|XP_003078909.1|	Predicted unusual protein kinase (ISS)
jgi|Auran1|24590|e_gw1.6.680.1	9	1182	0.2056	2.59299	3e-58	ref|YP_591845.1|	amino acid aldolase-like protein
jgi|Auran1|24591|e_gw1.6.654.1	812	1350	0.9889	204.832	0	ref|XP_002180772.1|	o-acetylhomoserine
jgi|Auran1|24596|e_gw1.6.584.1	59	2103	0.6462	9.55407	1e-162	ref|YP_002373787.1|	excinuclease ABC subunit B
jgi|Auran1|24616|e_gw1.6.40.1	48	2301	0.605	7.10396	1e-168	emb|CCA17586.1|	kinesinlike protein putative
jgi|Auran1|24617|e_gw1.6.282.1	3	954	0.1541	1.0709	1e-44	ref|YP_003239084.1|	D-alanine--D-alanine ligase
jgi|Auran1|24619|e_gw1.6.893.1	12	540	0.7167	7.56769	3e-54	gb|EGI70089.1|	UPF0195 protein
jgi|Auran1|24636|e_gw1.6.148.1	37	1014	0.7199	12.4262	2e-77	gb|EIE23467.1|	kinesin family member 3b in complex with Adp
jgi|Auran1|2464|gw1.2.160.1	402	1107	0.991	123.667	2e-86	ref|ZP_04605129.1|	transcriptional regulator
jgi|Auran1|24645|e_gw1.6.42.1	516	2070	0.9314	84.8897	1e-57	dbj|BAF34918.1|	putative two-pore calcium channel
jgi|Auran1|24646|e_gw1.6.190.1	3	843	0.1744	1.21191	2e-42	gb|EFA81206.1|	ABC transporter G family protein
jgi|Auran1|24670|e_gw1.6.180.1	512	1146	0.9965	152.146	1e-125	emb|CBJ28381.1|	Monogalactosyldiacylglycerol synthase, family GT28
jgi|Auran1|24671|e_gw1.6.64.1	2	1170	0.0838	0.58213	1e-145	ref|XP_002908739.1|	kinesin-like protein
jgi|Auran1|24699|e_gw1.6.639.1	129	1344	0.3988	32.6863	0	gb|EGB06117.1|	tubulin beta chain
jgi|Auran1|2470|gw1.10.63.1	3	954	0.0818	1.0709	9e-81	ref|XP_003455271.1|	PREDICTED: glycoprotein endo-alpha-1,2-mannosidase-like protein-like
jgi|Auran1|24700|e_gw1.6.908.1	56	396	0.9646	48.158	6e-20	emb|CCA18239.1|	ribosome biogenesis regulatory protein putative
jgi|Auran1|24706|e_gw1.6.910.1	9	345	0.7855	8.88381	1e-21	ref|XP_002434562.1|	Sad1/Unc-84 domain-containing protein, putative
jgi|Auran1|24715|e_gw1.6.434.1	4	459	0.4009	2.96772	7e-18	ref|XP_002953377.1|	NimA-related protein kinase 8
jgi|Auran1|24720|e_gw1.6.346.1	47	537	0.8752	29.8057	2e-50	gb|EIE22491.1|	Homeodomain-like protein, partial
jgi|Auran1|24749|e_gw1.6.251.1	412	1128	0.9876	124.384	2e-98	ref|XP_002899851.1|	serine/threonine protein kinase
jgi|Auran1|24760|e_gw1.6.527.1	6	459	0.4074	4.45158	2e-41	ref|YP_001818249.1|	beta-galactosidase
jgi|Auran1|24778|e_gw1.6.289.1	23	1002	0.5559	7.81692	1e-25	gb|AAP06887.1|	putative peroxisomal Ca-dependent solute carrier protein
jgi|Auran1|24785|e_gw1.6.715.1	584	945	0.9534	210.454	3e-51	ref|XP_003529466.1|	PREDICTED: dual specificity protein kinase pyk1-like
jgi|Auran1|24792|e_gw1.6.163.1	46	1149	0.4987	13.6337	4e-54	ref|ZP_06982172.1|	TPR repeat protein
jgi|Auran1|24793|e_gw1.6.965.1	64	330	0.9727	66.0453	8e-21	ref|NP_001072856.1|	solute carrier family 24 (sodium/potassium/calcium exchanger), member 3
jgi|Auran1|24811|e_gw1.7.605.1	1129	750	0.9987	512.635	1e-164	gb|EGB09018.1|	putative plastid light harvesting protein isoform 1
jgi|Auran1|24822|e_gw1.7.611.1	42	477	0.8407	29.9852	8e-44	emb|CBN75531.1|	mono-or diacylglycerol acyltransferase type 2
jgi|Auran1|24826|e_gw1.7.74.1	6	1812	0.1407	1.12764	1e-143	ref|NP_001116276.1|	Bardet-Biedl syndrome 1
jgi|Auran1|24844|e_gw1.7.640.1	14	588	0.7024	8.10824	5e-37	emb|CAF94810.1|	unnamed protein product
jgi|Auran1|24857|e_gw1.7.649.1	9	624	0.2997	4.91172	6e-45	ref|XP_002129304.1|	PREDICTED: similar to Glyoxalase 1
jgi|Auran1|24870|e_gw1.7.710.1	48	339	0.9469	48.2189	4e-42	ref|XP_002185948.1|	RNA polymerase C subunit 11 kDa
jgi|Auran1|24874|e_gw1.7.570.1	260	936	0.9979	94.5961	2e-94	emb|CBJ32916.1|	diaminopimelate epimerase
jgi|Auran1|24878|e_gw1.7.567.1	1	720	0.0681	0.472981	3e-21	gb|EJO79883.1|	leucine rich repeat protein
jgi|Auran1|24903|e_gw1.7.323.1	7	543	0.3481	4.3901	4e-35	gb|AAI62793.1|	N-ethylmaleimide-sensitive factor b
jgi|Auran1|24921|e_gw1.7.623.1	37	645	0.9302	19.5352	1e-41	emb|CBN78033.1|	Rab7L, RAB family GTPase
jgi|Auran1|2494|gw1.17.26.1	44	1260	0.4468	11.8921	1e-36	gb|EFW39659.1|	cathepsin A
jgi|Auran1|24947|e_gw1.7.510.1	87	954	0.8323	31.0561	2e-74	ref|ZP_05038290.1|	Miro-like protein
jgi|Auran1|24953|e_gw1.7.683.1	159	585	0.9778	92.5587	2e-34	emb|CBJ27517.1|	Mitogen-activated protein kinase
jgi|Auran1|24955|e_gw1.7.731.1	1	411	0.1192	0.828579	1e-93	gb|EGB03692.1|	histone 3
jgi|Auran1|24962|e_gw1.7.325.1	37	489	0.9162	25.7673	7e-22	ref|XP_003079340.1|	unnamed protein product
jgi|Auran1|24967|e_gw1.7.465.1	2308	1566	0.9994	501.903	1e-124	emb|CBN76275.1|	Glutamyl-tRNA Reductase, chloroplast precursor
jgi|Auran1|24976|e_gw1.7.54.1	1	2133	0.023	0.159656	1e-174	emb|CBN77528.1|	Bardet-Biedl syndrome 2
jgi|Auran1|2498|gw1.10.67.1	5	1086	0.2081	1.56789	1e-40	ref|XP_002887801.1|	integral membrane transporter family protein
jgi|Auran1|24989|e_gw1.7.106.1	212	1488	0.7547	48.5186	2e-96	ref|XP_003080930.1|	DEAD-box protein abstrakt (ISS)
jgi|Auran1|24993|e_gw1.7.131.1	12	744	0.4664	5.49268	2e-26	emb|CBJ25598.1|	possible ribosome assembly protein 4
jgi|Auran1|25009|e_gw1.7.688.1	9	282	0.6773	10.8685	3e-14	emb|CBN77692.1|	Soluble NSF Attachment Protein (SNAP) Receptor (SNARE)
jgi|Auran1|25027|e_gw1.7.166.1	2	873	0.1123	0.780174	1e-146	emb|CBN76826.1|	Protein kinase domain containing protein
jgi|Auran1|25028|e_gw1.7.368.1	1	465	0.1054	0.732357	9e-21	gb|ADN07535.1|	calmodulin 4
jgi|Auran1|25029|e_gw1.7.186.1	28	1080	0.5917	8.82897	3e-92	ref|NP_001165665.1|	sodium/bile acid cotransporter 7-B
jgi|Auran1|25033|e_gw1.7.566.1	1	846	0.0579	0.402537	1e-49	gb|AAQ56178.1|	intracellular carbonic anhydrase
jgi|Auran1|25036|e_gw1.7.488.1	194	1212	0.981	54.5098	1e-120	ref|YP_001916478.1|	2-amino-3-ketobutyrate coenzyme A ligase
jgi|Auran1|25037|e_gw1.7.714.1	137	378	0.9841	123.425	5e-19	ref|XP_420166.2|	PREDICTED: heat shock factor protein 3
jgi|Auran1|25038|e_gw1.7.113.1	35	816	0.788	14.6068	2e-55	gb|EGZ10338.1|	pdr transporter
jgi|Auran1|25044|e_gw1.7.664.1	48	474	0.2046	34.4857	5e-37	gb|EJY66692.1|	Calpain-15
jgi|Auran1|25049|e_gw1.7.160.1	2	1359	0.0721	0.501171	2e-88	gb|EGB08209.1|	mercuric reductase
jgi|Auran1|25065|e_gw1.7.40.1	8	2046	0.1637	1.33156	1e-104	sp|P47808.1|MYSH_ACACA	RecName: Full=High molecular weight form of myosin-1; AltName: Full=High molecular weight form of myosin I; Short=HMWMI
jgi|Auran1|25066|e_gw1.7.621.1	17	570	0.6737	10.1566	6e-50	ref|YP_645056.1|	nitrile hydratase subunit alpha
jgi|Auran1|25096|e_gw1.7.158.1	53	1215	0.693	14.8551	1e-110	emb|CBN74093.1|	MutS protein homolog 2A
jgi|Auran1|25101|e_gw1.7.45.1	3	2034	0.0723	0.50228	1e-117	ref|XP_002733663.1|	PREDICTED: dynein, axonemal, intermediate chain 1-like
jgi|Auran1|25148|e_gw1.7.258.1	19	468	0.7201	13.8256	4e-44	gb|EIE26050.1|	Hiv-1 Rna binding protein 1, partial
jgi|Auran1|25149|e_gw1.7.91.1	7	1041	0.2594	2.28993	8e-52	ref|NP_001011357.1|	uncharacterized aarF domain-containing protein kinase 1 precursor
jgi|Auran1|2515|gw1.6.135.1	37	1245	0.6418	10.1206	1e-113	emb|CBN78084.1|	DEAD box helicase
jgi|Auran1|25163|e_gw1.7.250.1	11	807	0.3829	4.64189	1e-47	emb|CBN78869.1|	Biotin/lipoate A/B protein ligase family
jgi|Auran1|25189|e_gw1.7.430.1	45	1395	0.6789	10.9854	1e-102	ref|XP_002960276.1|	ATP-binding cassette transporter
jgi|Auran1|2519|gw1.13.73.1	35	807	0.8575	14.7697	1e-133	emb|CCA17415.1|	CBLinteracting serine/threonineprotein kinase putati
jgi|Auran1|25192|e_gw1.7.18.1	249	2901	0.8259	29.2299	0	ref|XP_003558904.1|	PREDICTED: exosome complex exonuclease RRP44-like isoform 1
jgi|Auran1|25214|e_gw1.7.26.1	1839	2694	0.9651	232.466	0	emb|CBN77232.1|	EIF3C (EUKARYOTIC TRANSLATION INITIATION FACTOR 3 subunit c)
jgi|Auran1|25217|e_gw1.7.236.1	11	918	0.3845	4.08062	2e-77	ref|XP_002779025.1|	phytanoyl-CoA dioxygenase domain containing protein
jgi|Auran1|2523|gw1.11.81.1	433	744	0.9825	198.194	1e-104	emb|CBJ26509.1|	violaxanthin de-epoxidase, chloroplast precursor
jgi|Auran1|25231|e_gw1.7.47.1	161	1806	0.9718	30.3588	1e-158	emb|CBN78490.1|	ATP-binding cassette transporter, subfamily B, member 4, group TAP protein PpABCB4 MET type
jgi|Auran1|25238|e_gw1.7.424.1	114	1341	0.918	28.9502	0	ref|XP_003570392.1|	PREDICTED: uncharacterized protein sll0005-like
jgi|Auran1|25241|e_gw1.7.301.1	18	720	0.6042	8.51365	2e-50	emb|CBL15591.1|	hypoxanthine phosphoribosyltransferase
jgi|Auran1|2525|gw1.5.179.1	9	996	0.2841	3.07722	4e-67	ref|XP_002157602.1|	PREDICTED: similar to mannosidase, endo-alpha
jgi|Auran1|25258|e_gw1.7.99.1	14	1404	0.4003	3.39576	1e-102	ref|XP_002290732.1|	cyclic nucleotide and voltage-activated ion channel
jgi|Auran1|25267|e_gw1.7.342.1	1	240	0.2042	1.41894	2e-08	emb|CAJ31262.1|	GABA-A receptor gamma4 subunit
jgi|Auran1|25276|e_gw1.7.441.1	1	1875	0.0261	0.181625	2e-89	ref|XP_002290732.1|	cyclic nucleotide and voltage-activated ion channel
jgi|Auran1|25278|e_gw1.7.333.1	17	522	0.6264	11.0906	3e-17	emb|CBK21946.2|	unnamed protein product
jgi|Auran1|2528|gw1.12.59.1	79	813	0.9606	33.0912	7e-93	gb|ABK06427.1|	HA-tagged protein kinase domain of putative mitogen-activated protein kinase kinase kinase
jgi|Auran1|25325|e_gw1.7.652.1	14	696	0.6394	6.85006	2e-21	ref|XP_001016227.1|	Mpv17 / PMP22 family protein
jgi|Auran1|25327|e_gw1.7.12.1	272	2358	0.8944	39.2827	0	ref|XP_002906848.1|	myosin-like protein
jgi|Auran1|25330|e_gw1.7.542.1	85	993	0.9215	29.1505	2e-92	ref|ZP_09843472.1|	hydrolase
jgi|Auran1|25339|e_gw1.7.111.1	49	1095	0.7598	15.239	1e-104	emb|CCA14476.1|	myotubularinlike protein putative
jgi|Auran1|25355|e_gw1.7.495.1	35	831	0.84	14.3431	1e-53	emb|CAJ20430.1|	protein phosphatase 2C, putative
jgi|Auran1|25370|e_gw1.7.478.1	254	1125	0.976	76.8877	2e-28	emb|CAG01735.1|	unnamed protein product
jgi|Auran1|25371|e_gw1.7.540.1	11	945	0.4444	3.96403	1e-55	ref|XP_815112.1|	cyclin 1
jgi|Auran1|25372|e_gw1.7.244.1	4	825	0.217	1.65113	8e-65	ref|XP_003729095.1|	PREDICTED: S-adenosylmethionine mitochondrial carrier protein-like
jgi|Auran1|25382|e_gw1.7.176.1	9	954	0.4088	3.2127	6e-75	ref|NP_566435.1|	ALA-interacting subunit 1
jgi|Auran1|25383|e_gw1.7.386.1	33	240	0.8625	46.8251	2e-18	emb|CCA22679.1|	unnamed protein product putative
jgi|Auran1|25386|e_gw1.7.190.1	60	909	0.9483	22.4783	9e-70	ref|XP_001691384.1|	sugar nucleotide transporter
jgi|Auran1|25396|e_gw1.7.78.1	11	1755	0.2285	2.13448	1e-140	ref|XP_002769455.1|	kinesin, putative
jgi|Auran1|25413|e_gw1.7.615.1	35	408	0.7941	29.2135	4e-85	gb|EGB09097.1|	selenoprotein, partial
jgi|Auran1|25417|e_gw1.7.227.1	108	969	0.7657	37.9556	1e-116	ref|NP_564806.1|	3,5-epimerase/4-reductase
jgi|Auran1|25423|e_gw1.7.381.1	18	207	0.9324	29.6127	3e-22	gb|AAP31549.1|	HSBP1-like protein
jgi|Auran1|25430|e_gw1.7.141.1	95	1407	0.7448	22.9935	1e-103	ref|XP_002178158.1|	mannose-6-phosphate isomerase, type
jgi|Auran1|25440|e_gw1.7.264.1	33	480	0.8208	23.4125	6e-22	ref|XP_003737876.1|	PREDICTED: beta-1,4-galactosyltransferase 7-like
jgi|Auran1|25442|e_gw1.7.591.1	12	792	0.4028	5.15979	1e-55	ref|XP_789225.3|	PREDICTED: 3-oxoacyl-	reductase FabG-like
jgi|Auran1|25445|e_gw1.7.663.1	16	561	0.6881	9.71254	6e-60	ref|ZP_06862169.1|	dehydratase, MaoC family protein
jgi|Auran1|25463|e_gw1.7.434.1	447	1335	0.9925	114.026	1e-142	ref|YP_003548507.1|	3-oxoacyl-(acyl-carrier-protein) synthase 2
jgi|Auran1|25466|e_gw1.7.207.1	2	1086	0.0451	0.627157	9e-58	ref|YP_001867139.1|	RluA family pseudouridine synthase
jgi|Auran1|25482|e_gw1.7.501.1	26	894	0.7271	9.90402	1e-150	gb|ADK13089.1|	type III polyketide synthase
jgi|Auran1|25486|e_gw1.7.507.1	1161	1530	0.9902	258.414	0	emb|CBN77109.1|	Tryptophan synthase (alpha / beta chains)
jgi|Auran1|25493|e_gw1.7.232.1	13	1182	0.3638	3.74543	1e-40	dbj|BAJ33597.1|	salt overly sensitive 1 short form
jgi|Auran1|25503|e_gw1.7.360.1	58	264	0.9886	74.8169	8e-29	ref|XP_002999313.1|	transcription elongation factor SPT4
jgi|Auran1|25513|e_gw1.7.692.1	9	225	0.76	13.6218	2e-16	dbj|BAL27343.1|	truncated hemoglobin
jgi|Auran1|25526|e_gw1.8.414.1	5	1191	0.2057	1.42966	7e-60	ref|XP_002290732.1|	cyclic nucleotide and voltage-activated ion channel
jgi|Auran1|25558|e_gw1.8.381.1	427	1452	0.9938	100.147	0	ref|XP_002180322.1|	glutathione reductase
jgi|Auran1|25560|e_gw1.8.62.1	76	1710	0.7211	15.1354	1e-107	ref|XP_001964518.1|	GF23009
jgi|Auran1|25564|e_gw1.8.520.1	2	678	0.1445	1.00456	2e-51	emb|CBN74607.1|	Alpha/beta hydrolase fold
jgi|Auran1|25565|e_gw1.8.574.1	81	531	0.904	51.9477	2e-34	emb|CBJ32870.1|	Pentapeptide repeat
jgi|Auran1|25569|e_gw1.8.467.1	44	882	0.9206	16.9887	1e-135	gb|EGB03770.1|	putative serine/threonine protein kinase
jgi|Auran1|25571|e_gw1.8.205.1	142	705	0.9262	68.5922	1e-112	ref|XP_002908182.1|	cell division cycle 5-related protein, putative
jgi|Auran1|25573|e_gw1.8.424.1	80	918	0.8508	29.6772	3e-72	emb|CAL30199.1|	NWD2
jgi|Auran1|2559|gw1.7.120.1	27	918	0.5599	10.0161	3e-44	ref|ZP_05065432.1|	Sel1 domain protein repeat-containing protein
jgi|Auran1|25591|e_gw1.8.546.1	15	474	0.6308	10.7768	4e-34	ref|ZP_09855289.1|	3-hydroxyanthranilate 3,4-dioxygenase
jgi|Auran1|25594|e_gw1.8.77.1	35	1461	0.6037	8.15819	1e-105	gb|EGS19236.1|	UDP-N-acetylglucosamine pyrophosphorylase-like protein
jgi|Auran1|25595|e_gw1.8.512.1	2002	699	0.9971	975.355	4e-56	ref|XP_003084045.1|	ThiJ/PfpI (ISS)
jgi|Auran1|25619|e_gw1.8.265.1	1	474	0.1034	0.718451	7e-25	ref|ZP_01618264.1|	putative hydrolase
jgi|Auran1|25623|e_gw1.8.524.1	37	804	0.7214	15.6719	7e-19	gb|EHJ75143.1|	oxygen resistance protein 1
jgi|Auran1|25625|e_gw1.8.50.1	7	1203	0.1912	1.98156	1e-81	emb|CCA19463.1|	myotubularinlike protein putative
jgi|Auran1|25630|e_gw1.8.345.1	122	2274	0.8395	18.2703	0	ref|YP_003682711.1|	NADH:flavin oxidoreductase/NADH oxidase
jgi|Auran1|25640|e_gw1.8.158.1	6	1074	0.1657	1.90249	1e-124	emb|CBN77263.1|	methionine aminopeptidase
jgi|Auran1|25646|e_gw1.8.542.1	1502	540	0.9944	947.222	7e-56	emb|CBJ31450.1|	CAB/ELIP/HLIP superfamily of protein
jgi|Auran1|2565|gw1.10.70.1	135	1047	0.9054	43.9099	1e-140	ref|XP_002178158.1|	mannose-6-phosphate isomerase, type
jgi|Auran1|25657|e_gw1.8.224.1	83	660	0.9742	42.8262	4e-48	ref|XP_002895556.1|	DNA-directed RNA polymerase III subunit RPC8, putative
jgi|Auran1|25680|e_gw1.8.575.1	26	330	0.9333	26.8309	3e-19	ref|XP_002060306.1|	GJ16047
jgi|Auran1|25681|e_gw1.8.80.1	60	1293	0.7889	15.8026	6e-99	ref|XP_002906536.1|	endoplasmic oxidoreductin, putative
jgi|Auran1|25684|e_gw1.8.569.1	1870	306	0.9967	2081.11	5e-20	gb|EJY64514.1|	TB2/DP1, HVA22 family protein
jgi|Auran1|25702|e_gw1.8.358.1	6	1782	0.1521	1.14662	2e-79	ref|YP_004987978.1|	phytoene dehydrogenase-like oxidoreductase
jgi|Auran1|25705|e_gw1.8.349.1	3600	1761	0.9994	696.176	0	ref|XP_002289636.1|	phosphoglucomutase
jgi|Auran1|2571|gw1.4.158.1	33	1140	0.7939	9.85791	3e-78	ref|NP_001154394.1|	Endoplasmic reticulum vesicle transporter protein
jgi|Auran1|25715|e_gw1.8.354.1	25	1653	0.4416	5.15042	1e-176	ref|XP_003055421.1|	oxidase
jgi|Auran1|25718|e_gw1.8.450.1	88	903	0.6622	33.1872	1e-45	ref|XP_002724434.1|	PREDICTED: phosphodiesterase 9A, partial
jgi|Auran1|25732|e_gw1.8.374.1	1841	1326	0.9766	472.809	1e-180	ref|XP_002185375.1|	UDP-Glucose-Pyrophosphorylase/Phosphoglucomutase
jgi|Auran1|25751|e_gw1.8.294.1	150	411	0.9002	124.287	3e-32	gb|ADD38255.1|	DNA-directed RNA polymerase II subunit RPB11
jgi|Auran1|25761|e_gw1.8.470.1	368	900	0.99	139.245	3e-38	ref|XP_002508244.1|	pirin protein
jgi|Auran1|25785|e_gw1.8.380.1	292	1389	0.6141	71.5907	1e-155	emb|CBN74525.1|	Glutamate dehydrogenase 1 (NADP-dependent)
jgi|Auran1|25789|e_gw1.8.155.1	192	555	0.982	117.811	7e-30	ref|ZP_10610463.1|	taurine ABC transporter, periplasmic binding protein
jgi|Auran1|25791|e_gw1.8.241.1	1	570	0.086	0.597449	1e-18	ref|ZP_04573047.1|	2,5-diketo-D-gluconic acid reductase
jgi|Auran1|25795|e_gw1.8.44.1	1305	1449	0.9972	306.703	0	emb|CBN79667.1|	dihydrolipoamide dehydrogenase
jgi|Auran1|25804|e_gw1.8.208.1	7	414	0.5314	5.75802	2e-14	dbj|BAD01677.1|	putative protein kinase Xa21
jgi|Auran1|25809|e_gw1.8.515.1	1	816	0.06	0.417336	2e-57	gb|EFQ35520.1|	DUF218 domain-containing protein
jgi|Auran1|25816|e_gw1.8.4.1	61	2817	0.5687	7.37427	0	ref|NP_001083293.1|	von Willebrand factor A domain containing 8
jgi|Auran1|25829|e_gw1.8.603.1	107	219	0.9315	166.385	3e-30	ref|XP_002896502.1|	Type II (General) Secretory Pathway (IISP) Family
jgi|Auran1|25840|e_gw1.8.238.1	296	609	0.9819	165.52	5e-53	ref|XP_003288477.1|	snf7-family protein
jgi|Auran1|25849|e_gw1.8.136.1	85	1086	0.8775	26.6542	9e-89	ref|NP_001064192.1|	Os10g0155500
jgi|Auran1|25869|e_gw1.8.233.1	1	903	0.0543	0.377127	9e-25	ref|XP_003603415.1|	Plastidic phosphate translocator-like protein1
jgi|Auran1|25872|e_gw1.8.140.1	153	918	0.951	56.7577	1e-72	ref|YP_003251048.1|	dihydrodipicolinate reductase
jgi|Auran1|25881|e_gw1.8.362.1	1	1530	0.032	0.222579	0	gb|EGB08740.1|	pyruvate kinase
jgi|Auran1|25889|e_gw1.8.81.1	13	732	0.5109	6.04795	5e-45	gb|EFA74930.1|	protein kinase A regulatory subunit
jgi|Auran1|25894|e_gw1.8.87.1	74	1020	0.8961	24.7063	1e-60	ref|XP_002185694.1|	anthranilate synthase. anthranilate synthetase. chorismate lyase
jgi|Auran1|25895|e_gw1.8.418.1	64	1191	0.9177	18.2997	2e-82	emb|CBJ28043.1|		#NAME?
jgi|Auran1|25903|e_gw1.8.528.1	1	333	0.1471	1.02266	4e-21	dbj|GAB68034.1|	methyltransferase, partial
jgi|Auran1|25906|e_gw1.8.113.1	220	1119	0.9893	66.9527	5e-43	gb|EGZ05670.1|	phosphatidylinositol 3 and 4-kinase-like protein
jgi|Auran1|25918|e_gw1.8.419.1	1	1218	0.0402	0.279594	0	emb|CBJ27517.1|	Mitogen-activated protein kinase
jgi|Auran1|25920|e_gw1.8.539.1	160	357	0.9916	152.626	8e-67	gb|EGB08473.1|	putative inorganic phosphate transporter
jgi|Auran1|25925|e_gw1.8.34.1	37	1620	0.4963	7.7779	2e-76	gb|EIE27552.1|	FAD-linked oxidoreductase, partial
jgi|Auran1|25936|e_gw1.8.464.1	7	981	0.1101	2.42999	1e-143	gb|AAT09097.1|	cathepsin Z
jgi|Auran1|25937|e_gw1.8.45.1	8	1848	0.1937	1.47423	1e-102	ref|XP_731506.1|	DUF521 domain protein
jgi|Auran1|25945|e_gw1.8.549.1	56	501	0.9601	38.065	7e-89	ref|XP_002908594.1|	calcineurin subunit B, putative
jgi|Auran1|25955|e_gw1.8.483.1	25	807	0.7286	10.5498	1e-27	ref|XP_002895264.1|	protein phosphatase 1E, putative
jgi|Auran1|25961|e_gw1.8.536.1	31	462	0.9286	22.8505	1e-38	ref|ZP_01691740.1|	lipoprotein, putative
jgi|Auran1|25972|e_gw1.8.570.1	4	225	0.2267	6.05415	1e-19	ref|YP_522993.1|	acyl carrier protein
jgi|Auran1|25988|e_gw1.8.577.1	21	378	0.3519	18.9192	7e-19	ref|XP_002139338.1|	CS domain-containing protein
jgi|Auran1|25990|e_gw1.8.190.1	219	726	0.9752	102.727	2e-42	gb|EIE26449.1|	ketoacyl-synt-domain-containing protein
jgi|Auran1|25994|e_gw1.8.272.1	130	420	0.8905	105.407	4e-44	sp|Q43582.1|LSM4_TOBAC	RecName: Full=Probable U6 snRNA-associated Sm-like protein LSm4; AltName: Full=Glycine-rich protein 10; Short=GRP 10
jgi|Auran1|26008|e_gw1.8.348.1	67	1869	0.4157	12.2079	3e-99	emb|CCA14120.1|	DEAD/DEAH box RNA helicase putative
jgi|Auran1|26010|e_gw1.8.485.1	1	531	0.0923	0.64133	5e-25	emb|CAF88584.1|	unnamed protein product
jgi|Auran1|26011|e_gw1.8.397.1	22	1443	0.5135	5.19197	5e-64	ref|ZP_09092216.1|	ATP-dependent helicase HrpB
jgi|Auran1|26043|e_gw1.8.56.1	29	1614	0.1524	6.11886	0	emb|CBJ28658.1|	T-complex protein, epsilon subunit
jgi|Auran1|26054|e_gw1.8.367.1	16	1578	0.3771	3.45294	4e-96	ref|XP_003075267.1|	modular polyketide synthase (ISS)
jgi|Auran1|26059|e_gw1.8.242.1	178	570	0.9842	106.346	7e-51	ref|XP_002909444.1|	prefoldin subunit 3, putative
jgi|Auran1|26069|e_gw1.8.157.1	32	756	0.7368	14.4146	8e-52	ref|XP_002199215.1|	PREDICTED: elongation factor Tu GTP binding domain containing 1 isoform 3
jgi|Auran1|26071|e_gw1.8.141.1	326	1299	0.9877	85.4642	6e-41	ref|XP_003558945.1|	PREDICTED: uncharacterized oxidoreductase At4g09670-like
jgi|Auran1|26073|e_gw1.8.68.1	52	1578	0.7395	11.222	1e-141	ref|NP_178161.1|	glycerol kinase
jgi|Auran1|26077|e_gw1.8.581.1	9	213	0.6901	14.3893	5e-13	ref|XP_003074331.1|	unnamed protein product
jgi|Auran1|26082|e_gw1.8.173.1	31	801	0.5993	13.1797	5e-62	ref|XP_002900049.1|	ubiquinone biosynthesis protein COQ4
jgi|Auran1|26083|e_gw1.8.60.1	292	1584	0.9722	62.7774	0	ref|NP_001136188.1|	Methylmalonate-semialdehyde dehydrogenase
jgi|Auran1|26092|e_gw1.8.93.1	1219	1398	0.9979	296.942	1e-148	ref|YP_001739075.1|	argininosuccinate synthase
jgi|Auran1|26103|e_gw1.9.292.1	2	1212	0.0809	0.561957	0	gb|EGB08171.1|	putative arylsulfatase
jgi|Auran1|26104|e_gw1.9.84.1	187	1488	0.8891	42.7971	1e-118	ref|YP_900305.1|	seryl-tRNA synthetase
jgi|Auran1|26105|e_gw1.9.402.1	10	753	0.4356	4.52252	2e-75	ref|YP_006052581.1|	uracil-DNA glycosylase
jgi|Auran1|26106|e_gw1.9.189.1	67	678	0.8835	33.6528	3e-58	ref|XP_002899366.1|	vesicle-associated membrane protein, putative
jgi|Auran1|2613|gw1.6.143.1	518	1137	0.9903	155.148	1e-124	ref|XP_002185276.1|	glycosyl transferase, group 1
jgi|Auran1|26139|e_gw1.9.364.1	12	882	0.5	4.63328	2e-60	ref|YP_003267166.1|	sulfotransferase
jgi|Auran1|26166|e_gw1.9.10.1	70	2115	0.6175	11.271	1e-137	gb|AAK71565.1|AC087852_25	putative myosin heavy chain, 3'-partial
jgi|Auran1|2617|gw1.5.184.1	103	948	0.8724	37.0002	1e-124	emb|CBJ29300.1|	Serine type protease, similar to Protease Do-like 1, chloroplast precursor
jgi|Auran1|26170|e_gw1.9.158.1	355	729	0.9849	165.835	1e-54	emb|CBN74091.1|	Adenylate kinase family protein
jgi|Auran1|26173|e_gw1.9.435.1	3	432	0.3356	2.3649	1e-19	emb|CBI23243.3|	unnamed protein product
jgi|Auran1|26175|e_gw1.9.75.1	1	1395	0.0351	0.244119	9e-87	ref|NP_001025687.1|	adenosine monophosphate deaminase 3
jgi|Auran1|26183|e_gw1.9.251.1	2	276	0.3333	2.46772	6e-21	ref|ZP_10563467.1|	23S RNA-specific pseudouridylate synthase
jgi|Auran1|26185|e_gw1.9.125.1	184	978	0.9836	64.07	5e-86	emb|CCA17819.1|	protein transport protein SEC13 putative
jgi|Auran1|26197|e_gw1.9.291.1	1925	1929	0.9953	339.84	0	ref|XP_002183984.1|	phosphoenolpyruvate carboxykinase
jgi|Auran1|2621|gw1.10.74.1	23	978	0.5256	8.00875	2e-51	ref|ZP_08134348.1|	TPR repeat protein
jgi|Auran1|26219|e_gw1.9.169.1	23	795	0.6579	9.85227	7e-22	sp|Q54I86.2|S35B1_DICDI	RecName: Full=Solute carrier family 35 member B1
jgi|Auran1|26223|e_gw1.9.517.1	22	669	0.8789	11.1988	1e-24	emb|CBK20310.2|	unnamed protein product
jgi|Auran1|26234|e_gw1.9.246.1	36	375	0.9813	32.6924	2e-23	ref|NP_001148774.1|	LOC100282391
jgi|Auran1|26261|e_gw1.9.462.1	18	459	0.2375	13.3547	1e-91	emb|CBN77328.1|	n/a
jgi|Auran1|26269|e_gw1.9.99.1	123	1110	0.9459	37.7362	3e-43	ref|XP_002902385.1|	regulator of chromosome condensation (RCC1)-like protein
jgi|Auran1|26271|e_gw1.9.520.1	14	240	0.825	19.8652	3e-20	gb|AAH76301.1|	OTU domain, ubiquitin aldehyde binding 1
jgi|Auran1|26280|e_gw1.9.24.1	62	2235	0.6926	9.44691	0	ref|XP_002179504.1|	methylmalonyl-coa mutase
jgi|Auran1|26282|e_gw1.9.81.1	5	1353	0.1486	1.25848	3e-42	ref|NP_001020992.1|	Protein C09D4.1, isoform b
jgi|Auran1|26283|e_gw1.9.203.1	144	495	0.9798	99.0679	4e-23	ref|XP_002520841.1|	2-deoxyglucose-6-phosphate phosphatase, putative
jgi|Auran1|26290|e_gw1.9.492.1	30	270	0.9481	37.8384	2e-25	emb|CBJ27545.1|	Heat shock protein 40 like protein/ DnaJ domain containing protein
jgi|Auran1|26293|e_gw1.9.193.1	19	729	0.594	8.87568	2e-23	gb|ABB43000.1|	nicotinic acetylcholine receptor subunit alpha 2
jgi|Auran1|26312|e_gw1.9.505.1	5	216	0.5185	7.88301	2e-19	ref|XP_784891.3|	PREDICTED: dynactin subunit 1-like
jgi|Auran1|26320|e_gw1.9.155.1	49	1467	0.6299	11.3747	3e-67	emb|CCA20147.1|	histone arginine demethylase putative
jgi|Auran1|26326|e_gw1.9.110.1	10	939	0.4089	3.62669	1e-53	ref|XP_001727545.1|	aflatoxin B1-aldehyde reductase
jgi|Auran1|26333|e_gw1.9.260.1	38	282	0.961	45.8892	4e-46	pdb|1A5J|A	Chain A, Chicken B-Myb Dna Binding Domain, Repeat 2 And Repeat3, Nmr, 32 Structures
jgi|Auran1|26334|e_gw1.9.104.1	28	972	0.7407	9.80997	1e-120	emb|CBJ32712.1|	Branched chain alpha-keto acid dehydrogenase E1 beta subunit
jgi|Auran1|26337|e_gw1.9.248.1	8	405	0.6988	6.72683	4e-51	ref|XP_003553110.1|	PREDICTED: centromere protein V-like
jgi|Auran1|26344|e_gw1.9.167.1	203	828	0.7705	83.4913	2e-25	ref|XP_002899337.1|	rRNA-processing protein EBP2, putative
jgi|Auran1|26347|e_gw1.9.197.1	122	489	0.9571	84.9624	1e-107	gb|EGB08268.1|	NADH dehydrogenase subunit 10
jgi|Auran1|26353|e_gw1.9.446.1	14	495	0.7273	9.6316	3e-42	ref|XP_002277428.1|	PREDICTED: uncharacterized protein LOC100255995
jgi|Auran1|26354|e_gw1.9.374.1	171	594	0.9848	98.036	2e-25	gb|EIE21080.1|	Yip1 domain-containing protein
jgi|Auran1|26367|e_gw1.9.231.1	699	378	0.9947	629.74	3e-24	emb|CCA15601.1|	branchpointbridging protein putative
jgi|Auran1|26371|e_gw1.9.86.1	164	1077	0.9684	51.8566	1e-149	ref|XP_003873512.1|	putative tyrosyl-tRNA synthetase
jgi|Auran1|26373|e_gw1.9.350.1	205	1182	0.9365	59.0625	1e-97	emb|CBJ26029.1|	Homoserine dehydrogenase
jgi|Auran1|26376|e_gw1.9.286.1	1	1488	0.0329	0.228862	1e-122	emb|CCA23445.1|	Calciumdependent protein kinase putative
jgi|Auran1|26379|e_gw1.9.266.1	14	270	0.7963	17.6579	2e-16	emb|CBN76042.1|	ubiquinol cytochrome c reductase subunit QCR7
jgi|Auran1|2638|gw1.4.163.1	1	876	0.0559	0.388751	2e-69	ref|YP_001614270.1|	WD repeat-containing protein
jgi|Auran1|26383|e_gw1.9.323.1	35	1236	0.678	9.64329	1e-122	ref|YP_003137903.1|	glutathione S-transferase
jgi|Auran1|26387|e_gw1.9.138.1	165	729	0.9959	77.0783	1e-112	ref|XP_002292143.1|	mitogen activated protein kinase-like protein
jgi|Auran1|26407|e_gw1.9.481.1	86	366	0.9372	80.019	5e-16	gb|EFA80152.1|	prefoldin beta-like domain containing protein
jgi|Auran1|26418|e_gw1.9.279.1	12	2166	0.2359	1.88668	1e-111	ref|YP_591031.1|	glycoside hydrolase
jgi|Auran1|26422|e_gw1.9.141.1	2	849	0.1154	0.802228	4e-20	ref|XP_003881200.1|	putative 4-nitrophenylphosphatase
jgi|Auran1|26427|e_gw1.9.87.1	4	978	0.2004	1.39283	5e-92	emb|CCA23751.1|	mitogenactivated protein kinase putative
jgi|Auran1|26431|e_gw1.9.78.1	1434	1203	0.9975	405.938	1e-146	ref|XP_002178617.1|	hydroxymethylbutenyl diphosphate reductase
jgi|Auran1|26433|e_gw1.9.43.1	776	1809	0.932	146.083	8e-68	ref|XP_002901646.1|	nuclease, putative
jgi|Auran1|26457|e_gw1.9.339.1	93	1011	0.9575	31.3262	2e-46	emb|CBN73971.1|	myosin II heavy chain
jgi|Auran1|26475|e_gw1.9.152.1	68	885	0.9277	26.1662	1e-47	gb|ACS35536.1|	myosin 29
jgi|Auran1|26477|e_gw1.9.25.1	67	1440	0.8104	15.8448	1e-143	emb|CBN74305.1|	DEAD box helicase
jgi|Auran1|26480|e_gw1.9.128.1	542	564	0.9947	327.262	1e-56	emb|CBN74091.1|	Adenylate kinase family protein
jgi|Auran1|26521|e_gw1.9.137.1	21	921	0.5125	7.76489	1e-102	ref|XP_002286119.1|	mitochondrial carrier protein
jgi|Auran1|2653|gw1.14.51.1	26	879	0.7383	10.073	1e-88	ref|XP_002904523.1|	tubulin-tyrosine ligase family
jgi|Auran1|26536|e_gw1.9.58.1	379	1512	0.9497	85.3617	0	emb|CBN76663.1|	dihydrolipoamide dehydrogenase
jgi|Auran1|26549|e_gw1.9.98.1	8	1020	0.3833	2.67095	4e-56	gb|ABA01328.1|	secreted cathepsin F
jgi|Auran1|26550|e_gw1.9.280.1	373	2100	0.9514	60.4875	1e-178	ref|XP_002904350.1|	pre-mRNA-splicing factor, Crooked neck-like protein
jgi|Auran1|26560|e_gw1.9.307.1	83	900	0.4078	31.4059	1e-115	gb|EGD73438.1|	delta-5 desaturase
jgi|Auran1|26596|e_gw1.9.220.1	36	519	0.8324	23.6217	4e-92	gb|EGB10133.1|	cyclophilin
jgi|Auran1|26597|e_gw1.9.408.1	14	483	0.7329	9.8709	2e-25	gb|EDL87671.1|	rCG42054
jgi|Auran1|2660|gw1.5.191.1	7	1278	0.2019	1.86528	1e-104	emb|CBN78730.2|	Carboxypeptidase (Partial)
jgi|Auran1|26600|e_gw1.9.311.1	45	1200	0.8225	12.7705	1e-134	gb|ABZ09602.1|	putative Hydroxymethylglutaryl-coenzyme A reductase
jgi|Auran1|26603|e_gw1.10.77.1	75	1221	0.8567	20.9181	0	gb|EGB07878.1|	putative arylsulfatase
jgi|Auran1|26604|e_gw1.10.490.1	2	573	0.164	1.18864	2e-91	gb|ADC80504.1|	peptidyl prolyl cis-trans isomerase A (I)
jgi|Auran1|26622|e_gw1.10.167.1	49	573	0.8935	29.1217	7e-46	ref|XP_002293760.1|	prolyl 4-hydroxylase alpha subunit
jgi|Auran1|2663|gw1.11.90.1	134	798	0.9411	57.1844	7e-64	ref|XP_002907434.1|	LETM1 and EF-hand domain-containing protein 1, putative
jgi|Auran1|26642|e_gw1.10.124.1	21	654	0.6116	10.935	8e-44	gb|ABP49608.1|	translesion synthesis DNA polymerase eta splice variant
jgi|Auran1|26663|e_gw1.10.520.1	157	315	0.6	169.732	1e-45	emb|CBN75210.1|	40S ribosomal protein S26
jgi|Auran1|26672|e_gw1.10.426.1	13	639	0.2895	6.92817	2e-29	pdb|4APC|A	Chain A, Crystal Structure Of Human Nima-Related Kinase 1 (Nek1)
jgi|Auran1|26683|e_gw1.10.447.1	2925	723	0.9972	1377.73	1e-174	gb|EGB07835.1|	putative plastid light harvesting protein isoform 44
jgi|Auran1|26696|e_gw1.10.107.1	177	930	0.9634	64.8136	1e-76	gb|ABQ53875.1|	cytochrome c peroxidase
jgi|Auran1|26698|e_gw1.10.176.1	15	732	0.6954	6.9784	1e-97	ref|XP_003081354.1|	putative aldo/keto reductase family protein (ISS)
jgi|Auran1|26713|e_gw1.10.405.1	5	831	0.2503	2.04901	1e-45	ref|YP_004669726.1|	efflux ABC transporter permease/ATP-binding protein
jgi|Auran1|26716|e_gw1.10.136.1	75	633	0.703	40.3491	7e-75	emb|CBJ25479.1|	B1142C05.17
jgi|Auran1|26725|e_gw1.10.341.1	159	1380	0.9471	39.2368	1e-153	emb|CBJ28316.1|	Mitochondrial Processing Peptidase beta subunit (C-terminal region) Mitochondrial Processing Peptida
jgi|Auran1|26732|e_gw1.10.208.1	11	516	0.1822	7.2597	5e-07	gb|AAQ23916.1|	metallothionein IIH
jgi|Auran1|26746|e_gw1.10.249.1	24	222	0.9324	36.8158
jgi|Auran1|26764|e_gw1.10.123.1	3	645	0.2279	1.58393	6e-76	gb|EJY70321.1|	Serine/threonine protein kinase
jgi|Auran1|26767|e_gw1.10.30.1	22	1776	0.4645	4.21848	0	ref|NP_192121.2|	putative CTP synthase
jgi|Auran1|2677|gw1.7.123.1	1	777	0.0631	0.438283	2e-43	ref|XP_002932438.1|	PREDICTED: cytoplasmic dynein 2 light intermediate chain 1-like
jgi|Auran1|26770|e_gw1.10.427.1	17	723	0.4066	8.00731	3e-33	dbj|BAC28822.1|	unnamed protein product
jgi|Auran1|26789|e_gw1.10.268.1	36	225	0.9733	54.4874	1e-14	pdb|3HTS|B	Chain B, Heat Shock Transcription FactorDNA COMPLEX
jgi|Auran1|268|gw1.9.5.1	436	2748	0.9152	54.0313	0	emb|CBJ32567.1|	Superkiller viralicidic activity 2-like 2 (ATP-dependent helicase SKIV2L2) conserved hypothetical pr
jgi|Auran1|26802|e_gw1.10.8.1	983	3039	0.4159	110.154	0	ref|XP_002181260.1|	imitation switch isoform 1, alias nucleosome remodeling factor 140 kDa subunit
jgi|Auran1|26810|e_gw1.10.277.1	34	450	0.6533	25.7301	4e-31	gb|ABI13181.1|	putative phosphoglycerate/bisphosphoglycerate mutase family protein
jgi|Auran1|26821|e_gw1.10.267.1	1	207	0.2367	1.64515	3e-14	emb|CCC91473.1|	putative TPR-repeat-containing chaperone protein DNAJ
jgi|Auran1|2684|gw1.4.167.1	79	1203	0.8753	22.3634	1e-68	ref|XP_002897356.1|	tRNA guanosine-2'-O-methyltransferase, putative
jgi|Auran1|26853|e_gw1.10.172.1	24	450	0.7178	18.1625	1e-15	ref|YP_410805.1|	Sel1 repeat-containing protein
jgi|Auran1|26856|e_gw1.10.330.1	118	1146	0.9791	35.0649	2e-84	ref|XP_003078574.1|	putative ATP-dependent DNA helicase recQ (ISS)
jgi|Auran1|26879|e_gw1.10.425.1	174	873	0.9851	67.8751	3e-58	gb|EFW46277.1|	brix domain-containing protein 1
jgi|Auran1|26887|e_gw1.10.58.1	2	1512	0.0648	0.450458	3e-58	emb|CBY14101.1|	unnamed protein product
jgi|Auran1|26912|e_gw1.10.33.1	276	1266	0.9818	74.2423	1e-119	ref|XP_002288442.1|	atp-dependent RNA helicase
jgi|Auran1|26930|e_gw1.10.316.1	32	2091	0.3654	5.21161	4e-83	ref|XP_002680638.1|	abc transporter family protein
jgi|Auran1|26953|e_gw1.10.128.1	5	897	0.1862	1.89825	5e-79	ref|XP_002130423.1|	PREDICTED: similar to 3-hydroxyisobutyrate dehydrogenase, mitochondrial precursor (HIBADH)
jgi|Auran1|2696|gw1.21.44.1	91	1185	0.7975	26.1516	1e-122	gb|AAN31934.1|	putative RNA helicase, DRH1
jgi|Auran1|26964|e_gw1.10.348.1	161	1368	0.875	40.0789	2e-74	ref|ZP_03823674.1|	G3E family GTPase
jgi|Auran1|26967|e_gw1.10.38.1	4	1737	0.0979	0.784216	3e-18	gb|AAN62343.1|AF506028_10	nodulin-like protein
jgi|Auran1|26969|e_gw1.10.54.1	311	948	0.4694	111.719	3e-96	ref|XP_001024867.1|	Pyridoxal-phosphate dependent enzyme family protein
jgi|Auran1|26972|e_gw1.10.234.1	6	477	0.1174	4.2836	7e-65	gb|AAT58345.1|	FtsH-like protein
jgi|Auran1|26976|e_gw1.10.27.1	453	1626	0.9397	94.8754	2e-43	ref|XP_001505971.2|	PREDICTED: pre-mRNA-splicing factor SLU7-like
jgi|Auran1|26999|e_gw1.10.5.1	33	1917	0.0908	5.86229	0	ref|XP_002181260.1|	imitation switch isoform 1, alias nucleosome remodeling factor 140 kDa subunit
jgi|Auran1|27001|e_gw1.10.34.1	77	1134	0.8589	23.1235	1e-123	ref|XP_002901229.1|	CLPTM1-like membrane protein, putative
jgi|Auran1|27009|e_gw1.10.479.1	2282	759	0.9947	1023.88	3e-86	gb|EGB11992.1|	putative plastid light harvesting protein isoform 14, partial
jgi|Auran1|27021|e_gw1.10.187.1	2	483	0.2029	1.41013	6e-34	gb|ABZ85865.1|	CTR1-like protein kinase
jgi|Auran1|27031|e_gw1.10.61.1	164	1251	0.968	44.6439	1e-130	gb|EKD02362.1|	aspartate aminotransferase
jgi|Auran1|27033|e_gw1.10.221.1	286	585	0.947	166.489	3e-93	ref|XP_002293731.1|	microsomal signal peptidase
jgi|Auran1|27042|e_gw1.10.222.1	72	597	0.9481	41.0709	6e-36	ref|XP_002895340.1|	outer dynein arm-docking complex subunit 3
jgi|Auran1|27060|e_gw1.10.262.1	241	288	0.9965	284.971	5e-30	emb|CCA23956.1|	10 kDa chaperonin putative
jgi|Auran1|27062|e_gw1.10.331.1	38	1824	0.4649	7.09471	1e-125	ref|YP_001866143.1|	amine oxidase
jgi|Auran1|27065|e_gw1.10.82.1	106	1230	0.9415	29.3479	2e-82	gb|EJT98849.1|	HECT-domain-containing protein
jgi|Auran1|2707|gw1.11.94.1	4	1053	0.1861	1.29362	4e-67	dbj|BAC38859.1|	unnamed protein product
jgi|Auran1|27076|e_gw1.10.155.1	90	864	0.8102	35.4735	6e-62	ref|XP_001956073.1|	GF25024
jgi|Auran1|27083|e_gw1.10.397.1	4	978	0.2004	1.39283	8e-45	emb|CBJ26192.1|	similar to sideroflexin 5
jgi|Auran1|27088|e_gw1.10.437.1	61	873	0.5888	23.7953	6e-50	gb|EGD80857.1|	endonuclease V
jgi|Auran1|27097|e_gw1.10.237.1	64	450	0.9644	48.4332	1e-51	ref|ZP_00515824.1|	Ferredoxin thioredoxin reductase, beta chain
jgi|Auran1|27109|e_gw1.10.346.1	35	1251	0.6906	9.52767	4e-98	gb|AFJ68651.1|	solute carrier family facilitated glucose transporter member 3
jgi|Auran1|2711|gw1.5.193.1	1	1179	0.0416	0.288843	2e-78	ref|XP_003538930.1|	PREDICTED: ATPase family AAA domain-containing protein 3-B-like
jgi|Auran1|27115|e_gw1.10.133.1	16	816	0.549	6.67737	4e-30	gb|EIE24719.1|	NAD(P)-binding protein
jgi|Auran1|27118|e_gw1.10.364.1	1036	1203	0.9958	293.272	0	ref|XP_002896373.1|	26S protease regulatory subunit 6B
jgi|Auran1|27130|e_gw1.10.17.1	127	1347	0.951	32.1079	5e-97	ref|XP_002140497.1|	poly(A) polymerase protein
jgi|Auran1|27131|e_gw1.10.398.1	5	930	0.228	1.83089	9e-89	ref|YP_004754144.1|	nucleoside-diphosphate-sugar epimerase
jgi|Auran1|27134|e_gw1.11.127.1	15	1017	0.4651	5.0228	8e-66	gb|EIE23804.1|	alpha/beta-hydrolase, partial
jgi|Auran1|27140|e_gw1.11.206.1	14	495	0.7313	9.6316	4e-43	emb|CCH98827.1|	Short-chain dehydrogenase/reductase
jgi|Auran1|27149|e_gw1.11.482.1	1	423	0.1158	0.805073	2e-16	gb|EJT42883.1|	YLR154W-A-like protein
jgi|Auran1|27171|e_gw1.11.371.1	89	1116	0.94	27.1582	1e-107	ref|ZP_05058784.1|	ATPase, AAA family
jgi|Auran1|27183|e_gw1.11.307.1	3179	171	0.9942	6330.97	7e-10	ref|XP_003614387.1|	RRNA intron-encoded homing endonuclease
jgi|Auran1|27185|e_gw1.11.327.1	204	1806	0.969	38.467	0	ref|XP_002907447.1|	elongator complex protein, putative
jgi|Auran1|27202|e_gw1.11.217.1	526	603	0.9867	297.06	4e-38	emb|CBJ29188.1|	ATP synthase O subunit, mitochondrial precursor
jgi|Auran1|27224|e_gw1.11.406.1	51	948	0.673	18.3205	8e-70	ref|ZP_10755697.1|	6-phosphogluconate dehydrogenase nad-binding protein
jgi|Auran1|27227|e_gw1.11.210.1	55	681	0.862	27.5037	2e-37	gb|AFJ68795.1|	putative u3 small nucleolar rna-associated protein 11
jgi|Auran1|27237|e_gw1.11.180.1	4	837	0.2151	1.62746	1e-36	ref|YP_003824441.1|	phosphomethylpyrimidine kinase
jgi|Auran1|27244|e_gw1.11.269.1	57	435	0.9609	44.6233	5e-23	emb|CCA15358.1|	palmitoyltransferase putative
jgi|Auran1|27252|e_gw1.11.328.1	635	1677	0.9952	128.949	0	gb|ABV25597.1|	plastid ATP/ADP translocase
jgi|Auran1|27261|e_gw1.11.57.1	54	1845	0.7041	9.9672	1e-129	emb|CBJ29377.1|	Formylglycine-dependent sulfatase
jgi|Auran1|27265|e_gw1.11.7.1	65	3138	0.5344	7.05401	1e-108	gb|EGZ18266.1|	multidrug resistance protein ABC superfamily
jgi|Auran1|27266|e_gw1.11.520.1	371	282	0.9929	448.023	3e-41	ref|XP_002290569.1|	RL37A, ribosomal protein 37A 60S large ribosomal subunit
jgi|Auran1|27280|e_gw1.11.14.1	23	2184	0.4167	3.58634	1e-174	sp|Q62774.1|MYO1A_RAT	RecName: Full=Unconventional myosin-Ia; AltName: Full=Brush border myosin I; Short=BBM-I; Short=BBMI; AltName: Full=Myosin I heavy chain; Short=MIHC
jgi|Auran1|27283|e_gw1.11.336.1	15	1893	0.2821	2.69846	0	ref|XP_001689978.1|	oligoendopeptidase
jgi|Auran1|27287|e_gw1.11.397.1	1369	1101	0.9982	423.44	1e-66	emb|CCC15095.1|	putative chloroplast mRNA binding protein csp41
jgi|Auran1|27288|e_gw1.11.484.1	2	213	0.4601	3.19761	2e-15	ref|YP_001273683.1|	chaperone protein DnaJ
jgi|Auran1|27303|e_gw1.11.459.1	79	873	0.9026	30.8169	3e-67	ref|ZP_09650003.1|	hydroxyisourate hydrolase
jgi|Auran1|27306|e_gw1.11.102.1	1548	1002	0.996	526.113	1e-162	ref|XP_002292986.1|	porphobilinogen deaminase
jgi|Auran1|27313|e_gw1.11.455.1	13	642	0.5981	6.89579	1e-40	gb|AAC27468.1|	putative glucosyltransferase
jgi|Auran1|27316|e_gw1.11.177.1	58	588	0.9813	33.5913	8e-83	ref|XP_002908301.1|	RNA-binding protein PNO1-like protein
jgi|Auran1|27325|e_gw1.11.108.1	10	1386	0.2576	2.45704	1e-112	gb|AAI19694.1|	WDR51A protein
jgi|Auran1|27327|e_gw1.11.391.1	51	996	0.8102	17.4376	1e-117	ref|YP_006855786.1|	2-nitropropane dioxygenase
jgi|Auran1|27328|e_gw1.11.414.1	38	1170	0.7	11.0605	2e-81	emb|CBJ27601.1|	PYlqF, plastid YlqF/RbgA-like GTPase
jgi|Auran1|27339|e_gw1.11.64.1	3276	1491	0.994	748.242	0	gb|EGB07743.1|	selenoprotein, partial
jgi|Auran1|27341|e_gw1.11.420.1	24	846	0.7234	9.66088	6e-55	ref|YP_005416776.1|	Amidases related to nicotinamidase
jgi|Auran1|27343|e_gw1.11.513.1	78	237	0.9747	112.078	5e-13	ref|XP_002903234.1|	small ubiquitin-like modifier (SUMO), putative
jgi|Auran1|27356|e_gw1.11.407.1	271	1035	0.913	89.1671	1e-113	emb|CCA17253.1|	unnamed protein product
jgi|Auran1|27361|e_gw1.11.342.1	11	1056	0.3191	3.54735	4e-69	gb|EJY81891.1|	TBC1 domain family, member 19
jgi|Auran1|2738|gw1.12.70.1	45	972	0.8282	15.766	2e-94	ref|XP_002904769.1|	clusterin-associated protein 1
jgi|Auran1|2739|gw1.16.51.1	1	810	0.0605	0.420427	0	gb|EGB06352.1|	putative 3'5'-cyclic nucleotide phosphodiesterase
jgi|Auran1|27394|e_gw1.11.428.1	187	711	0.9522	89.5669	1e-72	gb|AFG25441.1|	tRNA nucleotidyltransferase, partial
jgi|Auran1|27395|e_gw1.11.86.1	412	1266	0.9684	110.825	1e-167	emb|CBJ31983.1|	aspartate aminotransferase
jgi|Auran1|27396|e_gw1.11.151.1	11	924	0.46	4.05412	1e-102	ref|XP_002941576.1|	PREDICTED: Down syndrome critical region protein 3-like
jgi|Auran1|27400|e_gw1.11.496.1	1	252	0.1944	1.35137	2e-15	emb|CCD54604.1|	similar to ABC transporter
jgi|Auran1|27414|e_gw1.11.21.1	2274	2313	0.9952	334.804	0	ref|XP_002294422.1|	3-isopropylmalate dehydratase
jgi|Auran1|27415|e_gw1.11.358.1	13	1473	0.2858	3.0055	9e-83	ref|YP_001735789.1|	integral membrane protein
jgi|Auran1|27422|e_gw1.11.450.1	17	534	0.809	10.8414	6e-40	ref|XP_002997001.1|	cleavage and polyadenylation specificity factor subunit, putative
jgi|Auran1|27432|e_gw1.11.322.1	21	3438	0.2481	2.08012	1e-154	emb|CCA26974.1|	KIAA1033 putative
jgi|Auran1|27434|e_gw1.11.464.1	17	369	0.7778	15.6891	4e-35	ref|XP_002735765.1|	PREDICTED: small optic lobes-like
[truncated: 7,149 more rows]
