# Supplementary material for: Understanding Strategy of Nitrate and Urea Assimilation in a Chinese Strain of Aureococcus anophagefferens through RNA-Seq Analysis
Source: PLoS One. 2014 Oct 22;9(10):e111069. doi: 10.1371/journal.pone.0111069 (PMC4206512; doi:10.1371/journal.pone.0111069)
Supplement: Table S2 — The information of genes identified in A. anophagefferens grown on nitrate using RNA-seq technology. (XLS) [file pone.0111069.s002.xls]

## Sheet: S2-nitrate
Table S2 The information of genes identified in A. anophagefferens grown on nitrate using RNA-seq technology
Protein ID	Uniq_reads_number	Length	Coverage	RPKM	E-value	Accession number	Putative function annotation
jgi|Auran1|10068|gw1.1.631.1	162	2949	0.8766	18.5605	0	ref|YP_002993735.1|	Cellobiose phosphorylase
jgi|Auran1|10071|gw1.21.150.1	554	3090	0.9864	60.576	0	ref|XP_002183209.1|	probable serca-type calcium ATPase
jgi|Auran1|1009|gw1.4.66.1	45	1797	0.7735	8.46084	1e-111	ref|XP_003525438.1|	PREDICTED: ABC transporter B family member 25-like
jgi|Auran1|10095|gw1.5.624.1	328	2796	0.9292	39.6356	1e-174	ref|NP_001121442.1|	CSE1 chromosome segregation 1-like
jgi|Auran1|10097|gw1.5.626.1	188	3024	0.9028	21.0051	0	ref|XP_002286281.1|	isoleucine-trna synthetase
jgi|Auran1|1015|gw1.3.55.1	27	1497	0.4522	6.09384	7e-96	gb|EKC28477.1|	Serine/threonine-protein phosphatase with EF-hands 1
jgi|Auran1|10168|gw1.2.676.1	1966	2406	0.9954	276.081	1e-180	emb|CCA15042.1|	ptype ATPase superfamily putative
jgi|Auran1|10173|gw1.9.277.1	109	2496	0.7792	14.7547	1e-179	ref|XP_002507502.1|	peptidase family U32
jgi|Auran1|10190|gw1.18.124.1	5	2340	0.0966	0.721944	2e-92	ref|XP_002942725.1|	PREDICTED: LOW QUALITY PROTEIN: myosin-X-like
jgi|Auran1|10203|gw1.7.403.1	1	2178	0.0225	0.155128	4e-97	ref|XP_002507789.1|	voltage-gated ion channel superfamily
jgi|Auran1|10207|gw1.10.310.1	1	2037	0.0241	0.165866	1e-142	ref|YP_006044763.1|	glycoside hydrolase family protein
jgi|Auran1|10212|gw1.19.115.1	72	2169	0.5048	11.2156	1e-101	gb|EIE24715.1|	DEAD-domain-containing protein, partial
jgi|Auran1|10217|gw1.5.638.1	136	2346	0.7276	19.5866	1e-111	ref|XP_003056952.1|	glycosyltransferase family 66 protein
jgi|Auran1|10223|gw1.10.312.1	475	1845	0.768	86.9854	0	emb|CBJ30651.1|	Intraflagellar transport particle protein
jgi|Auran1|10230|gw1.7.404.1	7	963	0.2243	2.45596	5e-05	emb|CCA17325.1|	unnamed protein product
jgi|Auran1|10241|gw1.132.3.1	23	2055	0.0423	3.78151	2e-60	ref|ZP_01168873.1|	YvgX
jgi|Auran1|10270|gw1.18.125.1	477	1512	0.9788	106.59	0	ref|XP_002289042.1|	GTP pyrophosphokinase-like protein
jgi|Auran1|10272|gw1.12.288.1	39	1440	0.6403	9.15063	1e-136	emb|CCA20210.1|	ATPdependent RNA helicase SUPV3L1 putative
jgi|Auran1|10275|gw1.5.640.1	198	2172	0.9517	30.8003	0	ref|YP_003313830.1|	serine protease, S9A family peptidase
jgi|Auran1|10276|gw1.5.641.1	114	1515	0.905	25.4238	1e-171	emb|CBJ29096.1|	SNF2 family protein
jgi|Auran1|10278|gw1.7.406.1	1	306	0.1601	1.10415	7e-19	pdb|1N0R|A	Chain A, 4ank: A Designed Ankyrin Repeat Protein With Four Identical Consensus Repeats
jgi|Auran1|10293|gw1.7.408.1	75	1932	0.8049	13.1161	1e-103	ref|ZP_09548771.1|	Peptidase S46
jgi|Auran1|103|gw1.18.6.1	21	3402	0.2631	2.08561	1e-165	ref|XP_002427888.1|	multidrug resistance protein, putative
jgi|Auran1|10322|gw1.21.154.1	335	1818	0.9604	62.2587	1e-150	emb|CBJ29052.1|	PTIF2, plastid translation intiation factor 2
jgi|Auran1|10344|gw1.35.75.1	27	2064	0.4322	4.41981	1e-132	ref|ZP_10442350.1|	WD40-like beta Propeller containing protein
jgi|Auran1|10354|gw1.13.256.1	203	2022	0.9194	33.9206	0	ref|XP_003083453.1|	MGC53673 protein (ISS)
jgi|Auran1|10368|gw1.19.120.1	5	933	0.1672	1.81066	4e-33	ref|YP_001995148.1|	fibronectin type III domain-containing protein
jgi|Auran1|10378|gw1.31.79.1	7	1788	0.1745	1.32276	1e-115	ref|YP_174056.1|	alpha-glucuronidase
jgi|Auran1|10388|gw1.6.582.1	361	1767	0.9723	69.0271	0	ref|XP_002998168.1|	DEAD/DEAH box RNA helicase, putative
jgi|Auran1|10394|gw1.19.121.1	10	1620	0.2765	2.08561	1e-106	ref|XP_003080278.1|	ABC1-like (ISS)
jgi|Auran1|1041|gw1.1.59.1	188	1365	0.989	46.5344	1e-106	emb|CBN76109.1|	n/a
jgi|Auran1|10430|gw1.1.654.1	102	1686	0.8215	20.4405	1e-85	ref|YP_705406.1|	non-ribosomal peptide synthetase
jgi|Auran1|10437|gw1.13.260.1	15	2073	0.2446	2.44479	2e-99	ref|ZP_11108072.1|	anthranilate synthase
jgi|Auran1|10442|gw1.5.656.1	1	753	0.0651	0.448698	1e-39	ref|XP_003459618.1|	PREDICTED: coiled-coil domain-containing protein 22-like, partial
jgi|Auran1|10453|gw1.14.198.1	234	1533	0.9413	51.573	0	ref|XP_002288885.1|	atp-dependent RNA helicase
jgi|Auran1|10482|gw1.13.262.1	10	582	0.3436	5.80532	1e-49	emb|CBN80096.1|	cAMP-dependent protein kinase catalytic subunit (PKA)
jgi|Auran1|1051|gw1.18.14.1	200	1593	0.9328	42.4193	1e-160	emb|CBJ26552.1|	DNA repair and recombination protein RAD54 homolog
jgi|Auran1|10512|gw1.72.12.1	310	1404	0.9893	74.6008	1e-178	emb|CBJ25651.1|	possible ABC-like PK
jgi|Auran1|10513|gw1.1.658.1	26	1431	0.492	6.13879	9e-98	ref|XP_003080278.1|	ABC1-like (ISS)
jgi|Auran1|10515|gw1.3.558.1	4	1599	0.1226	0.845202	0	gb|EGB11510.1|	putative 5'-nucleotidase
jgi|Auran1|10538|gw1.3.559.1	1475	1722	0.9965	289.406	0	ref|XP_002287516.1|	metalloprotease
jgi|Auran1|10554|gw1.16.198.1	27	1281	0.5394	7.12137	4e-90	ref|XP_003563163.1|	PREDICTED: uncharacterized protein sll0005-like
jgi|Auran1|10572|gw1.6.592.1	52	1161	0.7175	15.1328	2e-99	gb|EGD81587.1|	polypeptide N-acetylgalactosaminyltransferase 14
jgi|Auran1|10595|gw1.25.123.1	15	1530	0.3255	3.31245	1e-110	ref|XP_001780785.1|	ATP-binding cassette transporter, subfamily B, member 5, group TAP protein PpABCB5
jgi|Auran1|10606|gw1.14.205.1	40	1212	0.6617	11.1508	2e-70	gb|EGD77213.1|	atypical/ABC1/ABC1-C protein kinase
jgi|Auran1|10610|gw1.5.670.1	99	1383	0.8973	24.1859	1e-80	ref|XP_002901095.1|	mannosyl-oligosaccharide alpha-1,2-mannosidase, putative
jgi|Auran1|10628|gw1.2.699.1	31	714	0.8291	14.6694	7e-29	ref|XP_001303008.1|	ankyrin repeat protein
jgi|Auran1|10632|gw1.31.81.1	46	1581	0.6546	9.83049	1e-131	ref|XP_002909646.1|	putative fatty-acid-CoA ligase, putative
jgi|Auran1|1068|gw1.6.61.1	114	1452	0.947	26.5269	6e-68	ref|XP_002675445.1|	abc transporter
jgi|Auran1|10680|gw1.9.285.1	53	1266	0.7148	14.1446	1e-63	ref|ZP_08134348.1|	TPR repeat protein
jgi|Auran1|10683|gw1.21.163.1	17	1290	0.4194	4.45254	0	gb|EGB05557.1|	pyruvate kinase
jgi|Auran1|10705|gw1.1.676.1	126	1449	0.8461	29.38	0	ref|XP_002286775.1|	precursor of hydrogenase
jgi|Auran1|10709|gw1.7.432.1	46	1479	0.7153	10.5085	9e-84	ref|YP_003291632.1|	amidohydrolase
jgi|Auran1|10716|gw1.16.210.1	12	1410	0.2986	2.87549	1e-96	ref|XP_002898733.1|	metalloprotease family M14B, putative
jgi|Auran1|10731|gw1.14.209.1	97	1419	0.8753	23.0961	1e-127	emb|CBN78752.1|	NADH dehydrogenase (ubiquinone)
jgi|Auran1|10764|gw1.19.126.1	112	849	0.8269	44.5717	1e-78	emb|CBJ26581.1|	G protein-coupled receptor kinase G protein-coupled receptor kinase 2
jgi|Auran1|10784|gw1.6.605.1	1	1431	0.0342	0.236107	1e-144	gb|AAT09104.1|	serine peptidase
jgi|Auran1|10808|gw1.5.691.1	523	1425	0.9979	124.004	0	gb|EJK78098.1|	nitrite reductase
jgi|Auran1|10813|gw1.2.707.1	60	1470	0.7449	13.7906	1e-58	ref|XP_002906996.1|	NhaC Na:H antiporter (NhaC) family protein
jgi|Auran1|10815|gw1.1.683.1	148	1221	0.973	40.9539	1e-108	ref|XP_002179275.1|	glyceraldehyde-3-phosphate dehydrogenase
jgi|Auran1|10854|gw1.38.83.1	12	948	0.5559	4.27683	1e-112	emb|CCA20740.1|	tubulin polyglutamylase putative
jgi|Auran1|10873|gw1.58.51.1	36	1545	0.6505	7.87269	0	gb|EGB03482.1|	putative phosphoglucomutase
jgi|Auran1|10874|gw1.21.168.1	89	1218	0.7504	24.6883	1e-109	ref|XP_003081871.1|	oxidoreductase (ISS)
jgi|Auran1|10881|gw1.8.365.1	19	1260	0.377	5.09486	7e-51	ref|ZP_08429734.1|	polyketide synthase module, partial
jgi|Auran1|10893|gw1.26.117.1	215	867	0.6494	83.7854	1e-15	ref|XP_001956624.1|	GF24494
jgi|Auran1|10912|gw1.2.715.1	43	1356	0.6527	10.7142	1e-102	ref|XP_647465.1|	peptidase M20 family protein
jgi|Auran1|10939|gw1.9.296.1	7	1464	0.2343	1.6155	0	gb|EGB08209.1|	mercuric reductase
jgi|Auran1|10951|gw1.31.89.1	22	903	0.5969	8.2316	0	gb|EGB04561.1|	O-linked GlcNAc transferase-like protein
jgi|Auran1|10953|gw1.2.717.1	23	1425	0.4765	5.45333	0	gb|EGB11922.1|	putative 5'-nucleotidase
jgi|Auran1|10968|gw1.12.314.1	10	1515	0.2554	2.23016	1e-155	emb|CBN79408.1|	probable carboxypeptidase; Cxp
jgi|Auran1|10990|gw1.2.722.1	8	1266	0.0806	2.13504	0	gb|EGB12111.1|	putative ammonium transporter
jgi|Auran1|11000|gw1.10.336.1	4	1176	0.1607	1.14922	0	gb|EGB08101.1|	putative ammonium transporter
jgi|Auran1|11009|gw1.4.591.1	9	912	0.3706	3.33424	3e-57	ref|XP_003457275.1|	PREDICTED: protein FAM63A-like
jgi|Auran1|11045|gw1.10.337.1	19	1308	0.4755	4.90789	2e-97	dbj|BAE42780.1|	unnamed protein product
jgi|Auran1|11050|gw1.17.196.1	7	1194	0.2848	1.98081	4e-52	ref|YP_002907573.1|	beta-ketoacyl synthase
jgi|Auran1|11057|gw1.7.440.1	1	1101	0.0445	0.306875	8e-44	gb|AAF06055.1|AC009513_11	F12P19.11
jgi|Auran1|11098|gw1.7.442.1	40	1269	0.7549	10.6499	0	gb|EGB09270.1|	iduronate-2-sulfatase-like protein
jgi|Auran1|11133|gw1.15.213.1	233	1167	0.5133	67.4581	0	gb|EGB06519.1|	MYST histone acetyl transferase-like protein
jgi|Auran1|11136|gw1.9.304.1	9	1356	0.1903	2.2425	7e-78	ref|YP_723337.1|	AMP-dependent synthetase and ligase
jgi|Auran1|11143|gw1.8.378.1	44	1296	0.6605	11.4709	2e-44	ref|YP_001550583.1|	aspartyl/glutamyl-tRNA amidotransferase subunit A
jgi|Auran1|11148|gw1.4.602.1	180	1230	0.9732	49.4443	1e-154	ref|XP_003082151.1|	histidyl-tRNA synthetase, putative (ISS)
jgi|Auran1|1116|gw1.2.77.1	353	1926	0.9855	61.9252	1e-175	emb|CBJ32823.1|	Eukaryotic translation initiation factor 3 subunit a (subunit 10)
jgi|Auran1|11168|gw1.5.710.1	20	675	0.4044	10.011	3e-34	ref|ZP_00055134.2|	COG0790: FOG: TPR repeat, SEL1 subfamily
jgi|Auran1|11187|gw1.12.324.1	14	960	0.5115	4.92726	1e-67	ref|YP_412648.1|	leucyl aminopeptidase
jgi|Auran1|11203|gw1.12.325.1	757	1017	0.94	251.492	4e-38	gb|EKE39212.1|	GCC2 and GCC3 domain containing protein
jgi|Auran1|11223|gw1.22.128.1	262	1098	0.9882	80.621	4e-65	emb|CCA21790.1|	replication protein A 70 kDa DNAbinding subunit puta
jgi|Auran1|11234|gw1.47.37.1	4	1320	0.1235	1.02385	0	gb|EGB03779.1|	putative amino acid N-acetyltransferase
jgi|Auran1|11273|gw1.1.725.1	102	1095	0.253	31.4728	3e-30	gb|EKE39212.1|	GCC2 and GCC3 domain containing protein
jgi|Auran1|1128|gw1.23.30.1	100	1476	0.7547	22.8909	5e-94	emb|CCA20416.1|	ATPase family AAA domaincontaining protein 3A putat
jgi|Auran1|1129|gw1.24.30.1	1	1269	0.0386	0.266249	1e-152	ref|XP_002999178.1|	metalloprotease family M14A, putative
jgi|Auran1|11299|gw1.2.745.1	12	990	0.4556	4.09539	9e-39	emb|CBN77375.1|	Hypothetical leucine rich repeat calmodulin binding protein
jgi|Auran1|11312|gw1.10.344.1	99	1185	0.9418	28.2271	1e-112	emb|CBJ28738.1|	hemolysin-related protein
jgi|Auran1|11333|gw1.3.607.1	12	1026	0.3723	3.95169	1e-33	gb|EKE39212.1|	GCC2 and GCC3 domain containing protein
jgi|Auran1|1134|gw1.7.68.1	178	1578	0.9677	38.112	0	gb|EGB08909.1|	putative aldehyde dehydrogenase
jgi|Auran1|11348|gw1.11.359.1	362	813	0.9951	150.441	7e-62	ref|XP_002899252.1|	programmed cell death protein, putative
jgi|Auran1|11362|gw1.26.126.1	4	1371	0.116	0.985761	2e-68	gb|AAD38183.1|AF153270_1	dynein heavy chain, partial
jgi|Auran1|1138|gw1.19.18.1	131	1101	0.9055	40.2006	1e-143	ref|XP_003742527.1|	PREDICTED: tRNA-dihydrouridine(47) synthase	Metaseiulus occidentalis]
jgi|Auran1|11394|gw1.9.306.1	25	1242	0.6063	6.80092	4e-51	gb|AAK50056.1|AF363629_1	enolase
jgi|Auran1|11396|gw1.142.2.1	1	1026	0.0478	0.329308	1e-86	ref|ZP_03788397.1|	TPR repeat domain protein
jgi|Auran1|1140|gw1.3.60.1	17	1338	0.3976	4.29281	1e-148	ref|XP_002905001.1|	CDK5 regulatory subunit-associated protein 1
jgi|Auran1|11416|gw1.2.753.1	27	999	0.7087	9.13161	1e-67	ref|NP_001090272.2|	zinc finger, MYND-type containing 10
jgi|Auran1|11435|gw1.10.349.1	4	927	0.1996	1.45791	9e-45	ref|XP_001896260.1|	ribosomal protein S6 kinase alpha 3
jgi|Auran1|11443|gw1.3.617.1	21	1011	0.2839	7.01806	4e-98	gb|ABL96301.1|	Bacl-2
jgi|Auran1|1146|gw1.52.3.1	37	1761	0.3651	7.09891	8e-99	ref|XP_001185722.2|	PREDICTED: protein arginine N-methyltransferase 5-like
jgi|Auran1|11462|gw1.31.95.1	1	1107	0.0443	0.305212	7e-32	ref|XP_003737657.1|	PREDICTED: peptidyl-prolyl cis-trans isomerase FKBP4-like
jgi|Auran1|1147|gw1.3.61.1	22	1401	0.4932	5.30559	8e-83	ref|XP_002290732.1|	cyclic nucleotide and voltage-activated ion channel
jgi|Auran1|11470|gw1.4.625.1	85	909	0.9428	31.594	1e-74	emb|CBJ32550.1|	kinesin
jgi|Auran1|11471|gw1.4.626.1	10	1158	0.3964	2.9177	5e-57	ref|XP_002741333.1|	PREDICTED: protein midA homolog, mitochondrial-like
jgi|Auran1|11473|gw1.3.619.1	65	1281	0.8103	17.144	1e-146	ref|XP_002895398.1|	fumarylacetoacetase
jgi|Auran1|11479|gw1.2.760.1	66	1251	0.8257	17.8253	1e-107	ref|XP_002290611.1|	aminotransferase
jgi|Auran1|11485|gw1.4.627.1	42	1101	0.6948	12.8888	3e-97	ref|XP_001562018.1|	putative arginine N-methyltransferase, type III
jgi|Auran1|11487|gw1.7.466.1	9	1017	0.3894	2.99	3e-77	ref|YP_004863656.1|	Tfp pilus assembly protein PilF
jgi|Auran1|11520|gw1.26.127.1	6	1149	0.2272	1.76433	2e-68	ref|YP_731035.1|	cell death suppressor protein Lls1-like protein
jgi|Auran1|11529|gw1.4.634.1	97	1026	0.8421	31.9428	8e-58	ref|XP_002906350.1|	spastin and Fidgetin-like protein
jgi|Auran1|11569|gw1.7.468.1	44	1014	0.8393	14.661	0	gb|EGB09164.1|	putative asparaginase
jgi|Auran1|1158|gw1.20.40.1	144	1449	0.9393	33.5771	6e-83	gb|EEQ84083.1|	anion exchange family protein
jgi|Auran1|11603|gw1.10.356.1	74	657	0.2725	38.0553	4e-81	emb|CBN75468.1|	Alb3 homolog, thylakoidal inner membrane insertase
jgi|Auran1|11604|gw1.5.745.1	13	1119	0.3458	3.92521	6e-84	ref|XP_003083283.1|	Predicted unusual protein kinase (ISS)
jgi|Auran1|11607|gw1.2.770.1	75	1245	0.9229	20.3536	1e-155	emb|CBJ27325.1|	Cysteine desulfurase
jgi|Auran1|11609|gw1.7.472.1	25	1236	0.6117	6.83393	2e-88	pdb|2QEE|A	Chain A, Crystal Structure Of Putative Amidohydrolase Bh0493 From Bacillus Halodurans C-125
jgi|Auran1|11611|gw1.28.113.1	43	861	0.7526	16.8739	1e-69	ref|XP_002500075.1|	HIRA protein
jgi|Auran1|11634|gw1.10.357.1	11	1026	0.4181	3.62238	2e-67	emb|CAO87823.1|	unnamed protein product
jgi|Auran1|11640|gw1.44.64.1	7	1062	0.2203	2.22701	5e-77	ref|YP_004407220.1|	regulatory P domain-containing protein
jgi|Auran1|1165|gw1.10.24.1	64	1458	0.6742	14.831	0	gb|EGB08070.1|	putative ABC transporter
jgi|Auran1|11655|gw1.8.399.1	1	753	0.0651	0.448698	2e-34	ref|ZP_03788397.1|	TPR repeat domain protein
jgi|Auran1|11702|gw1.45.70.1	6	921	0.2834	2.2011	2e-51	ref|XP_003084252.1|	quinoprotein (ISS)
jgi|Auran1|11710|gw1.4.647.1	67	1239	0.9112	18.2706	5e-98	ref|YP_434003.1|	G3E family GTPase
jgi|Auran1|11722|gw1.25.138.1	36	663	0.6094	18.3459	4e-56	emb|CBJ26581.1|	G protein-coupled receptor kinase G protein-coupled receptor kinase 2
jgi|Auran1|11729|gw1.5.756.1	37	1197	0.7836	10.4438	2e-47	ref|ZP_01626842.1|	putative saccharopine dehydrogenase
jgi|Auran1|11749|gw1.5.761.1	21	1083	0.5365	6.55149	2e-74	ref|XP_002897884.1|	Intraflagellar Transport Protein 57
jgi|Auran1|1175|gw1.3.63.1	44	1299	0.6497	11.4444	1e-115	ref|XP_002680035.1|	ATP-dependent RNA helicase
jgi|Auran1|11755|gw1.11.373.1	25	987	0.6079	8.55799	1e-48	ref|XP_002293456.1|	RabGAP
jgi|Auran1|11763|gw1.5.765.1	2	1152	0.0851	0.586579	5e-85	ref|XP_002293647.1|	DnaJ protein
jgi|Auran1|11765|gw1.3.644.1	28	1224	0.5221	7.72904	4e-83	ref|YP_001735588.1|	FAD dependent oxidoreductase, putative
jgi|Auran1|11767|gw1.7.483.1	56	897	0.8907	21.0933	2e-70	emb|CBJ33234.1|	Nug1, nuclear ribosome-associated GTPase
jgi|Auran1|11777|gw1.10.363.1	156	1059	0.9717	49.7712	2e-68	emb|CAO87823.1|	unnamed protein product
jgi|Auran1|11784|gw1.3.649.1	29	1056	0.4612	9.27862	4e-61	emb|CBN77571.1|	similar to CG7697-PA
jgi|Auran1|11794|gw1.5.767.1	60	1092	0.7344	18.5643	1e-49	ref|YP_004492363.1|	phosphoribosylglycinamide synthetase
jgi|Auran1|11801|gw1.6.668.1	397	1233	0.9797	108.787	6e-67	ref|YP_001978013.1|	cyclopropane-fatty-acyl-phospholipid synthase
jgi|Auran1|11816|gw1.5.769.1	6	963	0.269	2.10511	4e-68	ref|YP_004294321.1|	AFG1 family ATPase
jgi|Auran1|11820|gw1.1.759.1	13	1071	0.3511	4.10112	3e-49	ref|XP_003079100.1|	COG4399: Uncharacterized protein conserved in bacteria (ISS)
jgi|Auran1|1185|gw1.7.69.1	231	1248	0.9888	62.5384	1e-166	emb|CBJ28876.1|	GTPBP1, EF1alpha-like GTPase
jgi|Auran1|11850|gw1.9.321.1	12	798	0.4185	5.08075	5e-78	ref|XP_002193509.1|	PREDICTED: similar to Pseudouridylate synthase 3
jgi|Auran1|11851|gw1.3.653.1	5	744	0.2487	2.27063	6e-25	emb|CBK25344.2|	unnamed protein product
jgi|Auran1|11858|gw1.14.237.1	12	774	0.4147	5.23829	3e-48	emb|CAJ20430.1|	protein phosphatase 2C, putative
jgi|Auran1|11871|gw1.14.238.1	44	939	0.8413	15.832	8e-79	ref|YP_478554.1|	GTPase ObgE
jgi|Auran1|11873|gw1.1.765.1	23	1200	0.29	6.47583	7e-90	gb|AAQ98793.1|	delta-4 fatty acid desaturase
jgi|Auran1|11887|gw1.7.492.1	147	1176	0.9872	42.2337	0	gb|EGB09109.1|	peptidase
jgi|Auran1|11890|gw1.5.775.1	39	1170	0.7607	11.2623	0	gb|EGB10553.1|	peptidase 2
jgi|Auran1|11897|gw1.5.777.1	24	924	0.3171	8.77583	2e-56	emb|CCA20908.1|	transcriptional regulator ATRX putative
jgi|Auran1|119|gw1.11.3.1	12	3753	0.1212	1.08032	1e-157	ref|NP_181013.1|	ABC transporter C family member 2
jgi|Auran1|11902|gw1.7.493.1	1	801	0.0612	0.42181	1e-59	emb|CCA21456.1|	serine/threonine protein kinase putative
jgi|Auran1|11903|gw1.17.212.1	320	828	0.965	130.578	6e-76	ref|XP_657127.1|	protein kinase 2
jgi|Auran1|11909|gw1.18.144.1	19	975	0.5826	6.58412	6e-63	ref|XP_002289172.1|	RNA polymerase
jgi|Auran1|1191|gw1.4.75.1	67	1242	0.562	18.2265	1e-116	ref|XP_002902693.1|	N(2),N(2)-dimethylguanosine tRNA methyltransferase, putative
jgi|Auran1|11912|gw1.5.779.1	189	1131	0.9744	56.461	1e-102	ref|XP_002902399.1|	COP9 signalosome complex subunit, putative
jgi|Auran1|11914|gw1.13.288.1	69	1158	0.8566	20.1321	3e-88	emb|CBJ30106.1|	Similarities to Heat shock protein 70-probable alternative splicing
jgi|Auran1|1193|gw1.3.65.1	32	1359	0.6924	7.95572	1e-108	dbj|BAB30499.1|	unnamed protein product
jgi|Auran1|11961|gw1.45.78.1	2	795	0.1233	0.849986	4e-40	ref|XP_002370147.1|	protein phosphatase 2C, putative
jgi|Auran1|11962|gw1.10.368.1	35	954	0.6635	12.3956	1e-71	ref|XP_002907027.1|	angio-associated migratory cell protein
jgi|Auran1|11971|gw1.15.223.1	1	930	0.0527	0.363301	3e-71	ref|ZP_03788397.1|	TPR repeat domain protein
jgi|Auran1|11974|gw1.3.663.1	8	990	0.3414	2.73026	1e-89	ref|XP_001012928.1|	Papain family cysteine protease containing protein
jgi|Auran1|11978|gw1.1.770.1	1	1071	0.0458	0.315471	0	gb|EGB12499.1|	putative heat shock protein DnaJ
jgi|Auran1|11983|gw1.2.793.1	21	1116	0.4866	6.35776	1e-74	ref|XP_003081355.1|	cysteine desulfurase (ISS)
jgi|Auran1|11991|gw1.2.794.1	54	1164	0.8677	15.6744	2e-82	ref|XP_002288057.1|	aspartate aminotransferase
jgi|Auran1|12010|gw1.4.669.1	2	699	0.0801	0.966723	1e-78	emb|CBN77740.1|	uroporphyrinogen-III C-methyltransferase, putative chloroplast precursor
jgi|Auran1|12024|gw1.15.226.1	1	957	0.0512	0.353051	4e-57	ref|XP_002290732.1|	cyclic nucleotide and voltage-activated ion channel
jgi|Auran1|1204|gw1.12.25.1	55	1563	0.762	11.8892	0	gb|EGB07292.1|	putative selenocysteine-specific elongation factor, selB
jgi|Auran1|12054|gw1.34.93.1	128	753	0.7198	57.4333	2e-63	gb|EKG10135.1|	SAC3/GANP/Nin1/mts3/eIF-3 p25
jgi|Auran1|12055|gw1.5.788.1	3	1047	0.1404	0.968108	8e-62	ref|XP_002999104.1|	HECT E3 ubiquitin ligase, putative
jgi|Auran1|12057|gw1.31.102.1	44	1071	0.7442	13.8807	5e-65	ref|XP_001028008.1|	Sua5/YciO/YrdC/YwlC family protein
jgi|Auran1|1208|gw1.5.75.1	492	1365	0.9663	121.782	0	gb|EGB10152.1|	putative calcium dependent protein kinase
jgi|Auran1|12100|gw1.11.377.1	125	939	0.9883	44.9773	2e-71	ref|XP_002286981.1|	carboxyl-terminal protease
jgi|Auran1|12112|gw1.12.350.1	1742	1101	0.9973	534.577	4e-93	ref|XP_001416499.1|	NhaA family transporter: sodium ion/proton
jgi|Auran1|12123|gw1.4.674.1	78	813	0.925	32.4155	2e-81	ref|XP_002903523.1|	cysteinyl-tRNA synthetase, putative
jgi|Auran1|12131|gw1.2.804.1	3	891	0.165	1.13761	1e-40	emb|CCA23808.1|	CorA Metal Ion Transporter (MIT) Family putative
jgi|Auran1|12141|gw1.10.374.1	49	699	0.9213	23.6847	4e-94	ref|XP_002287036.1|	UDP-galactose:N-acetylgalactosamine-alpha-R beta 1,3-galactosyltransferase
jgi|Auran1|12147|gw1.7.506.1	42	948	0.8323	14.9689	3e-60	gb|EGD80439.1|	radical SAM domain-containing protein
jgi|Auran1|12150|gw1.22.133.1	8	699	0.5064	3.86689	3e-36	ref|ZP_08298468.1|	MORN repeat protein
jgi|Auran1|12151|gw1.129.3.1	13	1104	0.077	3.97854	1e-116	ref|XP_002290445.1|	D-3-phosphoglycerate dehydrogenase
jgi|Auran1|12176|gw1.6.684.1	12	1185	0.2945	3.42146	2e-56	ref|YP_001232711.1|	putative RNA methylase
jgi|Auran1|12227|gw1.2.815.1	2	819	0.1197	0.825078	2e-61	emb|CCA18901.1|	Cation Diffusion Facilitator (CDF) Family putative
jgi|Auran1|12238|gw1.5.800.1	30	984	0.6098	10.3009	1e-45	ref|ZP_04577694.1|	S-adenosylmethionine:tRNA-ribosyltransferase-isomerase
jgi|Auran1|12241|gw1.8.422.1	40	834	0.7722	16.2048	2e-67	ref|XP_002900236.1|	tRNA (guanine-N(1)-)-methyltransferase, putative
jgi|Auran1|12244|gw1.10.377.1	1067	660	0.9939	546.222	1e-160	gb|EGB07880.1|	putative plastid light harvesting protein isoform 45
jgi|Auran1|12246|gw1.7.509.1	21	1077	0.5627	6.58799	1e-103	gb|ABL96301.1|	Bacl-2
jgi|Auran1|12250|gw1.16.232.1	12	816	0.538	4.96867	1e-49	ref|XP_002739867.1|	PREDICTED: WD repeat containing, antisense to TP53-like
jgi|Auran1|12251|gw1.13.292.1	58	939	0.8158	20.8695	1e-123	ref|XP_002904032.1|	fidgetin-like protein
jgi|Auran1|12252|gw1.9.333.1	32	771	0.5357	14.0231	3e-29	ref|XP_001603133.2|	PREDICTED: transmembrane protein 184C-like
jgi|Auran1|12262|gw1.14.251.1	1	630	0.0778	0.536301	5e-53	emb|CBN79728.1|	RecName: Full=Mitogen-activated protein kinase kinase kinase A; AltName: Full=MAPK/ERK kinase 1; Short=MEK kinase 1; Short=MEKK 1; AltName: Full=MAPK/ERK kinase A; Short=MEK kinase A; Short=MEKK A; Sh
jgi|Auran1|12283|gw1.23.158.1	59	717	0.9219	27.8024	7e-51	ref|XP_002895746.1|	tRNA pseudouridine synthase
jgi|Auran1|12320|gw1.13.295.1	11	402	0.7736	9.24519	9e-42	gb|ABQ22421.1|	nucleoside diphosphate kinase 7-like protein
jgi|Auran1|12328|gw1.45.83.1	36	669	0.8729	18.1813	9e-43	gb|EFA76684.1|	putative ATPase
jgi|Auran1|12344|gw1.29.112.1	24	1029	0.5899	7.88034	1e-96	ref|ZP_09052834.1|	tRNA (uracil-5-)-methyltransferase
jgi|Auran1|12350|gw1.22.136.1	146	939	0.8956	52.5335	6e-58	gb|EKF38079.1|	mevalonate kinase, putative
jgi|Auran1|12382|gw1.2.828.1	2	948	0.1034	0.712805	0	gb|EGB12190.1|	di-N-acetyl-chitobiase-like protein
jgi|Auran1|12403|gw1.10.383.1	3	675	0.2178	1.50164	1e-130	gb|EGB07898.1|	putative ABC transporter
jgi|Auran1|12409|gw1.1.810.1	52	993	0.8882	17.6931	1e-68	emb|CBJ32224.1|	MORN repeat variant family protein
jgi|Auran1|12414|gw1.4.687.1	197	1080	0.9472	61.6299	1e-106	ref|XP_002184319.1|	uroporphyrinogen decarboxylase
jgi|Auran1|12429|gw1.17.218.1	21	861	0.662	8.24072	7e-60	ref|XP_002032059.1|	GM26350
jgi|Auran1|1243|gw1.44.2.1	84	1371	0.8767	20.701	1e-136	ref|XP_002904236.1|	kinesin-like protein
jgi|Auran1|12439|gw1.16.237.1	2	702	0.1396	0.962591	6e-51	gb|EGR33796.1|	morn domain repeat protein
jgi|Auran1|12440|gw1.7.511.1	2	693	0.0707	0.975093	1e-120	ref|XP_002502619.1|	udp-galactopyranose mutase
jgi|Auran1|12447|gw1.74.8.1	17	720	0.3236	7.97748	1e-123	emb|CBN74306.1|	biotin synthase
jgi|Auran1|12470|gw1.2.839.1	22	747	0.5622	9.95064	5e-74	emb|CBQ67919.1|	probable MSP1-intra-mitochondrial sorting protein
jgi|Auran1|12473|gw1.2.840.1	711	789	0.9975	304.468	1e-115	emb|CBJ31941.1|	cyclin B2
jgi|Auran1|12476|gw1.31.112.1	1	597	0.0821	0.565946	4e-33	ref|XP_002903411.1|	phosphatidylinositol-4-phosphate 5-kinase, putative
jgi|Auran1|12482|gw1.2.842.1	8	687	0.4993	3.93443	1e-172	gb|EGB11875.1|	putative 3'5'-cyclic nucleotide phosphodiesterase
jgi|Auran1|12494|gw1.23.162.1	16	1059	0.5552	5.10473	3e-83	ref|XP_001691612.1|	aldo/keto reductase
jgi|Auran1|12499|gw1.1.818.1	2	600	0.1633	1.12623	1e-128	gb|EGB12710.1|	O-linked GlcNAc transferase-like protein
jgi|Auran1|12504|gw1.8.426.1	89	891	0.9495	33.749	5e-81	ref|XP_002177348.1|	plastidic triose-phosphate/phosphate translocator
jgi|Auran1|12514|gw1.6.703.1	232	1050	0.9076	74.6531	2e-80	gb|EIE26519.1|	kinesin-domain-containing protein
jgi|Auran1|12519|gw1.1.820.1	151	897	0.9721	56.8766	2e-74	emb|CBJ33275.1|	Triose phosphate/phosphate translocator, non-green plastid, chloroplast precursor (CTPT), C-terminal
jgi|Auran1|12526|gw1.125.4.1	21	915	0.612	7.75438	2e-72	ref|XP_002997878.1|	peptide chain release factor 1
jgi|Auran1|12528|gw1.5.825.1	6	981	0.211	2.06648	1e-76	ref|XP_003384556.1|	PREDICTED: extracellular sulfatase Sulf-2-like
jgi|Auran1|12530|gw1.6.704.1	94	969	0.9659	32.7758	6e-93	ref|YP_005443525.1|	ribosomal RNA large subunit methyltransferase N
jgi|Auran1|12533|gw1.51.49.1	2	501	0.1956	1.34878	1e-28	gb|EJY74330.1|	CAMP-dependent protein kinase, regulatory subunit 1-2
jgi|Auran1|1254|gw1.17.15.1	328	1701	0.9877	65.1506	0	gb|AFJ68659.1|	lysyl-tRNA synthetase, class II, partial
jgi|Auran1|12548|gw1.3.709.1	8	1011	0.3511	2.67355	1e-177	gb|EGB11537.1|	mraW S-adenosyl-L-methionine-dependent methyltransferase-like protein
jgi|Auran1|12561|gw1.2.844.1	197	699	0.98	95.2222	7e-52	ref|XP_001713512.1|	RNA-polymerase sigma factor
jgi|Auran1|12569|gw1.103.3.1	6	1161	0.1929	1.7461	1e-121	ref|ZP_08985784.1|	DSH domain protein
jgi|Auran1|12570|gw1.6.706.1	9	690	0.4696	4.40699	1e-54	ref|XP_003083197.1|	Asparaginyl peptidases (ISS)
jgi|Auran1|12574|gw1.6.707.1	45	939	0.6965	16.1918	8e-90	gb|EIE25274.1|	WD40 repeat-like protein
jgi|Auran1|12582|gw1.7.522.1	197	795	0.9723	83.7237	6e-56	ref|XP_641697.1|	transmembrane protein 184C
jgi|Auran1|12585|gw1.8.431.1	1	954	0.0514	0.354161	5e-72	ref|ZP_09912505.1|	amidohydrolase 2
jgi|Auran1|12587|gw1.45.84.1	2	885	0.1107	0.763547	2e-67	gb|AFD32688.1|	cAMP-dependent protein kinase 1
jgi|Auran1|12619|gw1.35.99.1	20	789	0.6502	8.5645	2e-58	ref|ZP_09508856.1|	silent information regulator protein Sir2
jgi|Auran1|12623|gw1.3.714.1	66	987	0.8764	22.5931	1e-168	gb|EGB11709.1|	putative Zn transporter
jgi|Auran1|12634|gw1.4.698.1	9	903	0.3876	3.36747	8e-48	ref|YP_006556086.1|	malonyl-CoA decarboxylase
jgi|Auran1|12637|gw1.25.147.1	69	687	0.9505	33.9345	8e-62	ref|XP_003814870.1|	PREDICTED: ribonuclease H2 subunit A
jgi|Auran1|12663|gw1.6.711.1	46	780	0.7846	19.9256	1e-53	ref|XP_001739255.1|	myosin light chain kinase
jgi|Auran1|12664|gw1.17.223.1	50	1020	0.8902	16.5622	2e-37	ref|YP_004576422.1|	aspartate-semialdehyde dehydrogenase
jgi|Auran1|12696|gw1.19.152.1	51	708	0.8432	24.3381	2e-73	ref|XP_002905581.1|	cyclin-L1, putative
jgi|Auran1|12712|gw1.8.440.1	4	627	0.2249	2.15547	3e-44	ref|XP_002896574.1|	calcium/calmodulin-dependent protein kinase, putative
jgi|Auran1|12714|gw1.6.714.1	160	702	0.9758	77.0073	4e-59	gb|EFA77686.1|	ABC transporter A family protein
jgi|Auran1|12738|gw1.398.3.1	163	1329	0.8849	41.4392	1e-155	ref|XP_002902888.1|	VAC14 family protein
jgi|Auran1|12783|gw1.6.717.1	16794	906	0.9989	6262.89	3e-62	gb|AAK73277.1|	cellulase
jgi|Auran1|12800|gw1.248.6.1	80	936	0.9626	28.8777	1e-78	ref|YP_002313257.1|	lipoprotein
jgi|Auran1|12803|gw1.5.842.1	25	612	0.7712	13.8019	2e-97	ref|XP_002297090.1|	protease
jgi|Auran1|12804|gw1.8.448.1	4	840	0.2167	1.6089	3e-76	ref|ZP_10601994.1|	putative TIM-barrel fold metal-dependent hydrolase
jgi|Auran1|12817|gw1.1.837.1	6	747	0.324	2.71381	2e-47	ref|XP_003446619.1|	PREDICTED: mitogen-activated protein kinase kinase kinase 2-like
jgi|Auran1|12818|gw1.133.2.1	179	918	0.9434	65.8809	6e-82	emb|CCA24422.1|	protein kinase putative
jgi|Auran1|12834|gw1.25.148.1	4	657	0.2983	2.05704	4e-44	gb|AAC47268.1|	44 kDa regulatory subunit of cAMP-dependent protein kinase
jgi|Auran1|12844|gw1.9.351.1	24	987	0.5826	8.21567	6e-74	ref|XP_002997293.1|	tRNA-dihydrouridine synthase, putative
jgi|Auran1|1287|gw1.23.33.1	50	1251	0.733	13.504	7e-67	ref|XP_002416759.1|	phospholipid:diacylglycerol acyltransferase, putative
jgi|Auran1|12877|gw1.5.850.1	306	960	0.9792	107.696	1e-135	ref|XP_003079574.1|	quinone oxidoreductase (ISS)
jgi|Auran1|12902|gw1.8.451.1	1	996	0.0492	0.339226	1e-121	ref|YP_004584618.1|	cobalamin synthesis protein P47K
jgi|Auran1|12910|gw1.21.191.1	96	894	0.9743	36.2813	1e-140	emb|CBJ31646.1|	MPBQ/MSBQ transferase
jgi|Auran1|12914|gw1.4.710.1	79	948	0.8935	28.1558	1e-75	ref|XP_003218624.1|	PREDICTED: glutaredoxin-3-like
jgi|Auran1|12916|gw1.16.248.1	23	1008	0.5992	7.70933	1e-119	ref|YP_004584618.1|	cobalamin synthesis protein P47K
jgi|Auran1|1293|gw1.2.82.1	201	1479	0.8952	45.9174	1e-136	gb|EGB12461.1|	putative serine/threonine protein kinase
jgi|Auran1|12944|gw1.1.847.1	150	996	0.9649	50.884	1e-126	ref|ZP_07299067.1|	cobalamin synthesis protein/P47K family protein
jgi|Auran1|12951|gw1.3.730.1	4	837	0.233	1.61467	8e-59	emb|CCA20392.1|	animal inward rectifier K channel (IRKC) family protein putative
jgi|Auran1|12956|gw1.23.170.1	28	954	0.5881	9.91651	3e-67	ref|YP_003704346.1|	oxidoreductase domain-containing protein
jgi|Auran1|12957|gw1.2.878.1	41	816	0.69	16.9763	1e-126	ref|XP_002171929.1|	ribosomal RNA assembly protein mis3
jgi|Auran1|1296|gw1.25.19.1	93	1392	0.88	22.5732	1e-81	emb|CCA20488.1|	RNAbinding protein putative
jgi|Auran1|12964|gw1.14.266.1	52	891	0.7228	19.7185	7e-39	ref|YP_002298927.1|	oxidoreductase, zinc-binding dehydrogenase family
jgi|Auran1|12967|gw1.5.853.1	28	930	0.6624	10.1724	2e-36	ref|XP_003725262.1|	PREDICTED: transmembrane protein 231-like
jgi|Auran1|12971|gw1.6.730.1	1	696	0.0704	0.485445	3e-28	ref|XP_504992.1|	YALI0F04422p
jgi|Auran1|12972|gw1.28.130.1	90	930	0.871	32.6971	2e-99	ref|XP_002294199.1|	kinesin motor protein-like protein
jgi|Auran1|12975|gw1.17.230.1	2	1068	0.0918	0.632715	8e-31	gb|EIE22712.1|	AB-hydrolase YheT
jgi|Auran1|12990|gw1.8.454.1	319	816	0.8958	132.084	1e-142	gb|AAT09097.1|	cathepsin Z
jgi|Auran1|13007|gw1.19.157.1	19	825	0.5176	7.78124	3e-56	ref|XP_002292529.1|	myosin light chain kinase
jgi|Auran1|13028|gw1.3.737.1	64	852	0.9648	25.3799	2e-78	gb|EGG15034.1|	glycosyltransferase
jgi|Auran1|13029|gw1.9.355.1	2	792	0.1237	0.853206	8e-61	ref|XP_002997807.1|	cAMP-dependent protein kinase regulatory subunit, putative
jgi|Auran1|13083|gw1.4.720.1	59	840	0.8524	23.7313	4e-93	ref|XP_003074294.1|	putative exopolyphosphatase (ISS)
jgi|Auran1|1309|gw1.16.15.1	159	1095	0.9224	49.0605	5e-94	ref|NP_001089410.1|	myotubularin
jgi|Auran1|13102|gw1.17.238.1	8	612	0.5915	4.4166	9e-33	ref|NP_991151.2|	scavenger mRNA-decapping enzyme DcpS
jgi|Auran1|13109|gw1.2.890.1	22	984	0.5518	7.55399	1e-50	ref|ZP_01743087.1|	histone deacetylase family protein
jgi|Auran1|13121|gw1.7.552.1	10	936	0.39	3.60972	8e-72	gb|ACL14809.1|	cAMP-dependent protein kinase catalytic subunit 2
jgi|Auran1|13138|gw1.9.359.1	249	867	0.9527	97.0352	3e-45	ref|XP_793972.3|	PREDICTED: dehydrogenase/reductase SDR family member 12-like
jgi|Auran1|13143|gw1.18.163.1	66	1008	0.8571	22.1224	3e-74	ref|YP_002512294.1|	proline iminopeptidase
jgi|Auran1|13162|gw1.3.744.1	10	582	0.4399	5.80532	2e-29	gb|EFA81640.1|	ankyrin repeat-containing protein
jgi|Auran1|13173|gw1.6.743.1	25	957	0.6228	8.82627	0	gb|EGB09487.1|	sideroflexin 5-like protein
jgi|Auran1|13174|gw1.1.860.1	7	849	0.2497	2.78573	0	gb|EGB12502.1|	putative DNA polymerase B
jgi|Auran1|13176|gw1.6.744.1	20	636	0.6981	10.6248	3e-69	ref|XP_003078080.1|	unnamed protein product
jgi|Auran1|13177|gw1.62.3.1	2	657	0.1492	1.02852	8e-26	ref|XP_002431503.1|	enzymatic polyprotein; Endonuclease; Reverse transcriptase, putative
jgi|Auran1|13178|gw1.5.862.1	161	873	0.9737	62.3104	2e-45	ref|XP_394955.3|	PREDICTED: ribosomal protein S6 kinase alpha-3 isoform 1
jgi|Auran1|13179|gw1.7.555.1	43	687	0.8908	21.1476	2e-66	ref|ZP_01730697.1|	erthyrocyte band 7 integral membrane protein, protein 7.2B, stomatin
jgi|Auran1|1318|gw1.2.86.1	53	1554	0.722	11.5232	1e-106	ref|YP_002377141.1|	FAD dependent oxidoreductase
jgi|Auran1|13185|gw1.3.747.1	1	597	0.0821	0.565946	1e-31	ref|YP_002840971.1|	ankyrin
jgi|Auran1|13189|gw1.5.863.1	9	909	0.3487	3.34524	1e-38	gb|EEH50381.1|	sulfate transporter
jgi|Auran1|13204|gw1.12.385.1	10	768	0.3034	4.39934	5e-46	ref|YP_003561532.1|	2,5-diketo-D-gluconic acid reductase A
jgi|Auran1|13221|gw1.16.257.1	121	936	0.9808	43.6776	3e-80	ref|YP_379456.1|	thioredoxin reductase
jgi|Auran1|13224|gw1.7.559.1	115	831	0.9904	46.7569	5e-32	ref|ZP_05413747.1|	putative epimerase/reductase
jgi|Auran1|13232|gw1.3.750.1	9	732	0.4112	4.15413	4e-41	emb|CCH95474.1|	Uncharacterized oxidoreductase At1g06690, chloroplastic
jgi|Auran1|13259|gw1.13.324.1	1	693	0.0707	0.487546	1e-147	gb|EGB06938.1|	putative ABC transporter
jgi|Auran1|1326|gw1.8.43.1	4	1065	0.1784	1.26899	1e-100	emb|CBN78194.1|	flagellar associated protein
jgi|Auran1|13263|gw1.14.279.1	33	786	0.7608	14.1854	6e-47	ref|ZP_04670158.1|	oxidoreductase-aldo/keto reductase family
jgi|Auran1|13267|gw1.7.561.1	10	852	0.3662	3.96561	1e-47	ref|NP_435502.1|	ornithine cyclodeaminase
jgi|Auran1|1327|gw1.35.16.1	8	1494	0.249	1.80921	0	gb|EGB04410.1|	putative arylsulfatase
jgi|Auran1|13271|gw1.12.391.1	309	774	0.9819	134.886	1e-51	pdb|4G31|A	Chain A, Crystal Structure Of Gsk6414 Bound To Perk (R587-R1092, Delete A660- T867) At 2.28 A Resolution
jgi|Auran1|13281|gw1.23.174.1	35	726	0.854	16.2885	6e-55	ref|XP_788498.1|	PREDICTED: calcineurin-like phosphoesterase domain-containing protein 1-like
jgi|Auran1|13292|gw1.4.737.1	1	741	0.0661	0.455964	2e-30	ref|YP_004155406.1|	alpha/beta hydrolase folD-3 domain-containing protein
jgi|Auran1|13301|gw1.29.124.1	13	885	0.452	4.96306	2e-28	emb|CBJ33050.1|	Aryl sulfotransferase
jgi|Auran1|13311|gw1.4.740.1	11	519	0.6012	7.16101	2e-24	ref|YP_002840971.1|	ankyrin
jgi|Auran1|13322|gw1.12.392.1	17	720	0.6292	7.97748	1e-71	ref|NP_173559.1|	uncharacterized protein
jgi|Auran1|13348|gw1.4.744.1	57	816	0.8051	23.6012	4e-75	emb|CCA24586.1|	unnamed protein product
jgi|Auran1|13365|gw1.6.753.1	61	852	0.9214	24.1902	3e-47	gb|AAC38954.1|	mannitol-1-phosphatase
jgi|Auran1|13369|gw1.16.259.1	6	912	0.2379	2.22283	1e-52	ref|NP_254278.1|	arylsulfatase B precursor
jgi|Auran1|13379|gw1.16.260.1	1	531	0.0923	0.636289	1e-71	emb|CBJ26936.1|	Rab32A, RAB family GTPase
jgi|Auran1|13380|gw1.1.876.1	56	843	0.8992	22.4445	2e-52	emb|CCD16667.1|	unnamed protein product
jgi|Auran1|13383|gw1.7.564.1	32	783	0.7561	13.8082	8e-85	emb|CBN74489.1|	Possible a2??蝮阩dependent protein kinase, EF-Hand protein superfamily
jgi|Auran1|13413|gw1.6.758.1	11	789	0.4715	4.71048	1e-51	ref|ZP_02188671.1|	carboxyvinyl-carboxyphosphonate phosphorylmutase
jgi|Auran1|13416|gw1.1.880.1	1	480	0.1021	0.703895	4e-58	ref|XP_002897259.1|	metalloprotease family M16A, putative
jgi|Auran1|13431|gw1.5.880.1	7	861	0.338	2.74691	2e-54	ref|ZP_09486183.1|	ABC transporter periplasmic solute-binding protein
jgi|Auran1|13433|gw1.6.761.1	2	639	0.1534	1.05749	2e-39	ref|XP_002969808.1|	ATP-binding cassette transporter
jgi|Auran1|13438|gw1.2.914.1	29	789	0.9062	12.4185	8e-45	ref|XP_003062007.1|	voltage-gated ion channel superfamily
jgi|Auran1|13446|gw1.9.368.1	29	885	0.7322	11.0714	8e-76	ref|ZP_02190899.1|	Phenazine biosynthesis PhzC/PhzF protein
jgi|Auran1|13453|gw1.6.763.1	2132	525	0.9981	1372.07	1e-128	gb|EGB09834.1|	putative plastid light harvesting protein isoform 33
jgi|Auran1|1346|gw1.22.24.1	151	1212	0.9332	42.0943	1e-101	ref|XP_001694445.1|	O-acetyltransferase-related protein
jgi|Auran1|13477|gw1.1.886.1	49	687	0.8967	24.0984	4e-30	ref|NP_001061897.1|	Os08g0439100
jgi|Auran1|13488|gw1.1.888.1	21	882	0.6542	8.04451	8e-50	emb|CBJ31536.1|	photolyase 1
jgi|Auran1|13493|gw1.8.469.1	1	666	0.0736	0.507312	1e-66	gb|ACV21066.1|	fatty acid elongase
jgi|Auran1|13498|gw1.34.106.1	13	783	0.5543	5.60958	2e-58	emb|CBN74406.1|	Predicted hydrolases or acyltransferases (alpha/beta hydrolase superfamily)
jgi|Auran1|13505|gw1.7.568.1	108	765	0.9111	47.6992	1e-106	emb|CBN74971.1|	chloroplast dimethyladenosine synthase (Partial)
jgi|Auran1|13518|gw1.6.768.1	26	648	0.7006	13.5565	1e-28	gb|EIM21694.1|	SET domain-containing protein
jgi|Auran1|13525|gw1.9.372.1	18	576	0.7656	10.5584	1e-27	ref|YP_002432269.1|	temperature sensitive supressor-like protein
jgi|Auran1|1353|gw1.12.28.1	13	1569	0.3085	2.79943	2e-73	gb|EFQ26654.1|	phytoene desaturase
jgi|Auran1|13553|gw1.5.888.1	15	711	0.5401	7.12805	2e-48	ref|XP_003384424.1|	PREDICTED: sulfotransferase 1C2A-like
jgi|Auran1|13576|gw1.4.757.1	5	360	0.4472	4.69263	5e-25	pdb|1N0R|A	Chain A, 4ank: A Designed Ankyrin Repeat Protein With Four Identical Consensus Repeats
jgi|Auran1|13578|gw1.3.766.1	70	552	0.8569	42.8458	8e-72	ref|XP_002997057.1|	pre-mRNA-splicing factor ISY1
jgi|Auran1|13581|gw1.9.375.1	23	645	0.693	12.0481	1e-22	ref|ZP_10526058.1|	putative lipoprotein
jgi|Auran1|13582|gw1.30.106.1	1	816	0.06	0.414056	2e-37	ref|XP_002898828.1|	F-actin-capping protein subunit alpha, putative
jgi|Auran1|13593|gw1.6.771.1	2	633	0.1548	1.06752	1e-38	emb|CAQ13898.1|	novel protein similar to vertebrate ATP-binding cassette, sub-family A (ABC1), member 4 (ABCA4)
jgi|Auran1|13597|gw1.16.264.1	28	501	0.8463	18.8829	1e-27	gb|EGD79944.1|	camp-dependent protein kinase type I-beta regulatory subunit
jgi|Auran1|13600|gw1.5.891.1	253	729	0.9588	117.258	1e-154	gb|EGB10348.1|	putative ABC transporter, partial
jgi|Auran1|13608|gw1.25.157.1	26	696	0.6652	12.6216	3e-77	ref|XP_002175777.1|	ATPase family AAA domain-containing protein
jgi|Auran1|13618|gw1.55.40.1	2	549	0.1093	1.23085	8e-36	gb|EIE23648.1|	kinesin-domain-containing protein, partial
jgi|Auran1|13624|gw1.1.897.1	28	825	0.8048	11.4671	7e-54	ref|YP_006445090.1|	Fe-S oxidoreductase
jgi|Auran1|13628|gw1.10.409.1	12	807	0.4572	5.02408	4e-46	ref|ZP_09443586.1|	Glyoxal reductase
jgi|Auran1|13629|gw1.13.336.1	6	411	0.2847	4.9324	4e-14	ref|ZP_01691242.1|	leucine-rich repeat containing protein
jgi|Auran1|13633|gw1.9.377.1	18	681	0.6344	8.93047	1e-166	gb|EGB08414.1|	putative ABC transporter, partial
jgi|Auran1|13634|gw1.10.410.1	1	606	0.0809	0.557541	3e-68	ref|XP_003517475.1|	PREDICTED: putative phosphoglycerate mutase DET1-like
jgi|Auran1|13646|gw1.21.200.1	8	717	0.3096	3.76981	1e-149	gb|EGB05549.1|	methyltransferase-like protein
jgi|Auran1|13668|gw1.7.571.1	1	768	0.0638	0.439934	0	gb|EGB09291.1|	putative endo-beta-1,3-1,4 glucanase
jgi|Auran1|13671|gw1.9.378.1	2	705	0.0738	0.958495	5e-80	ref|NP_441899.1|	peptide chain release factor 2
jgi|Auran1|13675|gw1.12.404.1	67	729	0.8368	31.0525	0	gb|EGB07502.1|	putative endo-beta-1,3-1,4 glucanase
jgi|Auran1|13690|gw1.4.769.1	78	693	0.9711	38.0286	7e-45	ref|XP_003112542.1|	CRE-CRN-2 protein
jgi|Auran1|13698|gw1.6.778.1	31	696	0.6911	15.0488	2e-45	ref|YP_003071848.1|	pirin
jgi|Auran1|13701|gw1.19.166.1	12	669	0.1749	6.06044	3e-49	ref|ZP_03115192.1|	stage V sporulation protein K
jgi|Auran1|13713|gw1.23.185.1	131	762	0.9619	58.0852	1e-76	ref|XP_002896716.1|	syntaxin, putative
jgi|Auran1|13714|gw1.1.901.1	16	384	0.6432	14.0779	8e-24	ref|ZP_08134348.1|	TPR repeat protein
jgi|Auran1|13753|gw1.2.937.1	3	807	0.14	1.25602	9e-59	gb|EGS37428.1|	glyoxal reductase
jgi|Auran1|13754|gw1.17.254.1	10	519	0.7322	6.51001	3e-23	gb|EFW18881.1|	dynamin GTPase
jgi|Auran1|13761|gw1.7.575.1	9	675	0.4237	4.50493	2e-47	emb|CCA19243.1|	methyltransferase domaincontaining protein putative
jgi|Auran1|13764|gw1.644.3.1	25	1029	0.3003	8.20869	0	ref|XP_002998211.1|	ribonucleoside-diphosphate reductase large subunit
jgi|Auran1|13765|gw1.6.781.1	27	753	0.7224	12.1148	7e-62	ref|XP_002178387.1|	reductase with NAD or NADP as acceptor
jgi|Auran1|13767|gw1.11.418.1	103	807	0.8711	43.1234	1e-101	ref|YP_005442114.1|	putative prephenate dehydratase
jgi|Auran1|13789|gw1.4.776.1	4	636	0.2311	2.12497	1e-37	gb|EJY74228.1|	ParA multi-domain protein
jgi|Auran1|13803|gw1.6.785.1	25	321	0.9097	26.3138	1e-12	emb|CBL80609.1|	protein containing DUF124
jgi|Auran1|13838|gw1.25.161.1	141	816	0.989	58.3819	7e-70	emb|CBN74067.1|	translation initiation factor eIF3 f subunit
jgi|Auran1|13844|gw1.14.282.1	1	714	0.0686	0.473207	7e-45	ref|ZP_09137847.1|	carboxylesterase type B, partial
jgi|Auran1|13851|gw1.18.174.1	104	522	0.931	67.315	5e-19	ref|XP_420715.2|	PREDICTED: DCN1-like protein 4 isoform 2
jgi|Auran1|13853|gw1.6.786.1	47	255	0.9451	62.274	5e-56	gb|EGB09518.1|	TPR-containing protein
jgi|Auran1|1387|gw1.21.26.1	23	1596	0.4242	4.86905	8e-70	emb|CBJ25521.1|	similar to xylulokinase homolog
jgi|Auran1|13917|gw1.6.792.1	3	804	0.1828	1.26071	6e-80	ref|ZP_11130960.1|	L-aspartate dehydrogenase
jgi|Auran1|13918|gw1.5.911.1	110	747	0.8969	49.7532	6e-81	gb|EIE22690.1|	kinase-like protein, partial
jgi|Auran1|13930|gw1.6.795.1	153	642	0.9782	80.5203	4e-65	ref|XP_002906211.1|	mRNA decapping enzyme
jgi|Auran1|13936|gw1.4.781.1	327	705	0.9348	156.714	4e-52	ref|ZP_09247521.1|	integral membrane protein
jgi|Auran1|13949|gw1.12.420.1	5	690	0.2435	2.44833	2e-25	ref|XP_002294499.1|	mitochondrial carrier protein
jgi|Auran1|13960|gw1.12.421.1	10	498	0.6687	6.78453	6e-45	emb|CCA22575.1|	inositol polyphosphate 5phosphatase putative
jgi|Auran1|13974|gw1.3.782.1	21	516	0.8217	13.7505	2e-43	ref|NP_199579.1|	uncharacterized protein
jgi|Auran1|13977|gw1.7.585.1	4	657	0.2603	2.05704	5e-86	emb|CBN79249.1|	WD repeat protein
jgi|Auran1|13990|gw1.28.135.1	13	738	0.4797	5.95163	4e-38	ref|ZP_01085298.1|	putative ABC transporter, inner membrane subunit
jgi|Auran1|14005|gw1.1.918.1	2	753	0.1129	0.897396	1e-82	gb|EGZ17828.1|	phosphglycerate mutase
jgi|Auran1|14007|gw1.11.427.1	7	783	0.424	3.02055	3e-92	ref|XP_002502394.1|	DNA glycosylase
jgi|Auran1|14012|gw1.6.798.1	33	627	0.8389	17.7826	2e-22	ref|ZP_09751048.1|	TIGR00266 family protein
jgi|Auran1|14019|gw1.8.489.1	8	474	0.346	5.70244	8e-17	ref|XP_003908432.1|	PREDICTED: potassium channel subfamily K member 3
jgi|Auran1|14036|gw1.6.801.1	32	705	0.7092	15.3359	1e-30	ref|ZP_04164801.1|	Protein containing DUF124
jgi|Auran1|14060|gw1.12.425.1	24	663	0.7029	12.2306	2e-78	ref|ZP_03989632.1|	ATP-dependent metalloprotease ftsH
jgi|Auran1|14064|gw1.2.964.1	98	378	0.9762	87.5958	3e-39	ref|XP_002904936.1|	cyclin-Y-like protein
jgi|Auran1|14079|gw1.16.273.1	8	516	0.4535	5.23829	2e-26	gb|EKE41841.1|	Rho guanine nucleotide exchange factor, putative
jgi|Auran1|14095|gw1.2.968.1	31	720	0.8264	14.5472	3e-96	ref|XP_002782938.1|	dolichol phosphate mannose synthase, putative
jgi|Auran1|14101|gw1.73.5.1	6	693	0.3232	2.92528	4e-25	ref|YP_002007418.1|	short-chain dehydrogenase/reductase sdr
jgi|Auran1|14117|gw1.28.138.1	37	552	0.8641	22.6471	3e-31	gb|EGG22030.1|	allantoinase
jgi|Auran1|14124|gw1.17.266.1	23	621	0.8841	12.5137	1e-23	ref|NP_001122677.1|	Protein PXL-1, isoform c
jgi|Auran1|14127|gw1.9.392.1	10	639	0.7042	5.28747	2e-40	gb|ADY44825.1|	Endonuclease III-like protein 1
jgi|Auran1|14129|gw1.1.929.1	8	738	0.3794	3.66254	5e-34	gb|ADO27826.1|	15-hydroxyprostaglandin dehydrogenase (NAD)
jgi|Auran1|14133|gw1.1.930.1	10	561	0.4973	6.02263	1e-132	gb|EGB13117.1|	putative plastid light harvesting protein isoform 37
jgi|Auran1|14137|gw1.3.791.1	5	684	0.3363	2.46981	8e-46	ref|ZP_09428973.1|	putative HpcH/HpaI aldolase family protein; 2,4-dihydroxyhept-2-ene-1,7-dioic acid aldolase (HHED aldolase)
jgi|Auran1|14145|gw1.3.792.1	66	522	0.9444	42.7191	8e-36	gb|ADD19029.1|	Rab GTPase interacting factor
jgi|Auran1|14167|gw1.2.978.1	17	534	0.6273	10.7561	1e-33	ref|XP_003762941.1|	PREDICTED: DNA polymerase iota-like, partial
jgi|Auran1|14185|gw1.345.7.1	23	921	0.4799	8.43757	1e-139	ref|XP_002287622.1|	lipoic acid synthetase
jgi|Auran1|14200|gw1.8.497.1	33	639	0.8419	17.4487	8e-49	ref|XP_002020564.1|	GL14062
jgi|Auran1|14206|gw1.5.939.1	19	615	0.7545	10.4382	8e-48	gb|EEE28232.1|	D-3-phosphoglycerate dehydrogenase, putative
jgi|Auran1|14207|gw1.2.981.1	19	765	0.5516	8.39153	4e-66	ref|YP_001235511.1|	short-chain dehydrogenase/reductase SDR
jgi|Auran1|14209|gw1.2.982.1	20	690	0.5797	9.79332	2e-44	gb|EFW45102.1|	vacuolar-sorting protein SNF8
jgi|Auran1|14212|gw1.2.983.1	52	654	0.9159	26.8642	6e-64	emb|CCC95776.1|	unnamed protein product
jgi|Auran1|14230|gw1.5.941.1	56	747	0.822	25.3289	1e-34	ref|XP_001308850.1|	TKL family protein kinase
jgi|Auran1|14236|gw1.2.985.1	49	741	0.8583	22.3423	3e-39	emb|CBY20423.1|	unnamed protein product
jgi|Auran1|1424|gw1.9.51.1	7	1494	0.178	1.58306	1e-90	ref|XP_001917185.2|	PREDICTED: sodium/calcium exchanger 2-like
jgi|Auran1|14273|gw1.5.947.1	8	477	0.566	5.66658	6e-37	ref|ZP_10768897.1|	proteasome subunit alpha
jgi|Auran1|14278|gw1.14.294.1	52	753	0.9349	23.3323	2e-47	ref|XP_003056403.1|	zinc permease family
jgi|Auran1|14287|gw1.190.3.1	31	801	0.2634	13.0761	1e-125	ref|XP_002903616.1|	kinesin-like protein
jgi|Auran1|14303|gw1.6.811.1	1	516	0.095	0.654786	8e-25	ref|YP_560391.1|	glycosyl transferase
jgi|Auran1|1432|gw1.12.32.1	15	1569	0.3843	3.23011	1e-83	ref|XP_002286667.1|	ABC transporter
jgi|Auran1|14330|gw1.280.7.1	64	1092	0.3434	19.8019	0	ref|XP_002502619.1|	udp-galactopyranose mutase
jgi|Auran1|14339|gw1.1.943.1	114	720	0.7639	53.496	1e-117	gb|EGB12493.1|	putative FeS assembly protein
jgi|Auran1|14350|gw1.34.109.1	15	609	0.6585	8.32191	1e-47	gb|EJY81406.1|	Tubulin-tyrosine ligase family protein
jgi|Auran1|14357|gw1.7.595.1	26	435	0.846	20.1945	6e-38	emb|CBJ27202.1|	MORN repeat-containing protein
jgi|Auran1|14358|gw1.3.800.1	31	486	0.9362	21.5514	2e-19	emb|CBA71725.1|	conserved Sel1 repeat protein
jgi|Auran1|14373|gw1.58.68.1	1	501	0.0978	0.67439	1e-23	ref|ZP_04578652.1|	Sel1 repeat-containing protein
jgi|Auran1|14382|gw1.3.801.1	100	507	0.9704	66.6409	8e-52	ref|XP_816637.1|	ubiquitin hydrolase
jgi|Auran1|14383|gw1.7.596.1	17	366	0.6339	15.6934	5e-20	ref|XP_002785978.1|	chaperone protein DnaJ, putative
jgi|Auran1|14392|gw1.3.803.1	6	690	0.3232	2.938	4e-52	ref|YP_002505319.1|	amino acid adenylation protein
jgi|Auran1|14396|gw1.26.174.1	296	579	0.9948	172.728	6e-25	emb|CBJ26302.1|	Heat shock protein 40 like protein
jgi|Auran1|14403|gw1.13.350.1	27	639	0.6463	14.2762	1e-158	gb|EGB06946.1|	putative 2OG-Fe(II) oxidoreductase like-protein
jgi|Auran1|14407|gw1.3.805.1	237	513	0.9981	156.092	7e-52	gb|EGB06946.1|	putative 2OG-Fe(II) oxidoreductase like-protein
jgi|Auran1|14410|gw1.4.804.1	24	507	0.854	15.9938	2e-16	ref|ZP_05061131.1|	3-hydroxybutyryl-CoA dehydratase, putative
jgi|Auran1|14444|gw1.13.351.1	4	516	0.3275	2.61914	2e-38	gb|EFW43269.1|	Ogfod2 protein
jgi|Auran1|14446|gw1.6.819.1	5	513	0.3977	3.29308	4e-24	gb|EFA83480.1|	WD40 repeat-containing protein
jgi|Auran1|14447|gw1.10.445.1	50	669	0.9537	25.2518	5e-24	gb|EIE19834.1|	DUF28-domain-containing protein
jgi|Auran1|14460|gw1.4.806.1	77	597	0.8325	43.5778	9e-63	ref|NP_001234511.1|	plastid quinol oxidase
jgi|Auran1|14468|gw1.29.130.1	36	708	0.7246	17.1798	1e-54	ref|ZP_06188997.1|	short chain dehydrogenase/reductase family oxidoreductase
jgi|Auran1|14487|gw1.13.352.1	14	492	0.7703	9.61417	5e-34	ref|ZP_09670322.1|	tRNA/rRNA methyltransferase (SpoU)
jgi|Auran1|14493|gw1.3.810.1	196	462	0.9675	143.339	3e-91	emb|CBJ33336.1|	eukaryotic initiation factor 2 beta subunit
jgi|Auran1|14498|gw1.34.110.1	10	597	0.5276	5.65946	2e-36	ref|XP_002906112.1|	protein kinase
jgi|Auran1|14519|gw1.5.957.1	217	558	0.991	131.394	1e-94	emb|CCA15308.1|	splicing factor U2AF 35 kDa subunit putative
jgi|Auran1|14540|gw1.1.952.1	54	543	0.9521	33.6003	4e-38	ref|XP_002287046.1|	dubious peptide deformylase
jgi|Auran1|14567|gw1.24.157.1	377	444	0.991	286.885	2e-37	emb|CBJ32843.1|	tetrapyrrole-binding protein
jgi|Auran1|14595|gw1.21.215.1	2428	600	0.99	1367.25	1e-145	gb|EGB05558.1|	putative plastid light harvesting protein isoform 30
jgi|Auran1|14638|gw1.29.133.1	3879	543	0.9982	2413.62	1e-129	gb|EGB04815.1|	putative plastid light harvesting protein isoform 24
jgi|Auran1|14641|gw1.45.99.1	36	474	0.9536	25.661	1e-15	ref|ZP_08134348.1|	TPR repeat protein
jgi|Auran1|14644|gw1.28.146.1	178	642	0.9704	93.6772	3e-87	ref|XP_002291800.1|	phosphoglycerate mutase
jgi|Auran1|14652|gw1.19.177.1	14	480	0.7542	9.85453	1e-31	emb|CCD60451.1|	proteasome subunit alpha 2 (T01 family)
jgi|Auran1|14663|gw1.22.159.1	78	321	0.9875	82.0991	4e-24	ref|XP_002902218.1|	ubiquitin-conjugating enzyme E2, putative
jgi|Auran1|14671|gw1.12.454.1	2	414	0.1329	1.63222	1e-73	gb|EGB02494.1|	putative Guanidinoacetate N-methyltransferase
jgi|Auran1|14688|gw1.10.453.1	39	576	0.75	22.8766	3e-41	ref|XP_002769785.1|	2-deoxyglucose-6-phosphate phosphatase, putative
jgi|Auran1|14720|gw1.12.456.1	1196	534	0.9944	756.727	1e-128	gb|EGB07306.1|	putative plastid light harvesting protein isoform 27
jgi|Auran1|14730|gw1.6.825.1	149	603	0.9934	83.4868	2e-25	ref|XP_002908600.1|	dysferlin-like protein
jgi|Auran1|14741|gw1.7.607.1	24	399	0.8321	20.323	4e-20	ref|ZP_05977698.1|	Sel1 repeat protein
jgi|Auran1|14747|gw1.3.813.1	18	645	0.2155	9.42892	4e-50	dbj|BAF57614.1|	snRNP70K protein
jgi|Auran1|14749|gw1.2.1017.1	2	444	0.1959	1.52194	2e-30	ref|XP_788965.1|	PREDICTED: poly(U)-specific endoribonuclease-A-like isoform 2
jgi|Auran1|14750|gw1.5.962.1	36	393	0.9669	30.9499	3e-20	gb|EGF25847.1|	dual specificity protein phosphatase family protein
jgi|Auran1|14766|gw1.6.827.1	2	660	0.1485	1.02385	1e-27	ref|NP_001024842.1|	Protein KIN-2, isoform b
jgi|Auran1|14776|gw1.14.300.1	11	393	0.8295	9.45691	2e-37	gb|AAP79185.1|	plastid protein SufE
jgi|Auran1|14787|gw1.7.608.1	25	426	0.9014	19.828	1e-20	ref|ZP_05320117.1|	TPR repeat protein
jgi|Auran1|1481|gw1.5.95.1	13	1134	0.4621	3.87328	0	gb|EGB10131.1|	putative arylsulfatase
jgi|Auran1|1482|gw1.28.10.1	196	1233	0.9716	53.7084	1e-66	gb|EJY88044.1|	SNF2 family N-terminal domain containing protein
jgi|Auran1|14836|gw1.35.113.1	6	579	0.4421	3.50124	8e-22	ref|ZP_11089970.1|	HAD-superfamily hydrolase
jgi|Auran1|14858|gw1.2.1028.1	3051	552	0.9783	1867.46	1e-122	gb|EGB12138.1|	putative plastid light harvesting protein isoform 16
jgi|Auran1|14864|gw1.2.1030.1	31	477	0.9392	21.958	8e-38	emb|CCC55868.1|	RxLR effector candidate precursor, partial
jgi|Auran1|14865|gw1.13.359.1	2	552	0.1775	1.22417	1e-30	ref|XP_002408101.1|	calcium-dependent cysteine protease, putative
jgi|Auran1|14886|gw1.5.967.1	8	558	0.4373	4.84401	2e-35	ref|YP_005301103.1|	ATP-dependent RNA helicase RhlE
jgi|Auran1|14888|gw1.1.976.1	27	399	0.9348	22.8634	1e-18	ref|YP_002840971.1|	ankyrin
jgi|Auran1|14928|gw1.6.836.1	45	546	0.8974	27.8464	1e-36	emb|CCA85118.1|	putative Prolyl 4-hydroxylase alpha subunit
jgi|Auran1|1493|gw1.13.35.1	94	1323	0.6198	24.0059	2e-84	ref|NP_001071886.1|	EFHC2 protein
jgi|Auran1|14945|gw1.23.203.1	120	651	0.9724	62.2801	1e-35	gb|EKF73854.1|	hemolysin III-like protein
jgi|Auran1|14950|gw1.12.461.1	24	573	0.7068	14.1516	6e-38	ref|XP_003383307.1|	PREDICTED: 3'-5' exoribonuclease 1-like
jgi|Auran1|14958|gw1.6.839.1	50	534	0.9307	31.6357	1e-46	ref|XP_002906814.1|	50S ribosomal protein L4
jgi|Auran1|14993|gw1.3.826.1	117	633	0.97	62.4498	7e-49	ref|YP_634472.1|	maleylacetoacetate isomerase
jgi|Auran1|14994|gw1.12.462.1	162	687	0.9782	79.6723	1e-35	ref|XP_829573.1|	1-acyl-sn-glycerol-3-phosphate acyltransferase protein
jgi|Auran1|14995|gw1.13.367.1	8	639	0.313	4.22998	8e-33	ref|XP_002904713.1|	tenascin-like protein
jgi|Auran1|15004|gw1.31.128.1	26	498	0.7831	17.6398	3e-47	ref|ZP_05030141.1|	signal peptidase I
jgi|Auran1|15008|gw1.14.305.1	7	534	0.294	4.429	2e-44	gb|AAD17310.1|	solute carrier protein
jgi|Auran1|15016|gw1.38.102.1	38	546	0.4304	23.5147	2e-32	emb|CAI72668.1|	kinesin family member 3a
jgi|Auran1|15032|gw1.55.45.1	5	663	0.3575	2.54804	2e-33	ref|ZP_01168154.1|	RluA protein
jgi|Auran1|15035|gw1.6.847.1	10	408	0.6127	8.28112	3e-25	ref|XP_002289147.1|	imidazoleglycerol-phosphate dehydratase
jgi|Auran1|15038|gw1.3.832.1	3	483	0.3043	2.09857	4e-32	gb|EHR75624.1|	riboflavin biosynthesis protein RibD
jgi|Auran1|1504|gw1.29.16.1	25	1392	0.5402	6.06806	1e-121	gb|EGZ09310.1|	family 47 glycoside hydrolase
jgi|Auran1|15050|gw1.5.973.1	103	240	0.9792	145.002	1e-17	ref|ZP_08119608.1|	helicase
jgi|Auran1|15075|gw1.23.206.1	132	513	0.9981	86.9372	7e-25	gb|AAD17310.1|	solute carrier protein
jgi|Auran1|15079|gw1.8.522.1	9	462	0.5519	6.58187	1e-39	ref|XP_003082714.1|	unnamed protein product
jgi|Auran1|1508|gw1.4.99.1	2	1473	0.0665	0.45875	3e-90	gb|EKG17418.1|	Bicarbonate transporter protein
jgi|Auran1|15080|gw1.2.1041.1	123	642	0.9704	64.732	7e-48	ref|YP_731484.1|	fructose-6-phosphate aldolase
jgi|Auran1|15084|gw1.4.830.1	7	390	0.7256	6.06433	1e-23	ref|ZP_08134348.1|	TPR repeat protein
jgi|Auran1|15088|gw1.1.995.1	37	666	0.7913	18.7705	3e-59	ref|ZP_10318376.1|	orotate phosphoribosyltransferase
jgi|Auran1|15090|gw1.5.977.1	7	411	0.5669	5.75447	5e-18	gb|EGB02948.1|	expressed protein
jgi|Auran1|15092|gw1.69.25.1	4	408	0.2623	3.31245	5e-22	ref|ZP_05320117.1|	TPR repeat protein
jgi|Auran1|15095|gw1.10.460.1	161	402	0.9776	135.316	5e-19	ref|ZP_08685957.1|	TPR repeat protein
jgi|Auran1|15101|gw1.218.6.1	378	633	0.981	201.761	5e-97	ref|XP_002184461.1|	methionine synthase
jgi|Auran1|15117|gw1.1.1000.1	188	438	0.6142	145.022	1e-105	gb|EGB12765.1|	putative plastid light harvesting protein isoform 40
jgi|Auran1|15150|gw1.10.463.1	5	387	0.2894	4.36524	6e-22	ref|XP_003383754.1|	PREDICTED: calcium-binding mitochondrial carrier protein SCaMC-1-like
jgi|Auran1|15156|gw1.23.207.1	9	654	0.4312	4.64958	4e-46	ref|XP_002295889.1|	cytoplasmic dynein heavy chain-like protein
jgi|Auran1|15166|gw1.20.216.1	1	474	0.1034	0.712805	1e-58	emb|CAF93550.1|	unnamed protein product
jgi|Auran1|15170|gw1.5.981.1	246	438	0.6096	189.762	1e-105	gb|EGB10525.1|	putative plastid light harvesting protein isoform 17
jgi|Auran1|1519|gw1.3.96.1	70	1281	0.8681	18.4628	2e-74	emb|CCA21361.1|	DEAD/DEAH box RNA helicase putative
jgi|Auran1|15190|gw1.52.57.1	178	447	0.9888	134.543	7e-18	emb|CBY35891.1|	unnamed protein product
jgi|Auran1|15199|gw1.18.195.1	39	504	0.9722	26.1447	9e-35	gb|EKE41006.1|	DSBA family thioredoxin domain containing protein
jgi|Auran1|15226|gw1.6.857.1	44	351	0.8262	42.354	4e-30	emb|CAI11818.1|	t-complex protein 10
jgi|Auran1|15232|gw1.5.989.1	23	354	0.9972	21.952	7e-16	gb|EFY94070.1|	peptidase S8 and S53
jgi|Auran1|15235|gw1.17.279.1	13	354	0.7006	12.4076	6e-22	pdb|1MJ0|A	Chain A, Sank E3_5: An Artificial Ankyrin Repeat Protein
jgi|Auran1|15245|gw1.17.280.1	1	459	0.1068	0.736099	2e-37	gb|EJY75026.1|	Enkurin, putative
jgi|Auran1|1526|gw1.5.97.1	332	1482	0.9656	75.6901	1e-125	emb|CCA14786.1|	importin alpha 1 subunitlike protein putative
jgi|Auran1|15275|gw1.1.1018.1	28	699	0.8541	13.5341	2e-36	gb|EGR27207.1|	protein kinase domain protein
jgi|Auran1|15277|gw1.12.470.1	21	462	0.7165	15.3577	5e-17	gb|ACO11858.1|	Calmodulin
jgi|Auran1|15293|gw1.91.11.1	2	477	0.109	1.41664	1e-36	ref|YP_003095854.1|	Ribosomal RNA small subunit methyltransferase G
jgi|Auran1|15296|gw1.3.845.1	4	363	0.5041	3.72308	6e-12	ref|XP_001696756.1|	O-methyltransferase
jgi|Auran1|15300|gw1.2.1049.1	20	399	0.9223	16.9358	2e-34	ref|XP_002070326.1|	GK12000
jgi|Auran1|15332|gw1.9.423.1	141	450	0.9933	105.866	1e-28	ref|XP_003057876.1|	DNA glycosylase
jgi|Auran1|15336|gw1.3.850.1	3	366	0.2842	2.76942	7e-28	ref|XP_802782.1|	protein kinase
jgi|Auran1|15342|gw1.2.1051.1	8	363	0.6006	7.44616	8e-25	ref|ZP_07948014.1|	chaperone DnaK
jgi|Auran1|15356|gw1.14.314.1	5	351	0.5584	4.81296	4e-10	ref|XP_731457.1|	cAMP-dependent protein kinase regulatory subunit
jgi|Auran1|15371|gw1.16.297.1	4	522	0.2854	2.58904	3e-39	ref|XP_002170615.1|	PREDICTED: similar to N-acetyltransferase 9 (GCN5-related, putative)
jgi|Auran1|15386|gw1.6.865.1	118	477	0.9455	83.582	1e-60	ref|YP_004272099.1|	cyclophilin type peptidyl-prolyl cis-trans isomerase
jgi|Auran1|15388|gw1.19.181.1	3	585	0.2513	1.73266	4e-40	ref|NP_001230769.1|	kelch domain containing 4
jgi|Auran1|15393|gw1.13.376.1	18	423	0.3404	14.3774	7e-50	ref|XP_002297406.1|	sodium/potassium/calcium exchange protein
jgi|Auran1|15418|gw1.13.377.1	1	441	0.1111	0.766144	9e-53	ref|YP_004272145.1|	cyclophilin type peptidyl-prolyl cis-trans isomerase
jgi|Auran1|15423|gw1.39.116.1	2	321	0.3053	2.10511	5e-15	gb|EJF40224.1|	Sel1 repeat protein
jgi|Auran1|15426|gw1.2.1062.1	3	459	0.2767	2.2083	7e-39	gb|ADD38075.1|	magnesium-dependent phosphatase P8B7.31
jgi|Auran1|15432|gw1.1.1034.1	58	402	0.9876	48.7474	2e-26	ref|YP_004253406.1|	TIR protein
jgi|Auran1|15450|gw1.232.3.1	2	381	0.147	1.77359	3e-19	ref|YP_002474670.1|	Sel1 domain protein, repeat-containing protein
jgi|Auran1|15452|gw1.1.1035.1	76	498	0.9317	51.5624	1e-117	gb|EGB13183.1|	putative plastid light harvesting protein isoform 36
jgi|Auran1|15453|gw1.12.475.1	98	513	0.9591	64.5443	2e-16	gb|AAA92341.1|	N-methyl-D-aspartate receptor-associated protein
jgi|Auran1|15454|gw1.34.114.1	1	354	0.1384	0.954434	9e-16	ref|ZP_01878934.1|	MORN repeat protein
jgi|Auran1|15476|gw1.14.317.1	130	408	0.9902	107.655	1e-53	ref|XP_003727587.1|	PREDICTED: histone-lysine N-methyltransferase SETD1B-A-like
jgi|Auran1|15499|gw1.232.4.1	15	408	0.7549	12.4217	1e-22	ref|ZP_05320117.1|	TPR repeat protein
jgi|Auran1|15503|gw1.69.29.1	181	714	0.9622	85.6504	1e-145	gb|EGB03260.1|	putative formate/nitrite transporter
jgi|Auran1|15531|gw1.3.861.1	22	480	0.7125	15.4857	8e-45	ref|ZP_08896777.1|	endonuclease
jgi|Auran1|15540|gw1.11.451.1	4	396	0.4369	3.41282	5e-24	ref|XP_002741150.1|	PREDICTED: hyperpolarization-activated ion channel-like
jgi|Auran1|15549|gw1.1.1043.1	18	453	0.8102	13.4253	1e-30	ref|XP_002031699.1|	GM23907
jgi|Auran1|15552|gw1.13.378.1	13	357	0.9272	12.3034	2e-20	ref|XP_003632014.1|	PREDICTED: LOW QUALITY PROTEIN: uncharacterized protein L728-like
jgi|Auran1|15554|gw1.2.1071.1	1625	414	0.9879	1326.18	3e-99	gb|EGB12218.1|	putative plastid light harvesting protein isoform 15
jgi|Auran1|15555|gw1.11.452.1	103	468	0.9765	74.3602	5e-37	ref|XP_002908770.1|	nuclear migration protein nudC-like protein
jgi|Auran1|15577|gw1.1.1045.1	5	336	0.4226	5.02782	5e-28	ref|ZP_08636491.1|	CDP-diacylglycerol--glycerol-3-phosphate3-phospha tidyltransferase
jgi|Auran1|15583|gw1.3.866.1	8	537	0.7207	5.03344	1e-129	gb|EGB11421.1|	putative MAF-like protein
jgi|Auran1|15589|gw1.4.858.1	22	471	0.724	15.7816	2e-45	ref|YP_003442256.1|	peptidylprolyl isomerase
jgi|Auran1|15598|gw1.47.45.1	1	543	0.0902	0.622228	4e-41	gb|AAD41095.1|AF154501_1	sexually induced protein 3
jgi|Auran1|15607|gw1.34.115.1	998	504	0.9921	669.035	1e-59	emb|CBN79011.1|	peroxisomal membrane protein-related
jgi|Auran1|1561|gw1.4.104.1	496	984	0.8465	170.308	6e-94	emb|CCA18171.1|	calciumdependent protein 2 putative
jgi|Auran1|15620|gw1.7.634.1	23	387	0.907	20.0801	4e-15	ref|XP_003533983.1|	PREDICTED: UPF0326 protein At4g17486-like
jgi|Auran1|15622|gw1.1.1050.1	166	450	0.9889	124.636	2e-35	ref|YP_003442256.1|	peptidylprolyl isomerase
jgi|Auran1|15631|gw1.395.6.1	1	780	0.0628	0.433166	1e-82	ref|XP_002896729.1|	protein kinase, putative
jgi|Auran1|15639|gw1.1.1053.1	386	435	0.9747	299.811	2e-35	ref|XP_003056717.1|	peroxiredoxin, bacteria-like protein
jgi|Auran1|15646|gw1.2.1075.1	1	531	0.0923	0.636289	4e-17	ref|NP_001090789.1|	calcyphosine
jgi|Auran1|15674|gw1.9.439.1	3	540	0.1833	1.87705	1e-49	ref|ZP_08017700.1|	peptidyl-prolyl cis-trans isomerase
jgi|Auran1|15676|gw1.9.440.1	6	318	0.6887	6.3749	2e-36	emb|CBN79383.1|	Mitochondrial intermembrane space Erv1 homolog
jgi|Auran1|15678|gw1.19.183.1	96	540	0.7796	60.0657	6e-21	ref|ZP_06383195.1|	cyclic nucleotide-binding protein
jgi|Auran1|15689|gw1.68.43.1	2516	588	0.9898	1445.71	1e-131	gb|EGB03282.1|	putative plastid light harvesting protein isoform 55
jgi|Auran1|15696|gw1.13.386.1	32	333	0.9489	32.4679	2e-13	ref|ZP_10533174.1|	intramembrane serine protease
jgi|Auran1|15704|gw1.6.883.1	69	444	0.9752	52.5068	2e-43	ref|XP_002290426.1|	prolyl 4-hydroxylase alpha subunit-like protein
jgi|Auran1|15708|gw1.1.1058.1	22	483	0.9586	15.3895	2e-26	emb|CAF95008.1|	unnamed protein product
jgi|Auran1|15731|gw1.11.456.1	2	297	0.1953	2.27522	5e-13	dbj|GAA47164.1|	ankyrin
jgi|Auran1|15739|gw1.6.888.1	29	309	0.9709	31.7094	3e-15	emb|CBJ48386.1|	calcium-binding protein
jgi|Auran1|15740|gw1.9.442.1	14	495	0.6566	9.55591	5e-45	ref|ZP_08017700.1|	peptidyl-prolyl cis-trans isomerase
jgi|Auran1|15750|gw1.34.116.1	5	402	0.4826	4.20236	1e-21	gb|AAF66821.1|AF172852_1	calmodulin-like skin protein
jgi|Auran1|15757|gw1.4.864.1	240	309	0.9741	262.423	1e-28	ref|XP_002295767.1|	rubredoxin, rubredoxin-type Fe4 protein
jgi|Auran1|15768|gw1.3.877.1	26	546	0.9414	16.089	2e-23	dbj|BAA87269.1|	Hypothetical nuclear protein
jgi|Auran1|15769|gw1.13.390.1	112	489	0.9775	77.3853	1e-116	gb|EGB07105.1|	putative plastid light harvesting protein isoform 50
jgi|Auran1|15778|gw1.12.489.1	64	471	0.8938	45.9101	4e-41	emb|CCA23852.1|	thioredoxinlike protein putative
jgi|Auran1|15783|gw1.11.457.1	55	330	0.9061	56.3116	5e-23	gb|AFJ68671.1|	prolyl 4- alpha subunit domain protein
jgi|Auran1|15788|gw1.16.309.1	3	438	0.3356	2.31418	1e-34	dbj|BAB90531.1|	putative MRP-like ABC transporter
jgi|Auran1|15810|gw1.7.641.1	3	411	0.3552	2.4662	2e-28	ref|NP_492048.1|	Protein R06C7.6
jgi|Auran1|15816|gw1.15.273.1	55	432	0.5023	43.0158	7e-15	emb|CAF99830.1|	unnamed protein product
jgi|Auran1|15819|gw1.5.1022.1	21	534	0.8034	13.287	4e-32	ref|ZP_06419781.1|	RNA methylase, SpoU family
jgi|Auran1|15827|gw1.8.541.1	14	375	0.816	12.6138	6e-13	ref|NP_559893.1|	tRNA-splicing endonuclease subunit alpha
jgi|Auran1|15829|gw1.5.1023.1	2	480	0.2042	1.40779	6e-34	emb|CAG07111.1|	unnamed protein product
jgi|Auran1|15834|gw1.4.868.1	25	465	0.871	18.165	6e-32	emb|CAG00266.1|	unnamed protein product
jgi|Auran1|15836|gw1.3.881.1	68	435	0.9609	52.8164	1e-44	emb|CCA22346.1|	brefeldin Ainhibited guanine nucleotideexchange protein putative
jgi|Auran1|15865|gw1.5.1027.1	15	483	0.7371	10.4928	7e-18	ref|XP_003456202.1|	PREDICTED: dehydrogenase/reductase SDR family member 11-like
jgi|Auran1|15875|gw1.5.1030.1	9	516	0.3798	5.89307	1e-14	gb|EKF86047.1|	NTPase
jgi|Auran1|15876|gw1.34.119.1	29	336	0.9673	29.1614	6e-78	gb|EGB04487.1|	putative deoxycytidine deaminase
jgi|Auran1|15877|gw1.479.1.1	5	465	0.5075	3.63301	3e-47	ref|ZP_03788397.1|	TPR repeat domain protein
jgi|Auran1|15878|gw1.195.4.1	15	735	0.2027	6.8953	1e-134	ref|XP_001611742.1|	Ser/Thr protein phosphatase family protein
jgi|Auran1|15891|gw1.3.884.1	51	411	0.82	41.9254	9e-30	emb|CAK48808.1|	unnamed protein product
jgi|Auran1|15895|gw1.7.645.1	1	279	0.1756	1.211	3e-14	ref|XP_001310671.1|	ankyrin repeat protein
jgi|Auran1|15900|gw1.80.19.1	2	249	0.2088	2.71381
jgi|Auran1|15915|gw1.10.488.1	25	489	0.8609	17.2735	3e-36	ref|YP_434292.1|	ADP-ribose pyrophosphatase
jgi|Auran1|15917|gw1.2.1084.1	1184	516	0.9922	775.267	2e-53	ref|XP_002554860.1|	KLTH0F15532p
jgi|Auran1|15921|gw1.63.29.1	5	372	0.6022	4.54126	1e-15	gb|AAD24589.1|AF139913_1	cysteine protease
jgi|Auran1|15931|gw1.4.875.1	3	360	0.2722	2.81558	1e-10	emb|CCA71196.1|	probable Calmodulin
jgi|Auran1|15943|gw1.6.898.1	18	405	0.6765	15.0164	1e-26	ref|XP_003081391.1|	unnamed protein product
jgi|Auran1|15951|gw1.1.1072.1	63	375	0.9733	56.7621	3e-47	gb|EIE22819.1|	enhancer of zeste 2
jgi|Auran1|15960|gw1.2.1089.1	19	324	0.7623	19.8133	8e-24	ref|XP_002294259.1|	methionyl-trn synthetase
jgi|Auran1|15978|gw1.3.887.1	13	429	0.662	10.2385	8e-29	emb|CBY30659.1|	unnamed protein product
jgi|Auran1|15979|gw1.5.1036.1	82	435	0.9402	63.6904	7e-47	ref|NP_001232291.1|	putative peptidylprolyl isomerase D
jgi|Auran1|15995|gw1.20.225.1	73	462	0.9437	53.3863	4e-43	ref|NP_953457.2|	SAM-binding protein
jgi|Auran1|15998|gw1.6.899.1	2	216	0.2685	3.12842	6e-15	ref|XP_003448779.1|	PREDICTED: ankyrin-3-like
jgi|Auran1|16|gw1.7.3.1	83	13317	0.1628	2.10582	0	ref|XP_002998160.1|	dynein heavy chain
jgi|Auran1|16004|gw1.30.128.1	53	360	0.9444	49.7419	3e-28	emb|CBN73980.1|	eukaryotic translation initiation factor 4E-like 1
jgi|Auran1|16008|gw1.802.1.1	8	873	0.0905	3.09617	3e-83	emb|CBN79951.1|	Heat shock protein 40
jgi|Auran1|16015|gw1.10.489.1	30	360	0.9222	28.1558	7e-21	ref|ZP_08134353.1|	Sel1 repeat protein
jgi|Auran1|16026|gw1.5.1039.1	76	411	0.9392	62.4771	4e-22	ref|XP_001604540.1|	PREDICTED: vesicle transport protein SFT2A-like isoform 1
jgi|Auran1|16033|gw1.1.1083.1	3	474	0.2637	2.13842	9e-20	ref|XP_003628778.1|	Calmodulin
jgi|Auran1|16041|gw1.113.2.1	11	510	0.3353	7.28738	3e-23	ref|ZP_05341042.1|	Sel1 repeat family protein
jgi|Auran1|16046|gw1.9.453.1	194	495	0.9556	132.418	4e-60	ref|XP_003237881.1|	peptidyl-prolyl cis-trans isomerase
jgi|Auran1|16048|gw1.742.4.1	63	807	0.9641	26.3764	4e-85	ref|XP_002184708.1|	pyrroline-5-carboxylate reductase
jgi|Auran1|16055|gw1.13.395.1	8	429	0.641	6.3006	2e-52	gb|EGD83086.1|	cyclophilin
jgi|Auran1|16091|gw1.6.903.1	15	348	0.8276	14.5633	1e-31	ref|XP_002365107.1|	peptidyl-prolyl cis-trans isomerase NIMA-interacting 1, putative
jgi|Auran1|16094|gw1.2.1099.1	74	303	0.9769	82.516	2e-20	ref|XP_001014287.1|	Kinesin motor domain containing protein
jgi|Auran1|16096|gw1.2.1100.1	29	354	0.8672	27.6786	6e-15	ref|XP_002051335.1|	GJ12806
jgi|Auran1|16103|gw1.54.79.1	213	423	0.9882	170.133	7e-21	ref|XP_003745510.1|	PREDICTED: rhomboid-related protein 2-like
jgi|Auran1|16104|gw1.25.181.1	1429	426	0.9977	1133.37	1e-18	ref|XP_001498755.1|	PREDICTED: rhomboid-related protein 2-like, partial
jgi|Auran1|16106|gw1.4.889.1	17	270	0.8444	21.2733	2e-18	ref|XP_001498755.1|	PREDICTED: rhomboid-related protein 2-like, partial
jgi|Auran1|16110|gw1.4.890.1	2	276	0.3188	2.44833	3e-21	gb|AAZ31184.1|	central apparatus associated protein C1a-18
jgi|Auran1|16117|gw1.169.2.1	31	408	0.8725	25.6715	8e-20	gb|AAM67124.1|	calmodulin-related protein
jgi|Auran1|16121|gw1.9.458.1	2	336	0.2202	2.01113	1e-12	ref|XP_002141786.1|	calcineurin subunit B
jgi|Auran1|16132|gw1.4.894.1	14	522	0.5192	9.06164	2e-16	ref|XP_003377345.1|	high mobility group protein 1.2
jgi|Auran1|16138|gw1.9.460.1	20	306	0.9967	22.083	7e-30	ref|XP_002957696.1|	alpha-1,2-mannosidase
jgi|Auran1|16146|gw1.5.1045.1	7	258	0.8721	9.167	4e-21	emb|CCC89398.1|	putative ser/thr protein phosphatase
jgi|Auran1|16151|gw1.23.217.1	1	177	0.2768	1.90887	2e-11	ref|XP_003458331.1|	PREDICTED: NADPH oxidase 5
jgi|Auran1|16160|gw1.22.175.1	182	300	0.9833	204.974	7e-16	ref|NP_001020317.1|	NADH dehydrogenase	Rattus norvegicus]
jgi|Auran1|16161|gw1.5.1046.1	3	417	0.2686	2.43072	5e-20	ref|XP_003454980.1|	PREDICTED: PPPDE peptidase domain-containing protein 2-like
jgi|Auran1|16182|gw1.55.46.1	1	348	0.1408	0.97089	1e-17	ref|XP_001334761.2|	PREDICTED: histidine triad nucleotide-binding protein 3
jgi|Auran1|16186|gw1.23.218.1	18	423	0.7872	14.3774	1e-47	gb|EIE19675.1|	Molybdopterin biosynthesis MoaE
jgi|Auran1|16188|gw1.2.1107.1	1	240	0.2042	1.40779	3e-12	ref|XP_003450319.1|	PREDICTED: cathepsin S-like
jgi|Auran1|16190|gw1.17.298.1	33	306	0.7778	36.4369	3e-30	ref|XP_001874173.1|	glycoside hydrolase family 47 protein
jgi|Auran1|16196|gw1.31.140.1	21	285	0.9193	24.8957	5e-15	ref|XP_791185.2|	PREDICTED: uncharacterized protein LOC586304
jgi|Auran1|1622|gw1.30.19.1	2	909	0.1078	0.743387	6e-92	ref|NP_001055436.1|	Os05g0389700
jgi|Auran1|16227|gw1.7.661.1	11	366	0.7377	10.1545	2e-29	ref|XP_003918200.1|	PREDICTED: UDP-N-acetylglucosamine transferase subunit ALG13 homolog isoform 5
jgi|Auran1|16234|gw1.4.900.1	2	438	0.2237	1.54278	5e-44	ref|YP_005166249.1|	Peptidylprolyl isomerase
jgi|Auran1|16246|gw1.6.912.1	79	435	0.9816	61.3602	1e-34	ref|XP_321087.2|	AGAP001976-PA
jgi|Auran1|16248|gw1.8.561.1	21	468	0.9124	15.1608	1e-113	gb|EGB08515.1|	putative histone acetyltransferase
jgi|Auran1|16256|gw1.1.1101.1	1	552	0.0888	0.612083	2e-30	emb|CBN74444.1|	Aryl sulfotransferase, C-terminal fragment Aryl sulfotransferase, N-terminal fragment
jgi|Auran1|16257|gw1.13.399.1	39	408	0.826	32.2964	2e-12	ref|NP_001155576.1|	translocator protein-like
jgi|Auran1|16263|gw1.4.902.1	3	177	0.5198	5.7266	9e-21	ref|XP_002295081.1|	MYB DNA binding protein/ transcription factor-like protein
jgi|Auran1|16266|gw1.6.914.1	72	435	0.9862	55.9232	4e-37	ref|XP_002732895.1|	PREDICTED: deltex 3-like
jgi|Auran1|16268|gw1.28.165.1	1	447	0.1096	0.75586	1e-17	ref|XP_003494994.1|	PREDICTED: calmodulin-4-like
jgi|Auran1|16274|gw1.53.55.1	1	315	0.1556	1.0726	7e-17	ref|XP_002293551.1|	alpha subunit of tetrameric clathrin adaptor complex AP1
jgi|Auran1|16279|gw1.19.190.1	59	399	0.8672	49.9607	1e-25	emb|CCA22738.1|	riboflavin kinase putative
jgi|Auran1|1628|gw1.3.103.1	2	1092	0.0897	0.618809	3e-58	ref|XP_001113032.1|	PREDICTED: arylsulfatase A isoform 2
jgi|Auran1|16283|gw1.1.1103.1	5	378	0.3016	4.46917	6e-25	ref|NP_613357.1|	superfamily I DNA/RNA helicase
jgi|Auran1|16288|gw1.16.318.1	28	465	0.7634	20.3448	1e-61	ref|XP_003078310.1|	unnamed protein product
jgi|Auran1|16296|gw1.55.49.1	17	246	0.7602	23.3487	2e-05	dbj|BAD15031.1|	troponin C
jgi|Auran1|16299|gw1.5.1053.1	8	297	0.7407	9.10086	1e-26	emb|CCA19896.1|	RNA polymerase IIassociated protein putative
jgi|Auran1|16302|gw1.3.904.1	2	216	0.2269	3.12842	3e-12	ref|YP_002730164.1|	ankyrin domain protein
jgi|Auran1|16307|gw1.4.907.1	54	438	0.9429	41.6552	5e-42	ref|ZP_07375393.1|	YtoQ
jgi|Auran1|16315|gw1.2.1114.1	4	396	0.4066	3.41282	2e-21	emb|CBK91331.1|	Predicted membrane protein
jgi|Auran1|16317|gw1.22.180.1	40	288	0.9931	46.9263	2e-13	gb|AFR94827.1|	protein transporter
jgi|Auran1|16327|gw1.39.124.1	63	297	0.899	71.6693	2e-22	ref|XP_002908515.1|	transmembrane protein, putative
jgi|Auran1|16330|gw1.14.331.1	68	372	0.9435	61.7611	2e-17	emb|CBL51553.1|	globin
jgi|Auran1|16343|gw1.10.492.1	1	294	0.1667	1.14922	3e-25	ref|XP_002502019.1|	calcium-dependent cytoplasmic cysteine proteinase, papain-like protein
jgi|Auran1|16344|gw1.2.1118.1	24	354	0.8475	22.9064	8e-15	ref|YP_003818252.1|	uracil-DNA glycosylase superfamily protein
jgi|Auran1|16352|gw1.41.111.1	37	267	0.7566	46.8209	5e-12	ref|XP_001899476.1|	Endonuclease/Exonuclease/phosphatase family protein
jgi|Auran1|16357|gw1.5.1057.1	10	330	0.7788	10.2385	5e-26	gb|EJY83234.1|	Calpain family cysteine protease containing protein
jgi|Auran1|16362|gw1.2.1122.1	15	339	0.885	14.95	6e-23	gb|EJY75675.1|	Calpain family cysteine protease containing protein
jgi|Auran1|1637|gw1.56.5.1	32	1212	0.684	8.92065	1e-134	dbj|BAB09696.1|	unnamed protein product
jgi|Auran1|16370|gw1.11.465.1	40	372	0.7688	36.3301	2e-44	emb|CBN75617.1|	FKBP-type peptidyl-prolyl cis-trans isomerase 11
jgi|Auran1|16372|gw1.56.32.1	9	378	0.5794	8.04451	2e-38	gb|EFN80682.1|	Mitochondrial inner membrane protease subunit 1
jgi|Auran1|16376|gw1.5.1059.1	16	321	0.8879	16.8409	2e-29	ref|XP_003570289.1|	PREDICTED: probable steroid-binding protein 3-like
jgi|Auran1|16386|gw1.6.922.1	25	432	0.831	19.5526	2e-49	ref|YP_722035.1|	SsrA-binding protein
jgi|Auran1|16391|gw1.17.305.1	21	450	0.5222	15.7672	8e-55	emb|CCA22506.1|	ubiquitinconjugating enzyme E2 putative
jgi|Auran1|16398|gw1.68.44.1	104	399	0.9724	88.0663	7e-16	gb|ABJ91225.1|	CBL-interacting protein kinase 18
jgi|Auran1|16399|gw1.14.334.1	23	324	0.9599	23.9846	3e-17	ref|YP_400042.1|	TPR repeat-containing protein
jgi|Auran1|1640|gw1.30.20.1	8	1017	0.3382	2.65777	1e-115	emb|CCA20740.1|	tubulin polyglutamylase putative
jgi|Auran1|16401|gw1.1.1109.1	10	369	0.748	9.15636	2e-34	gb|EGD77603.1|	7,8-dihydro-8-oxoguanine triphosphatase
jgi|Auran1|16416|gw1.1.1113.1	13	381	0.7533	11.5284	9e-12	emb|CAF94214.1|	unnamed protein product
jgi|Auran1|16436|gw1.7.665.1	3	390	0.3769	2.599	1e-31	ref|ZP_06051107.1|	D-3-phosphoglycerate dehydrogenase
jgi|Auran1|16440|gw1.2.1130.1	7	324	0.5617	7.29965	6e-40	ref|XP_003384190.1|	PREDICTED: nucleoredoxin-like
jgi|Auran1|16445|gw1.3.912.1	5	513	0.3782	3.29308	2e-77	gb|ABI14401.1|	single domain cyclophilin-type peptidyl-prolyl cis-trans protein
jgi|Auran1|16464|gw1.4.917.1	24	447	0.6465	18.1406	2e-20	ref|XP_846202.1|	protein disulfide isomerase
jgi|Auran1|16465|gw1.61.29.1	501	402	0.9826	421.076	2e-30	gb|AEQ61010.1|	RING-finger-containing E3 ubiquitin ligase
jgi|Auran1|16471|gw1.9.466.1	6	381	0.3963	5.32078	3e-37	ref|YP_004272099.1|	cyclophilin type peptidyl-prolyl cis-trans isomerase
jgi|Auran1|1648|gw1.4.114.1	54	1353	0.7724	13.4848	1e-123	ref|XP_001701871.1|	cryptochrome DASH1
jgi|Auran1|16484|gw1.5.1063.1	4	366	0.4454	3.69256	3e-52	ref|YP_001226272.1|	peptide methionine sulfoxide reductase
jgi|Auran1|16492|gw1.14.340.1	20	315	0.9016	21.452	3e-07	ref|XP_001513073.2|	PREDICTED: cleavage stimulation factor subunit 2-like
jgi|Auran1|16528|gw1.8.568.1	2	399	0.2456	1.69358	2e-12	ref|XP_544274.3|	PREDICTED: calmodulin
jgi|Auran1|16529|gw1.1.1118.1	11	336	0.6756	11.0612	2e-24	ref|XP_002160722.1|	PREDICTED: similar to Ubiquitin-conjugating enzyme E2-17 kDa
jgi|Auran1|16535|gw1.5.1068.1	23	375	0.7387	20.7227	4e-18	gb|EJY77875.1|	Cation channel family protein
jgi|Auran1|16543|gw1.2.1137.1	6	363	0.5455	5.58462	4e-23	emb|CBJ30589.1|	HECT E3 ubiquitin ligase, putative
jgi|Auran1|16546|gw1.6.932.1	27	324	0.8395	28.1558	1e-07	gb|EJY78091.1|	Serine/threonine protein kinase
jgi|Auran1|16547|gw1.13.403.1	2	435	0.2253	1.55342	4e-17	emb|CBH32605.1|	ABC transporter domain containing protein,expressed
jgi|Auran1|16553|gw1.127.2.1	3	690	0.1768	1.469	6e-64	emb|CCA23970.1|	undecaprenyl pyrophosphate synthetase putative
jgi|Auran1|16566|gw1.758.14.1	4	510	0.1647	2.64996	7e-08	ref|YP_001616010.1|	BNR repeat-containing protein
jgi|Auran1|16571|gw1.35.125.1	17	270	0.9815	21.2733	2e-12	ref|XP_002908405.1|	potassium/sodium hyperpolarization-activated cyclic nucleotide-gated channel, putative
jgi|Auran1|16575|gw1.3.917.1	70	231	0.9394	102.385	2e-14	gb|ABL85455.1|	actin related protein 2/3 complex subunit 5
jgi|Auran1|16576|gw1.93.3.1	3	291	0.299	3.48319	2e-24	gb|EIE24913.1|	RNA-binding domain-containing protein
jgi|Auran1|16577|gw1.3.918.1	11	219	0.6986	16.9706	2e-08	emb|CCA19995.1|	cGMPdependent protein kinase putative
jgi|Auran1|16582|gw1.14.344.1	32	276	0.9819	39.1733	2e-20	emb|CAG10790.1|	unnamed protein product
jgi|Auran1|16583|gw1.5.1074.1	1	276	0.1775	1.22417	5e-21	ref|XP_002067843.1|	GK12657
jgi|Auran1|16586|gw1.7.672.1	97	372	0.8898	88.1004	2e-36	ref|XP_001030689.1|	Ubiquitin-conjugating enzyme family protein
jgi|Auran1|16590|gw1.3.919.1	99	222	0.9459	150.672	6e-22	emb|CCE72714.1|	Piso0_000306
jgi|Auran1|16621|gw1.3.924.1	1	456	0.1075	0.740942	1e-09	emb|CAF93569.1|	unnamed protein product
jgi|Auran1|16631|gw1.301.4.1	16	474	0.8059	11.4049	1e-23	emb|CBI37035.3|	unnamed protein product
jgi|Auran1|16633|gw1.10.503.1	100	426	0.9765	79.3121	3e-48	ref|XP_001658667.1|	maternal g10 transcript
jgi|Auran1|16650|gw1.6.936.1	1	330	0.1485	1.02385	7e-18	gb|EHJ74835.1|	putative utrophin
jgi|Auran1|1666|gw1.8.65.1	110	1149	0.9634	32.3461	1e-103	emb|CBJ27036.1|	RME1, RME-1/EHD family ATPase with a C-terminal EH domain
jgi|Auran1|16660|gw1.21.237.1	1	240	0.2042	1.40779	4e-11	ref|XP_002736799.1|	PREDICTED: calmodulin 2-like
jgi|Auran1|16670|gw1.54.81.1	49	285	0.9789	58.0899	1e-22	gb|EFN81238.1|	DNA polymerase epsilon subunit 3
jgi|Auran1|16677|gw1.13.406.1	24	219	0.9178	37.0268	7e-10	gb|EJW86594.1|	calmodulin
jgi|Auran1|16680|gw1.11.470.1	6	411	0.5377	4.9324	2e-40	ref|ZP_08630685.1|	peptide methionine sulfoxide reductase MsrB
jgi|Auran1|16688|gw1.2.1150.1	29	396	0.8864	24.743	7e-48	gb|ADN07544.1|	CLPTM1-like
jgi|Auran1|16709|gw1.17.314.1	11	231	0.5758	16.089	6e-27	emb|CBY93675.1|	putative rad1 protein
jgi|Auran1|16724|gw1.151.1.1	19	345	0.7797	18.6073	4e-21	ref|ZP_10144241.1|	methyltransferase domain protein
jgi|Auran1|16737|gw1.9.475.1	24	357	0.9328	22.7139	3e-45	emb|CBJ25670.1|	chloroplast 50S ribosomal protein 17
jgi|Auran1|16743|gw1.16.327.1	20	411	0.8345	16.4413	2e-61	ref|XP_002295749.1|	glyoxylase domain-containing protein
jgi|Auran1|16756|gw1.14.347.1	17	321	0.9439	17.8934	1e-08	ref|XP_003455850.1|	PREDICTED: far upstream element-binding protein 2-like
jgi|Auran1|16761|gw1.7.676.1	4	306	0.3889	4.4166	3e-21	gb|EFW46120.1|	cyclin M1
jgi|Auran1|16762|gw1.3.934.1	224	336	0.9881	225.246	8e-43	ref|XP_001700078.1|	RNA-binding protein
jgi|Auran1|16767|gw1.1.1131.1	9	306	0.7941	9.93734	2e-20	emb|CBJ28081.1|	FKBP-type peptidyl-prolyl cis-trans isomerase
jgi|Auran1|16773|gw1.15.282.1	69	339	0.941	68.7699	3e-11	emb|CCF73123.1|	unnamed protein product
jgi|Auran1|16778|gw1.2.1163.1	22	318	0.9182	23.3746	8e-27	ref|NP_176917.2|	DNA polymerase zeta subunit
jgi|Auran1|16793|gw1.7.677.1	13	255	0.8902	17.2247	9e-24	ref|XP_003061007.1|	tRNA-splicing endonuclease positive effector
jgi|Auran1|16801|gw1.44.96.1	31	354	0.8785	29.5874	3e-33	emb|CBN78230.1|	Protein atp11, mitochondrial precursor
jgi|Auran1|16804|gw1.4.932.1	49	333	0.967	49.7165	4e-23	ref|XP_002905450.1|	trafficking protein particle complex subunit 2-like protein
jgi|Auran1|16812|gw1.2.1167.1	3	399	0.3283	2.54037	2e-24	emb|CAF96282.1|	unnamed protein product
jgi|Auran1|16819|gw1.17.317.1	71	243	0.9712	98.7191	4e-36	emb|CBJ27484.1|	Small nuclear ribonucleoprotein-associated protein B
jgi|Auran1|16823|gw1.13.412.1	6	285	0.7298	7.11304	8e-13	ref|XP_003880185.1|	putative MORN repeat-containing protein
jgi|Auran1|16848|gw1.3.940.1	3	288	0.2465	3.51947	7e-13	ref|XP_002554254.1|	KLTH0F01034p
jgi|Auran1|16866|gw1.3.943.1	7	318	0.6478	7.43738	9e-33	gb|EGQ42773.1|	methionine-R-sulfoxide reductase
jgi|Auran1|16873|gw1.29.142.1	13	336	0.8423	13.0723	2e-18	emb|CBK25157.2|	unnamed protein product
jgi|Auran1|16876|gw1.7.679.1	14	345	0.6957	13.7106	4e-22	gb|ACF41192.1|	calcium/calmodulin dependent protein kinase II
jgi|Auran1|16878|gw1.18.217.1	4	303	0.3333	4.46032	5e-37	ref|XP_001359198.2|	GA16116
jgi|Auran1|1689|gw1.8.67.1	1	1551	0.0316	0.21784	1e-166	ref|XP_003083207.1|	Peptide exporter, ABC superfamily (ISS)
jgi|Auran1|16893|gw1.506.3.1	1	603	0.0813	0.560314	7e-46	ref|XP_001690804.1|	prolyl 4-hydroxylase
jgi|Auran1|16894|gw1.3.945.1	17	255	0.8588	22.5246	1e-28	ref|XP_002776951.1|	FK506-binding protein 2 precursor, putative
jgi|Auran1|16902|gw1.1.1144.1	25	390	0.7872	21.6583	1e-10	ref|XP_001605288.1|	PREDICTED: xenotropic and polytropic retrovirus receptor 1 homolog isoform 1
jgi|Auran1|16904|gw1.934.2.1	1	816	0.06	0.414056	2e-57	gb|EIE23648.1|	kinesin-domain-containing protein, partial
jgi|Auran1|16909|gw1.1.1145.1	22	195	0.9026	38.1186	8e-16	gb|AFI37418.1|	peptidyl-prolyl cis-trans isomerase FKBP7 isoform b precursor
jgi|Auran1|16915|gw1.5.1091.1	100	291	0.9759	116.106	2e-22	ref|XP_001374300.2|	PREDICTED: derlin-2-like
jgi|Auran1|16921|gw1.9.480.1	301	210	0.9714	484.28	1e-25	ref|XP_002290092.1|	cold-shock DNA-binding domain-containing protein
jgi|Auran1|16925|gw1.4.935.1	42	183	0.9781	77.5438	5e-21	ref|XP_003382543.1|	PREDICTED: peptidyl-prolyl cis-trans isomerase FKBP2-like
jgi|Auran1|16926|gw1.748.1.1	48	879	0.4858	18.4502	5e-60	gb|AAY15136.1|	delta-4 desaturase
jgi|Auran1|16928|gw1.3.947.1	467	417	0.199	378.382	9e-96	gb|EGB11447.1|	putative plastid light harvesting protein isoform 6
jgi|Auran1|16930|gw1.4.936.1	1	330	0.1485	1.02385	3e-39	gb|EGH53828.1|	methionine sulfoxide reductase B
jgi|Auran1|16946|gw1.2.1180.1	1	393	0.1247	0.859719	5e-25	ref|YP_003845282.1|	amino acid-binding ACT domain-containing protein
jgi|Auran1|16948|gw1.41.116.1	13	321	0.9346	13.6832	5e-17	ref|NP_497569.1|	Protein Y54F10AM.7
jgi|Auran1|16950|gw1.11.474.1	35	222	0.964	53.2677	1e-26	ref|NP_442688.1|	ferredoxin
jgi|Auran1|16951|gw1.3.950.1	11	384	0.7422	9.67856	5e-18	ref|YP_307872.1|	membrane protein, MgtC
jgi|Auran1|16956|gw1.10.510.1	71	234	0.9658	102.516	8e-23	gb|AAM27441.1|AF503284_1	microsomal cytochrome b5
jgi|Auran1|16967|gw1.159.6.1	37	588	0.2636	21.2605	8e-63	emb|CBN75468.1|	Alb3 homolog, thylakoidal inner membrane insertase
jgi|Auran1|16970|gw1.1.1149.1	114	351	0.9259	109.735	3e-43	ref|XP_628000.1|	histidine triad (HIT) family zinc binding protein
jgi|Auran1|16973|gw1.15.286.1	78	369	0.9079	71.4196	5e-36	ref|XP_002997584.1|	iron-sulfur cluster assembly protein, putative
jgi|Auran1|16978|gw1.34.136.1	19	390	0.9154	16.4603	3e-28	ref|ZP_01132394.1|	MutT/nudix family protein
jgi|Auran1|17009|gw1.76.16.1	60	156	0.9679	129.95	1e-13	gb|EGB03176.1|	expressed protein
jgi|Auran1|17018|gw1.6.951.1	28	324	0.7562	29.1986	4e-12	ref|ZP_09597124.1|	RNP-1 like RNA-binding protein
jgi|Auran1|17032|gw1.7.686.1	103	225	0.9778	154.669	2e-31	ref|XP_002774272.1|	ubiquitin, putative
jgi|Auran1|17047|gw1.2.1185.1	89	351	0.9487	85.6706	2e-29	emb|CAH25386.1|	putative FKBP-type peptidyl-prolyl cis-trans isomerase 2
jgi|Auran1|17052|gw1.29.147.1	8	300	0.6333	9.00986	3e-12	gb|AAM12664.1|AF404748_1	syntaxin 5
jgi|Auran1|17056|gw1.14.354.1	63	342	0.9708	62.2391	4e-20	ref|NP_001088442.1|	prefoldin subunit 6
jgi|Auran1|17062|gw1.6.954.1	69	216	0.9815	107.931	3e-23	emb|CBJ26882.1|	Heat shock protein 40 like protein/ DnaJ domain containing protein
jgi|Auran1|17068|gw1.29.148.1	15	336	0.744	15.0835	1e-21	ref|XP_002141253.1|	RNA recognition motif. family protein
jgi|Auran1|17075|gw1.236.3.1	218	441	0.9932	167.019	6e-80	ref|XP_002176151.1|	3R-hydroxyacyl-	Phaeodactylum tricornutum CCAP 1055/1]
jgi|Auran1|17078|gw1.12.514.1	6	342	0.5789	5.92754	6e-20	pdb|1N0R|A	Chain A, 4ank: A Designed Ankyrin Repeat Protein With Four Identical Consensus Repeats
jgi|Auran1|17080|gw1.3.955.1	84	240	0.9833	118.254	2e-09	emb|CCF74409.1|	unnamed protein product
jgi|Auran1|17100|gw1.7.690.1	25	369	0.9241	22.8909	9e-42	ref|ZP_00517850.1|	similar to Uncharacterized protein conserved in bacteria
jgi|Auran1|17107|gw1.23.223.1	41	276	0.8949	50.1908	3e-19	ref|ZP_02738106.1|	swi/snf family helicase_2
jgi|Auran1|17115|gw1.3.956.1	7	189	0.7407	12.5137	6e-20	emb|CAB37436.3|	DNAJ domain protein Scj1 (predicted)
jgi|Auran1|17128|gw1.23.224.1	24	195	0.8923	41.5839	1e-20	gb|EJW79184.1|	chaperone DnaJ, partial
jgi|Auran1|17140|gw1.31.153.1	3	186	0.543	5.44951	6e-12	ref|XP_002289342.1|	kinesin motor protein-like protein
jgi|Auran1|17150|gw1.9.486.1	111	216	0.9815	173.627	6e-13	emb|CBJ30519.1|	NADH dehydrogenase (ubiquinone)
jgi|Auran1|1716|gw1.3.107.1	60	1176	0.8265	17.2382	3e-94	emb|CBN79326.1|	Monogalactosyldiacylglycerol synthase, family GT28
jgi|Auran1|17164|gw1.30.143.1	129	264	0.9886	165.095	2e-25	ref|XP_003542960.1|	PREDICTED: transcription factor GTE8-like
jgi|Auran1|1717|gw1.11.53.1	3	1119	0.1072	0.905817	8e-95	ref|XP_003538462.1|	PREDICTED: putative ABC1 protein At2g40090-like
jgi|Auran1|17171|gw1.1.1159.1	31	222	0.8333	47.18	2e-18	gb|ADY45855.1|	Cleavage stimulation factor subunit 2
jgi|Auran1|17179|gw1.10.515.1	83	252	0.9563	111.282	2e-16	ref|XP_001617126.1|	ATP-dependent Clp protease adaptor protein ClpS containing protein
jgi|Auran1|17197|gw1.2.1195.1	5	222	0.7387	7.60968	3e-18	emb|CBN74123.1|	SEN1 protein
jgi|Auran1|17211|gw1.2.1197.1	12	297	0.5084	13.6513	3e-18	ref|XP_001609747.1|	XRN 5'-3' exonuclease protein
jgi|Auran1|17217|gw1.20.247.1	6	237	0.8523	8.55366	3e-23	ref|XP_003717973.1|	regulator-nonsense transcripts 1
jgi|Auran1|17219|gw1.8.578.1	253	300	0.9867	284.937	9e-34	ref|ZP_07840784.1|	ribosomal protein L19
jgi|Auran1|1722|gw1.11.55.1	33	1254	0.6212	8.8913	1e-105	emb|CBN74796.1|	Putative subunit of the Anaphase Promoting Complex
jgi|Auran1|17224|gw1.1.1164.1	35	276	0.971	42.8458	2e-20	emb|CBK24728.2|	Erv1
jgi|Auran1|17242|gw1.2.1200.1	23	243	0.9342	31.9794	8e-11	ref|XP_001692216.1|	R-SNARE protein, VAMP72-family
jgi|Auran1|17250|gw1.7.697.1	24	252	0.8611	32.1781	3e-31	emb|CBN78707.1|	Peptidyl-prolyl cis-trans isomerase E
jgi|Auran1|17259|gw1.802.4.1	3	561	0.2068	1.80679	8e-44	ref|XP_001605664.2|	PREDICTED: ATP-binding cassette sub-family B member 7, mitochondrial-like
jgi|Auran1|17267|gw1.21.243.1	7	324	0.5772	7.29965	4e-28	ref|NP_956599.1|	DnaJ (Hsp40) homolog, subfamily B, member 6b
jgi|Auran1|17271|gw1.4.973.1	183	237	0.9958	260.887	2e-19	ref|XP_002574524.1|	ubiquitination factor E4
jgi|Auran1|17290|gw1.2.1202.1	27	273	0.9817	33.4157	1e-28	ref|NP_001242400.1|	uncharacterized protein LOC100787075
jgi|Auran1|17309|gw1.7.702.1	10	249	0.8112	13.5691	2e-13	ref|XP_003480770.1|	PREDICTED: tumor susceptibility gene 101 protein-like
jgi|Auran1|17310|gw1.25.192.1	5	162	0.7654	10.4281	1e-08	pdb|2AMI|A	Chain A, Solution Structure Of The Calcium-Loaded N-Terminal Sensor Domain Of Centrin
jgi|Auran1|17312|gw1.5.1109.1	11	240	0.8417	15.4857	3e-14	ref|XP_003398644.1|	PREDICTED: protein tumorous imaginal discs, mitochondrial-like
jgi|Auran1|17315|gw1.789.1.1	3	768	0.1302	1.3198	2e-39	ref|YP_001001606.1|	short-chain dehydrogenase/reductase SDR
jgi|Auran1|17325|gw1.9.497.1	21	240	0.8083	29.5636	1e-12	ref|XP_002788949.1|	histone-like transcription factor family (CBF/NF-Y)
jgi|Auran1|17329|gw1.7.705.1	3	264	0.3712	3.83943	9e-19	gb|EKD41482.1|	DnaJ protein, partial
jgi|Auran1|17331|gw1.4.982.1	33	177	0.9831	62.9926	1e-12	ref|XP_003191198.1|	chaperone regulator
jgi|Auran1|17360|gw1.9.500.1	21	276	0.9022	25.7075	7e-17	sp|Q29268.1|STXB2_PIG	RecName: Full=Syntaxin-binding protein 2; AltName: Full=Protein unc-18 homolog 2; Short=Munc18-2; Short=Unc18-2; AltName: Full=Protein unc-18 homolog B; Short=Unc-18B
jgi|Auran1|17366|gw1.2.1206.1	40	315	0.9619	42.9041	2e-31	gb|AAU93947.1|	thioredoxin H
jgi|Auran1|17370|gw1.29.150.1	9	195	0.959	15.594	6e-15	ref|NP_001193330.1|	dnaJ homolog subfamily C member 5B
jgi|Auran1|17375|gw1.1.1168.1	9	234	0.6111	12.995	3e-17	gb|EFW43626.1|	FKBP-type peptidyl-prolyl cis-trans isomerase
jgi|Auran1|17376|gw1.12.517.1	37	312	0.8846	40.0679	3e-24	gb|AAU93947.1|	thioredoxin H
jgi|Auran1|17377|gw1.6.964.1	92	297	0.9933	104.66	3e-32	ref|YP_002362642.1|	FKBP-type peptidylprolyl isomerase
jgi|Auran1|17384|gw1.1.1170.1	17	243	0.8889	23.637	7e-21	ref|NP_001130488.1|	uncharacterized protein LOC100191586
jgi|Auran1|17386|gw1.10.518.1	2	288	0.3403	2.34632	2e-07	gb|EKG11160.1|	Methylated-DNA
jgi|Auran1|17393|gw1.12.518.1	31	192	0.9688	54.5519	5e-12	ref|XP_571549.1|	cytoplasm protein
jgi|Auran1|17394|gw1.5.1115.1	109	207	0.9952	177.912	3e-20	emb|CBJ48478.1|	FK506-binding protein 1
jgi|Auran1|17402|gw1.2.1209.1	2	207	0.401	3.26444	4e-09	ref|XP_001309257.1|	DnaJ domain containing protein
jgi|Auran1|17413|gw1.8.584.1	58	327	0.8716	59.9279	2e-49	ref|YP_713579.1|	FKBP-type peptidylprolyl isomerase
jgi|Auran1|17417|gw1.5.1121.1	155	318	0.9277	164.685	1e-17	ref|XP_002287645.1|	60S ACIDIC ribosomal protein P2
jgi|Auran1|17437|gw1.4.990.1	16	342	0.9123	15.8068	2e-13	ref|YP_002994417.1|	ProFAR isomerase associated,
jgi|Auran1|17458|gw1.5.1125.1	8	282	0.5213	9.58495	1e-15	ref|ZP_05925071.1|	predicted methylated DNA-protein cysteine methyltransferase
jgi|Auran1|17464|gw1.844.1.1	11	555	0.382	6.69651	1e-54	emb|CBQ69834.1|	related to MDN1-Huge dynein-related AAA-type ATPase (midasin)
jgi|Auran1|17468|gw1.5.1126.1	7	306	0.6013	7.72904	6e-38	ref|YP_003550129.1|	phosphoribosyl-AMP cyclohydrolase
jgi|Auran1|17497|gw1.3.973.1	1	207	0.2367	1.63222	1e-11	ref|NP_001058483.1|	Os06g0701300
jgi|Auran1|17503|gw1.12.520.1	25	219	0.9772	38.5696	3e-24	emb|CCA16500.1|	50S ribosomal protein L7/L12 putative
jgi|Auran1|17508|gw1.6.967.1	3	294	0.5	3.44765	1e-15	gb|ACJ12082.1|	thioredoxin
jgi|Auran1|1751|gw1.5.113.1	172	1263	0.8884	46.0123	1e-91	emb|CBN75290.1|	similar to helicase, lymphoid-specific isoform 9
jgi|Auran1|17513|gw1.2.1218.1	711	294	0.9966	817.093	1e-11	gb|EKC30485.1|	Signal peptide, CUB and EGF-like domain-containing protein 2
jgi|Auran1|17538|gw1.11.495.1	279	240	0.375	392.773	9e-49	ref|XP_002171108.1|	PREDICTED: similar to CG41536 CG41536-PA, partial
jgi|Auran1|17545|gw1.22.197.1	5	288	0.4375	5.86579	6e-21	ref|NP_001230023.1|	heat shock factor protein 2 isoform c
jgi|Auran1|17549|gw1.10.527.1	4	249	0.2851	5.42762	2e-17	emb|CBN78110.2|	Heat Shock transcription factor (Partial)
jgi|Auran1|17564|gw1.26.207.1	10	228	0.8158	14.8188	1e-11	ref|XP_002506184.1|	SNF2 super family
jgi|Auran1|17567|gw1.3.977.1	125	300	0.96	140.779	3e-28	ref|XP_002329602.1|	chromatin remodeling complex subunit
jgi|Auran1|17570|gw1.21.252.1	21	228	0.9298	31.1196	5e-16	ref|ZP_09272479.1|	putative helicase, partial
jgi|Auran1|17572|gw1.3.978.1	6	165	0.8788	12.2862	2e-10	ref|NP_001011127.1|	thioredoxin
jgi|Auran1|17573|gw1.3.979.1	22	252	0.8294	29.4965	5e-20	ref|ZP_08493862.1|	thioredoxin
jgi|Auran1|17577|gw1.12.523.1	5	246	0.6951	6.86727	2e-18	ref|XP_001696981.1|	translin-like protein
jgi|Auran1|17580|gw1.1.1184.1	19	204	0.8627	31.4682	1e-18	ref|XP_002503064.1|	SNF2 super family
jgi|Auran1|17585|gw1.14.364.1	11	285	0.8632	13.0406	2e-20	ref|XP_002290297.1|	thioredoxin
jgi|Auran1|17601|gw1.1.1186.1	91	204	0.9265	150.716	3e-13	ref|YP_002520606.1|	Antibiotic biosynthesis monooxygenase
jgi|Auran1|17602|gw1.1.1187.1	29	309	0.9806	31.7094	4e-21	gb|AFJ68618.1|	transmembrane and coiled-coil domains 4
jgi|Auran1|1761|gw1.3.110.1	35	1071	0.7731	11.0415	4e-67	ref|XP_002771927.1|	importin alpha, putative
jgi|Auran1|17617|gw1.6.974.1	23	330	0.8818	23.5485	5e-16	ref|XP_810085.1|	universal minicircle sequence binding protein (UMSBP)
jgi|Auran1|17647|gw1.23.230.1	80	294	0.9898	91.9373	3e-18	gb|AFJ69335.1|	ubiquitin fusion degradation 1
jgi|Auran1|17649|gw1.4.1008.1	160	261	0.9885	207.123	1e-22	ref|XP_002288006.1|	high light induced protein 2
jgi|Auran1|17657|gw1.2.1228.1	25	252	0.9484	33.5188	1e-13	ref|XP_002508803.1|	voltage-gated ion channel superfamily
jgi|Auran1|17658|gw1.17.326.1	5	222	0.7117	7.60968	1e-07	sp|Q54P44.2|Y6202_DICDI	RecName: Full=Putative uncharacterized transmembrane protein DDB_G0284801
jgi|Auran1|17669|gw1.29.153.1	8	165	0.7212	16.3816	2e-18	ref|XP_003384829.1|	PREDICTED: kinesin-like protein KIF13A-like
jgi|Auran1|1767|gw1.12.38.1	60	882	0.8776	22.9843	1e-84	ref|XP_002909555.1|	SWI4 1, Peter Pan-like protein suppressor
jgi|Auran1|17678|gw1.1.1190.1	20	246	0.8211	27.4691	6e-23	emb|CAA85042.1|	NHP6B
jgi|Auran1|17683|gw1.138.1.1	24	321	0.8567	25.2613	5e-32	ref|YP_001878594.1|	heat shock protein 90
jgi|Auran1|17695|gw1.6.978.1	37	348	0.6954	35.9229	4e-79	gb|EGB09334.1|	putative formate/nitrite transporter
jgi|Auran1|17697|gw1.4.1010.1	136	201	0.99	228.608	2e-15	ref|XP_003880748.1|	agap011504-PA, related
jgi|Auran1|17699|gw1.69.35.1	9	267	0.633	11.3889	2e-45	gb|EGB03268.1|	putative selenoprotein, W-related family
jgi|Auran1|1770|gw1.23.42.1	164	1515	0.9459	36.5747	1e-162	ref|XP_002294407.1|	ABC-transporter like protein
jgi|Auran1|17700|gw1.55.56.1	34	264	0.8902	43.5135	9e-27	ref|XP_002902477.1|	type II inositol-3,4-bisphosphate 4-phosphatase, putative
jgi|Auran1|17701|gw1.11.511.1	6	258	0.6008	7.85743	7e-21	emb|CCA21625.1|	inositol3 putative
jgi|Auran1|1771|gw1.6.99.1	43	1416	0.7267	10.2602	1e-116	gb|EIE18783.1|	putative prunasin hydrolase isoform PHA precursor
jgi|Auran1|17715|gw1.23.232.1	3	213	0.2911	4.75873	4e-09	ref|ZP_04875872.1|	conserved domain protein
jgi|Auran1|17718|gw1.19.196.1	10	279	0.8495	12.11	9e-18	ref|XP_002739424.1|	PREDICTED: RAB guanine nucleotide exchange factor (GEF) 1-like
jgi|Auran1|17728|gw1.26.215.1	6	252	0.8333	8.04451	1e-14	ref|XP_003389911.1|	PREDICTED: NEDD4-like E3 ubiquitin-protein ligase WWP1-like
jgi|Auran1|17739|gw1.14.370.1	5	231	0.619	7.31319	8e-12	ref|XP_003415086.1|	PREDICTED: protein CREG1-like
jgi|Auran1|17742|gw1.7.718.1	17	216	0.8657	26.5916	2e-19	ref|XP_002198720.1|	PREDICTED: guanine nucleotide binding protein (G protein), beta polypeptide 1-like
jgi|Auran1|17746|gw1.10.533.1	36	249	0.7791	48.8486	1e-16	pdb|1CG7|A	Chain A, Hmg Protein Nhp6a From Saccharomyces Cerevisiae
jgi|Auran1|17752|gw1.5.1138.1	9	243	0.8066	12.5137	1e-11	ref|XP_003872476.1|	high mobility group protein homolog tdp-1,putative
jgi|Auran1|17769|gw1.58.83.1	9	222	0.8874	13.6974	1e-23	ref|XP_764106.1|	RNA polymerase small subunit
jgi|Auran1|17773|gw1.3.993.1	61	273	0.9853	75.4947	4e-31	emb|CBJ27594.1|	chaperonin
jgi|Auran1|17796|gw1.8.595.1	1	198	0.2475	1.70641	1e-29	ref|XP_002908594.1|	calcineurin subunit B, putative
jgi|Auran1|17811|gw1.4.1014.1	13	213	0.6526	20.6211	6e-16	gb|AAK82489.1|	AT5g56360/MCD7_9
jgi|Auran1|17814|gw1.318.1.1	1	243	0.2016	1.39041	1e-20	ref|YP_001866730.1|	beta-ketoacyl synthase
jgi|Auran1|17821|gw1.122.2.1	97	351	0.906	93.3714	2e-20	gb|EGV65371.1|	histidine kinase osmosensor
jgi|Auran1|17827|gw1.1.1205.1	162	231	0.9221	236.947	2e-21	emb|CBN78909.1|	cytochrome c oxidase subunit 6b
jgi|Auran1|17834|gw1.214.1.1	1	390	0.1256	0.866332	2e-22	ref|YP_003705178.1|	amidohydrolase 2
jgi|Auran1|17838|gw1.7.719.1	5	186	0.7312	9.08252	2e-11	ref|XP_001014638.1|	Dual specificity phosphatase, catalytic domain containing protein
jgi|Auran1|17839|gw1.18.225.1	22	237	0.9156	31.3634	1e-14	ref|NP_036188.1|	signal recognition particle 9 kDa protein
jgi|Auran1|17849|gw1.15.292.1	5	201	0.6816	8.40472	7e-13	ref|XP_001777018.1|	single bromodomain-containing protein
jgi|Auran1|17852|gw1.18.227.1	31	243	0.7695	43.1027	9e-27	emb|CCA24560.1|	dihydrolipoyllysineresidue acetyltransferase component of pyruvate dehydrogenase complex putative
jgi|Auran1|17856|gw1.1.1206.1	446	237	0.9958	635.822	1e-30	emb|CAI83759.1|	Polyubiqutin 6
jgi|Auran1|17857|gw1.5.1143.1	43	219	0.9635	66.3397	2e-20	ref|XP_002907539.1|	nucleolin, putative
jgi|Auran1|17864|gw1.4.1018.1	5	171	0.7076	9.87923	4e-17	ref|YP_004846454.1|	acyl-coA-binding protein
jgi|Auran1|17878|gw1.13.428.1	3	219	0.4749	4.62835	2e-09	gb|EFW47532.1|	HGF-regulated tyrosine kinase substrate
jgi|Auran1|17881|gw1.1.1209.1	64	210	0.9524	102.97	1e-18	emb|CBJ27220.1|	Zinc finger FYVE domain-containing protein
jgi|Auran1|17889|gw1.31.156.1	17	219	0.8174	26.2273	1e-17	ref|YP_002481009.1|	RNP-1 like RNA-binding protein
jgi|Auran1|1789|gw1.12.39.1	3	1122	0.131	0.903395	0	gb|EGB07299.1|	putative arylsulfatase
jgi|Auran1|17896|gw1.5.1147.1	1	153	0.3203	2.2083	4e-16	ref|XP_649312.2|	ARF GTPase activating protein
jgi|Auran1|17897|gw1.12.526.1	10	198	0.9646	17.0641	4e-21	gb|ACH44199.1|	putative RIKEN cDNA 2810437L13
jgi|Auran1|17901|gw1.2.1239.1	6	195	0.8103	10.396	6e-17	gb|AAD09517.1|	NTFP2, partial
jgi|Auran1|17903|gw1.6.984.1	2	159	0.6164	4.24993	4e-17	ref|XP_002780979.1|	RING-H2 finger protein ATL5O, putative
jgi|Auran1|17910|gw1.1.1211.1	6	219	0.6484	9.2567	5e-25	emb|CBK20169.2|	Zim17
jgi|Auran1|17911|gw1.14.374.1	3	213	0.4742	4.75873	2e-09	ref|XP_002011097.1|	GI16194
jgi|Auran1|17914|gw1.8.599.1	2	201	0.2537	3.36189	3e-14	ref|XP_002738498.1|	PREDICTED: SEC63-like protein-like
jgi|Auran1|17929|gw1.8.600.1	45	228	0.8904	66.6848	2e-18	ref|XP_002181723.1|	signal peptidase 12 kDa subunit
jgi|Auran1|17941|gw1.1.1212.1	2	222	0.4414	3.04387	2e-25	ref|XP_003701437.1|	PREDICTED: uncharacterized protein LOC100878251
jgi|Auran1|17949|gw1.3.1005.1	10	216	0.9861	15.6421	2e-14	emb|CAG11116.1|	unnamed protein product
jgi|Auran1|1796|gw1.25.30.1	3	912	0.1612	1.11141	2e-75	ref|XP_001028087.1|	Protein kinase domain containing protein
jgi|Auran1|17981|gw1.1.1217.1	7	186	0.6667	12.7155	8e-09	ref|XP_002551705.1|	KLTH0A05676p
jgi|Auran1|17987|gw1.34.140.1	3	153	0.7386	6.62489	5e-12	ref|XP_002580321.1|	hepatocyte growth factor-regulated tyrosine kinase substrate (hgs)
jgi|Auran1|17988|gw1.3.1007.1	17	162	0.9444	35.4554	2e-11	ref|XP_003477673.1|	PREDICTED: mitotic-spindle organizing protein 1-like
jgi|Auran1|17993|gw1.7.723.1	3	201	0.5572	5.04283	6e-11	emb|CAF94728.1|	unnamed protein product
jgi|Auran1|18026|gw1.7.727.1	767	204	0.9902	1270.32	2e-29	ref|NP_488359.1|	photosystem I reaction center subunit IV
jgi|Auran1|18035|gw1.10.541.1	5	168	0.6786	10.0556	3e-18	ref|XP_001275619.1|	dynactin, putative
jgi|Auran1|18037|gw1.7.729.1	1	204	0.2402	1.65622	4e-14	ref|XP_002932725.1|	PREDICTED: kinesin-like protein KIF13A-like
jgi|Auran1|18047|gw1.5.1156.1	1	177	0.2768	1.90887	5e-11	ref|ZP_10044839.1|	Putative conserved protein (DUF2196)
jgi|Auran1|18065|gw1.22.201.1	19	153	0.8562	41.9577	2e-07	gb|AAK66807.1|U40238_30	RNA-binding cold-shock protein
jgi|Auran1|18078|gw1.295.7.1	16	336	0.7054	16.089	3e-13	ref|XP_002296506.1|	dnaj-like protein
jgi|Auran1|18090|gw1.964.1.1	2	174	0.5632	3.88356
jgi|Auran1|18120|gw1.966.5.1	1	384	0.1276	0.879869	2e-26	ref|XP_002161161.1|	PREDICTED: similar to Lactation elevated protein 1, partial
jgi|Auran1|18130|gw1.26.223.1	272	183	0.9891	502.189	5e-28	ref|XP_002286797.1|	RS30, ribosomal protein 30 40S small ribosomal subunit
jgi|Auran1|18133|gw1.16.349.1	108	174	0.9885	209.712	6e-13	ref|ZP_06382603.1|	50S ribosomal protein L32
jgi|Auran1|18141|gw1.1142.1.1	2	372	0.2634	1.8165	8e-20	ref|ZP_02194388.1|	Sel1 domain protein repeat-containing protein
jgi|Auran1|18161|gw1.61.30.1	6	231	0.6537	8.77583	2e-14	ref|XP_002180525.1|	small ubiquitin-like modifier
jgi|Auran1|18174|gw1.816.6.1	4	267	0.2697	5.06172	1e-12	gb|EJF37439.1|	PF11325 domain protein
jgi|Auran1|18178|gw1.2023.1.1	8	807	0.2342	3.34939	6e-98	ref|YP_005331414.1|	acyl-CoA dehydrogenase
jgi|Auran1|1818|gw1.54.15.1	63	915	0.8678	23.2632	9e-60	ref|XP_003081606.1|	putative zinc finger protein (ISS)
jgi|Auran1|1821|gw1.11.61.1	511	1257	0.9554	137.352	1e-123	ref|XP_002183310.1|	kinesin family-like protein
jgi|Auran1|1822|gw1.11.62.1	2	1224	0.0801	0.552074	2e-82	dbj|BAL41652.1|	divalent metal transporter
jgi|Auran1|18312|gw1.1306.3.1	29	264	0.3409	37.1145	3e-14	ref|ZP_07400074.1|	general stress protein 13
jgi|Auran1|18335|gw1.1344.3.1	8	234	0.2564	11.5511	6e-16	ref|XP_002180525.1|	small ubiquitin-like modifier
jgi|Auran1|18344|e_gw1.1.402.1	27	687	0.6987	13.2787	1e-77	ref|XP_002906658.1|	inosine triphosphate pyrophosphatase
jgi|Auran1|18349|e_gw1.1.908.1	886	864	0.9942	346.473	2e-74	gb|ADN33938.1|	seven transmembrane receptor
jgi|Auran1|1835|gw1.29.24.1	46	1188	0.7231	13.0825	0	gb|EGB04778.1|	general solute carrier protein
jgi|Auran1|18360|e_gw1.1.100.1	358	1530	0.9915	79.0571	0	ref|XP_002290513.1|	phenylalanyl-trna synthetase
jgi|Auran1|18365|e_gw1.1.721.1	117	1419	0.919	27.8582	0	gb|EJD52137.1|	fumarate hydratase
jgi|Auran1|18372|e_gw1.1.265.1	210	807	0.9888	87.9214	5e-40	ref|XP_001415772.1|	MC family transporter
jgi|Auran1|18373|e_gw1.1.1208.1	60	513	0.9786	39.5169	5e-68	emb|CBN76699.1|	nuclear movement domain-containing protein
jgi|Auran1|18376|e_gw1.1.1067.1	26	351	0.8917	25.0274	3e-24	gb|EKD19722.1|	SNF2 family domain-containing protein
jgi|Auran1|18383|e_gw1.1.169.1	235	1026	0.8499	77.3873	2e-65	ref|XP_002881127.1|	RabGAP/TBC domain-containing protein
jgi|Auran1|18385|e_gw1.1.479.1	76	528	0.9167	48.6327	5e-34	ref|XP_002904367.1|	signal peptidase complex subunit 3, putative
jgi|Auran1|18387|e_gw1.1.964.1	9	735	0.3823	4.13718	2e-31	ref|NP_001134280.1|	ovarian cancer-associated gene 2 protein homolog
jgi|Auran1|18389|e_gw1.1.564.1	53	381	0.8031	47.0002	2e-29	ref|XP_002895567.1|	nuclear transport factor, putative
jgi|Auran1|18391|e_gw1.1.827.1	16	1011	0.5717	5.3471	2e-32	emb|CBJ28039.1|	calcineurin-like phosphoesterase family protein
jgi|Auran1|18401|e_gw1.1.1110.1	12	297	0.9024	13.6513	5e-27	emb|CBN77405.1|	Acyl-CoA-binding domain-containing protein 6
jgi|Auran1|18406|e_gw1.1.161.1	1624	1263	0.9968	434.442	0	emb|CBJ26156.1|	putative; katanin like protein
jgi|Auran1|18419|e_gw1.1.320.1	6	756	0.1786	2.6815	2e-57	ref|XP_003075267.1|	modular polyketide synthase (ISS)
jgi|Auran1|18432|e_gw1.1.29.1	148	2544	0.8113	19.6559	0	ref|XP_002908185.1|	myosin-like protein
jgi|Auran1|18435|e_gw1.1.314.1	48	822	0.8856	19.7296	2e-55	ref|XP_002998506.1|	Lysosomal Cystine Transporter (LCT) Family
jgi|Auran1|18438|e_gw1.1.842.1	69	1182	0.9146	19.7234	4e-97	gb|EGD78247.1|	NAD-dependent epimerase/dehydratase
jgi|Auran1|18442|e_gw1.1.821.1	95	789	0.9721	40.6814	2e-11	ref|NP_989098.1|	solute carrier family 35 (UDP-N-acetylglucosamine (UDP-GlcNAc) transporter), member A3, gene 2
jgi|Auran1|18463|e_gw1.1.694.1	1140	1371	0.9322	280.942	1e-174	gb|EGB12111.1|	putative ammonium transporter
jgi|Auran1|18466|e_gw1.1.196.1	2	732	0.1339	0.923141	5e-57	ref|YP_004447017.1|	(myosin heavy-chain) kinase
jgi|Auran1|18470|e_gw1.1.760.1	390	1353	0.9165	97.3903	1e-102	ref|ZP_01999921.1|	aminotransferase, DegT/DnrJ/EryC1/StrS family protein
jgi|Auran1|18478|e_gw1.1.1020.1	4	726	0.1198	1.86154	9e-30	ref|XP_003078896.1|	COG2860: Predicted membrane protein (ISS)
jgi|Auran1|18481|e_gw1.1.262.1	1	822	0.0596	0.411034	9e-54	gb|EJY74252.1|	Serine/threonine-protein kinase, putative
jgi|Auran1|18489|e_gw1.1.84.1	44	1695	0.6796	8.77066	9e-79	dbj|BAE02348.1|	unnamed protein product
jgi|Auran1|18502|e_gw1.1.779.1	325	1134	0.9788	96.8321	1e-167	emb|CBJ48759.1|	3-isopropylmalate dehydrogenase
jgi|Auran1|18505|e_gw1.1.452.1	3	663	0.1373	1.52882	8e-43	gb|EJY84869.1|	EF hand family protein
jgi|Auran1|18509|e_gw1.1.249.1	125	978	0.8487	43.1837	4e-58	ref|XP_001649282.1|	ribosome biogenesis protein tsr1 (20S rrna accumulation protein 1)
jgi|Auran1|18516|e_gw1.1.170.1	13	1005	0.2537	4.37045	2e-51	ref|ZP_08134348.1|	TPR repeat protein
jgi|Auran1|18559|e_gw1.1.1125.1	2	426	0.23	1.58624	7e-24	emb|CBN79183.1|	Glutaredoxin
jgi|Auran1|18563|e_gw1.1.739.1	9	852	0.4542	3.56904	7e-34	ref|NP_001085405.1|	uncharacterized aarF domain-containing protein kinase 1 precursor
jgi|Auran1|18573|e_gw1.1.617.1	80	186	0.9892	145.32	1e-09	ref|XP_003561363.1|	PREDICTED: potassium channel AKT3-like
jgi|Auran1|18580|e_gw1.1.715.1	51	1584	0.608	10.8784	3e-72	ref|XP_003727400.1|	PREDICTED: lipase maturation factor 1-like
jgi|Auran1|18589|e_gw1.1.227.1	13	1059	0.4457	4.1476	1e-104	ref|XP_541796.2|	PREDICTED: sulfatase-modifying factor 1
jgi|Auran1|18592|e_gw1.1.504.1	10	594	0.4343	5.68804	4e-51	ref|XP_002265129.2|	PREDICTED: peptide methionine sulfoxide reductase B3, chloroplastic-like
jgi|Auran1|18595|e_gw1.1.1207.1	241	468	0.9936	173.988	3e-21	emb|CCA20232.1|	DNA polymerase lambdalike protein putative
jgi|Auran1|18609|e_gw1.1.421.1	28	408	0.8505	23.1871	1e-20	ref|ZP_08018261.1|	SpoVR like family protein
jgi|Auran1|18611|e_gw1.1.937.1	7	834	0.2986	2.83584	1e-65	ref|XP_002290993.1|	triose-phosphate isomerase
jgi|Auran1|18629|e_gw1.1.513.1	377	441	0.9909	288.836	4e-45	ref|ZP_06306993.1|	Glutaredoxin-related protein
jgi|Auran1|18647|e_gw1.1.374.1	110	723	0.9876	51.4048	1e-103	emb|CBN75111.1|	p28, 28 kDa light chain of axonemal inner dynein arms
jgi|Auran1|18663|e_gw1.1.184.1	22	1269	0.4712	5.85747	3e-65	dbj|GAB68272.1|	IMP-specific 5'-nucleotidase
jgi|Auran1|18664|e_gw1.1.1025.1	18	699	0.5951	8.7005	2e-80	emb|CBJ27456.1|	RTW, Ras superfamily GTPase
jgi|Auran1|18668|e_gw1.1.608.1	22	810	0.5123	9.1767	4e-15	gb|ACI66597.1|	Nucleolar protein of 40 kDa
jgi|Auran1|18669|e_gw1.1.1134.1	27	354	0.9972	25.7697	7e-21	ref|XP_002408975.1|	protein disulfide isomerase 1, putative
jgi|Auran1|18687|e_gw1.1.1107.1	11	387	0.6227	9.60353	4e-22	ref|XP_003080866.1|	CG1391-PB, isoform B (ISS)
jgi|Auran1|18711|e_gw1.1.1183.1	2	684	0.1433	0.987923	7e-48	ref|XP_002296788.1|	glutathione s-transferase
jgi|Auran1|18724|e_gw1.1.861.1	7	927	0.1079	2.55133	2e-88	gb|ADA68801.1|	HET-E
jgi|Auran1|18727|e_gw1.1.825.1	60	1164	0.8462	17.416	1e-116	ref|XP_002908539.1|	protein kinase, putative
jgi|Auran1|18740|e_gw1.1.923.1	32	597	0.7839	18.1103	2e-25	ref|YP_002568436.1|	ABC transporter
jgi|Auran1|18748|e_gw1.1.497.1	4	387	0.4599	3.49219	1e-32	gb|EGZ68551.1|	WD40 repeat-like protein, partial
jgi|Auran1|1875|gw1.19.28.1	3	996	0.1185	1.01768	4e-75	pir||A23662	myosin I, high molecular weight - Acanthamoeba sp
jgi|Auran1|18763|e_gw1.1.106.1	44	1506	0.5452	9.87136	2e-99	gb|EGB01914.1|	general solute carrier protein
jgi|Auran1|18768|e_gw1.1.698.1	134	1740	0.6713	26.0198	2e-96	ref|XP_003075267.1|	modular polyketide synthase (ISS)
jgi|Auran1|18770|e_gw1.1.1051.1	1	807	0.0607	0.418674	6e-22	ref|XP_001347913.1|	calcium-dependent protein kinase, putative
jgi|Auran1|18774|e_gw1.1.806.1	24	1149	0.5187	7.05733	9e-67	ref|XP_003078846.1|	kinesin-like protein B (ISS)
jgi|Auran1|18778|e_gw1.1.817.1	132	1134	0.9171	39.3287	1e-155	ref|NP_001035394.1|	GMP reductase 2
jgi|Auran1|18779|e_gw1.1.697.1	175	1821	0.911	32.4696	1e-175	emb|CBJ31687.1|	Proline--tRNA ligase, central part
jgi|Auran1|18780|e_gw1.1.712.1	663	1212	0.9794	184.825	2e-57	pdb|1OT5|A	Chain A, The 2.4 Angstrom Crystal Sructure Of Kex2 In Complex With A Peptidyl-Boronic Acid Inhibitor
jgi|Auran1|18800|e_gw1.1.69.1	230	1755	0.8986	44.2792	0	emb|CBJ25592.1|	Arginyl-tRNA Synthetase
jgi|Auran1|18821|e_gw1.1.20.1	1264	2343	0.9774	182.274	1e-140	dbj|BAD80748.1|	myosin class 11-1
jgi|Auran1|1883|gw1.3.122.1	12	1146	0.3735	3.5379	1e-156	ref|XP_002907805.1|	sporangia induced Bardet-Biedl syndrome 4 protein
jgi|Auran1|18834|e_gw1.1.832.1	42	1308	0.6537	10.849	4e-43	ref|XP_002898832.1|	dimeric dihydrodiol dehydrogenase, putative
jgi|Auran1|18852|e_gw1.1.157.1	438	1287	0.9946	114.986	0	emb|CBN75233.1|	Cysteine desulfurase
jgi|Auran1|18863|e_gw1.1.1064.1	34	642	0.8692	17.8934	2e-22	gb|EKD48796.1|	C21orf57 isoform A protein
jgi|Auran1|18873|e_gw1.1.476.1	127	393	0.9415	109.184	9e-55	ref|XP_002160206.1|	PREDICTED: similar to chromosome 19 open reading frame 29
jgi|Auran1|18874|e_gw1.1.985.1	10	747	0.3588	4.52302	2e-50	ref|ZP_11123109.1|	thiamine biosynthesis protein Thi4
jgi|Auran1|18887|e_gw1.1.853.1	246	930	0.9602	89.372	5e-54	ref|YP_146434.1|	cation efflux transporter
jgi|Auran1|18888|e_gw1.1.311.1	100	891	0.9675	37.9203	8e-33	gb|ACH63227.1|	O-linked GlcNAc transferase-like protein
jgi|Auran1|18912|e_gw1.1.537.1	9	354	0.7599	8.5899	5e-16	ref|YP_003398737.1|	Sel1 domain-containing protein repeat-containing protein
jgi|Auran1|18917|e_gw1.1.958.1	47	645	0.8341	24.62	7e-21	emb|CCA14376.1|	U2associated splicing factor putative
jgi|Auran1|18921|e_gw1.1.615.1	48	258	0.907	62.8595	4e-24	gb|EGB12492.1|	putative potassium channel
jgi|Auran1|18923|e_gw1.1.999.1	62	786	0.8791	26.6513	8e-78	ref|XP_002902877.1|	calcyphosin-like protein
jgi|Auran1|18924|e_gw1.1.1117.1	2	303	0.2178	2.23016	8e-32	emb|CBJ26132.1|	PAS/PAC sensor hybrid histidine kinase putative blue light receptor
jgi|Auran1|18927|e_gw1.1.121.1	2	1578	0.0526	0.428225	1e-86	emb|CBJ28348.1|	Serine Carboxypeptidase-like
jgi|Auran1|18929|e_gw1.1.207.1	152	1116	0.7966	46.0181	1e-107	ref|XP_002295320.1|	3-oxoacyl-synthase
jgi|Auran1|18932|e_gw1.1.335.1	1072	1059	0.9972	342.017	1e-153	ref|XP_002287594.1|	histone deactylase 1 HDAC Hda1p HDA1
jgi|Auran1|18940|e_gw1.1.1102.1	12	390	0.8872	10.396	2e-08	gb|EGW31980.1|	zinc-finger protein GIS2
jgi|Auran1|1895|gw1.1.117.1	4	1176	0.1224	1.14922	0	gb|EGB12492.1|	putative potassium channel
jgi|Auran1|18954|e_gw1.1.560.1	1	456	0.1075	0.740942	1e-26	emb|CBX22367.1|	unnamed protein product
jgi|Auran1|18955|e_gw1.1.334.1	43	642	0.9844	22.6299	3e-26	ref|XP_003630125.1|	S-adenosylmethionine mitochondrial carrier protein
jgi|Auran1|18958|e_gw1.1.228.1	232	897	0.9944	87.3866	3e-62	ref|XP_002176865.1|	nucleosome assembly protein
jgi|Auran1|18967|e_gw1.1.240.1	6	1176	0.1913	1.72382	1e-58	pdb|1C4Z|A	Chain A, Structure Of E6ap: Insights Into Ubiquitination Pathway
jgi|Auran1|18981|e_gw1.1.626.1	26	153	0.9281	57.4157	2e-11	gb|EFA84124.1|	SNF2-related domain-containing protein
jgi|Auran1|18982|e_gw1.1.401.1	293	693	0.9755	142.851	1e-66	ref|XP_002896839.1|	charged multivesicular body protein 2a
jgi|Auran1|18992|e_gw1.1.791.1	79	1548	0.7733	17.2427	1e-107	ref|ZP_03560533.1|	predicted carboxypeptidase, Zn dependent
jgi|Auran1|19006|e_gw1.1.554.1	2	201	0.3532	3.36189	9e-13	emb|CBN73858.1|	Putative sodium calcium exchanger
jgi|Auran1|19007|e_gw1.1.1073.1	4	462	0.2879	2.92528	2e-24	ref|XP_970120.1|	PREDICTED: similar to tRNA-dihydrouridine synthase
jgi|Auran1|19010|e_gw1.1.11.1	988	3330	0.9628	100.245	0	emb|CBJ31409.1|	Leucyl-tRNA Synthetase (C-terminal region) Leucyl-tRNA Synthetase (Central region) Leucyl-tRNA Synth
jgi|Auran1|19015|e_gw1.1.540.1	158	459	0.976	116.304	1e-35	emb|CBK20420.2|	unnamed protein product
jgi|Auran1|19030|e_gw1.1.104.1	93	1509	0.8436	20.823	1e-104	emb|CBJ30265.1|	U3 snoRNP-associated protein Utp7
jgi|Auran1|19032|e_gw1.1.55.1	228	2115	0.9092	36.4228	0	emb|CBJ30287.1|	Glutamate cysteine ligase
jgi|Auran1|19038|e_gw1.1.163.1	19	1365	0.5165	4.70295	1e-137	emb|CBN80242.1|	Hydroxymethylglutaryl-CoA synthase
jgi|Auran1|19042|e_gw1.1.25.1	64	2514	0.7275	8.60129	1e-147	gb|EFA75546.1|	class VII unconventional myosin
jgi|Auran1|19051|e_gw1.1.1016.1	22	603	0.7828	12.3269	3e-49	gb|EIE24735.1|	Isochorismatase hydrolase
jgi|Auran1|19053|e_gw1.1.494.1	36	360	0.9417	33.787	4e-49	ref|XP_002998485.1|	U2 snRNP component IST3
jgi|Auran1|19080|e_gw1.1.127.1	4	1086	0.1805	1.24446	2e-60	ref|XP_002072033.1|	GK22536
jgi|Auran1|19081|e_gw1.1.365.1	93	483	0.9834	65.0556	3e-35	ref|XP_002899303.1|	pre-mRNA-splicing factor 38B, putative
jgi|Auran1|19109|e_gw1.1.35.1	26	1611	0.514	5.45289	1e-126	gb|ADY41173.1|	Dynamin
jgi|Auran1|19112|e_gw1.1.204.1	175	1191	0.9765	49.645	1e-122	ref|XP_002906681.1|	flap endonuclease 1
jgi|Auran1|1914|gw1.7.90.1	28	1386	0.5325	6.82565	0	gb|EGB09136.1|	general sugar transporter
jgi|Auran1|19147|e_gw1.1.1132.1	20	636	0.7563	10.6248	5e-23	ref|YP_527263.1|	small-conductance mechanosensitive channel
jgi|Auran1|19161|e_gw1.1.7.1	928	3030	0.997	103.48	0	ref|XP_002777698.1|	plasma membrane calcium-transporting ATPase, putative
jgi|Auran1|19162|e_gw1.1.768.1	167	1089	0.888	51.8129	1e-120	gb|AFP65585.1|	cell division protein
jgi|Auran1|19173|e_gw1.1.1218.1	310	201	0.99	521.092	3e-24	emb|CBJ30820.1|	40S ribosomal protein S28
jgi|Auran1|19189|e_gw1.1.1075.1	5	516	0.4012	3.27393	3e-29	gb|EIE24782.1|	Abi-domain-containing protein
jgi|Auran1|19193|e_gw1.1.400.1	3	828	0.1268	1.22417	2e-59	ref|XP_002953893.1|	Kif6 type kinesin-like protein
jgi|Auran1|19231|e_gw1.1.910.1	48	846	0.8333	19.1699	2e-85	ref|YP_003585483.1|	short-chain dehydrogenase
jgi|Auran1|19233|e_gw1.1.1037.1	1	570	0.086	0.592754	4e-64	dbj|BAF65668.1|	tubular mastigoneme protein
jgi|Auran1|19250|e_gw1.1.630.1	735	3225	0.885	77.0028	0	ref|XP_002907406.1|	ATP-dependent RNA helicase DHX8
jgi|Auran1|19265|e_gw1.1.565.1	1	396	0.1237	0.853206	6e-15	gb|EKC31502.1|	N-acetylated-alpha-linked acidic dipeptidase-like protein
jgi|Auran1|1928|gw1.78.5.1	19	789	0.6286	8.13628	1e-89	emb|CBN76607.1|	Possible protein kinase
jgi|Auran1|19281|e_gw1.1.682.1	163	1170	0.9393	47.0707	1e-113	ref|XP_002675088.1|	WD-repeat protein
jgi|Auran1|19287|e_gw1.1.50.1	47	1668	0.6936	9.52031	1e-145	ref|XP_002899963.1|	cGMP-dependent protein kinase, putative
jgi|Auran1|19295|e_gw1.1.321.1	45	750	0.8027	20.2722	5e-64	emb|CCA25903.1|	50S ribosomal protein L32 putative
jgi|Auran1|1930|gw1.2.126.1	57	852	0.8263	22.604	1e-40	ref|XP_002414133.1|	fkbp-rapamycin associated protein, putative
jgi|Auran1|19300|e_gw1.1.752.1	66	1506	0.7928	14.807	1e-155	ref|YP_645157.1|	acyl-CoA dehydrogenase-like protein
jgi|Auran1|19329|e_gw1.1.856.1	1	972	0.0504	0.347602	1e-133	emb|CBN75242.1|	flagellar radial spoke protein 16
jgi|Auran1|19341|e_gw1.1.194.1	716	1290	0.9938	187.531	7e-92	ref|XP_002181486.1|	regulatory proteasome non-atpase subunit 6
jgi|Auran1|19346|e_gw1.1.410.1	303	585	0.9214	174.999	1e-38	ref|XP_003443357.1|	PREDICTED: poly	Oreochromis niloticus]
jgi|Auran1|19358|e_gw1.1.899.1	2	804	0.1219	0.840472	1e-105	ref|XP_002293678.1|	formyltetrahydrofolate deformylase
jgi|Auran1|19379|e_gw1.1.1216.1	307	753	0.9748	137.75	1e-149	gb|EGB12923.1|	ubiquitin
jgi|Auran1|19380|e_gw1.1.675.1	2	1488	0.0659	0.454126	1e-155	emb|CBN78393.1|	flagellar outer dynein arm-docking complex
jgi|Auran1|19390|e_gw1.1.1017.1	505	606	0.9934	281.558	3e-61	gb|EFA83107.1|	DNA-binding HORMA domain-containing protein
jgi|Auran1|19403|e_gw1.1.812.1	31	828	0.7512	12.6497	5e-65	ref|XP_002909566.1|	3-phosphoinositide-dependent protein kinase, putative
jgi|Auran1|19411|e_gw1.1.322.1	29	858	0.7879	11.4198	3e-84	ref|XP_002896136.1|	guanylate-binding protein, putative
jgi|Auran1|19413|e_gw1.1.404.1	231	678	0.9956	115.115	1e-66	ref|XP_002291767.1|	putative v-type h-ATPase subunit
jgi|Auran1|19422|e_gw1.1.279.1	68	861	0.9384	26.6842	4e-38	ref|YP_001843752.1|	oxidoreductase
jgi|Auran1|19424|e_gw1.1.1181.1	8	348	0.5259	7.76712	2e-32	gb|EFW41505.1|	ATP-binding cassette transporter sub-family G member 2c
jgi|Auran1|19426|e_gw1.1.33.1	888	2322	0.935	129.211	0	emb|CBN79519.1|	Vesicle coat complex COPII, subunit SEC23
jgi|Auran1|19467|e_gw1.1.869.1	351	1044	0.9847	113.594	4e-57	emb|CCA15829.1|	mitoferrinlike protein putative
jgi|Auran1|19481|e_gw1.1.1062.1	1620	495	0.9879	1105.75	1e-115	gb|EGB13073.1|	putative plastid light harvesting protein isoform 39
jgi|Auran1|19504|e_gw1.1.687.1	9	1707	0.232	1.78139	1e-147	ref|XP_002179244.1|	carotenoid isomerase
jgi|Auran1|19506|e_gw1.1.212.1	471	1116	0.9839	142.595	1e-104	ref|XP_002904101.1|	26S proteasome non-ATPase regulatory subunit 6
jgi|Auran1|19509|e_gw1.1.389.1	1	789	0.0621	0.428225	5e-25	ref|XP_003603267.1|	Protein phosphatase 2C
jgi|Auran1|19510|e_gw1.1.477.1	5	651	0.3671	2.595	2e-32	ref|XP_002899255.1|	tRNA-dihydrouridine synthase, putative
jgi|Auran1|19513|e_gw1.1.777.1	1787	930	0.9989	649.218	1e-167	gb|ABP93410.1|	cbbx protein
jgi|Auran1|19517|e_gw1.1.339.1	33	771	0.7069	14.4613	1e-87	ref|XP_002899470.1|	phosphatidylinositol kinase (PIK-J)
jgi|Auran1|19529|e_gw1.2.363.1	3	621	0.1707	1.63222	4e-24	gb|EAW98726.1|	protein kinase, X-linked, isoform CRA_a
jgi|Auran1|19538|e_gw1.2.852.1	1	1080	0.0454	0.312842	2e-77	ref|ZP_09753511.1|	nucleoside-diphosphate-sugar epimerase
jgi|Auran1|19545|e_gw1.2.182.1	75	1374	0.8952	18.4427	3e-55	ref|XP_002286099.1|	amino acid/polyamine transporter
jgi|Auran1|19548|e_gw1.2.750.1	1932	1296	0.9977	503.676	1e-142	gb|EJY77354.1|	Aminotransferase, class III family protein
jgi|Auran1|19564|e_gw1.2.318.1	23	972	0.6605	7.99486	2e-24	emb|CBJ28195.1|	haloacid dehalogenase-like hydrolase family protein
jgi|Auran1|19568|e_gw1.2.114.1	133	1395	0.9427	32.2127	3e-80	ref|XP_002988642.1|	medium chain fatty acid hydroxylase
jgi|Auran1|19572|e_gw1.2.333.1	133	906	0.8256	49.599	2e-35	ref|NP_001239852.1|	uncharacterized protein LOC100812074
jgi|Auran1|19576|e_gw1.2.719.1	2461	1110	0.9802	749.096	4e-52	ref|YP_003075060.1|	lipoprotein
jgi|Auran1|19581|e_gw1.2.200.1	42	1125	0.7618	12.6138	3e-69	ref|XP_003058451.1|	calcium-dependent cytoplasmic cysteine proteinase, papain-like protein
jgi|Auran1|19587|e_gw1.2.417.1	21	1071	0.6097	6.62489	3e-48	ref|ZP_09566944.1|	phenazine biosynthesis protein PhzF family
jgi|Auran1|19592|e_gw1.2.87.1	881	1584	0.9924	187.919	0	ref|XP_002293604.1|	cytochrome P450
jgi|Auran1|19598|e_gw1.2.359.1	11	897	0.3612	4.14333	2e-64	gb|ABF95188.1|	Tropinone reductase, putative, expressed
jgi|Auran1|19604|e_gw1.2.762.1	10	1311	0.3158	2.57719	5e-56	ref|XP_002130886.1|	PREDICTED: similar to putative flotillin
jgi|Auran1|19609|e_gw1.2.1057.1	297	771	0.6615	130.152	7e-35	gb|EKC30485.1|	Signal peptide, CUB and EGF-like domain-containing protein 2
jgi|Auran1|19610|e_gw1.2.212.1	1096	1323	0.9599	279.898	1e-91	ref|XP_002909520.1|	histone demethylase, putative
jgi|Auran1|19616|e_gw1.2.677.1	37	2088	0.5503	5.98715	1e-161	emb|CCA24294.1|	PREDICTED: DNA topoisomerase 3beta1like isoform 1 putative
jgi|Auran1|19620|e_gw1.2.551.1	110	510	0.8235	72.8738	5e-42	emb|CCA16481.1|	ubiquitinconjugating enzyme E2 putative
jgi|Auran1|19628|e_gw1.2.649.1	4	201	0.4328	6.72377	4e-14	ref|NP_001063633.1|	Os09g0510200
jgi|Auran1|19631|e_gw1.2.656.1	1	177	0.2768	1.90887	2e-12	ref|XP_001017105.1|	Dynein heavy chain family protein
jgi|Auran1|19633|e_gw1.2.420.1	24	546	0.6465	14.8514	3e-41	ref|XP_003080491.1|	haloacid dehalogenase-like hydrolase-like (ISS)
jgi|Auran1|1964|gw1.9.67.1	46	1077	0.8152	14.4308	0	gb|EGB08134.1|	putative amino acid transporter
jgi|Auran1|19641|e_gw1.2.1224.1	75	957	0.7983	26.4788	6e-18	ref|XP_002902747.1|	DNA repair protein RAD5, SWI/SNF-related matrix-associated actin-dependent regulator of chromatin, putative
jgi|Auran1|19645|e_gw1.2.917.1	149	1200	0.9467	41.9521	1e-64	ref|ZP_08825310.1|	Dihydrodipicolinate synthase
jgi|Auran1|19666|e_gw1.2.824.1	261	942	0.9724	93.6135	1e-65	gb|EFA86670.1|	phosphoglycerate mutase domain-containing protein
jgi|Auran1|19673|e_gw1.2.533.1	3	363	0.2149	2.79231	2e-35	ref|XP_002126342.1|	PREDICTED: similar to BRCA1/BRCA2-containing complex, subunit 3
jgi|Auran1|19692|e_gw1.2.899.1	178	963	0.9159	62.4515	6e-64	ref|XP_003564045.1|	PREDICTED: nuclear migration protein nudC-like
jgi|Auran1|19704|e_gw1.2.600.1	21	288	0.9757	24.6363	3e-24	ref|XP_002903234.1|	small ubiquitin-like modifier (SUMO), putative
jgi|Auran1|19710|e_gw1.2.21.1	100	2610	0.608	12.9452	1e-128	emb|CBN73971.1|	myosin II heavy chain
jgi|Auran1|19712|e_gw1.2.394.1	249	705	0.8823	119.333	6e-19	ref|XP_003542621.1|	PREDICTED: uncharacterized protein LOC100801191 isoform 2
jgi|Auran1|19726|e_gw1.2.588.1	89	375	0.8347	80.1877	1e-47	ref|XP_002900892.1|	H - or Na -translocating F-type, V-type and A-type ATPase (F-ATPase) Superfamily
jgi|Auran1|19728|e_gw1.2.235.1	16	1287	0.366	4.2004	9e-68	ref|XP_003081228.1|	putative NADP-dependent alcohol dehydrogenase (ISS)
jgi|Auran1|19739|e_gw1.2.423.1	3	981	0.1498	1.03324	2e-63	emb|CBN76749.1|	expressed protein
jgi|Auran1|19744|e_gw1.2.278.1	227	1080	0.988	71.0152	5e-54	ref|XP_001353795.1|	GA17742
jgi|Auran1|19746|e_gw1.2.119.1	15	1251	0.3509	4.05119	8e-97	ref|XP_002888202.1|	ZCF125
jgi|Auran1|19747|e_gw1.2.294.1	20	876	0.5845	7.71392	2e-76	gb|EIE26567.1|	putative glutathione S-transferase
jgi|Auran1|19755|e_gw1.2.112.1	180	1461	0.8679	41.6266	1e-124	emb|CBN78624.1|	3-Phosphoshikimate 1-Carboxyvinyltransferase
jgi|Auran1|19765|e_gw1.2.1001.1	34	759	0.8406	15.1351	2e-37	ref|XP_003078868.1|	glutathione-s-transferase (ISS)
jgi|Auran1|19770|e_gw1.2.421.1	3	615	0.239	1.64814	2e-26	sp|Q2KTC2.2|MX_DICLA	RecName: Full=Interferon-induced GTP-binding protein Mx; AltName: Full=Interferon-inducible Mx protein
jgi|Auran1|19771|e_gw1.2.449.1	55	693	0.9856	26.815	7e-82	ref|XP_002897805.1|	riboflavin synthase subunit alpha, putative
jgi|Auran1|19775|e_gw1.2.1037.1	22	666	0.7658	11.1609	2e-49	ref|YP_001615392.1|	glutathione S-transferase
jgi|Auran1|19802|e_gw1.2.153.1	17	1611	0.406	3.56535	7e-57	gb|EIE21770.1|	molybdopterin biosynthesis protein
jgi|Auran1|19812|e_gw1.2.911.1	37	852	0.7371	14.6727	9e-91	ref|ZP_03272478.1|	thiazole biosynthesis family protein
jgi|Auran1|19820|e_gw1.2.408.1	42	777	0.8353	18.2632	6e-41	ref|YP_006715694.1|	trehalose-6-phosphatase
jgi|Auran1|19845|e_gw1.2.776.1	1199	1050	0.9971	385.815	1e-151	ref|XP_002177931.1|	enoyl-acp reductase
jgi|Auran1|19850|e_gw1.2.186.1	18	1134	0.4991	5.36301	1e-127	gb|EIE26615.1|	Aldo/keto reductase
jgi|Auran1|19864|e_gw1.2.502.1	46	240	0.8667	64.7583	6e-20	gb|EDM00392.1|	WD repeat, SAM and U-box domain containing 1, isoform CRA_b
jgi|Auran1|19873|e_gw1.2.550.1	1	603	0.0813	0.560314	1e-49	ref|ZP_09101901.1|	Nucleoside diphosphate kinase
jgi|Auran1|19876|e_gw1.2.1020.1	10	717	0.4031	4.71227	6e-43	ref|YP_002581489.1|	allophanate hydrolase 2 subunit 1
jgi|Auran1|19883|e_gw1.2.47.1	173	2067	0.91	28.2784	0	ref|XP_002287432.1|	cycloartenol synthase;-2,3-epoxysqualene mutase-like protein
jgi|Auran1|19887|e_gw1.2.1154.1	110	369	0.9051	100.72	7e-34	gb|EFW42894.1|	WD40 repeat-containing protein
jgi|Auran1|19888|e_gw1.2.314.1	83	801	0.8365	35.0102	3e-84	ref|NP_001151258.1|	LOC100284891
jgi|Auran1|19894|e_gw1.2.98.1	738	1626	0.9926	153.35	1e-144	ref|XP_002908271.1|	sodium/hydrogen exchanger, putative
jgi|Auran1|19895|e_gw1.2.1237.1	5	288	0.6042	5.86579	3e-11	ref|XP_002431499.1|	growth hormone-inducible soluble protein, putative
jgi|Auran1|19900|e_gw1.2.1072.1	48	573	0.9372	28.3032	4e-35	emb|CBJ32858.1|	DEAD box helicase
jgi|Auran1|19907|e_gw1.2.429.1	14	621	0.7118	7.61703	3e-19	ref|XP_002276516.1|	PREDICTED: probable FKBP-type peptidyl-prolyl cis-trans isomerase 7, chloroplastic
jgi|Auran1|19909|e_gw1.2.857.1	18	1149	0.497	5.293	5e-74	gb|EHS53120.1|	Alcohol dehydrogenase zinc-binding domain protein
jgi|Auran1|19914|e_gw1.2.542.1	1	285	0.1719	1.18551	4e-24	ref|XP_002908594.1|	calcineurin subunit B, putative
jgi|Auran1|19915|e_gw1.2.142.1	43	1557	0.6416	9.33102	2e-96	gb|EIE27573.1|	glutathione synthetase
jgi|Auran1|19916|e_gw1.2.315.1	8	861	0.3206	3.13932	3e-40	gb|EGG17660.1|	mitochondrial substrate carrier family protein
jgi|Auran1|19925|e_gw1.2.286.1	97	807	0.4387	40.6113	6e-43	ref|ZP_08134348.1|	TPR repeat protein
jgi|Auran1|19929|e_gw1.2.31.1	1730	2670	0.9846	218.919	1e-150	emb|CCA15913.1|	Heat shock protein 70 putative
jgi|Auran1|19938|e_gw1.2.445.1	12	852	0.5106	4.75873	7e-38	ref|ZP_01691710.1|	ribosomal large subunit pseudouridine synthase D
jgi|Auran1|19942|e_gw1.2.847.1	14	642	0.595	7.36787	1e-110	ref|YP_001639175.1|	isochorismatase hydrolase
jgi|Auran1|19943|e_gw1.2.291.1	198	771	0.9818	86.7681	4e-78	emb|CBJ49196.1|	Probable membrane-associated 30 kDa protein, chloroplast precursor
jgi|Auran1|19947|e_gw1.2.943.1	27	891	0.679	10.2385	4e-32	ref|ZP_09040604.1|	aldo/keto reductase family protein
jgi|Auran1|1996|gw1.16.31.1	25	1284	0.6371	6.57846	6e-72	emb|CBJ31604.1|	Mitochondrial Processing Peptidase alpha subunit
jgi|Auran1|19973|e_gw1.2.1222.1	33	648	0.7469	17.2063	4e-33	ref|XP_002158846.1|	PREDICTED: similar to RAD54-like 2, partial
jgi|Auran1|19981|e_gw1.2.1152.1	20	282	0.9468	23.9624	1e-16	gb|ACM45326.1|	rbp1-like RNA-binding protein PC
jgi|Auran1|19997|e_gw1.2.823.1	2	1080	0.0907	0.625684	1e-101	gb|EJD51356.1|	actin 1
jgi|Auran1|200|gw1.20.8.1	48	2517	0.1911	6.44328	0	emb|CCA18460.1|	premRNAsplicing factor ATPdependent RNA helicase PRP16 putative
jgi|Auran1|20001|e_gw1.2.668.1	72	3762	0.5407	6.4664	0	gb|EGZ22662.1|	multidrug resistance protein ABC superfamily
jgi|Auran1|20025|e_gw1.2.357.1	4	594	0.2845	2.27522	2e-50	emb|CBN75495.1|	20S proteasome beta 5 subunit
jgi|Auran1|20031|e_gw1.2.457.1	238	624	0.9904	128.867	5e-59	ref|XP_002906210.1|	U4/U6 small nuclear ribonucleoprotein Prp3, putative
jgi|Auran1|20037|e_gw1.2.72.1	127	1845	0.8298	23.2571	1e-116	ref|XP_002276180.1|	PREDICTED: serine/threonine-protein phosphatase 2A 65 kDa regulatory subunit A beta isoform
jgi|Auran1|20040|e_gw1.2.867.1	7	1032	0.2103	2.29175	9e-60	ref|YP_001889632.1|	NAD-dependent epimerase/dehydratase
jgi|Auran1|20043|e_gw1.2.657.1	19	186	0.8172	34.5136	4e-17	ref|XP_002278027.1|	PREDICTED: 50S ribosomal protein L33
jgi|Auran1|20044|e_gw1.2.19.1	159	1881	0.9096	28.5599	1e-165	ref|NP_001173278.1|	Os03g0165000
jgi|Auran1|20051|e_gw1.2.1123.1	362	537	0.9944	227.763	5e-27	ref|XP_001272149.1|	pheromone processing endoprotease Kex2
jgi|Auran1|20061|e_gw1.2.298.1	15	690	0.2014	7.34499	5e-41	ref|XP_001845226.1|	deoxyhypusine hydroxylase
jgi|Auran1|20069|e_gw1.2.243.1	14	1125	0.4658	4.2046	7e-60	ref|ZP_01627998.1|	Aldo/keto reductase
jgi|Auran1|20079|e_gw1.2.1132.1	14	477	0.6939	9.91651	7e-36	emb|CBN79671.1|	mono-or diacylglycerol acyltransferase type 2
jgi|Auran1|20091|e_gw1.2.988.1	10	834	0.4089	4.05119	1e-64	ref|YP_766244.1|	short-chain dehydrogenase
jgi|Auran1|20106|e_gw1.2.854.1	199	1074	0.9628	62.6034	1e-113	ref|XP_002291524.1|	dihydrodiol dehydrogenase
jgi|Auran1|20121|e_gw1.2.725.1	191	1332	0.9745	48.4483	1e-135	ref|XP_002905216.1|	threonine dehydratase catabolic, putative
jgi|Auran1|20155|e_gw1.2.466.1	1	507	0.0966	0.666409	2e-38	emb|CCA21456.1|	serine/threonine protein kinase putative
jgi|Auran1|20163|e_gw1.2.1252.1	33	231	0.987	48.2671	6e-11	ref|XP_001611479.1|	CW-type zinc finger family protein
jgi|Auran1|20164|e_gw1.2.1196.1	188	315	0.9905	201.649	1e-43	gb|EKC43103.1|	Putative small nuclear ribonucleoprotein Sm D2
jgi|Auran1|20166|e_gw1.2.976.1	8	762	0.3504	3.54719	8e-29	ref|XP_002496014.1|	ZYRO0C08470p
jgi|Auran1|20168|e_gw1.2.819.1	7502	909	0.9956	2788.45	1e-165	gb|EGB11992.1|	putative plastid light harvesting protein isoform 14, partial
jgi|Auran1|20180|e_gw1.2.1241.1	66	264	0.9735	84.4674	2e-16	gb|EGG22620.1|	component of SCAR regulatory complex
jgi|Auran1|20181|e_gw1.2.1142.1	70	471	0.845	50.2142	2e-19	emb|CBJ29067.1|	prefoldin subunit, putative
jgi|Auran1|20184|e_gw1.2.174.1	72	1293	0.8445	18.8141	1e-151	ref|XP_002289717.1|	sterol delta7 reductase-like protein
jgi|Auran1|20206|e_gw1.2.259.1	715	672	0.9985	359.489	1e-121	gb|EGB11797.1|	putative iron permease, partial
jgi|Auran1|20216|e_gw1.2.66.1	137	1956	0.8763	23.6647	1e-140	ref|XP_002901876.1|	cGMP-dependent protein kinase, putative
jgi|Auran1|20218|e_gw1.2.260.1	1	846	0.0579	0.399373	6e-38	ref|XP_001863140.1|	guanine nucleotide-binding protein beta 2
jgi|Auran1|20224|e_gw1.2.682.1	503	2073	0.9243	81.9819	1e-126	ref|XP_002904596.1|	replication factor C subunit 1
jgi|Auran1|20231|e_gw1.2.353.1	13	1023	0.1691	4.29355	2e-37	ref|XP_002896955.1|	protein kinase
jgi|Auran1|20235|e_gw1.2.802.1	139	969	0.9216	48.4663	2e-77	ref|XP_002176694.1|	triose phosphate/phosphate translocator
jgi|Auran1|20236|e_gw1.2.51.1	109	1740	0.7759	21.1654	0	ref|XP_003080208.1|	ABC transporter protein 1 (ISS)
jgi|Auran1|20237|e_gw1.2.414.1	74	684	0.9883	36.5531	4e-41	emb|CBA26893.1|	Acyl-protein thioesterase 1
jgi|Auran1|20238|e_gw1.2.1147.1	3	609	0.1609	1.66438	4e-22	ref|XP_002504950.1|	voltage-gated ion channel superfamily
jgi|Auran1|20254|e_gw1.2.135.1	336	1485	0.9912	76.4473	1e-137	ref|NP_001066463.1|	Os12g0236500
jgi|Auran1|20258|e_gw1.2.998.1	58	681	0.9692	28.776	1e-59	ref|XP_002158556.1|	PREDICTED: similar to uridine-cytidine kinase 1-like 1
jgi|Auran1|20259|e_gw1.2.139.1	13	1413	0.3885	3.1085	5e-95	ref|XP_002290732.1|	cyclic nucleotide and voltage-activated ion channel
jgi|Auran1|20265|e_gw1.2.710.1	13	1023	0.434	4.29355	9e-94	ref|XP_003075267.1|	modular polyketide synthase (ISS)
jgi|Auran1|20268|e_gw1.2.673.1	2816	3432	0.9945	277.226	0	ref|XP_003062064.1|	p-type ATPase superfamily
jgi|Auran1|20277|e_gw1.2.489.1	59	666	0.9324	29.9314	4e-57	emb|CBJ30839.1|	methionine sulfoxide reductase
jgi|Auran1|20280|e_gw1.2.14.1	112	2709	0.7763	13.9688	0	emb|CBJ30655.1|	mitochondrial DNA-directed RNA polymerase
jgi|Auran1|20283|e_gw1.2.442.1	1	915	0.0536	0.369256	1e-17	ref|ZP_09704886.1|	ankyrin repeat-containing protein
jgi|Auran1|20291|e_gw1.2.11.1	1583	3696	0.9962	144.71	0	ref|XP_002183906.1|	precursor of carboxylase pyruvate carboxylase
jgi|Auran1|20293|e_gw1.2.120.1	451	1551	0.9871	98.2458	2e-95	emb|CBJ32763.1|	Eukaryotic translation initiation factor 3 subunit l eukaryotic translation initiation factor eIF3 s
jgi|Auran1|20306|e_gw1.2.1256.1	95	732	0.6011	43.8492	3e-41	gb|EGD81303.1|	alpha-N-acetylglucosaminidase
jgi|Auran1|20331|e_gw1.2.941.1	24	936	0.5844	8.66332	6e-63	ref|XP_002402678.1|	hydroxyacylglutathione hydrolase, putative
jgi|Auran1|20334|e_gw1.2.410.1	3	735	0.2	1.37906	1e-49	ref|YP_002377174.1|	beta-ketoacyl synthase
jgi|Auran1|20337|e_gw1.2.926.1	2	969	0.0506	0.697357	2e-57	ref|YP_338688.1|	acyl-CoA thioesterase II
jgi|Auran1|20340|e_gw1.2.901.1	12	969	0.3426	4.18414	2e-40	gb|ADI22047.1|	1,4-dihydroxy-2-naphthoate octaprenyltransferase
jgi|Auran1|20345|e_gw1.2.693.1	86	1869	0.8015	15.5467	0	emb|CBN80061.1|	probable bifunctional purine synthesis protein
jgi|Auran1|20350|e_gw1.2.253.1	32	1122	0.7023	9.63621	1e-109	ref|ZP_10192446.1|	proline iminopeptidase
jgi|Auran1|20352|e_gw1.2.1073.1	1	594	0.0825	0.568804	5e-28	ref|XP_002119818.1|	PREDICTED: similar to UPF0526 protein
jgi|Auran1|20361|e_gw1.2.497.1	139	558	0.9749	84.1646	9e-87	ref|XP_002521452.1|	ADP-ribosylation factor, arf, putative
jgi|Auran1|20370|e_gw1.2.965.1	27	780	0.6949	11.6955	5e-77	ref|XP_002785909.1|	oxidoreductase, putative
jgi|Auran1|20371|e_gw1.2.376.1	14	621	0.6377	7.61703	2e-46	emb|CBJ31233.1|	gill-specific calpain
jgi|Auran1|20379|e_gw1.2.1128.1	957	465	0.9957	695.357	4e-83	gb|AAQ21388.1|	ribosomal protein S18
jgi|Auran1|20383|e_gw1.2.834.1	152	933	0.9925	55.0441	8e-73	emb|CBI20791.3|	unnamed protein product
jgi|Auran1|2040|gw1.7.94.1	78	861	0.9373	30.6084	1e-106	ref|XP_002998858.1|	serine protease family S09X, putative
jgi|Auran1|20412|e_gw1.2.1065.1	101	585	0.935	58.333	9e-63	emb|CBJ26599.1|	Putative subunit of the Anaphase Promoting Complex
jgi|Auran1|20418|e_gw1.2.772.1	34	1260	0.5881	9.11712	1e-102	ref|YP_643322.1|	D-galactarate dehydratase/Altronate hydrolase-like protein
jgi|Auran1|20439|e_gw1.2.756.1	32	1281	0.4551	8.44015	8e-61	ref|ZP_08134348.1|	TPR repeat protein
jgi|Auran1|20443|e_gw1.2.958.1	300	861	0.9814	117.725	2e-49	gb|ACI69855.1|	pob
jgi|Auran1|20460|e_gw1.2.461.1	43	579	0.8981	25.0922	2e-49	ref|NP_498248.2|	Protein Y37B11A.2
jgi|Auran1|20462|e_gw1.2.783.1	139	1248	0.8974	37.6313	2e-96	ref|XP_002895931.1|	Drug/Metabolite Transporter (DMT) Superfamily
jgi|Auran1|20469|e_gw1.2.774.1	151	1245	0.8884	40.9786	1e-133	emb|CBJ48669.1|	Aminomethyltransferase
jgi|Auran1|20477|e_gw1.2.956.1	1	699	0.0701	0.483361	1e-52	emb|CBJ28878.1|	Hypothetical leucine rich repeat protein
jgi|Auran1|20486|e_gw1.2.531.1	81	477	0.9686	57.3741	1e-59	ref|XP_002289527.1|	RL30, ribosomal protein 30 60S large ribosomal subunit
jgi|Auran1|20488|e_gw1.2.732.1	1	1032	0.0475	0.327393	3e-42	ref|YP_003075060.1|	lipoprotein
jgi|Auran1|20492|e_gw1.2.36.1	267	2349	0.9583	38.4041	1e-152	emb|CCA24290.1|	vacuolar protein sortingassociated protein 53 putat
jgi|Auran1|20493|e_gw1.2.134.1	11	1281	0.3458	2.9013	1e-94	emb|CBJ25789.1|	SNF-1-like
jgi|Auran1|20495|e_gw1.2.281.1	1071	729	0.9561	496.376	4e-62	ref|NP_567658.1|	alternative oxidase 4
jgi|Auran1|20496|e_gw1.2.1088.1	36	621	0.9227	19.5866	5e-40	ref|XP_001584133.1|	AGC family protein kinase
jgi|Auran1|205|gw1.61.1.1	91	3111	0.7014	9.88304	0	emb|CBJ25580.1|	flagellar associated protein
jgi|Auran1|20502|e_gw1.2.1183.1	63	384	0.9661	55.4317	5e-28	ref|XP_003080347.1|	sn-1,2-diacylglycerol ethanolamine-and cholinephosphotranferases (ISS)
jgi|Auran1|20508|e_gw1.2.519.1	3	357	0.4118	2.83924	7e-45	ref|XP_002909579.1|	myb-like DNA-binding protein, putative
jgi|Auran1|20530|e_gw1.2.701.1	4	1572	0.1247	0.859719	0	ref|NP_001096401.1|	tetratricopeptide repeat protein 26
jgi|Auran1|20539|e_gw1.2.1243.1	2	252	0.2698	2.6815	1e-15	ref|XP_002365092.1|	OTU-like cysteine protease domain-containing protein
jgi|Auran1|20552|e_gw1.2.667.1	4596	4815	0.9931	322.502	0	ref|XP_002289336.1|	CPSase
jgi|Auran1|20559|e_gw1.2.749.1	32	1512	0.6098	7.15068	1e-102	ref|XP_002286875.1|	threonine synthase
jgi|Auran1|20561|e_gw1.2.1098.1	314	600	0.9867	176.818	2e-39	ref|YP_002911660.1|	diguanylate cyclase
jgi|Auran1|20567|e_gw1.2.1250.1	7	294	0.5374	8.04451	3e-10	ref|ZP_11095065.1|	50S ribosomal protein L36
jgi|Auran1|20568|e_gw1.2.248.1	16	756	0.619	7.15068	1e-101	ref|XP_002296054.1|	cytochrome C peroxidase
jgi|Auran1|2057|gw1.15.33.1	119	1155	0.9455	34.8108	1e-131	ref|NP_001241814.1|	uncharacterized protein LOC100857010
jgi|Auran1|20573|e_gw1.2.1126.1	758	447	0.9843	572.942	4e-53	ref|XP_002293494.1|	RK17, ribosomal protein 17 50S large ribosomal subunit, chloroplast
jgi|Auran1|20577|e_gw1.2.124.1	24	1299	0.5366	6.24239	2e-71	ref|XP_002286099.1|	amino acid/polyamine transporter
jgi|Auran1|20579|e_gw1.2.1025.1	18	825	0.4485	7.3717	1e-68	ref|XP_002500410.1|	cysteine hydrolase
jgi|Auran1|20581|e_gw1.2.995.1	37	672	0.8616	18.6029	4e-67	ref|YP_003270085.1|	ubiquinone/menaquinone biosynthesis methyltransferase
jgi|Auran1|20630|e_gw1.2.1149.1	114	330	0.9909	116.719	3e-43	emb|CBJ27561.1|	Methionine-R-sulfoxide reductase
jgi|Auran1|20632|e_gw1.2.480.1	5	612	0.3987	2.76037	2e-13	ref|XP_001861838.1|	mpv17 protein
jgi|Auran1|20636|e_gw1.2.975.1	9	780	0.3603	3.8985	1e-36	ref|NP_001147243.1|	thiamin pyrophosphokinase 1
jgi|Auran1|20639|e_gw1.2.1203.1	146	342	0.9737	144.237	1e-50	emb|CBJ26849.1|	eukaryotic translation initiation factor 1-SUI1
jgi|Auran1|2065|gw1.9.72.1	114	1104	0.962	34.8887	2e-50	ref|XP_003469750.1|	PREDICTED: coronin-6-like isoform 1
jgi|Auran1|20672|e_gw1.2.786.1	232	828	0.9638	94.6688	1e-140	ref|XP_002289179.1|	casein kinase-like protein
jgi|Auran1|20673|e_gw1.2.1232.1	32	345	0.8609	31.3386	4e-34	emb|CAM74949.1|	Phosphoribosyl-ATP pyrophosphohydrolase
jgi|Auran1|20677|e_gw1.2.164.1	10	1065	0.3521	3.17248	2e-64	sp|Q54R82.2|MKKA_DICDI	RecName: Full=Mitogen-activated protein kinase kinase kinase A; AltName: Full=MAPK/ERK kinase 1; Short=MEK kinase 1; Short=MEKK 1; AltName: Full=MAPK/ERK kinase A; Short=MEK kinase A; Short=MEKK A; Short=MEKKalpha
jgi|Auran1|20690|e_gw1.2.972.1	26	558	0.7706	15.743	4e-49	gb|AAI10279.1|	XRN2 protein
jgi|Auran1|20698|e_gw1.2.436.1	336	474	0.9726	239.502	1e-80	ref|XP_002903724.1|	ubiquitin-conjugating enzyme E2, putative
jgi|Auran1|20700|e_gw1.2.832.1	466	1074	0.9963	146.599	1e-160	gb|ABA60428.1|	glutamine synthetase
jgi|Auran1|20702|e_gw1.2.929.1	2	867	0.113	0.779399	6e-20	ref|XP_003103107.1|	CRE-SNT-2 protein
jgi|Auran1|20714|e_gw1.2.805.1	404	1185	0.9797	115.189	1e-104	gb|AFJ68688.1|	NADH dehydrogenase (ubiquinone) 1 alpha subcomplex 9
jgi|Auran1|20717|e_gw1.2.1009.1	12	786	0.5865	5.15831	8e-29	ref|XP_001312218.1|	ankyrin repeat protein
jgi|Auran1|20729|e_gw1.3.418.1	11	534	0.676	6.95986	7e-31	emb|CCC46976.1|	putative chaperone protein DNAj
jgi|Auran1|20733|e_gw1.3.126.1	236	1446	0.9896	55.1433	0	emb|CBN76133.1|	Serine palmitoyltransferase
jgi|Auran1|20741|e_gw1.3.575.1	152	1590	0.8283	32.2995	7e-70	ref|XP_001867895.1|	cryptochrome-1
jgi|Auran1|20744|e_gw1.3.710.1	50	1077	0.3909	15.6857	1e-107	ref|XP_003084098.1|	COG1064: Zn-dependent alcohol dehydrogenases (ISS)
jgi|Auran1|20752|e_gw1.3.149.1	12	1359	0.401	2.9834	8e-60	emb|CCA19815.1|	folic acid synthesis protein fol1 putative
jgi|Auran1|20758|e_gw1.3.94.1	415	1356	0.9978	103.404	0	emb|CBN75444.1|	serine hydroxymethyltransferase 2
jgi|Auran1|20775|e_gw1.3.133.1	57	1593	0.7602	12.0895	1e-156	gb|EGD82523.1|	xaa-Pro dipeptidase
jgi|Auran1|20785|e_gw1.3.173.1	47	1107	0.6793	14.345	4e-80	gb|AFD36232.1|	protein kinase C3
jgi|Auran1|20787|e_gw1.3.701.1	188	1230	0.8317	51.6419	1e-128	ref|ZP_09744191.1|	GTP cyclohydrolase II/3,4-dihydroxy-2-butanone 4-phosphate synthase
jgi|Auran1|20791|e_gw1.3.933.1	11	396	0.7904	9.38527	5e-32	ref|XP_002782004.1|	Dus1p, putative
jgi|Auran1|20797|e_gw1.3.261.1	4	1050	0.1867	1.28712	6e-75	gb|AAH49218.1|	KIF4A protein
jgi|Auran1|20802|e_gw1.3.807.1	1	747	0.0656	0.452302	2e-37	gb|EFW46805.1|	2-acylglycerol O-acyltransferase 2-A
jgi|Auran1|20811|e_gw1.3.331.1	16	771	0.6031	7.01156	1e-103	ref|XP_002906981.1|	tubby-like protein
jgi|Auran1|20812|e_gw1.3.667.1	150	1233	0.957	41.1034	1e-140	ref|XP_002184864.1|	acyl desaturase
jgi|Auran1|20814|e_gw1.3.732.1	2	1038	0.0944	0.651001	1e-50	ref|XP_797246.1|	PREDICTED: tartrate-resistant acid phosphatase type 5-like
jgi|Auran1|20828|e_gw1.3.220.1	30	1017	0.7188	9.96665	1e-103	ref|XP_002288069.1|	methylenetetrahydrofolate reductase
jgi|Auran1|20831|e_gw1.3.712.1	145	1116	0.9489	43.8988	1e-104	emb|CBJ30364.1|	3,8-divinyl protochlorophyllide a 8-vinyl reductase, putative chloroplast precursor
jgi|Auran1|20838|e_gw1.3.892.1	1	456	0.1075	0.740942	1e-20	ref|YP_003700120.1|	peptide methionine sulfoxide reductase
jgi|Auran1|20854|e_gw1.3.424.1	11	498	0.496	7.46298	4e-34	ref|XP_002902498.1|	guanylate-binding protein, putative
jgi|Auran1|20855|e_gw1.3.6.1	143	10566	0.3462	4.57272	0	ref|XP_002906556.1|	dynein heavy chain
jgi|Auran1|20863|e_gw1.3.224.1	1	1125	0.0436	0.300329	1e-150	gb|AFJ69297.1|	extracellular signal-regulated kinase 1/2, partial
jgi|Auran1|20866|e_gw1.3.578.1	5	1617	0.1126	1.04474	1e-122	emb|CCI18653.1|	Aldehyde dehydrogenase
jgi|Auran1|20867|e_gw1.3.428.1	20	582	0.744	11.6106	1e-68	ref|XP_002998118.1|	peptidyl-prolyl cis-trans isomerase ppi1
jgi|Auran1|20871|e_gw1.3.32.1	1	2277	0.0215	0.148384	1e-180	ref|XP_002901976.1|	ion channel, putative
jgi|Auran1|20875|e_gw1.3.322.1	48	870	0.854	18.6411	9e-52	ref|XP_003745103.1|	PREDICTED: carbonyl reductase	Metaseiulus occidentalis]
jgi|Auran1|20889|e_gw1.3.168.1	34	1200	0.7117	9.57297	1e-115	ref|XP_002999118.1|	ubiquitin-activating enzyme (E1), putative
jgi|Auran1|20898|e_gw1.3.958.1	4	336	0.3363	4.02226	2e-12	gb|EFA83712.1|	cysteine proteinase 1
jgi|Auran1|20899|e_gw1.3.286.1	22	819	0.6825	9.07586	1e-48	ref|ZP_06982172.1|	TPR repeat protein
jgi|Auran1|2090|gw1.1.132.1	2	1035	0.0947	0.652888	5e-45	ref|ZP_10526073.1|	putative lipoprotein
jgi|Auran1|20912|e_gw1.3.180.1	339	1080	0.9593	106.054	2e-69	ref|XP_003384869.1|	PREDICTED: adenosine 3'-phospho 5'-phosphosulfate transporter 1-like
jgi|Auran1|20923|e_gw1.3.369.1	37	630	0.8794	19.8431	6e-34	ref|XP_003388348.1|	PREDICTED: protein TSSC1-like
jgi|Auran1|20929|e_gw1.3.231.1	19	822	0.5839	7.80964	7e-37	emb|CBI33734.3|	unnamed protein product
jgi|Auran1|2093|gw1.16.33.1	69	1041	0.6984	22.3948	1e-118	ref|XP_001692390.1|	ferrochelatase
jgi|Auran1|2094|gw1.15.34.1	11	1029	0.3625	3.61182	2e-47	ref|XP_002867643.1|	ATP binding protein
jgi|Auran1|20948|e_gw1.3.47.1	63	2043	0.7279	10.4189	1e-124	ref|XP_001690641.1|	DEAH-box nuclear pre-mRNA splicing factor
jgi|Auran1|20955|e_gw1.3.34.1	38	2298	0.4565	5.58705	0	emb|CBN79407.1|	Kinesin-associated protein
jgi|Auran1|20956|e_gw1.3.471.1	22	531	0.5876	13.9984	8e-17	gb|EJF40224.1|	Sel1 repeat protein
jgi|Auran1|20969|e_gw1.3.719.1	15	930	0.2043	5.44951	8e-49	ref|ZP_08134348.1|	TPR repeat protein
jgi|Auran1|20970|e_gw1.3.756.1	139	852	0.973	55.1219	3e-19	dbj|GAA52330.1|	nitric oxide synthase-interacting protein, partial
jgi|Auran1|20990|e_gw1.3.223.1	76	1113	0.9173	23.0711	7e-87	ref|XP_003525878.1|	PREDICTED: uncharacterized oxidoreductase yrbE-like
jgi|Auran1|20991|e_gw1.3.600.1	7	1443	0.2017	1.63901	1e-171	ref|ZP_07048179.1|	4-aminobutyrate aminotransferase
jgi|Auran1|21006|e_gw1.3.811.1	100	609	0.9803	55.4794	1e-146	gb|EGB11495.1|	putative plastid light harvesting protein isoform 7
jgi|Auran1|21010|e_gw1.3.754.1	276	888	0.9921	105.014
jgi|Auran1|21037|e_gw1.3.489.1	49	597	0.8894	27.7313	2e-39	ref|XP_002567923.1|	Pc21g08840
jgi|Auran1|21046|e_gw1.3.497.1	5	336	0.3274	5.02782	5e-14	emb|CAH57706.1|	calmodulin
jgi|Auran1|21062|e_gw1.3.767.1	52	600	0.9367	29.282	3e-45	emb|CBJ48439.1|	Hypothetical leucine rich repeat and MORN domain-containing protein
jgi|Auran1|21068|e_gw1.3.768.1	8	915	0.423	2.95405	7e-81	gb|AAQ98885.1|	dolichyl phosphate glucosyltransferase
jgi|Auran1|21097|e_gw1.3.241.1	2	996	0.0984	0.678453	5e-74	gb|EGV62403.1|	kinesin-domain-containing protein
jgi|Auran1|21107|e_gw1.3.890.1	2	759	0.1291	0.890302	6e-62	emb|CBJ33775.1|	Cathepsin-like proteinase
jgi|Auran1|21109|e_gw1.3.338.1	167	675	0.9393	83.5914	3e-58	emb|CBN79123.1|	CPLD51 protein required for cyt b6 assembly
jgi|Auran1|21113|e_gw1.3.626.1	33	1326	0.5053	8.40852	1e-129	gb|EIE25251.1|	Homogentisate 1,2-dioxygenase
jgi|Auran1|21121|e_gw1.3.554.1	65	1998	0.5981	10.9918	0	emb|CBJ48496.1|	flagellar associated protein putative: flagellar associated protein
jgi|Auran1|21131|e_gw1.3.547.1	101	2181	0.7217	15.6464	1e-127	ref|ZP_09630287.1|	putative alpha-galactosidase precursor
jgi|Auran1|21140|e_gw1.3.621.1	177	1215	0.9407	49.2205	1e-151	ref|XP_002293243.1|	queuine tRNA ribosyltransferase
jgi|Auran1|21146|e_gw1.3.959.1	27	366	0.8798	24.9248	1e-14	gb|EHJ72484.1|	phosphohistidine phosphatase
jgi|Auran1|21160|e_gw1.3.862.1	192	459	0.9826	141.331	3e-40	ref|ZP_06420970.1|	FKBP-type peptidyl-prolyl cis-trans isomerase FklB
jgi|Auran1|21199|e_gw1.3.816.1	104	555	0.9514	63.3125	4e-74	emb|CBN78826.1|	BIG2, ArfGEF protein of the BIG/GBF family
jgi|Auran1|21220|e_gw1.3.981.1	85	306	0.9641	93.8527	8e-20	ref|ZP_05649737.1|	chaperonin 10 kDa subunit
jgi|Auran1|21222|e_gw1.3.278.1	33	963	0.7549	11.5781	3e-50	ref|ZP_06052020.1|	probable aspartoacylase
jgi|Auran1|21223|e_gw1.3.350.1	151	381	0.9948	133.906	8e-11	emb|CBY21131.1|	unnamed protein product
jgi|Auran1|21261|e_gw1.3.868.1	2	627	0.1021	1.07773	9e-50	ref|YP_495355.1|	transferase
jgi|Auran1|21262|e_gw1.3.171.1	15	1284	0.3146	3.94707	3e-74	ref|XP_003443034.1|	PREDICTED: lactation elevated protein 1-like
jgi|Auran1|21269|e_gw1.3.655.1	29	663	0.6983	14.7786	1e-35	ref|ZP_08134348.1|	TPR repeat protein
jgi|Auran1|21273|e_gw1.3.675.1	37	1191	0.7305	10.4964	3e-67	ref|YP_003553031.1|	class I and II aminotransferase
jgi|Auran1|21274|e_gw1.3.495.1	94	612	0.9346	51.895	6e-18	ref|NP_681893.1|	FKBP-type peptidylprolyl isomerase
jgi|Auran1|21277|e_gw1.3.605.1	451	1332	0.9902	114.399	1e-168	ref|XP_002908234.1|	coronin-like protein, putative
jgi|Auran1|21287|e_gw1.3.589.1	3	1488	0.0988	0.681189	9e-64	ref|YP_000807.1|	lipoprotein
jgi|Auran1|21288|e_gw1.3.430.1	31	549	0.7814	19.0782	1e-82	gb|EIE18936.1|	cyclophilin-like protein
jgi|Auran1|21291|e_gw1.3.294.1	3	705	0.1504	1.43774	3e-31	ref|ZP_08134348.1|	TPR repeat protein
jgi|Auran1|21303|e_gw1.3.378.1	103	507	0.9901	68.6402	9e-28	emb|CCD78852.1|	putative e3 ubiquitin-protein ligase Bre1 (EC 6.3.2.-) (dBre1)
jgi|Auran1|21311|e_gw1.3.121.1	389	876	0.9566	150.036	4e-92	ref|XP_002906521.1|	phosphatidyl inositol kinase (PIK-G1)
jgi|Auran1|21315|e_gw1.3.944.1	12	522	0.659	7.76712	9e-62	ref|XP_003209449.1|	PREDICTED: methylmalonyl-CoA epimerase, mitochondrial-like, partial
jgi|Auran1|21320|e_gw1.3.587.1	62	1650	0.7685	12.6957	0	emb|CBN78780.1|	mercuric reductase
jgi|Auran1|21325|e_gw1.3.259.1	80	1122	0.8993	24.0905	1e-128	emb|CBJ28070.1|	S-Adenosylmethionine decarboxylase
jgi|Auran1|21342|e_gw1.3.718.1	51	1044	0.8563	16.5051	2e-75	emb|CBN78512.1|	dioxygenase
jgi|Auran1|21353|e_gw1.3.708.1	43	1134	0.7981	12.8116	5e-95	ref|XP_003540540.1|	PREDICTED: uncharacterized protein LOC100790594
jgi|Auran1|21357|e_gw1.3.139.1	85	1713	0.7262	16.7653	2e-85	ref|XP_002900860.1|	anoctamin-like protein
jgi|Auran1|21376|e_gw1.3.1002.1	40	315	0.8286	42.9041	2e-36	ref|XP_003552377.1|	PREDICTED: U6 snRNA-associated Sm-like protein LSm6-like
jgi|Auran1|21380|e_gw1.3.456.1	136	615	0.9447	74.7159	7e-33	gb|EJY85090.1|	UBX domain containing protein
jgi|Auran1|21394|e_gw1.3.700.1	165	1266	0.3799	44.0351	1e-111	gb|ABL96301.1|	Bacl-2
jgi|Auran1|21408|e_gw1.3.439.1	14	582	0.6701	8.12745	6e-55	ref|XP_002295609.1|	cyanate lyase
jgi|Auran1|21412|e_gw1.3.203.1	27	1302	0.4485	7.00651	6e-74	ref|NP_497997.1|	Protein F26A1.8
jgi|Auran1|21418|e_gw1.3.1000.1	17	645	0.6341	8.90509	5e-25	ref|NP_001091664.1|	uncharacterized protein LOC100004931
jgi|Auran1|21424|e_gw1.3.137.1	3	1029	0.0554	0.985042	1e-116	ref|YP_003115574.1|	alpha-L-arabinofuranosidase
jgi|Auran1|21458|e_gw1.3.711.1	266	1089	0.9835	82.5283	2e-48	emb|CBN79827.1|	SGT1 homologue
jgi|Auran1|21481|e_gw1.3.187.1	105	945	0.9831	37.5411	1e-106	ref|XP_002899963.1|	cGMP-dependent protein kinase, putative
jgi|Auran1|21485|e_gw1.3.983.1	1251	291	0.9966	1452.49	3e-36	ref|YP_001293609.1|	ferredoxin
jgi|Auran1|21487|e_gw1.3.98.1	218	1314	0.9285	56.0545	4e-88	ref|YP_001276663.1|	small GTP-binding protein
jgi|Auran1|21490|e_gw1.3.648.1	10	1221	0.2695	2.76715	2e-44	ref|ZP_03561488.1|	saccharopine dehydrogenase (NAD(), L-glutamate-forming)
jgi|Auran1|21491|e_gw1.3.411.1	23	588	0.665	13.216	2e-58	gb|EKC17187.1|	Putative hydrolase RBBP9
jgi|Auran1|21497|e_gw1.3.614.1	29	846	0.5236	11.5818	1e-43	ref|ZP_08134348.1|	TPR repeat protein
jgi|Auran1|21499|e_gw1.3.833.1	19	450	0.7689	14.2656	2e-17	ref|ZP_04578934.1|	Sel1 repeat-containing protein
jgi|Auran1|21507|e_gw1.3.324.1	2	1017	0.0964	0.664444	7e-28	pdb|3MA6|A	Chain A, Crystal Structure Of Kinase Domain Of Tgcdpk1 In Presence Of 3brb-Pp1
jgi|Auran1|21512|e_gw1.3.746.1	279	903	0.8261	104.392	6e-43	emb|CBY23170.1|	unnamed protein product
jgi|Auran1|21514|e_gw1.3.1009.1	575	210	0.981	925.119	2e-29	gb|EGB11207.1|	ribosomal protein L38
jgi|Auran1|21516|e_gw1.3.863.1	9	426	0.5235	7.13809	4e-39	ref|XP_002908139.1|	myosin-like protein
jgi|Auran1|21520|e_gw1.3.280.1	53	903	0.6489	19.8307	8e-75	ref|XP_003083594.1|	phosphoribosyl pyrophosphate synthetase (ISS)
jgi|Auran1|21524|e_gw1.3.779.1	6	813	0.3124	2.4935	2e-70	ref|ZP_08684467.1|	serine O-acetyltransferase
jgi|Auran1|2155|gw1.1.136.1	61	1020	0.8784	20.2059	8e-78	ref|XP_002909225.1|	periodic tryptophan protein, putative
jgi|Auran1|21551|e_gw1.3.586.1	10	1728	0.217	1.95526	1e-143	ref|ZP_08986806.1|	All-trans-retinol 13,14-reductase
jgi|Auran1|21560|e_gw1.3.466.1	71	369	0.9431	65.0101	4e-69	ref|XP_003593555.1|	Splicing factor 3B subunit
jgi|Auran1|21587|e_gw1.3.786.1	2	498	0.1707	1.35691	9e-38	ref|XP_002296992.1|	serine acetyl transferase
jgi|Auran1|21590|e_gw1.3.316.1	4	891	0.1728	1.51681	2e-25	gb|AAX95421.1|	Mitochondrial carrier protein, putative
jgi|Auran1|21597|e_gw1.3.847.1	6	618	0.3722	3.28029	8e-27	ref|XP_002908139.1|	myosin-like protein
jgi|Auran1|21606|e_gw1.3.531.1	96	219	0.9726	148.107	2e-33	gb|AAP79178.1|	quinol-to-oxygen oxidoreductase
jgi|Auran1|21633|e_gw1.3.283.1	156	846	0.9598	62.3022	1e-83	ref|XP_003080509.1|	unnamed protein product
jgi|Auran1|21659|e_gw1.3.702.1	5	1272	0.0912	1.3281	1e-103	gb|ABL96301.1|	Bacl-2
jgi|Auran1|21676|e_gw1.3.789.1	322	666	0.985	163.354	4e-96	emb|CBJ27051.1|	ATP-dependent Clp protease proteolytic subunit
jgi|Auran1|2169|gw1.13.62.1	312	1206	0.9751	87.409	8e-81	ref|XP_002489410.1|	Cytoplasmic ATP-dependent RNA helicase of the DEAD-box family
jgi|Auran1|21695|e_gw1.3.197.1	1025	1194	0.9983	290.047	0	gb|EGB11415.1|	putative calreticulin precursor, calnexin
jgi|Auran1|21703|e_gw1.4.570.1	43	1608	0.7512	9.03507	0	ref|XP_001689978.1|	oligoendopeptidase
jgi|Auran1|21710|e_gw1.4.768.1	7	891	0.3165	2.65442	1e-57	ref|XP_003082181.1|	2-hydroxy-3-oxopropionate reductase (ISS)
jgi|Auran1|21714|e_gw1.4.321.1	31	768	0.6953	13.638	1e-23	emb|CAD41017.1|	OSJNBb0086G13.15
jgi|Auran1|21720|e_gw1.4.923.1	10	390	0.641	8.66332	1e-23	ref|XP_002091897.1|	GE11983
jgi|Auran1|21732|e_gw1.4.556.1	202	1173	0.9795	58.1838	1e-163	emb|CBI19692.3|	unnamed protein product
jgi|Auran1|21736|e_gw1.4.490.1	186	231	0.987	272.051	1e-27	ref|XP_002949272.1|	iron-sulfur cluster assembly protein
jgi|Auran1|21759|e_gw1.4.177.1	14	1233	0.3828	3.83631	2e-76	ref|NP_566378.1|	glycosyl transferase family 1 protein
jgi|Auran1|21763|e_gw1.4.39.1	32	885	0.7186	12.2168	2e-33	ref|XP_001320767.1|	ankyrin repeat protein
jgi|Auran1|21771|e_gw1.4.934.1	16	390	0.8282	13.8613	6e-44	emb|CBN80278.1|	possible CDPK
jgi|Auran1|21779|e_gw1.4.351.1	2	519	0.1079	1.302	2e-32	ref|XP_002287378.1|	elongation factor-2 kinase like protein
jgi|Auran1|2178|gw1.7.109.1	378	1392	0.9397	91.7491	1e-144	emb|CBJ30895.1|	component of dynein regulatory complex
jgi|Auran1|21780|e_gw1.4.348.1	104	537	0.9609	65.4347	2e-63	emb|CBJ31080.1|	2-C-methyl-D-erythritol 2,4-cyclodiphosphate synthase, chloroplast precursor
jgi|Auran1|21789|e_gw1.4.103.1	93	1533	0.8578	20.497	0	emb|CBN79482.1|	DEAD box helicase
jgi|Auran1|21790|e_gw1.4.105.1	64	1428	0.3137	15.1426	3e-59	ref|XP_002265825.2|	PREDICTED: protease Do-like 10, mitochondrial-like
jgi|Auran1|21799|e_gw1.4.624.1	7	1470	0.2333	1.6089	1e-119	ref|YP_005092309.1|	adenosylmethionine-8-amino-7-oxononanoate aminotransferase
jgi|Auran1|21801|e_gw1.4.615.1	65	1350	0.5978	16.2678	0	ref|XP_002908234.1|	coronin-like protein, putative
jgi|Auran1|21803|e_gw1.4.557.1	919	2118	0.915	146.602	1e-117	dbj|BAL60532.1|	myosin VIII
jgi|Auran1|2181|gw1.44.15.1	46	1263	0.8044	12.3056	3e-88	emb|CBJ27648.1|	Digalactosyldiacylglycerol synthase, family GT4
jgi|Auran1|21818|e_gw1.4.365.1	263	624	0.9744	142.403	3e-70	ref|XP_002501931.1|	adenylate kinase
jgi|Auran1|21819|e_gw1.4.392.1	16	525	0.6971	10.297	4e-74	ref|XP_002295900.1|	sigma subunit of clathrin adaptor protein AP3
jgi|Auran1|21828|e_gw1.4.354.1	2	681	0.1439	0.992275	3e-83	emb|CBN78536.1|	Rab28, Ras superfamily GTPase
jgi|Auran1|21835|e_gw1.4.290.1	138	1008	0.9206	46.256	9e-72	ref|XP_003543117.1|	PREDICTED: soluble inorganic pyrophosphatase 1, chloroplastic-like
jgi|Auran1|2184|gw1.1.139.1	18	1194	0.3375	5.09351	1e-82	ref|XP_003591658.1|	6-phosphofructokinase
jgi|Auran1|21841|e_gw1.4.164.1	89	1329	0.7698	22.6263	0	ref|XP_002286190.1|	aspartate aminotransferase
jgi|Auran1|21842|e_gw1.4.892.1	35	423	0.948	27.9561	7e-91	gb|EGB10697.1|	selenoprotein, partial
jgi|Auran1|2185|gw1.5.142.1	3	1155	0.1273	0.877583	2e-51	ref|YP_005371391.1|	proton/peptide symporter family protein
jgi|Auran1|21854|e_gw1.4.412.1	1	999	0.049	0.338208	3e-32	emb|CAL30199.1|	NWD2
jgi|Auran1|21856|e_gw1.4.718.1	70	873	0.8855	27.0915	2e-52	ref|NP_948116.1|	epoxide hydrolase
jgi|Auran1|2187|gw1.5.143.1	19	1239	0.4439	5.18121	2e-82	ref|XP_001352407.2|	GA10904
jgi|Auran1|21872|e_gw1.4.793.1	6	795	0.2679	2.54996	1e-32	ref|YP_001322175.1|	tRNA pseudouridine synthase A
jgi|Auran1|21877|e_gw1.4.9.1	667	3897	0.9187	57.8288	0	emb|CBN79954.1|	pleiotropic drug resistance transporter
jgi|Auran1|21881|e_gw1.4.395.1	23	438	0.7785	17.742	3e-35	ref|XP_002954751.1|	histone H3 methyltransferase
jgi|Auran1|21886|e_gw1.4.453.1	16	504	0.7103	10.726	1e-16	ref|ZP_02194388.1|	Sel1 domain protein repeat-containing protein
jgi|Auran1|2189|gw1.5.144.1	45	1401	0.6974	10.8523	1e-106	ref|XP_783098.3|	PREDICTED: tubulin epsilon chain
jgi|Auran1|21898|e_gw1.4.130.1	8	1617	0.1119	1.67159	0	ref|XP_002297089.1|	dipeptidase
jgi|Auran1|21900|e_gw1.4.733.1	254	744	0.9919	115.348	4e-58	emb|CBN76090.1|	eukaryotic initiation factor 4G
jgi|Auran1|21914|e_gw1.4.826.1	75	651	0.9386	38.9251	7e-23	ref|XP_793918.2|	PREDICTED: F-box/LRR-repeat protein 20-like
jgi|Auran1|21920|e_gw1.4.913.1	51	471	0.8981	36.5846	2e-47	gb|ADY39928.1|	Chromodomain-helicase-DNA-binding protein 3
jgi|Auran1|21923|e_gw1.4.383.1	15	465	0.6946	10.899	3e-23	ref|ZP_09920667.1|	sel1 domain protein repeat-containing protein
jgi|Auran1|21927|e_gw1.4.853.1	1	570	0.086	0.592754	5e-65	dbj|BAF65668.1|	tubular mastigoneme protein
jgi|Auran1|2193|gw1.4.144.1	121	1140	0.9526	35.8616	1e-100	ref|XP_002294199.1|	kinesin motor protein-like protein
jgi|Auran1|21935|e_gw1.4.444.1	8	459	0.3464	5.88879	5e-18	ref|YP_004671119.1|	tRNA-specific adenosine deaminase
jgi|Auran1|21939|e_gw1.4.197.1	418	1089	0.9954	129.687	2e-59	ref|XP_002776821.1|	Cycloartenol-C-24-methyltransferase, putative
jgi|Auran1|21944|e_gw1.4.282.1	129	840	0.8417	51.8871	4e-80	ref|XP_002178724.1|	lutein deficient 1-like protein
jgi|Auran1|21947|e_gw1.4.379.1	58	630	0.6429	31.1055	8e-78	ref|XP_002176567.1|	histone acetyltransferase
jgi|Auran1|21951|e_gw1.4.352.1	145	579	0.9896	84.6133	4e-61	emb|CBN76253.1|	terbinafine resistance locus protein (yip1)
jgi|Auran1|21953|e_gw1.4.811.1	1	483	0.1014	0.699523	1e-24	gb|ABM21570.1|	CrpB
jgi|Auran1|21964|e_gw1.4.539.1	4	174	0.5057	7.76712	1e-13	gb|EJY74073.1|	Myb-like DNA-binding domain, SHAQKYF class family protein
jgi|Auran1|21967|e_gw1.4.46.1	57	2136	0.5445	9.01618	1e-73	ref|XP_002907993.1|	myosin-like protein
jgi|Auran1|21970|e_gw1.4.655.1	63	1344	0.7984	15.8376	1e-109	emb|CBN75546.1|	Aspartate Aminotransferase
jgi|Auran1|21972|e_gw1.4.63.1	75	1638	0.6264	15.4702	0	ref|XP_002293156.1|	threonine dehydratase
jgi|Auran1|21992|e_gw1.4.396.1	78	552	0.9873	47.7424	2e-88	emb|CBN74628.1|	peptidyl-prolyl cis-trans isomerase 11
jgi|Auran1|21998|e_gw1.4.901.1	105	564	0.9574	62.9012	2e-71	ref|XP_002295900.1|	sigma subunit of clathrin adaptor protein AP3
jgi|Auran1|220|gw1.9.4.1	3	1344	0.0751	0.754173	0	gb|EGB08218.1|	putative calcium dependent protein kinase
jgi|Auran1|2200|gw1.2.143.1	10	1368	0.307	2.46981	4e-91	ref|YP_001411372.1|	aldehyde dehydrogenase
jgi|Auran1|22001|e_gw1.4.782.1	2	675	0.1452	1.0011	8e-46	ref|YP_001686217.1|	carboxylesterase type B
jgi|Auran1|22021|e_gw1.4.200.1	3	1008	0.0942	1.00556	0	gb|EGB10810.1|	putative glycoside hydrolase
jgi|Auran1|22034|e_gw1.4.26.1	531	2511	0.9128	71.4491	0	ref|XP_002906366.1|	phospholipid-transporting ATPase, putative
jgi|Auran1|22037|e_gw1.4.672.1	85	1119	0.9553	25.6648	3e-84	gb|ABH06549.2|	cathepsin L cysteine protease ICP1
jgi|Auran1|22040|e_gw1.4.1019.1	1	207	0.2367	1.63222	7e-18	ref|XP_700974.4|	PREDICTED: Meckelin
jgi|Auran1|22043|e_gw1.4.83.1	173	1683	0.8948	34.7305	1e-129	ref|YP_004824446.1|	4-coumarate--CoA ligase
jgi|Auran1|22046|e_gw1.4.789.1	1	549	0.0893	0.615427	1e-39	ref|XP_002263272.2|	PREDICTED: uncharacterized protein C1A6.10-like
jgi|Auran1|22047|e_gw1.4.238.1	24	1023	0.565	7.92656	2e-88	gb|EKF28365.1|	phosphatidylinositol 3-kinase 2, putative
jgi|Auran1|22049|e_gw1.4.25.1	267	3081	0.9367	29.2798	0	emb|CBJ30064.1|	RNA helicase
jgi|Auran1|22056|e_gw1.4.645.1	14	1254	0.3517	3.77207	1e-137	ref|ZP_05080882.1|	imidazolonepropionase
jgi|Auran1|22058|e_gw1.4.810.1	7	525	0.5352	4.50493	1e-43	ref|YP_001619674.1|	peptide deformylase
jgi|Auran1|22059|e_gw1.4.903.1	35	552	0.7826	21.4229	4e-41	ref|XP_002997743.1|	endoribonuclease L-PSP, putative
jgi|Auran1|22062|e_gw1.4.945.1	4	309	0.4757	4.37372	2e-20	ref|XP_002902375.1|	lipase, putative
jgi|Auran1|22066|e_gw1.4.966.1	28	456	0.8158	20.7464	3e-32	ref|YP_173121.1|	photosystem II reaction center protein Psb28
jgi|Auran1|22067|e_gw1.4.153.1	23	972	0.6821	7.99486	3e-71	ref|XP_003740516.1|	PREDICTED: protein kinase DC2-like
jgi|Auran1|22068|e_gw1.4.384.1	17	351	0.8889	16.3641	1e-17	ref|ZP_08134348.1|	TPR repeat protein
jgi|Auran1|22083|e_gw1.4.567.1	220	2013	0.918	36.9256	0	emb|CBJ28881.1|	Nog1, nucleolar GTPase
jgi|Auran1|22094|e_gw1.4.957.1	18	204	0.7696	29.812	3e-20	ref|XP_002909611.1|	2Fe-2S ferredoxin, putative
jgi|Auran1|22099|e_gw1.4.583.1	9311	1710	0.6082	1839.71	1e-176	ref|XP_003083207.1|	Peptide exporter, ABC superfamily (ISS)
jgi|Auran1|22105|e_gw1.4.355.1	25	465	0.8817	18.165	5e-46	ref|NP_001170456.1|	uncharacterized protein LOC100384449
jgi|Auran1|22111|e_gw1.4.451.1	34	630	0.8714	18.2342	1e-28	ref|XP_002903151.1|	30S ribosomal protein S5, putative
jgi|Auran1|22116|e_gw1.4.739.1	161	975	0.9815	55.7918	3e-54	ref|XP_002289111.1|	RP3A,-like protein to dna-directed RNA polymerase II third largest subunit
jgi|Auran1|22120|e_gw1.4.790.1	17	699	0.5536	8.21714	7e-65	ref|XP_505418.1|	YALI0F14553p
jgi|Auran1|22129|e_gw1.4.264.1	85	993	0.5901	28.9214	1e-76	emb|CBJ33775.1|	Cathepsin-like proteinase
jgi|Auran1|2213|gw1.13.65.1	57	1398	0.877	13.7758	1e-118	ref|XP_002905228.1|	nucleolar protein 10, putative
jgi|Auran1|22136|e_gw1.4.295.1	52	681	0.8678	25.7991	3e-21	ref|ZP_08134348.1|	TPR repeat protein
jgi|Auran1|22165|e_gw1.4.1026.1	36	297	0.8923	40.9539	8e-08	ref|XP_003491497.1|	PREDICTED: ankyrin repeat and MYND domain-containing protein 2-like
jgi|Auran1|22166|e_gw1.4.119.1	497	2106	0.1681	79.7347	0	ref|XP_003083207.1|	Peptide exporter, ABC superfamily (ISS)
jgi|Auran1|22169|e_gw1.4.601.1	65	1485	0.6916	14.7889	1e-139	ref|ZP_11116647.1|	D-lactate dehydrogenase
jgi|Auran1|22177|e_gw1.4.13.1	1589	3354	0.9952	160.07	0	ref|XP_002293757.1|	stromal processing peptidase
jgi|Auran1|22180|e_gw1.4.86.1	2	1593	0.0615	0.424193	1e-75	ref|XP_003785985.1|	PREDICTED: arylsulfatase B
jgi|Auran1|22182|e_gw1.4.821.1	33	633	0.8989	17.6141	2e-81	emb|CCA27337.1|	ras family GTPase putative
jgi|Auran1|22183|e_gw1.4.481.1	681	498	0.998	462.026	4e-86	ref|XP_002287705.1|	RL12, ribosomal protein 11 60S large ribosomal subunit
jgi|Auran1|22188|e_gw1.4.518.1	25	315	0.8286	26.815	2e-20	gb|EIE24572.1|	cytochrome b5
jgi|Auran1|22189|e_gw1.4.78.1	12	1476	0.2507	2.74691	1e-102	ref|XP_002903665.1|	sterol 3-beta-glucosyltransferase, putative
jgi|Auran1|22191|e_gw1.4.725.1	1415	816	0.9779	585.889	1e-41	emb|CBQ67647.1|	related to mitochondrial uncoupling protein 3
jgi|Auran1|22203|e_gw1.4.594.1	23	723	0.675	10.7483	4e-31	ref|XP_001299135.1|	ankyrin repeat protein
jgi|Auran1|22206|e_gw1.4.694.1	64	1086	0.8812	19.9113	1e-134	ref|YP_003525572.1|	dihydroorotase, homodimeric type
jgi|Auran1|22237|e_gw1.4.592.1	51	1659	0.5461	10.3866	5e-94	ref|XP_002938337.1|	PREDICTED: arylsulfatase A-like
jgi|Auran1|22241|e_gw1.4.416.1	2	288	0.3403	2.34632	2e-23	ref|ZP_08929962.1|	WD40 repeat, subgroup
jgi|Auran1|22252|e_gw1.4.240.1	45	1203	0.7506	12.6385	5e-42	ref|XP_003199458.1|	PREDICTED: diacylglycerol kinase alpha-like
jgi|Auran1|22269|e_gw1.4.204.1	2724	1092	0.9771	842.817	1e-177	gb|AFE02906.1|	fructose-1,6-bisphosphate aldolase class I
jgi|Auran1|22280|e_gw1.4.568.1	2	1932	0.0507	0.349761	1e-149	gb|ADV78044.1|	DMI1
jgi|Auran1|22290|e_gw1.4.904.1	31	519	0.8748	20.181	1e-39	gb|EKC33858.1|	tRNA-specific adenosine deaminase 2
jgi|Auran1|22298|e_gw1.4.878.1	53	606	0.9538	29.5496	8e-47	ref|XP_677864.1|	6-pyruvoyl tetrahydropterin synthase
jgi|Auran1|22299|e_gw1.4.712.1	1	963	0.0509	0.350851	9e-79	ref|XP_002907356.1|	cAMP-dependent protein kinase catalytic subunit, putative
jgi|Auran1|22311|e_gw1.4.174.1	84	1020	0.9363	27.8246	1e-112	gb|EFW43892.1|	neutral sphingomyelinase activation associated factor
jgi|Auran1|22327|e_gw1.4.274.1	6	960	0.2448	2.11168	4e-37	ref|NP_001075588.1|	annexin XIIIb
jgi|Auran1|22331|e_gw1.4.11.1	2520	3684	0.9872	231.116	0	ref|XP_002292682.1|	DNA topoisomerase
jgi|Auran1|22332|e_gw1.4.406.1	1	534	0.0918	0.632715	3e-38	ref|XP_003221293.1|	PREDICTED: ATP-binding cassette sub-family G member 2-like
jgi|Auran1|22340|e_gw1.4.719.1	13	870	0.3483	5.04863	7e-38	ref|NP_001057165.1|	Os06g0219800
jgi|Auran1|22348|e_gw1.4.918.1	14	561	0.4706	8.43168	6e-56	emb|CBN75531.1|	mono-or diacylglycerol acyltransferase type 2
jgi|Auran1|22351|e_gw1.4.455.1	117	447	0.8837	88.4357	2e-18	gb|EIE87194.1|	calmodulin
jgi|Auran1|22353|e_gw1.4.1004.1	11	324	0.7377	11.4709	2e-19	ref|XP_002772662.1|	pelota, putative
jgi|Auran1|22354|e_gw1.4.623.1	330	1308	0.9824	85.2423	2e-81	ref|YP_644334.1|	Rieske (2Fe-2S) domain-containing protein
jgi|Auran1|22356|e_gw1.4.828.1	4	648	0.2269	2.08561	2e-62	ref|ZP_09188580.1|	NADPH azoreductase
jgi|Auran1|22357|e_gw1.4.691.1	55	882	0.8878	21.069	1e-69	ref|XP_002287803.1|	mitochondriale tricarboxylate carrier protein
jgi|Auran1|22358|e_gw1.4.751.1	115	639	0.9155	60.8059	2e-60	ref|XP_002909336.1|	flagellar adenylate kinase
jgi|Auran1|22362|e_gw1.4.817.1	3	711	0.2068	1.42561	4e-48	ref|YP_006716996.1|	N-acetylneuraminate cytidylyltransferase
jgi|Auran1|22374|e_gw1.4.283.1	3	894	0.085	1.13379	5e-45	ref|XP_002908686.1|	DNA-directed RNA polymerase III subunit RPC6, putative
jgi|Auran1|22375|e_gw1.4.390.1	222	507	0.9862	147.943	9e-49	ref|XP_002565702.1|	Pc22g17930
jgi|Auran1|22386|e_gw1.4.870.1	11	471	0.7771	7.8908	5e-12	ref|XP_002503064.1|	SNF2 super family
jgi|Auran1|22393|e_gw1.4.150.1	36	1377	0.4786	8.83319	0	gb|EGB10810.1|	putative glycoside hydrolase
jgi|Auran1|22416|e_gw1.4.771.1	28	867	0.6851	10.9116	3e-94	emb|CBJ28708.1|	esterase
jgi|Auran1|22417|e_gw1.4.916.1	53	618	0.9159	28.9759	5e-30	emb|CBJ28172.1|	LISK family protein kinase
jgi|Auran1|22426|e_gw1.4.836.1	8	732	0.4317	3.69256	1e-24	ref|XP_003078896.1|	COG2860: Predicted membrane protein (ISS)
jgi|Auran1|22441|e_gw1.4.366.1	3	843	0.1744	1.20238
jgi|Auran1|2245|gw1.23.45.1	23	1275	0.5294	6.0949	0	gb|EGB05304.1|	general sugar transporter
jgi|Auran1|22474|e_gw1.4.745.1	66	879	0.8009	25.369	7e-13	emb|CBJ30026.1|	ankyrin repeat protein
jgi|Auran1|22479|e_gw1.4.291.1	69	633	0.9368	36.8294	7e-80	ref|XP_002909567.1|	DNA repair protein RAD50, putative
jgi|Auran1|22487|e_gw1.4.905.1	8	351	0.7151	7.70073	4e-15	gb|ABA28999.1|	ubiquitin ligase 2, partial
jgi|Auran1|22488|e_gw1.4.663.1	52	981	0.7747	17.9095	7e-81	ref|XP_002109498.1|	histone H3 recognition and presentation By the Wdr5 module Of the Mll1 complex
jgi|Auran1|22498|e_gw1.4.709.1	21	1137	0.5075	6.24034	3e-61	emb|CBJ49172.1|	FAD binding / catalytic/ tRNA dihydrouridine synthase
jgi|Auran1|22501|e_gw1.4.286.1	871	1101	0.9982	267.288	2e-72	ref|XP_002287435.1|	chloroplast membrane protein
jgi|Auran1|22512|e_gw1.4.10.1	283	3885	0.8057	24.6119	0	ref|XP_002294498.1|	phosphoribosylformylglycinamidine synthase
jgi|Auran1|22513|e_gw1.4.40.1	2	2478	0.0395	0.272695	0	emb|CBK23300.2|	unnamed protein product
jgi|Auran1|22521|e_gw1.4.42.1	28	2157	0.4038	4.38588	2e-98	emb|CBN76097.1|	Sodium/hydrogen exchanger family protein
jgi|Auran1|22539|e_gw1.4.50.1	208	2274	0.9288	30.9045	1e-155	emb|CBN79191.1|	Bardet-Biedl syndrome protein 7
jgi|Auran1|22544|e_gw1.4.215.1	3	1017	0.1445	0.996665	3e-68	gb|EIE20412.1|	alpha/beta-hydrolase
jgi|Auran1|22552|e_gw1.4.435.1	33	483	0.7453	23.0843	6e-52	gb|EJT96453.1|	UBC-like protein
jgi|Auran1|22559|e_gw1.4.829.1	186	627	0.9952	100.229	8e-79	emb|CBN76817.1|	Rab2B, RAB family GTPase
jgi|Auran1|22563|e_gw1.4.1000.1	7	375	0.688	6.3069	9e-22	ref|XP_002160478.1|	PREDICTED: similar to transmembrane protein 65
jgi|Auran1|22564|e_gw1.4.4.1	246	11850	0.4534	7.014	0	ref|XP_002906123.1|	sporangia induced dynein heavy chain
jgi|Auran1|22572|e_gw1.4.62.1	14	1554	0.334	3.04387	0	ref|XP_003444034.1|	PREDICTED: histidine ammonia-lyase-like
jgi|Auran1|22578|e_gw1.4.612.1	1862	1446	0.9903	435.071	1e-148	gb|EFA74789.1|	threonine synthase
jgi|Auran1|22605|e_gw1.4.899.1	3	468	0.3141	2.16583	3e-26	emb|CBN74472.1|	putative: similar to centrin
jgi|Auran1|22613|e_gw1.4.33.1	55	2799	0.5859	6.63909	0	gb|AAI44036.1|	SARDH protein
jgi|Auran1|22615|e_gw1.4.239.1	144	1074	0.9209	45.3009	4e-42	ref|XP_002500595.1|	Drug/Metabolite transporter superfamily
jgi|Auran1|22616|e_gw1.4.171.1	2	1308	0.0749	0.51662	1e-122	gb|EFW47201.1|	aminoadipate aminotransferase
jgi|Auran1|22624|e_gw1.4.330.1	1	540	0.0907	0.625684	6e-26	gb|ABM21570.1|	CrpB
jgi|Auran1|22626|e_gw1.4.443.1	315	465	0.9871	228.879	5e-78	ref|XP_002181437.1|	nucleoside diphosphate kinase 2
jgi|Auran1|22631|e_gw1.4.231.1	154	1053	0.9554	49.413	1e-120	ref|XP_003563372.1|	PREDICTED: U5 small nuclear ribonucleoprotein 40 kDa protein-like
jgi|Auran1|22633|e_gw1.4.783.1	43	1071	0.7787	13.5653	1e-62	dbj|BAE21766.1|	unnamed protein product
jgi|Auran1|22645|e_gw1.4.288.1	7	864	0.3704	2.73737	9e-90	gb|EIE24221.1|	Pkinase-domain-containing protein
jgi|Auran1|22652|e_gw1.4.922.1	12	270	0.7185	15.0164	3e-18	gb|EGD83203.1|	ITCH protein
jgi|Auran1|22657|e_gw1.4.492.1	311	345	0.8841	304.572	3e-44	emb|CCA22672.1|	small nuclear ribonucleoprotein Sm D1 putative
jgi|Auran1|22659|e_gw1.4.861.1	43	399	0.9198	36.412	2e-47	ref|XP_001416984.1|	peptidyl-prolyl cis-trans isomerase, FKBP-type
jgi|Auran1|2266|gw1.28.14.1	16	1182	0.478	4.57353	1e-65	gb|AAG16852.1|AC069145_1	putative ATP-dependent RNA helicase
jgi|Auran1|2270|gw1.1.146.1	196	1233	0.9092	53.7084	0	gb|EGB12507.1|	putative phosphoinositide-specific phospholipase C
jgi|Auran1|22705|e_gw1.5.83.1	675	1950	0.9974	116.955	1e-166	ref|XP_002184804.1|	precursor of phosphorylase udp-glucose diphosphorylase
jgi|Auran1|22710|e_gw1.5.893.1	15	702	0.6909	7.21944	4e-50	ref|XP_002899922.1|	p21-activated protein kinase-interacting protein, putative
jgi|Auran1|22720|e_gw1.5.652.1	87	2088	0.7577	14.0779	1e-167	ref|ZP_02186892.1|	PROBABLE TRIFUNCTONAL: ENOYL-COA HYDRATASE AND DELTA3-CIS-DELTA2-TRANS-ENOYL-COA ISOMERASE AND
jgi|Auran1|22734|e_gw1.5.1033.1	12	264	0.8598	15.3577	1e-13	gb|ACO11799.1|	Magnesium-dependent phosphatase 1
jgi|Auran1|22749|e_gw1.5.701.1	9	1377	0.2208	2.2083	0	gb|EGB10174.1|	endoglycoceramidase-like protein
jgi|Auran1|22759|e_gw1.5.1018.1	31	609	0.8374	17.1986	4e-28	pdb|3U0Z|A	Chain A, Tetramerization Dynamics Of The C-Terminus Underlies Isoform-Specific Camp-Gating In Hcn Channels
jgi|Auran1|22764|e_gw1.5.1120.1	70	315	0.8667	75.0821	2e-44	ref|XP_001694081.1|	ring-box protein
jgi|Auran1|22773|e_gw1.5.799.1	131	831	0.9832	53.2622	6e-79	emb|CBK21185.2|	unnamed protein product
jgi|Auran1|22796|e_gw1.5.898.1	107	915	0.8842	39.5104	1e-105	gb|ADI20348.1|	uncharacterized conserved protein
jgi|Auran1|22798|e_gw1.5.306.1	20	984	0.5498	6.86727	2e-75	gb|AFJ49374.1|	Aflatoxin B1-aldehyde reductase
jgi|Auran1|2280|gw1.8.84.1	2	1407	0.0697	0.480269	1e-109	emb|CBJ28719.1|	Intrafragellar transpot 52, osm-6-like protein
jgi|Auran1|22805|e_gw1.5.26.1	332	2868	0.9132	39.1118	0	emb|CBJ31846.1|	Valine--tRNA ligase
jgi|Auran1|22806|e_gw1.5.637.1	143	1968	0.9177	24.5505	0	ref|XP_002907251.1|	alpha,alpha-trehalose-phosphate synthase	Phytophthora infestans T30-4]
jgi|Auran1|22815|e_gw1.5.108.1	85	1104	0.8705	26.0135	1e-126	emb|CCA27260.1|	histonearginine methyltransferase putative
jgi|Auran1|22846|e_gw1.5.720.1	285	1308	0.9939	73.6184	0	emb|CBJ26375.1|	Coatomer protein complex, gamma sub-unit
jgi|Auran1|22848|e_gw1.5.610.1	7	339	0.6608	6.97666	5e-14	ref|XP_001019044.1|	myb-like DNA-binding domain, SHAQKYF class family protein
jgi|Auran1|22852|e_gw1.5.349.1	11	897	0.2887	4.14333	5e-21	ref|ZP_08072383.1|	translation elongation factor Ts
jgi|Auran1|22865|e_gw1.5.514.1	36	444	0.955	27.3948	2e-40	emb|CAJ73288.1|	cathepsin A
jgi|Auran1|22870|e_gw1.5.324.1	36	789	0.8074	15.4161	7e-86	ref|XP_003080074.1|	Predicted haloacid-halidohydrolase and related hydrolases (ISS)
jgi|Auran1|22875|e_gw1.5.344.1	69	672	0.9688	34.692	6e-58	gb|EGI65662.1|	Transmembrane protein 165
jgi|Auran1|22889|e_gw1.5.961.1	4869	777	0.9961	2117.23	1e-174	gb|EGB10185.1|	putative plastid light harvesting protein isoform 20, partial
jgi|Auran1|22914|e_gw1.5.784.1	46	1356	0.764	11.4617	2e-63	ref|ZP_00054222.2|	COG0167: Dihydroorotate dehydrogenase
jgi|Auran1|22930|e_gw1.5.668.1	221	1935	0.8207	38.5887	1e-156	ref|XP_002288496.1|	arginyl-trna synthetase
jgi|Auran1|22932|e_gw1.5.672.1	295	1605	0.2069	62.1006	1e-93	ref|ZP_10105610.1|	FAD-dependent pyridine nucleotide-disulfide oxidoreductase
jgi|Auran1|22946|e_gw1.5.1135.1	20	339	0.4041	19.9333	1e-12	gb|EGE00830.1|	dsDNA-binding protein PDCD5
jgi|Auran1|22949|e_gw1.5.596.1	64	297	0.8249	72.8069	1e-33	ref|XP_001697697.1|	small nuclear riboprotein F
jgi|Auran1|2295|gw1.1.148.1	139	1362	0.884	34.4815	6e-86	gb|EFW41222.1|	cre
jgi|Auran1|22961|e_gw1.5.474.1	5	402	0.4925	4.20236	3e-25	ref|XP_002899021.1|	guanylate-binding protein, putative
jgi|Auran1|22962|e_gw1.5.815.1	151	1251	0.9608	40.782	2e-69	emb|CBJ33775.1|	Cathepsin-like proteinase
jgi|Auran1|22965|e_gw1.5.727.1	56	1308	0.8677	14.4654	1e-174	ref|XP_002178207.1|	ubiquitin-activating enzyme E1, protein 3
jgi|Auran1|22979|e_gw1.5.562.1	12	936	0.3237	4.33166	1e-23	emb|CBN76880.1|	chp-1 / RAR1 homologue
jgi|Auran1|2298|gw1.26.41.1	910	951	0.9727	323.303	0	emb|CBJ25928.1|	Casein kinase (serine/threonine/tyrosine protein kinase)
jgi|Auran1|22987|e_gw1.5.260.1	15	1089	0.4821	4.65385	1e-122	emb|CBJ26203.1|	kinesin (subfamily)
jgi|Auran1|22988|e_gw1.5.59.1	37	1887	0.5405	6.62489	1e-151	gb|EIW74358.1|	Creatinase aminopeptidase
jgi|Auran1|22992|e_gw1.5.139.1	567	1413	0.9915	135.578	0	ref|XP_002901883.1|	eukaryotic translation initiation factor 2 subunit 3
jgi|Auran1|2300|gw1.78.6.1	111	1134	0.5855	33.0719	1e-119	ref|XP_001021749.2|	Kinesin motor domain containing protein
jgi|Auran1|23002|e_gw1.5.252.1	271	1056	0.9735	86.7071	1e-81	emb|CCA16600.1|	cleft lip and palate transmembrane family protein pu
jgi|Auran1|23003|e_gw1.5.654.1	429	1989	0.9945	72.8738	0	ref|XP_002295809.1|	chaperone, heat shock protein 70
jgi|Auran1|23013|e_gw1.5.231.1	25	837	0.7611	10.0917	4e-55	gb|EFW96879.1|	cAMP-dependent protein kinase regulatory subunit (PKA regulatory subunit)
jgi|Auran1|23014|e_gw1.5.64.1	148	2061	0.9083	24.2623	1e-130	ref|XP_002895514.1|	vacuolar protein sorting-associated protein 33A, putative
jgi|Auran1|23026|e_gw1.5.932.1	21	762	0.7323	9.31137	1e-112	ref|ZP_10171550.1|	phosphoribosylformimino-5-aminoimidazole carboxamide ribotide isomerase, eukaryotic type
jgi|Auran1|23034|e_gw1.5.791.1	205	1167	0.9392	59.3516	7e-69	ref|XP_002289172.1|	RNA polymerase
jgi|Auran1|23035|e_gw1.5.151.1	77	1425	0.7179	18.2568	5e-92	gb|AAT67159.1|	digalactosyldiacylglycerol synthase
jgi|Auran1|23037|e_gw1.5.14.1	411	3174	0.9568	43.7506	0	ref|XP_002895592.1|	DNA polymerase delta catalytic subunit
jgi|Auran1|23039|e_gw1.5.732.1	46	1359	0.7888	11.4364	1e-166	ref|ZP_09518327.1|	citrate synthase
jgi|Auran1|23050|e_gw1.5.485.1	10	495	0.604	6.82565	6e-28	ref|YP_004824871.1|	thiol-disulfide oxidoreductase DCC
jgi|Auran1|23053|e_gw1.5.797.1	321	1059	0.9915	102.414	1e-110	gb|AAY43365.1|	aspartic protease
jgi|Auran1|23056|e_gw1.5.336.1	31	813	0.8635	12.8831	6e-29	gb|EJD07799.1|	Aldo/keto reductase
jgi|Auran1|2307|gw1.5.161.1	118	1368	0.9064	29.1437	1e-113	ref|XP_002906802.1|	kinesin-like protein
jgi|Auran1|23074|e_gw1.5.988.1	10	705	0.3475	4.79248	1e-58	gb|ADN33687.1|	A/G-specific adenine DNA glycosylase
jgi|Auran1|23083|e_gw1.5.744.1	13	1395	0.2975	3.14861	2e-71	emb|CBJ30558.1|	similar to U3 small nucleolar RNA interacting protein 2
jgi|Auran1|23087|e_gw1.5.425.1	260	564	0.9876	155.755	3e-50	ref|NP_595794.1|	poly(A) binding protein Pab2
jgi|Auran1|23090|e_gw1.5.904.1	200	750	0.9933	90.0986	5e-48	pdb|1Q8Y|A	Chain A, The Structure Of The Yeast Sr Protein Kinase, Sky1p, With Bound Adp
jgi|Auran1|23096|e_gw1.5.486.1	3	516	0.1938	1.96436	1e-112	gb|EGB10133.1|	cyclophilin
jgi|Auran1|231|gw1.13.2.1	569	2658	0.9251	72.328	0	ref|XP_002899661.1|	pre-mRNA-splicing factor ATP-dependent RNA helicase, putative
jgi|Auran1|23104|e_gw1.5.630.1	272	2484	0.7697	36.997	1e-139	gb|EIE18246.1|	ubiquitinyl hydrolase
jgi|Auran1|23105|e_gw1.5.865.1	43	978	0.7853	14.8552	9e-63	ref|ZP_05100128.1|	indigoidine synthase A family protein
jgi|Auran1|2311|gw1.16.41.1	580	936	0.9679	209.364	6e-83	emb|CBJ27721.1|	solute carrier family 35, member B1
jgi|Auran1|23116|e_gw1.5.808.1	121	876	0.9521	46.6692	2e-79	ref|XP_002903750.1|	protein kinase, putative
jgi|Auran1|23121|e_gw1.5.212.1	3	1158	0.1269	0.87531	1e-101	ref|XP_002905591.1|	kinesin-like protein
jgi|Auran1|2314|gw1.5.162.1	229	1257	0.8417	61.553	1e-123	ref|XP_002176714.1|	bifunctional 6-phosphofructo-2-kinase
jgi|Auran1|23143|e_gw1.5.829.1	2511	1014	0.9931	836.677	0	ref|XP_002291084.1|	dtdp-glucose 4,6-dehydratase
jgi|Auran1|23177|e_gw1.5.67.1	19	1530	0.381	4.19577	1e-77	gb|EIE21902.1|	Lecithin:cholesterol acyltransferase
jgi|Auran1|23206|e_gw1.5.793.1	3179	1029	0.7775	1043.82	1e-178	ref|XP_002290014.1|	ferredoxin--NADP reductase
jgi|Auran1|23211|e_gw1.5.302.1	50	999	0.7828	16.9104	2e-71	emb|CBN79894.1|	Short-chain dehydrogenase/reductase
jgi|Auran1|23222|e_gw1.5.45.1	4	1698	0.1154	0.795924	9e-72	ref|XP_002274077.1|	PREDICTED: ATPase family AAA domain-containing protein 3-B
jgi|Auran1|2324|gw1.3.157.1	47	1107	0.8248	14.345	1e-130	emb|CCA23456.1|	diphthamide biosynthesis protein 1 putative
jgi|Auran1|23241|e_gw1.5.267.1	1	1017	0.0482	0.332222	2e-57	ref|YP_295530.1|	aldo/keto reductase
jgi|Auran1|23252|e_gw1.5.87.1	169	1704	0.9196	33.5094	0	gb|EGD76852.1|	fumarate hydratase class I
jgi|Auran1|23258|e_gw1.5.176.1	17	1350	0.3607	4.25465	2e-58	emb|CBK25125.2|	unnamed protein product
jgi|Auran1|23262|e_gw1.5.121.1	24	1428	0.605	5.67848	0	emb|CBJ25505.1|	flagellar associated protein
jgi|Auran1|23269|e_gw1.5.1145.1	11	243	0.9794	15.2945	2e-30	emb|CBN77571.1|	similar to CG7697-PA
jgi|Auran1|23275|e_gw1.5.728.1	133	1245	0.9309	36.0937	2e-68	emb|CBJ29210.1|	carboxy-terminal peptidase
jgi|Auran1|23276|e_gw1.5.632.1	281	2607	0.9367	36.4179	2e-90	gb|EKC30997.1|	Coiled-coil domain-containing protein 40
jgi|Auran1|23282|e_gw1.5.461.1	15	522	0.8487	9.7089	1e-89	ref|XP_002896924.1|	N-acetyltransferase 5
jgi|Auran1|23294|e_gw1.5.722.1	198	1320	0.9386	50.6804	0	emb|CCA25077.1|	unnamed protein product
jgi|Auran1|2330|gw1.47.8.1	123	1062	0.6911	39.1318	3e-84	ref|XP_002900530.1|	kinesin-like protein
jgi|Auran1|23303|e_gw1.5.585.1	133	486	0.8889	92.4622	1e-108	gb|EGB10261.1|	centrin
jgi|Auran1|23304|e_gw1.5.295.1	306	1122	0.9929	92.1462	0	ref|XP_002998420.1|	H/ACA ribonucleoprotein complex subunit 4
jgi|Auran1|23319|e_gw1.5.845.1	2	1008	0.0972	0.670376	5e-41	ref|YP_002565725.1|	alcohol dehydrogenase zinc-binding domain protein
jgi|Auran1|23338|e_gw1.5.519.1	2	246	0.3984	2.74691	6e-23	ref|YP_003630760.1|	sulfatase
jgi|Auran1|23341|e_gw1.5.28.1	118	1848	0.9313	21.5739	0	ref|XP_002294701.1|	phosphatidylinositol phosphatase
jgi|Auran1|23344|e_gw1.5.293.1	871	924	0.9978	318.49	0	gb|EGB10137.1|	inositol phosphatase
jgi|Auran1|23346|e_gw1.5.859.1	45	1191	0.8161	12.7659	9e-92	dbj|BAL52765.1|	thioredoxin reductase
jgi|Auran1|23356|e_gw1.5.870.1	79	1026	0.9064	26.0153	4e-43	emb|CCA14206.1|	peptidylprolyl cistrans isomerase putative
jgi|Auran1|23360|e_gw1.5.708.1	4	585	0.3333	2.31022	1e-42	emb|CBJ28117.1|	Hypothetical leucine rich repeat calmodulin binding protein
jgi|Auran1|23365|e_gw1.5.724.1	417	1194	0.9874	118	0	emb|CBN75996.1|	Cystathionine gamma-lyase
jgi|Auran1|23373|e_gw1.5.984.1	15	621	0.694	8.1611	3e-20	ref|XP_002680065.1|	co-chaperone p23 domain-containing protein
jgi|Auran1|23375|e_gw1.5.42.1	361	2055	0.9294	59.3532	0	emb|CBJ31874.1|	Probable chromatin remodelling complex ATPase chain
jgi|Auran1|23381|e_gw1.5.385.1	212	738	0.9648	97.0574	3e-68	ref|XP_002895417.1|	tubulin-specific chaperone B, putative
jgi|Auran1|2339|gw1.3.158.1	498	894	0.972	188.209	4e-79	ref|XP_003074061.1|	Fructose-6-phosphate 2-kinase/fructose-2,6-biphosphatase (ISS)
jgi|Auran1|23390|e_gw1.5.858.1	68	930	0.8817	24.7044	1e-105	ref|YP_006522503.1|	glutathione S-transferase family protein
jgi|Auran1|23403|e_gw1.5.131.1	45	609	0.9442	24.9657	9e-45	dbj|BAB26885.1|	unnamed protein product
jgi|Auran1|23404|e_gw1.5.352.1	30	879	0.6826	11.5314	1e-94	emb|CBJ29974.1|	Cycloeucalenol cycloisomerase
jgi|Auran1|23434|e_gw1.5.823.1	55	651	0.9539	28.545	2e-85	ref|XP_002738952.1|	PREDICTED: pitrilysin metallepetidase 1-like
jgi|Auran1|23438|e_gw1.5.598.1	15	261	0.8774	19.4178	4e-21	gb|AFJ69201.1|	transmembrane protein 167 precursor, partial
jgi|Auran1|23445|e_gw1.5.590.1	31	285	0.9053	36.7507	1e-28	ref|XP_002295276.1|	tim9-like protein
jgi|Auran1|23458|e_gw1.5.878.1	5	873	0.2806	1.93511	3e-29	gb|EFA81565.1|	mitochondrial substrate carrier family protein
jgi|Auran1|23464|e_gw1.5.879.1	30	981	0.7931	10.3324	7e-70	dbj|BAJ46144.1|	interferon-inducible Mx protein
jgi|Auran1|23472|e_gw1.5.971.1	39	420	0.931	31.3736	1e-100	gb|EGB10081.1|	selenoprotein, partial
jgi|Auran1|23476|e_gw1.5.287.1	149	789	0.8542	63.8055	5e-48	ref|XP_002895831.1|	transcription factor Dp-1
jgi|Auran1|23507|e_gw1.5.806.1	127	1071	0.775	40.0648	0	emb|CBN80072.1|	gdp-d-mannose 4,6-dehydratase
jgi|Auran1|23508|e_gw1.5.222.1	24	1161	0.5607	6.98438	0	gb|ACJ38094.1|	putative S-adenosylmethionine synthetase
jgi|Auran1|23509|e_gw1.5.580.1	27	324	0.7377	28.1558	6e-27	ref|NP_001150391.1|	LOC100284021
jgi|Auran1|23512|e_gw1.5.854.1	12	891	0.4377	4.55043	9e-19	ref|XP_002284876.1|	PREDICTED: transmembrane protein 19
jgi|Auran1|23515|e_gw1.5.369.1	415	915	0.9311	153.241	2e-38	ref|XP_002573659.1|	camp-specific 35-cyclic phosphodiesterase
jgi|Auran1|23523|e_gw1.5.700.1	2	1407	0.0697	0.480269	5e-73	gb|EGG19846.1|	beta-xylosidase-like protein
jgi|Auran1|23531|e_gw1.5.933.1	55	900	0.9144	20.6476	5e-60	ref|ZP_09201364.1|	putative lactam utilization protein B-like protein
jgi|Auran1|23536|e_gw1.5.188.1	37	1461	0.6564	8.55659	1e-68	ref|XP_003562927.1|	PREDICTED: probable serine/threonine-protein kinase abkC-like
jgi|Auran1|23554|e_gw1.5.9.1	42	3618	0.2562	3.9222	0	ref|XP_002906759.1|	strumpellin, putative
jgi|Auran1|23563|e_gw1.5.914.1	36	414	0.7295	29.38	1e-17	ref|XP_003582549.1|	PREDICTED: LOW QUALITY PROTEIN: serine/threonine-protein kinase Nek1-like
jgi|Auran1|23570|e_gw1.5.877.1	11	777	0.5058	4.78322	8e-90	gb|EGB08414.1|	putative ABC transporter, partial
jgi|Auran1|23571|e_gw1.5.674.1	26	1635	0.441	5.37285	1e-84	ref|XP_002904219.1|	DEAD/DEAH box RNA helicase, putative
jgi|Auran1|23580|e_gw1.5.934.1	361	759	0.9539	160.699	1e-108	ref|XP_002180902.1|	3-oxoacyl-	Phaeodactylum tricornutum CCAP 1055/1]
jgi|Auran1|23587|e_gw1.5.65.1	21	1668	0.482	4.25375	6e-69	gb|EJY78755.1|	Zinc carboxypeptidase family protein
jgi|Auran1|2359|gw1.3.161.1	15	1101	0.4378	4.60313	1e-103	ref|XP_003382577.1|	PREDICTED: arylsulfatase B-like
jgi|Auran1|23593|e_gw1.5.158.1	4	1449	0.1353	0.932697	3e-62	ref|XP_002514833.1|	serine carboxypeptidase, putative
jgi|Auran1|2360|gw1.15.47.1	7	1020	0.3147	2.31871	5e-82	ref|XP_003521890.1|	PREDICTED: probable tRNA threonylcarbamoyladenosine biosynthesis protein osgepl1-like
jgi|Auran1|23601|e_gw1.5.216.1	301	1209	0.9644	84.1181	1e-161	emb|CCF42467.1|	GTP-binding protein YchF
jgi|Auran1|23610|e_gw1.5.1140.1	498	324	0.9846	519.318	8e-29	emb|CBJ27829.1|	Thylakoid lumenal 15 kDa protein, chloroplast precursor (p15)
jgi|Auran1|23618|e_gw1.5.679.1	327	1446	0.9765	76.4062	1e-152	gb|EJY64321.1|	AMP-dependent synthetase and ligase
jgi|Auran1|23619|e_gw1.5.619.1	572	3639	0.9481	53.1084	0	ref|XP_002534515.1|	spliceosomal protein sap, putative
jgi|Auran1|23622|e_gw1.5.831.1	1218	1179	0.9932	349.046	0	emb|CBJ31955.1|	Myo-inositol dehydrogenase myo-inositol dehydrogenase
jgi|Auran1|23630|e_gw1.5.318.1	12	816	0.3456	4.96867	9e-45	gb|EGW30434.1|	NADH-cytochrome b5 reductase 2
jgi|Auran1|23649|e_gw1.5.997.1	7	837	0.3644	2.82567	2e-48	gb|EGZ25778.1|	phosphatidylinositol-4-phosphate 5 kinase-like protein
jgi|Auran1|23653|e_gw1.5.678.1	198	1860	0.9522	35.9668	0	ref|XP_002288927.1|	ABC transporter
jgi|Auran1|23667|e_gw1.5.82.1	52	1824	0.3947	9.63225	1e-115	ref|XP_002180270.1|	udp-n-acetylglucosamine diphosphorylase
jgi|Auran1|23670|e_gw1.5.315.1	115	801	0.8989	48.5081	3e-77	emb|CBJ33583.1|	4-diphosphocytidyl-2C-methyl-D-erythritol synthase, chloroplast precursor
jgi|Auran1|23682|e_gw1.5.301.1	20	1218	0.4598	5.54794	2e-23	ref|XP_966855.1|	PREDICTED: similar to heat shock protein 40
jgi|Auran1|23690|e_gw1.5.428.1	10	663	0.5143	5.09607	3e-45	ref|XP_003083381.1|	unnamed protein product
jgi|Auran1|23692|e_gw1.5.544.1	5	366	0.2404	4.6157	2e-42	gb|EIE22491.1|	Homeodomain-like protein, partial
jgi|Auran1|23702|e_gw1.5.311.1	62	969	0.8555	21.6181	8e-39	ref|XP_002773018.1|	ADP/ATP transporter, putative
jgi|Auran1|2371|gw1.6.128.1	5	1059	0.187	1.59523	2e-74	ref|XP_002296244.1|	possible transporter
jgi|Auran1|23712|e_gw1.5.966.1	46	729	0.9506	21.3196	1e-60	gb|EJL49925.1|	ureidoglycolate hydrolase
jgi|Auran1|23716|e_gw1.5.1106.1	5	234	0.6966	7.21944	2e-14	emb|CBJ27324.1|	Hypothetical leucine rich repeat calcium binding protein
jgi|Auran1|23725|e_gw1.5.1142.1	405	270	0.7037	506.804	1e-25	pdb|3DMI|A	Chain A, Crystallization And Structural Analysis Of Cytochrome C6 From The Diatom Phaeodactylum Tricornutum At 1.5 A Resolution
jgi|Auran1|2373|gw1.3.162.1	77	1182	0.8384	22.0101	1e-97	ref|XP_002891882.1|	RNA binding protein
jgi|Auran1|23737|e_gw1.5.1055.1	13	546	0.5678	8.04451	9e-29	ref|NP_001131786.1|	uncharacterized protein LOC100193157
jgi|Auran1|23750|e_gw1.5.834.1	252	723	0.9862	117.764	6e-41	ref|XP_002499569.1|	Serine/threonine phosphatase family protein
jgi|Auran1|23760|e_gw1.5.849.1	11	1008	0.2143	3.68707	1e-139	ref|NP_001022616.1|	Protein GSP-2
jgi|Auran1|23763|e_gw1.5.968.1	3	867	0.1373	1.1691	9e-24	gb|AAD41095.1|AF154501_1	sexually induced protein 3
jgi|Auran1|23768|e_gw1.5.1162.1	89	654	0.4908	45.9792	9e-89	gb|ABV72530.1|	ubiquitin
jgi|Auran1|23772|e_gw1.5.986.1	6	630	0.3381	3.21781	2e-21	ref|ZP_01687494.1|	oxidoreductase, 2OG-Fe(II) oxygenase family family
jgi|Auran1|23780|e_gw1.5.56.1	539	1929	0.9948	94.4073	0	ref|NP_187991.1|	protein transmembrane nine 7
jgi|Auran1|23783|e_gw1.5.329.1	18	828	0.5749	7.34499	5e-63	dbj|BAC28822.1|	unnamed protein product
jgi|Auran1|23786|e_gw1.5.1026.1	125	747	0.9478	56.5377	1e-45	ref|XP_003061007.1|	tRNA-splicing endonuclease positive effector
jgi|Auran1|23787|e_gw1.5.979.1	93	759	0.9038	41.399	1e-75	ref|ZP_08885948.1|	protein of hypothetical function DUF208
jgi|Auran1|2379|gw1.18.30.1	3	1050	0.14	0.965342	1e-40	ref|NP_195614.2|	enhanced disease susceptibility 5
jgi|Auran1|23795|e_gw1.5.135.1	446	1497	0.9586	100.661	0	emb|CBJ29680.1|	gamma tubulin
jgi|Auran1|23808|e_gw1.5.819.1	16	1110	0.5027	4.87019	4e-86	ref|YP_001430385.1|	proline racemase
jgi|Auran1|23822|e_gw1.5.473.1	1	384	0.1276	0.879869	2e-20	ref|XP_002899021.1|	guanylate-binding protein, putative
jgi|Auran1|23826|e_gw1.5.389.1	20	843	0.6335	8.01589	4e-70	ref|XP_002903581.1|	sterol 3-beta-glucosyltransferase, putative
jgi|Auran1|23831|e_gw1.6.113.1	42	1419	0.6589	10.0004	1e-70	gb|EGG16784.1|	peptidase S28 family protein
jgi|Auran1|23843|e_gw1.6.246.1	29	1032	0.688	9.4944	5e-52	ref|XP_002288343.1|	aldo-keto oxidoreductase
jgi|Auran1|23845|e_gw1.6.294.1	282	738	0.9688	129.105	3e-47	gb|AFO66511.1|	putative small phosphatase-like protein 2-B
jgi|Auran1|23847|e_gw1.6.987.1	3	249	0.4578	4.07072	4e-27	emb|CBI39147.3|	unnamed protein product
jgi|Auran1|23855|e_gw1.6.835.1	1162	714	0.993	549.866	7e-46	gb|EGB13073.1|	putative plastid light harvesting protein isoform 39
jgi|Auran1|23860|e_gw1.6.878.1	5	726	0.124	2.32693	1e-14	ref|XP_001583853.1|	ankyrin repeat protein
jgi|Auran1|23874|e_gw1.6.334.1	2	759	0.1291	0.890302	1e-46	ref|ZP_01736530.1|	Short-chain dehydrogenase/reductase SDR
jgi|Auran1|23882|e_gw1.6.295.1	9	846	0.409	3.59436	8e-76	ref|XP_002505072.1|	mitochondrial carrier family
jgi|Auran1|23899|e_gw1.6.671.1	14	825	0.5709	5.73354	2e-42	ref|ZP_08134348.1|	TPR repeat protein
jgi|Auran1|23900|e_gw1.6.909.1	8	432	0.3588	6.25684	6e-29	ref|XP_003455619.1|	PREDICTED: mitochondrial fission process protein 1-like
jgi|Auran1|23904|e_gw1.6.754.1	197	801	0.9538	83.0965	8e-95	emb|CCA21671.1|	cytochrome c1 putative
jgi|Auran1|23914|e_gw1.6.491.1	12	453	0.7748	8.95019	1e-23	emb|CBN76565.1|	glyoxalase domain containing protein
jgi|Auran1|23917|e_gw1.6.124.1	38	843	0.7034	15.2302	1e-42	ref|ZP_06982172.1|	TPR repeat protein
jgi|Auran1|23922|e_gw1.6.300.1	106	819	0.9512	43.7292	1e-22	gb|EFA79770.1|	putative splicing factor
jgi|Auran1|23934|e_gw1.6.159.1	258	1110	0.9703	78.5318	1e-145	emb|CBJ30243.1|	putative anion:sodium symporter
jgi|Auran1|23943|e_gw1.6.750.1	180	963	0.9553	63.1532	2e-97	emb|CCA25363.1|	electron transfer flavoprotein subunit alpha putativ
jgi|Auran1|23946|e_gw1.6.869.1	98	381	0.9843	86.9061	6e-28	gb|AAR90343.1|	circadian RNA-binding protein CHLAMY 1 subunit C1
jgi|Auran1|23948|e_gw1.6.67.1	305	1464	0.9611	70.3895	1e-164	ref|XP_002898868.1|	pre-mRNA-processing factor, putative
jgi|Auran1|23949|e_gw1.6.770.1	51	723	0.8091	23.8331	2e-18	dbj|GAA47694.1|	putative transporter SVOPL
jgi|Auran1|23951|e_gw1.6.712.1	399	1161	0.9457	116.115	3e-84	emb|CCA19356.1|	cellulose synthase 3 putative
jgi|Auran1|23960|e_gw1.6.286.1	422	744	0.9906	191.641	5e-76	gb|ACI33590.1|	NADH-cytochrome b5 reductase 1
jgi|Auran1|23965|e_gw1.6.713.1	34	780	0.7641	14.7276	1e-49	gb|EKF74908.1|	putative inner membrane peptidase
jgi|Auran1|23968|e_gw1.6.580.1	84	2466	0.6683	11.5089	0	ref|YP_003313830.1|	serine protease, S9A family peptidase
jgi|Auran1|23976|e_gw1.6.330.1	40	1062	0.7307	12.7258	4e-39	gb|ACF72677.1|	triosephosphate/phosphate translocator
jgi|Auran1|23994|e_gw1.6.864.1	3650	504	0.9921	2446.87	1e-106	gb|EGB09687.1|	putative plastid light harvesting protein isoform 35
jgi|Auran1|24007|e_gw1.6.191.1	5	906	0.2196	1.86462	2e-39	gb|AAV65146.1|	cGMP-protein kinase
jgi|Auran1|24010|e_gw1.6.860.1	3926	519	0.9981	2555.83	1e-124	gb|EGB09890.1|	putative plastid light harvesting protein isoform 32
jgi|Auran1|24012|e_gw1.6.597.1	69	1758	0.719	13.2611	1e-159	emb|CBJ49101.1|	outer dynein arm docking complex protein like
jgi|Auran1|24013|e_gw1.6.840.1	115	678	0.9676	57.3083	1e-86	emb|CBN76882.1|	Soluble NSF Attachment Protein (SNAP) Receptor (SNARE)
jgi|Auran1|24016|e_gw1.6.262.1	151	663	0.9834	76.9507	5e-74	gb|EGB11875.1|	putative 3'5'-cyclic nucleotide phosphodiesterase
jgi|Auran1|24022|e_gw1.6.288.1	11	723	0.5574	5.14048	2e-62	gb|EJY75149.1|	Protein kinase domain containing protein
jgi|Auran1|24035|e_gw1.6.542.1	411	390	0.9974	356.063	1e-25	gb|ABI13178.1|	putative cytochrome b5 domain-containing protein-like protein
jgi|Auran1|24042|e_gw1.6.699.1	14	1236	0.0591	3.827	1e-106	gb|ABL96301.1|	Bacl-2
jgi|Auran1|24050|e_gw1.6.20.1	165	2115	0.9395	26.3586	0	ref|XP_002286607.1|	mcm6-like protein
jgi|Auran1|24053|e_gw1.6.353.1	17	879	0.4972	6.53445	3e-53	emb|CBJ27443.1|	lipoyltransferase
jgi|Auran1|24064|e_gw1.6.56.1	54	1827	0.775	9.98629	1e-178	emb|CBN78490.1|	ATP-binding cassette transporter, subfamily B, member 4, group TAP protein PpABCB4 MET type
jgi|Auran1|24073|e_gw1.6.463.1	20	867	0.6355	7.79399	3e-17	ref|XP_003731261.1|	PREDICTED: sperm-associated antigen 1-like
jgi|Auran1|24084|e_gw1.6.284.1	1	849	0.0577	0.397962	2e-90	gb|EFW41305.1|	katanin 60-PA
jgi|Auran1|24092|e_gw1.6.94.1	17	1461	0.4031	3.9314	8e-87	ref|XP_003771310.1|	PREDICTED: phospholipase B-like 1
jgi|Auran1|24094|e_gw1.6.315.1	117	477	0.9057	82.8737	4e-46	emb|CBI28997.3|	unnamed protein product
jgi|Auran1|24113|e_gw1.6.383.1	36	732	0.8921	16.6165	8e-49	gb|ADQ89804.1|	ubiquitin carboxy-terminal hydrolase CG4265
jgi|Auran1|24119|e_gw1.6.814.1	81	465	0.9527	58.8547	1e-104	gb|EGB09767.1|	selenoprotein
jgi|Auran1|24123|e_gw1.6.23.1	106	2289	0.7925	15.6462	0	ref|XP_002263318.1|	PREDICTED: ion channel DMI1
jgi|Auran1|24129|e_gw1.6.759.1	3	1011	0.1454	1.00258	1e-87	ref|XP_003726996.1|	PREDICTED: L-asparaginase-like isoform 1
jgi|Auran1|2413|gw1.12.56.1	2	789	0.1242	0.85645	3e-86	gb|ACX43965.1|	cysteine protease 1
jgi|Auran1|24131|e_gw1.6.480.1	73	459	0.9303	53.7352	9e-83	emb|CCA14478.1|	AP4 complex subunit sigma putative
jgi|Auran1|24138|e_gw1.6.925.1	3	693	0.1486	1.46264	2e-29	ref|XP_002426354.1|	proteasome subunit beta type 7 precursor, putative
jgi|Auran1|24142|e_gw1.6.106.1	200	1206	0.9652	56.0314	1e-121	ref|XP_002906824.1|	Poly(A) polymerase, putative
jgi|Auran1|24144|e_gw1.6.807.1	9	537	0.4358	5.66262	7e-25	ref|XP_001468055.1|	putative 3-hydroxyisobutyryl-coenzyme A hydrolase
jgi|Auran1|24147|e_gw1.6.681.1	314	1182	0.9772	89.7555	1e-173	ref|ZP_01867081.1|	phosphoserine aminotransferase
jgi|Auran1|24154|e_gw1.6.991.1	2071	561	0.9287	1247.29	1e-122	gb|EGB09827.1|	putative plastid light harvesting protein isoform 34, partial
jgi|Auran1|2416|gw1.3.166.1	77	1305	0.9034	19.9356	0	emb|CCA26186.1|	DEAD/DEAH box RNA helicase putative
jgi|Auran1|24160|e_gw1.6.321.1	1	819	0.0598	0.412539	2e-50	ref|YP_001818422.1|	arylamine N-acetyltransferase
jgi|Auran1|24163|e_gw1.6.966.1	50	342	0.9649	49.3961	2e-46	ref|XP_002782377.1|	Peptidyl-prolyl isomerase FKBP12, putative
jgi|Auran1|24165|e_gw1.6.379.1	28	624	0.8494	15.1608	3e-67	ref|XP_002180610.1|	core alphafucosyltransferase
jgi|Auran1|24172|e_gw1.6.269.1	25	921	0.696	9.17127	2e-26	ref|XP_002894113.1|	dihydroxyacetone kinase family protein
jgi|Auran1|24176|e_gw1.6.595.1	17	1452	0.292	3.95577	1e-110	gb|EGS21380.1|	mitochondrial cytochrome b2-like protein
jgi|Auran1|24178|e_gw1.6.867.1	69	606	0.9109	38.4703	4e-75	emb|CBK25223.2|	unnamed protein product
jgi|Auran1|24188|e_gw1.6.114.1	1224	1410	0.9943	293.3	0	emb|CBJ48598.1|	NUOF homolog, NADH dehydrogenase (ubiquinone) subunit
jgi|Auran1|24196|e_gw1.6.646.1	294	1347	0.9636	73.7444	0	gb|AAU20794.1|	enolase 2, partial
jgi|Auran1|24204|e_gw1.6.948.1	262	393	0.9898	225.246	4e-79	ref|XP_002897096.1|	40S ribosomal protein S15a
jgi|Auran1|24227|e_gw1.6.28.1	162	2202	0.8906	24.8569	0	emb|CBJ26585.1|	Mef1, mitochondrial translation elongation factor EF-G
jgi|Auran1|24239|e_gw1.6.816.1	45	798	0.8058	19.0528	1e-83	emb|CBJ32453.1|	GTP cyclohydrolase I
jgi|Auran1|24242|e_gw1.6.19.1	268	2922	0.883	30.9887	1e-124	emb|CBN73971.1|	myosin II heavy chain
jgi|Auran1|24245|e_gw1.6.497.1	61	384	0.9688	53.672	1e-48	ref|ZP_08195107.1|	glycerol-3-phosphate cytidyltransferase
jgi|Auran1|24247|e_gw1.6.934.1	14	732	0.5191	6.46199	1e-60	ref|XP_002908139.1|	myosin-like protein
jgi|Auran1|24262|e_gw1.6.918.1	7	519	0.4297	4.55701	3e-37	gb|EJY82624.1|	Calpain, putative
jgi|Auran1|24264|e_gw1.6.687.1	13	786	0.3181	5.58817	5e-48	emb|CBJ32971.1|	Similar to 3-Dehydroquinate Synthase
jgi|Auran1|24297|e_gw1.6.510.1	10	384	0.6745	8.79869	3e-22	ref|XP_002177348.1|	plastidic triose-phosphate/phosphate translocator
jgi|Auran1|24301|e_gw1.6.46.1	14	1176	0.2942	4.02226	3e-63	ref|ZP_08134348.1|	TPR repeat protein
jgi|Auran1|24304|e_gw1.6.689.1	182	1260	0.8468	48.8034	2e-47	emb|CCA24466.1|	Mitochondrial import inner membrane translocase subunit TIM50
jgi|Auran1|24305|e_gw1.6.813.1	106	837	0.9235	42.7887	9e-66	ref|XP_003057924.1|	vacuolar iron transporter family
jgi|Auran1|24309|e_gw1.6.145.1	481	804	0.9851	202.133	5e-38	ref|XP_003528914.1|	PREDICTED: probable chlorophyll(ide) b reductase NYC1, chloroplastic-like
jgi|Auran1|24316|e_gw1.6.372.1	272	654	0.9954	140.521	4e-59	ref|XP_002909622.1|	phosphatidylinositol synthase (PIS)
jgi|Auran1|24327|e_gw1.6.589.1	36	1929	0.2919	6.3055	0	ref|ZP_02188648.1|	O-acetylhomoserine/O-acetylserine sulfhydrylase
jgi|Auran1|24350|e_gw1.6.265.1	7	972	0.3066	2.43322	6e-44	ref|XP_002906855.1|	tripeptidyl-peptidase, putative
jgi|Auran1|24359|e_gw1.6.614.1	331	1530	0.9922	73.0947	0	gb|EGB08740.1|	pyruvate kinase
jgi|Auran1|24362|e_gw1.6.89.1	133	1149	0.9669	39.1094	1e-112	ref|YP_004773755.1|	phosphoribosylaminoimidazole carboxylase ATPase subunit
jgi|Auran1|24370|e_gw1.6.405.1	1	444	0.1104	0.760968	4e-22	ref|YP_865910.1|	Sel1 domain-containing protein
jgi|Auran1|24373|e_gw1.6.627.1	1110	1632	0.9926	229.801	1e-156	ref|XP_002182818.1|	pyruvate kinase 1
jgi|Auran1|2438|gw1.6.130.1	66	885	0.8124	25.1971	8e-72	ref|XP_002890322.1|	glycoside hydrolase family 28 protein
jgi|Auran1|24389|e_gw1.6.355.1	19	660	0.5773	9.72655	6e-40	gb|EIE19608.1|	DRMBL-domain-containing protein, partial
jgi|Auran1|24395|e_gw1.6.976.1	27	294	0.7517	31.0288	1e-45	emb|CBJ27240.1|	putative: flagellar outer dynein arm light chain LC7
jgi|Auran1|24398|e_gw1.6.215.1	16	843	0.4567	6.41271	2e-66	gb|AEX65081.1|	biuret hydrolase
jgi|Auran1|24404|e_gw1.6.156.1	37	1083	0.6999	11.5431	1e-119	gb|AAI18705.1|	farnesyltransferase, CAAX box, beta
jgi|Auran1|24425|e_gw1.6.435.1	13	801	0.4307	5.48353	1e-44	ref|XP_002900863.1|	lysosomal Pro-X carboxypeptidase, putative
jgi|Auran1|2443|gw1.16.45.1	9	1113	0.3217	2.7321	6e-71	emb|CBN79326.1|	Monogalactosyldiacylglycerol synthase, family GT28
jgi|Auran1|24430|e_gw1.6.676.1	112	1272	0.8899	29.7495	9e-39	ref|XP_002291137.1|	amino acid/polyamine transporter
jgi|Auran1|24433|e_gw1.6.679.1	1	1224	0.04	0.276037	2e-89	ref|ZP_04618923.1|	Cyclopropane-fatty-acyl-phospholipid synthase
jgi|Auran1|24439|e_gw1.6.601.1	209	1815	0.9394	38.9062	1e-145	ref|XP_568570.1|	phosphoglucomutase
jgi|Auran1|24442|e_gw1.6.578.1	100	2349	0.7612	14.3835	0	ref|XP_002502789.1|	selenide, water dikinase
jgi|Auran1|24448|e_gw1.6.537.1	1	396	0.1237	0.853206	3e-50	ref|XP_002909579.1|	myb-like DNA-binding protein, putative
jgi|Auran1|24463|e_gw1.6.576.1	165	1833	0.9138	30.4138	0	emb|CBN76291.1|	Coatomer protein complex, beta sub-unit
jgi|Auran1|24467|e_gw1.6.188.1	418	1239	0.9944	113.987	1e-113	ref|XP_002186139.1|	delta 12 fatty acid desaturase
jgi|Auran1|2447|gw1.34.14.1	10	690	0.4783	4.89666	1e-159	gb|EGB04492.1|	putative 3'5'-cyclic nucleotide phosphodiesterase
jgi|Auran1|24476|e_gw1.6.820.1	10	657	0.3988	5.14261	3e-26	ref|XP_003407695.1|	PREDICTED: dolichyldiphosphatase 1-like isoform 2
jgi|Auran1|24506|e_gw1.6.267.1	23	993	0.6405	7.82578	1e-51	ref|XP_003083594.1|	phosphoribosyl pyrophosphate synthetase (ISS)
jgi|Auran1|24517|e_gw1.6.623.1	2	1074	0.0912	0.62918	1e-102	gb|EGR31138.1|	protein kinase domain protein
jgi|Auran1|24518|e_gw1.6.91.1	58	1782	0.6437	10.9969	5e-74	ref|XP_002876291.1|	glycosyl hydrolase family 20 protein
jgi|Auran1|24520|e_gw1.6.997.1	66	798	0.8596	27.9441	9e-26	ref|XP_002808595.1|	PREDICTED: LOW QUALITY PROTEIN: palmitoyltransferase ZDHHC9-like
jgi|Auran1|24528|e_gw1.6.34.1	423	2652	0.9133	53.891	1e-136	emb|CCA18067.1|	AP3 complex subunit beta putative
jgi|Auran1|24553|e_gw1.6.169.1	1268	795	0.995	538.891	1e-123	ref|XP_001200203.2|	PREDICTED: aurora kinase A-like
jgi|Auran1|24555|e_gw1.6.134.1	393	945	0.9344	140.511	1e-49	ref|NP_001054584.1|	Os05g0137200
jgi|Auran1|24558|e_gw1.6.21.1	4	2364	0.0279	0.571691	0	emb|CBJ32887.1|	ribonucleotide reductase large chain subunit
jgi|Auran1|2456|gw1.25.37.1	25	909	0.7745	9.29234	6e-78	ref|XP_003521454.1|	PREDICTED: purple acid phosphatase 22-like
jgi|Auran1|24561|e_gw1.6.695.1	5	1050	0.2333	1.6089	1e-117	ref|XP_002896729.1|	protein kinase, putative
jgi|Auran1|24572|e_gw1.6.208.1	20	1137	0.4934	5.94318	2e-54	dbj|BAC26746.1|	unnamed protein product
jgi|Auran1|24579|e_gw1.6.301.1	37	1158	0.6598	10.7955	6e-54	ref|XP_002998744.1|	kinesin-like protein
jgi|Auran1|24586|e_gw1.6.31.1	15	1467	0.469	3.4547	0	ref|XP_003078909.1|	Predicted unusual protein kinase (ISS)
jgi|Auran1|24590|e_gw1.6.680.1	16	1182	0.4543	4.57353	3e-58	ref|YP_591845.1|	amino acid aldolase-like protein
jgi|Auran1|24591|e_gw1.6.654.1	1300	1350	0.9956	325.356	0	ref|XP_002180772.1|	o-acetylhomoserine
jgi|Auran1|24596|e_gw1.6.584.1	42	2103	0.5302	6.74775	1e-162	ref|YP_002373787.1|	excinuclease ABC subunit B
jgi|Auran1|24616|e_gw1.6.40.1	68	2301	0.7475	9.98485	1e-168	emb|CCA17586.1|	kinesinlike protein putative
jgi|Auran1|24617|e_gw1.6.282.1	1	954	0.0514	0.354161	1e-44	ref|YP_003239084.1|	D-alanine--D-alanine ligase
jgi|Auran1|24619|e_gw1.6.893.1	17	540	0.7537	10.6366	3e-54	gb|EGI70089.1|	UPF0195 protein
jgi|Auran1|24636|e_gw1.6.148.1	38	1014	0.8777	12.6618	2e-77	gb|EIE23467.1|	kinesin family member 3b in complex with Adp
jgi|Auran1|2464|gw1.2.160.1	910	1107	0.981	277.743	2e-86	ref|ZP_04605129.1|	transcriptional regulator
jgi|Auran1|24645|e_gw1.6.42.1	431	2070	0.9691	70.3487	1e-57	dbj|BAF34918.1|	putative two-pore calcium channel
jgi|Auran1|24646|e_gw1.6.190.1	3	843	0.1744	1.20238	2e-42	gb|EFA81206.1|	ABC transporter G family protein
jgi|Auran1|24670|e_gw1.6.180.1	382	1146	0.986	112.623	1e-125	emb|CBJ28381.1|	Monogalactosyldiacylglycerol synthase, family GT28
jgi|Auran1|24671|e_gw1.6.64.1	3	1170	0.1256	0.866332	1e-145	ref|XP_002908739.1|	kinesin-like protein
jgi|Auran1|24699|e_gw1.6.639.1	148	1344	0.3876	37.2059	0	gb|EGB06117.1|	tubulin beta chain
jgi|Auran1|2470|gw1.10.63.1	2	954	0.0723	0.708322	9e-81	ref|XP_003455271.1|	PREDICTED: glycoprotein endo-alpha-1,2-mannosidase-like protein-like
jgi|Auran1|24700|e_gw1.6.908.1	43	396	0.9874	36.6879	6e-20	emb|CCA18239.1|	ribosome biogenesis regulatory protein putative
jgi|Auran1|24703|e_gw1.6.796.1	2	480	0.1333	1.40779	4e-27	dbj|BAC79897.1|	putative ankyrin-kinase
jgi|Auran1|24706|e_gw1.6.910.1	14	345	0.6696	13.7106	1e-21	ref|XP_002434562.1|	Sad1/Unc-84 domain-containing protein, putative
jgi|Auran1|24715|e_gw1.6.434.1	1	459	0.1068	0.736099	7e-18	ref|XP_002953377.1|	NimA-related protein kinase 8
jgi|Auran1|24720|e_gw1.6.346.1	39	537	0.8436	24.538	2e-50	gb|EIE22491.1|	Homeodomain-like protein, partial
jgi|Auran1|24749|e_gw1.6.251.1	353	1128	0.9504	105.734	2e-98	ref|XP_002899851.1|	serine/threonine protein kinase
jgi|Auran1|24760|e_gw1.6.527.1	4	459	0.342	2.9444	2e-41	ref|YP_001818249.1|	beta-galactosidase
jgi|Auran1|24773|e_gw1.6.266.1	4	774	0.2054	1.7461	4e-52	ref|XP_001540866.1|	ARP2/3 complex 34 kDa subunit
jgi|Auran1|24778|e_gw1.6.289.1	21	1002	0.6377	7.0811	1e-25	gb|AAP06887.1|	putative peroxisomal Ca-dependent solute carrier protein
jgi|Auran1|24785|e_gw1.6.715.1	149	945	0.9333	53.2726	3e-51	ref|XP_003529466.1|	PREDICTED: dual specificity protein kinase pyk1-like
jgi|Auran1|24792|e_gw1.6.163.1	49	1149	0.4447	14.4087	4e-54	ref|ZP_06982172.1|	TPR repeat protein
jgi|Auran1|24793|e_gw1.6.965.1	110	330	0.9758	112.623	8e-21	ref|NP_001072856.1|	solute carrier family 24 (sodium/potassium/calcium exchanger), member 3
jgi|Auran1|24811|e_gw1.7.605.1	1867	750	0.9973	841.07	1e-164	gb|EGB09018.1|	putative plastid light harvesting protein isoform 1
jgi|Auran1|24822|e_gw1.7.611.1	26	477	0.8595	18.4164	8e-44	emb|CBN75531.1|	mono-or diacylglycerol acyltransferase type 2
jgi|Auran1|24826|e_gw1.7.74.1	11	1812	0.2721	2.05108	1e-143	ref|NP_001116276.1|	Bardet-Biedl syndrome 1
jgi|Auran1|24844|e_gw1.7.640.1	30	588	0.8401	17.2382	5e-37	emb|CAF94810.1|	unnamed protein product
jgi|Auran1|24857|e_gw1.7.649.1	13	624	0.4567	7.03895	6e-45	ref|XP_002129304.1|	PREDICTED: similar to Glyoxalase 1
jgi|Auran1|24870|e_gw1.7.710.1	38	339	0.9705	37.8733	4e-42	ref|XP_002185948.1|	RNA polymerase C subunit 11 kDa
jgi|Auran1|24874|e_gw1.7.570.1	150	936	0.9882	54.1458	2e-94	emb|CBJ32916.1|	diaminopimelate epimerase
jgi|Auran1|24878|e_gw1.7.567.1	2	720	0.0764	0.938527	3e-21	gb|EJO79883.1|	leucine rich repeat protein
jgi|Auran1|24903|e_gw1.7.323.1	8	543	0.4862	4.97782	4e-35	gb|AAI62793.1|	N-ethylmaleimide-sensitive factor b
jgi|Auran1|24921|e_gw1.7.623.1	52	645	0.8729	27.2391	1e-41	emb|CBN78033.1|	Rab7L, RAB family GTPase
jgi|Auran1|2494|gw1.17.26.1	82	1260	0.4937	21.9883	1e-36	gb|EFW39659.1|	cathepsin A
jgi|Auran1|24947|e_gw1.7.510.1	56	954	0.8008	19.833	2e-74	ref|ZP_05038290.1|	Miro-like protein
jgi|Auran1|24953|e_gw1.7.683.1	181	585	0.9778	104.537	2e-34	emb|CBJ27517.1|	Mitogen-activated protein kinase
jgi|Auran1|24962|e_gw1.7.325.1	47	489	0.9059	32.4742	7e-22	ref|XP_003079340.1|	unnamed protein product
jgi|Auran1|24967|e_gw1.7.465.1	2029	1566	0.9974	437.763	1e-124	emb|CBN76275.1|	Glutamyl-tRNA Reductase, chloroplast precursor
jgi|Auran1|24976|e_gw1.7.54.1	5	2133	0.0694	0.792006	1e-174	emb|CBN77528.1|	Bardet-Biedl syndrome 2
jgi|Auran1|2498|gw1.10.67.1	2	1086	0.0902	0.622228	1e-40	ref|XP_002887801.1|	integral membrane transporter family protein
jgi|Auran1|24980|e_gw1.7.385.1	1	198	0.2475	1.70641	5e-17	ref|ZP_09845172.1|	DnaJ domain protein, partial
jgi|Auran1|24989|e_gw1.7.106.1	129	1488	0.6593	29.2911	2e-96	ref|XP_003080930.1|	DEAD-box protein abstrakt (ISS)
jgi|Auran1|24993|e_gw1.7.131.1	15	744	0.5712	6.81189	2e-26	emb|CBJ25598.1|	possible ribosome assembly protein 4
jgi|Auran1|25009|e_gw1.7.688.1	9	282	0.7553	10.7831	3e-14	emb|CBN77692.1|	Soluble NSF Attachment Protein (SNAP) Receptor (SNARE)
jgi|Auran1|25027|e_gw1.7.166.1	4	873	0.1684	1.54809	1e-146	emb|CBN76826.1|	Protein kinase domain containing protein
jgi|Auran1|25028|e_gw1.7.368.1	1	465	0.1054	0.726601	9e-21	gb|ADN07535.1|	calmodulin 4
jgi|Auran1|25029|e_gw1.7.186.1	36	1080	0.6722	11.2623	3e-92	ref|NP_001165665.1|	sodium/bile acid cotransporter 7-B
jgi|Auran1|25033|e_gw1.7.566.1	2	846	0.1158	0.798746	1e-49	gb|AAQ56178.1|	intracellular carbonic anhydrase
jgi|Auran1|25036|e_gw1.7.488.1	116	1212	0.9678	32.3374	1e-120	ref|YP_001916478.1|	2-amino-3-ketobutyrate coenzyme A ligase
jgi|Auran1|25037|e_gw1.7.714.1	239	378	0.9894	213.627	5e-19	ref|XP_420166.2|	PREDICTED: heat shock factor protein 3
jgi|Auran1|25038|e_gw1.7.113.1	89	816	0.9816	36.851	2e-55	gb|EGZ10338.1|	pdr transporter
jgi|Auran1|25044|e_gw1.7.664.1	66	474	0.3122	47.0451	5e-37	gb|EJY66692.1|	Calpain-15
jgi|Auran1|25049|e_gw1.7.160.1	3	1359	0.1082	0.745849	2e-88	gb|EGB08209.1|	mercuric reductase
jgi|Auran1|25063|e_gw1.7.514.1	2	1092	0.0897	0.618809	9e-61	ref|XP_002503961.1|	kinesin heavy chain
jgi|Auran1|25065|e_gw1.7.40.1	12	2046	0.2722	1.98164	1e-104	sp|P47808.1|MYSH_ACACA	RecName: Full=High molecular weight form of myosin-1; AltName: Full=High molecular weight form of myosin I; Short=HMWMI
jgi|Auran1|25066|e_gw1.7.621.1	13	570	0.6	7.7058	6e-50	ref|YP_645056.1|	nitrile hydratase subunit alpha
jgi|Auran1|25095|e_gw1.7.261.1	1	807	0.0607	0.418674	1e-37	ref|XP_001696214.1|	low-CO2-inducible membrane protein
jgi|Auran1|25096|e_gw1.7.158.1	95	1215	0.7934	26.4178	1e-110	emb|CBN74093.1|	MutS protein homolog 2A
jgi|Auran1|25101|e_gw1.7.45.1	3	2034	0.0723	0.498333	1e-117	ref|XP_002733663.1|	PREDICTED: dynein, axonemal, intermediate chain 1-like
jgi|Auran1|25102|e_gw1.7.426.1	1	1470	0.0333	0.229843	3e-94	ref|XP_002290732.1|	cyclic nucleotide and voltage-activated ion channel
jgi|Auran1|25148|e_gw1.7.258.1	18	468	0.8077	12.995	4e-44	gb|EIE26050.1|	Hiv-1 Rna binding protein 1, partial
jgi|Auran1|25149|e_gw1.7.91.1	18	1041	0.6311	5.84213	8e-52	ref|NP_001011357.1|	uncharacterized aarF domain-containing protein kinase 1 precursor
jgi|Auran1|2515|gw1.6.135.1	25	1245	0.5727	6.78453	1e-113	emb|CBN78084.1|	DEAD box helicase
jgi|Auran1|2516|gw1.2.165.1	2	846	0.1158	0.798746	8e-66	gb|ABV22332.1|	cysteine protease 1
jgi|Auran1|25163|e_gw1.7.250.1	8	807	0.4238	3.34939	1e-47	emb|CBN78869.1|	Biotin/lipoate A/B protein ligase family
jgi|Auran1|25189|e_gw1.7.430.1	37	1395	0.5821	8.96142	1e-102	ref|XP_002960276.1|	ATP-binding cassette transporter
jgi|Auran1|2519|gw1.13.73.1	37	807	0.8191	15.4909	1e-133	emb|CCA17415.1|	CBLinteracting serine/threonineprotein kinase putati
jgi|Auran1|25192|e_gw1.7.18.1	231	2901	0.8028	26.9038	0	ref|XP_003558904.1|	PREDICTED: exosome complex exonuclease RRP44-like isoform 1
jgi|Auran1|25214|e_gw1.7.26.1	912	2694	0.9477	114.379	0	emb|CBN77232.1|	EIF3C (EUKARYOTIC TRANSLATION INITIATION FACTOR 3 subunit c)
jgi|Auran1|25217|e_gw1.7.236.1	7	918	0.2898	2.57635	2e-77	ref|XP_002779025.1|	phytanoyl-CoA dioxygenase domain containing protein
jgi|Auran1|2523|gw1.11.81.1	482	744	0.9906	218.889	1e-104	emb|CBJ26509.1|	violaxanthin de-epoxidase, chloroplast precursor
jgi|Auran1|25231|e_gw1.7.47.1	207	1806	0.9729	38.7259	1e-158	emb|CBN78490.1|	ATP-binding cassette transporter, subfamily B, member 4, group TAP protein PpABCB4 MET type
jgi|Auran1|25238|e_gw1.7.424.1	41	1341	0.7353	10.3301	0	ref|XP_003570392.1|	PREDICTED: uncharacterized protein sll0005-like
jgi|Auran1|25241|e_gw1.7.301.1	22	720	0.7319	10.3238	2e-50	emb|CBL15591.1|	hypoxanthine phosphoribosyltransferase
jgi|Auran1|2525|gw1.5.179.1	8	996	0.3504	2.71381	4e-67	ref|XP_002157602.1|	PREDICTED: similar to mannosidase, endo-alpha
jgi|Auran1|25258|e_gw1.7.99.1	22	1404	0.4088	5.29425	1e-102	ref|XP_002290732.1|	cyclic nucleotide and voltage-activated ion channel
jgi|Auran1|25267|e_gw1.7.342.1	2	240	0.4083	2.81558	2e-08	emb|CAJ31262.1|	GABA-A receptor gamma4 subunit
jgi|Auran1|25276|e_gw1.7.441.1	2	1875	0.0523	0.360394	2e-89	ref|XP_002290732.1|	cyclic nucleotide and voltage-activated ion channel
jgi|Auran1|25278|e_gw1.7.333.1	16	522	0.6571	10.3562	3e-17	emb|CBK21946.2|	unnamed protein product
jgi|Auran1|2528|gw1.12.59.1	78	813	0.968	32.4155	7e-93	gb|ABK06427.1|	HA-tagged protein kinase domain of putative mitogen-activated protein kinase kinase kinase
jgi|Auran1|25316|e_gw1.7.281.1	1	261	0.1877	1.29452	8e-12	gb|EKG21304.1|	Transcription factor fungi
jgi|Auran1|25325|e_gw1.7.652.1	11	696	0.5115	5.33989	2e-21	ref|XP_001016227.1|	Mpv17 / PMP22 family protein
jgi|Auran1|25327|e_gw1.7.12.1	226	2358	0.9355	32.3827	0	ref|XP_002906848.1|	myosin-like protein
jgi|Auran1|25330|e_gw1.7.542.1	63	993	0.9124	21.4358	2e-92	ref|ZP_09843472.1|	hydrolase
jgi|Auran1|25339|e_gw1.7.111.1	60	1095	0.7726	18.5134	1e-104	emb|CCA14476.1|	myotubularinlike protein putative
jgi|Auran1|25355|e_gw1.7.495.1	54	831	0.9146	21.9554	1e-53	emb|CAJ20430.1|	protein phosphatase 2C, putative
jgi|Auran1|25370|e_gw1.7.478.1	312	1125	0.9689	93.7025	2e-28	emb|CAG01735.1|	unnamed protein product
jgi|Auran1|25371|e_gw1.7.540.1	9	945	0.4063	3.21781	1e-55	ref|XP_815112.1|	cyclin 1
jgi|Auran1|25372|e_gw1.7.244.1	4	825	0.2376	1.63816	8e-65	ref|XP_003729095.1|	PREDICTED: S-adenosylmethionine mitochondrial carrier protein-like
jgi|Auran1|25382|e_gw1.7.176.1	21	954	0.5723	7.43738	6e-75	ref|NP_566435.1|	ALA-interacting subunit 1
jgi|Auran1|25383|e_gw1.7.386.1	19	240	0.7917	26.748	2e-18	emb|CCA22679.1|	unnamed protein product putative
jgi|Auran1|25386|e_gw1.7.190.1	65	909	0.9538	24.1601	9e-70	ref|XP_001691384.1|	sugar nucleotide transporter
jgi|Auran1|25396|e_gw1.7.78.1	11	1755	0.241	2.1177	1e-140	ref|XP_002769455.1|	kinesin, putative
jgi|Auran1|25413|e_gw1.7.615.1	48	408	0.9363	39.7494	4e-85	gb|EGB09097.1|	selenoprotein, partial
jgi|Auran1|25417|e_gw1.7.227.1	109	969	0.7152	38.006	1e-116	ref|NP_564806.1|	3,5-epimerase/4-reductase
jgi|Auran1|25423|e_gw1.7.381.1	23	207	0.8019	37.5411	3e-22	gb|AAP31549.1|	HSBP1-like protein
jgi|Auran1|25430|e_gw1.7.141.1	95	1407	0.8301	22.8128	1e-103	ref|XP_002178158.1|	mannose-6-phosphate isomerase, type
jgi|Auran1|25440|e_gw1.7.264.1	20	480	0.6813	14.0779	6e-22	ref|XP_003737876.1|	PREDICTED: beta-1,4-galactosyltransferase 7-like
jgi|Auran1|25442|e_gw1.7.591.1	8	792	0.3952	3.41282	1e-55	ref|XP_789225.3|	PREDICTED: 3-oxoacyl-	Strongylocentrotus purpuratus]
jgi|Auran1|25445|e_gw1.7.663.1	39	561	0.7986	23.4883	6e-60	ref|ZP_06862169.1|	dehydratase, MaoC family protein
jgi|Auran1|25463|e_gw1.7.434.1	448	1335	0.9783	113.382	1e-142	ref|YP_003548507.1|	3-oxoacyl-(acyl-carrier-protein) synthase 2
jgi|Auran1|25466|e_gw1.7.207.1	3	1086	0.1031	0.933341	9e-58	ref|YP_001867139.1|	RluA family pseudouridine synthase
jgi|Auran1|25482|e_gw1.7.501.1	58	894	0.9049	21.9199	1e-150	gb|ADK13089.1|	type III polyketide synthase
jgi|Auran1|25486|e_gw1.7.507.1	451	1530	0.9752	99.5942	0	emb|CBN77109.1|	Tryptophan synthase (alpha / beta chains)
jgi|Auran1|25493|e_gw1.7.232.1	13	1182	0.3139	3.71599	1e-40	dbj|BAJ33597.1|	salt overly sensitive 1 short form
jgi|Auran1|25503|e_gw1.7.360.1	41	264	0.9811	52.4722	8e-29	ref|XP_002999313.1|	transcription elongation factor SPT4
jgi|Auran1|25513|e_gw1.7.692.1	7	225	0.6267	10.5115	2e-16	dbj|BAL27343.1|	truncated hemoglobin
jgi|Auran1|25526|e_gw1.8.414.1	12	1191	0.33	3.40423	7e-60	ref|XP_002290732.1|	cyclic nucleotide and voltage-activated ion channel
jgi|Auran1|25558|e_gw1.8.381.1	357	1452	0.9848	83.0712	0	ref|XP_002180322.1|	glutathione reductase
jgi|Auran1|25560|e_gw1.8.62.1	88	1710	0.7345	17.3874	1e-107	ref|XP_001964518.1|	GF23009
jgi|Auran1|25564|e_gw1.8.520.1	10	678	0.4602	4.98333	2e-51	emb|CBN74607.1|	Alpha/beta hydrolase fold
jgi|Auran1|25565|e_gw1.8.574.1	99	531	0.9831	62.9926	2e-34	emb|CBJ32870.1|	Pentapeptide repeat
jgi|Auran1|25569|e_gw1.8.467.1	44	882	0.8435	16.8552	1e-135	gb|EGB03770.1|	putative serine/threonine protein kinase
jgi|Auran1|25571|e_gw1.8.205.1	102	705	0.9021	48.8833	1e-112	ref|XP_002908182.1|	cell division cycle 5-related protein, putative
jgi|Auran1|25573|e_gw1.8.424.1	100	918	0.9161	36.805	3e-72	emb|CAL30199.1|	NWD2
jgi|Auran1|2559|gw1.7.120.1	41	918	0.6765	15.09	3e-44	ref|ZP_05065432.1|	Sel1 domain protein repeat-containing protein
jgi|Auran1|25591|e_gw1.8.546.1	19	474	0.6308	13.5433	4e-34	ref|ZP_09855289.1|	3-hydroxyanthranilate 3,4-dioxygenase
jgi|Auran1|25594|e_gw1.8.77.1	40	1461	0.6331	9.25036	1e-105	gb|EGS19236.1|	UDP-N-acetylglucosamine pyrophosphorylase-like protein
jgi|Auran1|25595|e_gw1.8.512.1	1776	699	0.9928	858.45	4e-56	ref|XP_003084045.1|	ThiJ/PfpI (ISS)
jgi|Auran1|25619|e_gw1.8.265.1	1	474	0.1034	0.712805	7e-25	ref|ZP_01618264.1|	putative hydrolase
jgi|Auran1|25623|e_gw1.8.524.1	30	804	0.6405	12.6071	7e-19	gb|EHJ75143.1|	oxygen resistance protein 1
jgi|Auran1|25625|e_gw1.8.50.1	9	1203	0.2111	2.5277	1e-81	emb|CCA19463.1|	myotubularinlike protein putative
jgi|Auran1|25630|e_gw1.8.345.1	110	2274	0.7784	16.3437	0	ref|YP_003682711.1|	NADH:flavin oxidoreductase/NADH oxidase
jgi|Auran1|25640|e_gw1.8.158.1	1	1074	0.0456	0.31459	1e-124	emb|CBN77263.1|	methionine aminopeptidase
jgi|Auran1|25646|e_gw1.8.542.1	1532	540	0.9963	958.548	7e-56	emb|CBJ31450.1|	CAB/ELIP/HLIP superfamily of protein
jgi|Auran1|2565|gw1.10.70.1	142	1047	0.9389	45.8238	1e-140	ref|XP_002178158.1|	mannose-6-phosphate isomerase, type
jgi|Auran1|25657|e_gw1.8.224.1	51	660	0.9197	26.1081	4e-48	ref|XP_002895556.1|	DNA-directed RNA polymerase III subunit RPC8, putative
jgi|Auran1|25680|e_gw1.8.575.1	32	330	0.8818	32.7631	3e-19	ref|XP_002060306.1|	GJ16047
jgi|Auran1|25681|e_gw1.8.80.1	58	1293	0.7332	15.1558	6e-99	ref|XP_002906536.1|	endoplasmic oxidoreductin, putative
jgi|Auran1|25684|e_gw1.8.569.1	1618	306	0.9967	1786.51	5e-20	gb|EJY64514.1|	TB2/DP1, HVA22 family protein
jgi|Auran1|25702|e_gw1.8.358.1	10	1782	0.1942	1.89601	2e-79	ref|YP_004987978.1|	phytoene dehydrogenase-like oxidoreductase
jgi|Auran1|25705|e_gw1.8.349.1	1260	1761	0.9989	241.747	0	ref|XP_002289636.1|	phosphoglucomutase
jgi|Auran1|25709|e_gw1.8.180.1	2	627	0.1563	1.07773	9e-60	emb|CBN80239.1|	p28, 28 kDa light chain of axonemal inner dynein arms
jgi|Auran1|2571|gw1.4.158.1	31	1140	0.5351	9.18768	3e-78	ref|NP_001154394.1|	Endoplasmic reticulum vesicle transporter protein
jgi|Auran1|25715|e_gw1.8.354.1	6	1653	0.1549	1.22639	1e-176	ref|XP_003055421.1|	oxidase
jgi|Auran1|25718|e_gw1.8.450.1	111	903	0.8084	41.5321	1e-45	ref|XP_002724434.1|	PREDICTED: phosphodiesterase 9A, partial
jgi|Auran1|25732|e_gw1.8.374.1	592	1326	0.9804	150.844	1e-180	ref|XP_002185375.1|	UDP-Glucose-Pyrophosphorylase/Phosphoglucomutase
jgi|Auran1|25751|e_gw1.8.294.1	159	411	0.9562	130.709	3e-32	gb|ADD38255.1|	DNA-directed RNA polymerase II subunit RPB11
jgi|Auran1|25761|e_gw1.8.470.1	289	900	0.9933	108.494	3e-38	ref|XP_002508244.1|	pirin protein
jgi|Auran1|25785|e_gw1.8.380.1	197	1389	0.6127	47.9196	1e-155	emb|CBN74525.1|	Glutamate dehydrogenase 1 (NADP-dependent)
jgi|Auran1|25789|e_gw1.8.155.1	203	555	0.9622	123.581	7e-30	ref|ZP_10610463.1|	taurine ABC transporter, periplasmic binding protein
jgi|Auran1|25795|e_gw1.8.44.1	946	1449	0.9972	220.583	0	emb|CBN79667.1|	dihydrolipoamide dehydrogenase
jgi|Auran1|25804|e_gw1.8.208.1	14	414	0.7005	11.4255	2e-14	dbj|BAD01677.1|	putative protein kinase Xa21
jgi|Auran1|25809|e_gw1.8.515.1	2	816	0.0662	0.828112	2e-57	gb|EFQ35520.1|	DUF218 domain-containing protein
jgi|Auran1|25816|e_gw1.8.4.1	117	2817	0.6926	14.0329	0	ref|NP_001083293.1|	von Willebrand factor A domain containing 8
jgi|Auran1|25829|e_gw1.8.603.1	77	219	0.9269	118.794	3e-30	ref|XP_002896502.1|	Type II (General) Secretory Pathway (IISP) Family
jgi|Auran1|25840|e_gw1.8.238.1	254	609	0.9819	140.918	5e-53	ref|XP_003288477.1|	snf7-family protein
jgi|Auran1|25849|e_gw1.8.136.1	121	1086	0.8766	37.6448	9e-89	ref|NP_001064192.1|	Os10g0155500
jgi|Auran1|25869|e_gw1.8.233.1	1	903	0.0543	0.374163	9e-25	ref|XP_003603415.1|	Plastidic phosphate translocator-like protein1
jgi|Auran1|25872|e_gw1.8.140.1	95	918	0.9499	34.9647	1e-72	ref|YP_003251048.1|	dihydrodipicolinate reductase
jgi|Auran1|25881|e_gw1.8.362.1	2	1530	0.0641	0.44166	0	gb|EGB08740.1|	pyruvate kinase
jgi|Auran1|25889|e_gw1.8.81.1	17	732	0.6571	7.8467	5e-45	gb|EFA74930.1|	protein kinase A regulatory subunit
jgi|Auran1|25894|e_gw1.8.87.1	54	1020	0.7637	17.8872	1e-60	ref|XP_002185694.1|	anthranilate synthase. anthranilate synthetase. chorismate lyase
jgi|Auran1|25895|e_gw1.8.418.1	46	1191	0.6759	13.0495	2e-82	emb|CBJ28043.1|		Ectocarpus siliculosus]
jgi|Auran1|25901|e_gw1.8.52.1	10	1554	0.2741	2.17419	1e-131	gb|EAW62901.1|	katanin p60 subunit A-like 2, isoform CRA_a
jgi|Auran1|25906|e_gw1.8.113.1	195	1119	0.992	58.8781	5e-43	gb|EGZ05670.1|	phosphatidylinositol 3 and 4-kinase-like protein
jgi|Auran1|25920|e_gw1.8.539.1	144	357	0.9916	136.284	8e-67	gb|EGB08473.1|	putative inorganic phosphate transporter
jgi|Auran1|25925|e_gw1.8.34.1	49	1620	0.5593	10.2195	2e-76	gb|EIE27552.1|	FAD-linked oxidoreductase, partial
jgi|Auran1|25936|e_gw1.8.464.1	3	981	0.106	1.03324	1e-143	gb|AAT09097.1|	cathepsin Z
jgi|Auran1|25937|e_gw1.8.45.1	22	1848	0.4302	4.02226	1e-102	ref|XP_731506.1|	DUF521 domain protein
jgi|Auran1|25945|e_gw1.8.549.1	64	501	0.9561	43.161	7e-89	ref|XP_002908594.1|	calcineurin subunit B, putative
jgi|Auran1|25955|e_gw1.8.483.1	40	807	0.8699	16.7469	1e-27	ref|XP_002895264.1|	protein phosphatase 1E, putative
jgi|Auran1|25961|e_gw1.8.536.1	95	462	0.9589	69.4753	1e-38	ref|ZP_01691740.1|	lipoprotein, putative
jgi|Auran1|25972|e_gw1.8.570.1	6	225	0.2178	9.00986	1e-19	ref|YP_522993.1|	acyl carrier protein
jgi|Auran1|25988|e_gw1.8.577.1	28	378	0.5026	25.0274	7e-19	ref|XP_002139338.1|	CS domain-containing protein
jgi|Auran1|25990|e_gw1.8.190.1	190	726	0.9876	88.4232	2e-42	gb|EIE26449.1|	ketoacyl-synt-domain-containing protein
jgi|Auran1|25994|e_gw1.8.272.1	110	420	0.8833	88.4896	4e-44	sp|Q43582.1|LSM4_TOBAC	RecName: Full=Probable U6 snRNA-associated Sm-like protein LSm4; AltName: Full=Glycine-rich protein 10; Short=GRP 10
jgi|Auran1|26008|e_gw1.8.348.1	33	1869	0.3884	5.96559	3e-99	emb|CCA14120.1|	DEAD/DEAH box RNA helicase putative
jgi|Auran1|26010|e_gw1.8.485.1	1	531	0.0923	0.636289	5e-25	emb|CAF88584.1|	unnamed protein product
jgi|Auran1|26011|e_gw1.8.397.1	24	1443	0.404	5.61945	5e-64	ref|ZP_09092216.1|	ATP-dependent helicase HrpB
jgi|Auran1|26043|e_gw1.8.56.1	38	1614	0.1667	7.9548	0	emb|CBJ28658.1|	T-complex protein, epsilon subunit
jgi|Auran1|26054|e_gw1.8.367.1	16	1578	0.3004	3.4258	4e-96	ref|XP_003075267.1|	modular polyketide synthase (ISS)
jgi|Auran1|26057|e_gw1.8.339.1	2	2151	0.0456	0.314151	0	emb|CBJ31893.1|	myosin I, high molecular weight-Acanthamoeba sp
jgi|Auran1|26059|e_gw1.8.242.1	163	570	0.9789	96.6188	7e-51	ref|XP_002909444.1|	prefoldin subunit 3, putative
jgi|Auran1|26069|e_gw1.8.157.1	22	756	0.6455	9.83218	8e-52	ref|XP_002199215.1|	PREDICTED: elongation factor Tu GTP binding domain containing 1 isoform 3
jgi|Auran1|26071|e_gw1.8.141.1	308	1299	0.9838	80.1107	6e-41	ref|XP_003558945.1|	PREDICTED: uncharacterized oxidoreductase At4g09670-like
jgi|Auran1|26073|e_gw1.8.68.1	64	1578	0.7471	13.7032	1e-141	ref|NP_178161.1|	glycerol kinase
jgi|Auran1|26077|e_gw1.8.581.1	7	213	0.77	11.1037	5e-13	ref|XP_003074331.1|	unnamed protein product
jgi|Auran1|26082|e_gw1.8.173.1	21	801	0.5793	8.858	5e-62	ref|XP_002900049.1|	ubiquinone biosynthesis protein COQ4
jgi|Auran1|26083|e_gw1.8.60.1	274	1584	0.9634	58.4446	0	ref|NP_001136188.1|	Methylmalonate-semialdehyde dehydrogenase
jgi|Auran1|26092|e_gw1.8.93.1	480	1398	0.9936	116.007	1e-148	ref|YP_001739075.1|	argininosuccinate synthase
jgi|Auran1|26104|e_gw1.9.84.1	92	1488	0.7856	20.8898	1e-118	ref|YP_900305.1|	seryl-tRNA synthetase
jgi|Auran1|26105|e_gw1.9.402.1	12	753	0.4794	5.38438	2e-75	ref|YP_006052581.1|	uracil-DNA glycosylase
jgi|Auran1|26106|e_gw1.9.189.1	91	678	0.8791	45.3483	3e-58	ref|XP_002899366.1|	vesicle-associated membrane protein, putative
jgi|Auran1|2613|gw1.6.143.1	506	1137	0.9938	150.362	1e-124	ref|XP_002185276.1|	glycosyl transferase, group 1
jgi|Auran1|26139|e_gw1.9.364.1	4	882	0.2222	1.53229	2e-60	ref|YP_003267166.1|	sulfotransferase
jgi|Auran1|26154|e_gw1.9.250.1	1	324	0.1512	1.04281	9e-46	ref|XP_002909456.1|	nuclear transcription factor Y subunit, putative
jgi|Auran1|26166|e_gw1.9.10.1	95	2115	0.74	15.1762	1e-137	gb|AAK71565.1|AC087852_25	putative myosin heavy chain, 3'-partial
jgi|Auran1|2617|gw1.5.184.1	153	948	0.962	54.5296	1e-124	emb|CBJ29300.1|	Serine type protease, similar to Protease Do-like 1, chloroplast precursor
jgi|Auran1|26170|e_gw1.9.158.1	235	729	0.9712	108.915	1e-54	emb|CBN74091.1|	Adenylate kinase family protein
jgi|Auran1|26173|e_gw1.9.435.1	4	432	0.4537	3.12842	1e-19	emb|CBI23243.3|	unnamed protein product
jgi|Auran1|26180|e_gw1.9.238.1	4	612	0.2451	2.2083	5e-12	pdb|1N0Q|A	Chain A, 3ank: A Designed Ankyrin Repeat Protein With Three Identical Consensus Repeats
jgi|Auran1|26183|e_gw1.9.251.1	2	276	0.3551	2.44833	6e-21	ref|ZP_10563467.1|	23S RNA-specific pseudouridylate synthase
jgi|Auran1|26185|e_gw1.9.125.1	154	978	0.9632	53.2024	5e-86	emb|CCA17819.1|	protein transport protein SEC13 putative
jgi|Auran1|26197|e_gw1.9.291.1	1200	1929	0.9953	210.183	0	ref|XP_002183984.1|	phosphoenolpyruvate carboxykinase
jgi|Auran1|2621|gw1.10.74.1	21	978	0.5327	7.25487	2e-51	ref|ZP_08134348.1|	TPR repeat protein
jgi|Auran1|26219|e_gw1.9.169.1	14	795	0.5044	5.9499	7e-22	sp|Q54I86.2|S35B1_DICDI	RecName: Full=Solute carrier family 35 member B1
jgi|Auran1|26223|e_gw1.9.517.1	21	669	0.5785	10.6058	1e-24	emb|CBK20310.2|	unnamed protein product
jgi|Auran1|26234|e_gw1.9.246.1	30	375	0.8667	27.0296	2e-23	ref|NP_001148774.1|	LOC100282391
jgi|Auran1|26261|e_gw1.9.462.1	13	459	0.1786	9.56929	1e-91	emb|CBN77328.1|	n/a
jgi|Auran1|26269|e_gw1.9.99.1	118	1110	0.8901	35.9177	3e-43	ref|XP_002902385.1|	regulator of chromosome condensation (RCC1)-like protein
jgi|Auran1|26271|e_gw1.9.520.1	10	240	0.4833	14.0779	3e-20	gb|AAH76301.1|	OTU domain, ubiquitin aldehyde binding 1
jgi|Auran1|26280|e_gw1.9.24.1	112	2235	0.8018	16.9313	0	ref|XP_002179504.1|	methylmalonyl-coa mutase
jgi|Auran1|26282|e_gw1.9.81.1	2	1353	0.0724	0.499438	3e-42	ref|NP_001020992.1|	Protein C09D4.1, isoform b
jgi|Auran1|26283|e_gw1.9.203.1	149	495	0.9899	101.702	4e-23	ref|XP_002520841.1|	2-deoxyglucose-6-phosphate phosphatase, putative
jgi|Auran1|26290|e_gw1.9.492.1	32	270	0.9444	40.0438	2e-25	emb|CBJ27545.1|	Heat shock protein 40 like protein/ DnaJ domain containing protein
jgi|Auran1|26293|e_gw1.9.193.1	16	729	0.5816	7.41552	2e-23	gb|ABB43000.1|	nicotinic acetylcholine receptor subunit alpha 2
jgi|Auran1|26312|e_gw1.9.505.1	9	216	0.9676	14.0779	2e-19	ref|XP_784891.3|	PREDICTED: dynactin subunit 1-like
jgi|Auran1|26320|e_gw1.9.155.1	45	1467	0.6278	10.3641	3e-67	emb|CCA20147.1|	histone arginine demethylase putative
jgi|Auran1|26326|e_gw1.9.110.1	21	939	0.6102	7.55619	1e-53	ref|XP_001727545.1|	aflatoxin B1-aldehyde reductase
jgi|Auran1|26333|e_gw1.9.260.1	71	282	0.9645	85.0665	4e-46	pdb|1A5J|A	Chain A, Chicken B-Myb Dna Binding Domain, Repeat 2 And Repeat3, Nmr, 32 Structures
jgi|Auran1|26334|e_gw1.9.104.1	79	972	0.9331	27.4606	1e-120	emb|CBJ32712.1|	Branched chain alpha-keto acid dehydrogenase E1 beta subunit
jgi|Auran1|26337|e_gw1.9.248.1	9	405	0.5827	7.50821	4e-51	ref|XP_003553110.1|	PREDICTED: centromere protein V-like
jgi|Auran1|26344|e_gw1.9.167.1	169	828	0.7862	68.9613	2e-25	ref|XP_002899337.1|	rRNA-processing protein EBP2, putative
jgi|Auran1|26347|e_gw1.9.197.1	134	489	0.8957	92.5859	1e-107	gb|EGB08268.1|	NADH dehydrogenase subunit 10
jgi|Auran1|26353|e_gw1.9.446.1	12	495	0.5293	8.19078	3e-42	ref|XP_002277428.1|	PREDICTED: uncharacterized protein LOC100255995
jgi|Auran1|26354|e_gw1.9.374.1	162	594	0.9949	92.1462	2e-25	gb|EIE21080.1|	Yip1 domain-containing protein
jgi|Auran1|26360|e_gw1.9.76.1	2	1149	0.0853	0.588111	1e-176	emb|CBN79257.1|	kinesin-like protein
jgi|Auran1|26367|e_gw1.9.231.1	734	378	0.9921	656.075	3e-24	emb|CCA15601.1|	branchpointbridging protein putative
jgi|Auran1|26371|e_gw1.9.86.1	101	1077	0.9127	31.6851	1e-149	ref|XP_003873512.1|	putative tyrosyl-tRNA synthetase
jgi|Auran1|26373|e_gw1.9.350.1	257	1182	0.9924	73.4623	1e-97	emb|CBJ26029.1|	Homoserine dehydrogenase
jgi|Auran1|26376|e_gw1.9.286.1	1	1488	0.0329	0.227063	1e-122	emb|CCA23445.1|	Calciumdependent protein kinase putative
jgi|Auran1|26379|e_gw1.9.266.1	28	270	0.9333	35.0383	2e-16	emb|CBN76042.1|	ubiquinol cytochrome c reductase subunit QCR7
jgi|Auran1|2638|gw1.4.163.1	4	876	0.2237	1.54278	2e-69	ref|YP_001614270.1|	WD repeat-containing protein
jgi|Auran1|26383|e_gw1.9.323.1	16	1236	0.3794	4.37372	1e-122	ref|YP_003137903.1|	glutathione S-transferase
jgi|Auran1|26387|e_gw1.9.138.1	154	729	0.952	71.3744	1e-112	ref|XP_002292143.1|	mitogen activated protein kinase-like protein
jgi|Auran1|26407|e_gw1.9.481.1	59	366	0.9016	54.4653	5e-16	gb|EFA80152.1|	prefoldin beta-like domain containing protein
jgi|Auran1|26418|e_gw1.9.279.1	34	2166	0.5582	5.30359	1e-111	ref|YP_591031.1|	glycoside hydrolase
jgi|Auran1|26422|e_gw1.9.141.1	1	849	0.0577	0.397962	4e-20	ref|XP_003881200.1|	putative 4-nitrophenylphosphatase
jgi|Auran1|26427|e_gw1.9.87.1	6	978	0.2597	2.07282	5e-92	emb|CCA23751.1|	mitogenactivated protein kinase putative
jgi|Auran1|26431|e_gw1.9.78.1	1265	1203	0.9917	355.283	1e-146	ref|XP_002178617.1|	hydroxymethylbutenyl diphosphate reductase
jgi|Auran1|26433|e_gw1.9.43.1	457	1809	0.9303	85.3546	8e-68	ref|XP_002901646.1|	nuclease, putative
jgi|Auran1|26457|e_gw1.9.339.1	91	1011	0.9703	30.4116	2e-46	emb|CBN73971.1|	myosin II heavy chain
jgi|Auran1|26475|e_gw1.9.152.1	61	885	0.8904	23.2882	1e-47	gb|ACS35536.1|	myosin 29
jgi|Auran1|26477|e_gw1.9.25.1	49	1440	0.7931	11.497	1e-143	emb|CBN74305.1|	DEAD box helicase
jgi|Auran1|26480|e_gw1.9.128.1	452	564	0.984	270.775	1e-56	emb|CBN74091.1|	Adenylate kinase family protein
jgi|Auran1|26521|e_gw1.9.137.1	19	921	0.557	6.97016	1e-102	ref|XP_002286119.1|	mitochondrial carrier protein
jgi|Auran1|2653|gw1.14.51.1	35	879	0.76	13.4533	1e-88	ref|XP_002904523.1|	tubulin-tyrosine ligase family
jgi|Auran1|26531|e_gw1.9.19.1	5	2349	0.0898	0.719177	0	emb|CBN79966.1|	Intraflagellar transport protein 80
jgi|Auran1|26536|e_gw1.9.58.1	346	1512	0.9491	77.3167	0	emb|CBN76663.1|	dihydrolipoamide dehydrogenase
jgi|Auran1|26549|e_gw1.9.98.1	10	1020	0.3578	3.31245	4e-56	gb|ABA01328.1|	secreted cathepsin F
jgi|Auran1|26550|e_gw1.9.280.1	339	2100	0.96	54.5418	1e-178	ref|XP_002904350.1|	pre-mRNA-splicing factor, Crooked neck-like protein
jgi|Auran1|26560|e_gw1.9.307.1	29	900	0.3567	10.8869	1e-115	gb|EGD73438.1|	delta-5 desaturase
jgi|Auran1|26596|e_gw1.9.220.1	40	519	0.8882	26.04	4e-92	gb|EGB10133.1|	cyclophilin
jgi|Auran1|26597|e_gw1.9.408.1	14	483	0.5507	9.79332	2e-25	gb|EDL87671.1|	rCG42054
jgi|Auran1|2660|gw1.5.191.1	13	1278	0.3685	3.43686	1e-104	emb|CBN78730.2|	Carboxypeptidase (Partial)
jgi|Auran1|26600|e_gw1.9.311.1	47	1200	0.7658	13.2332	1e-134	gb|ABZ09602.1|	putative Hydroxymethylglutaryl-coenzyme A reductase
jgi|Auran1|26603|e_gw1.10.77.1	163	1221	0.9713	45.1046	0	gb|EGB07878.1|	putative arylsulfatase
jgi|Auran1|26604|e_gw1.10.490.1	3	573	0.2565	1.76895	2e-91	gb|ADC80504.1|	peptidyl prolyl cis-trans isomerase A (I)
jgi|Auran1|26622|e_gw1.10.167.1	63	573	0.9808	37.148	7e-46	ref|XP_002293760.1|	prolyl 4-hydroxylase alpha subunit
jgi|Auran1|2663|gw1.11.90.1	115	798	0.9774	48.6905	7e-64	ref|XP_002907434.1|	LETM1 and EF-hand domain-containing protein 1, putative
jgi|Auran1|26633|e_gw1.10.351.1	1	1230	0.0398	0.274691	4e-75	ref|XP_003084247.1|	quinoprotein (ISS)
jgi|Auran1|26642|e_gw1.10.124.1	10	654	0.4832	5.1662	8e-44	gb|ABP49608.1|	translesion synthesis DNA polymerase eta splice variant
jgi|Auran1|26663|e_gw1.10.520.1	88	315	0.5778	94.389	1e-45	emb|CBN75210.1|	40S ribosomal protein S26
jgi|Auran1|26672|e_gw1.10.426.1	13	639	0.3192	6.87372	2e-29	pdb|4APC|A	Chain A, Crystal Structure Of Human Nima-Related Kinase 1 (Nek1)
jgi|Auran1|26683|e_gw1.10.447.1	4122	723	0.9972	1926.28	1e-174	gb|EGB07835.1|	putative plastid light harvesting protein isoform 44
jgi|Auran1|26694|e_gw1.10.250.1	2	300	0.3267	2.25246	5e-17	gb|EKC31502.1|	N-acetylated-alpha-linked acidic dipeptidase-like protein
jgi|Auran1|26696|e_gw1.10.107.1	110	930	0.9892	39.9631	1e-76	gb|ABQ53875.1|	cytochrome c peroxidase
jgi|Auran1|26698|e_gw1.10.176.1	10	732	0.4754	4.6157	1e-97	ref|XP_003081354.1|	putative aldo/keto reductase family protein (ISS)
jgi|Auran1|26713|e_gw1.10.405.1	7	831	0.2972	2.84607	1e-45	ref|YP_004669726.1|	efflux ABC transporter permease/ATP-binding protein
jgi|Auran1|26716|e_gw1.10.136.1	86	633	0.6998	45.9033	7e-75	emb|CBJ25479.1|	B1142C05.17
jgi|Auran1|26725|e_gw1.10.341.1	132	1380	0.937	32.318	1e-153	emb|CBJ28316.1|	Mitochondrial Processing Peptidase beta subunit (C-terminal region) Mitochondrial Processing Peptida
jgi|Auran1|26732|e_gw1.10.208.1	9	516	0.1415	5.89307	5e-07	gb|AAQ23916.1|	metallothionein IIH
jgi|Auran1|26746|e_gw1.10.249.1	41	222	0.9279	62.3993
jgi|Auran1|26764|e_gw1.10.123.1	3	645	0.2279	1.57149	6e-76	gb|EJY70321.1|	Serine/threonine protein kinase
jgi|Auran1|26767|e_gw1.10.30.1	50	1776	0.7646	9.51209	0	ref|NP_192121.2|	putative CTP synthase
jgi|Auran1|2677|gw1.7.123.1	3	777	0.1892	1.30452	2e-43	ref|XP_002932438.1|	PREDICTED: cytoplasmic dynein 2 light intermediate chain 1-like
jgi|Auran1|26770|e_gw1.10.427.1	17	723	0.3361	7.94437	3e-33	dbj|BAC28822.1|	unnamed protein product
jgi|Auran1|26789|e_gw1.10.268.1	55	225	0.96	82.5903	1e-14	pdb|3HTS|B	Chain B, Heat Shock Transcription FactorDNA COMPLEX
jgi|Auran1|268|gw1.9.5.1	353	2748	0.9199	43.4017	0	emb|CBJ32567.1|	Superkiller viralicidic activity 2-like 2 (ATP-dependent helicase SKIV2L2) conserved hypothetical pr
jgi|Auran1|26802|e_gw1.10.8.1	827	3039	0.409	91.9441	0	ref|XP_002181260.1|	imitation switch isoform 1, alias nucleosome remodeling factor 140 kDa subunit
jgi|Auran1|26805|e_gw1.10.399.1	4	912	0.1217	1.48188	3e-57	ref|XP_002892160.1|	Serine/threonine-protein phosphatase BSU1
jgi|Auran1|26810|e_gw1.10.277.1	24	450	0.5889	18.0197	4e-31	gb|ABI13181.1|	putative phosphoglycerate/bisphosphoglycerate mutase family protein
jgi|Auran1|26821|e_gw1.10.267.1	4	207	0.7101	6.52888	3e-14	emb|CCC91473.1|	putative TPR-repeat-containing chaperone protein DNAJ
jgi|Auran1|2684|gw1.4.167.1	41	1203	0.6185	11.5151	1e-68	ref|XP_002897356.1|	tRNA guanosine-2'-O-methyltransferase, putative
jgi|Auran1|26853|e_gw1.10.172.1	17	450	0.6444	12.764	1e-15	ref|YP_410805.1|	Sel1 repeat-containing protein
jgi|Auran1|26856|e_gw1.10.330.1	181	1146	0.9677	53.3633	2e-84	ref|XP_003078574.1|	putative ATP-dependent DNA helicase recQ (ISS)
jgi|Auran1|26879|e_gw1.10.425.1	80	873	0.8603	30.9617	3e-58	gb|EFW46277.1|	brix domain-containing protein 1
jgi|Auran1|26887|e_gw1.10.58.1	14	1512	0.2877	3.12842	3e-58	emb|CBY14101.1|	unnamed protein product
jgi|Auran1|26890|e_gw1.10.46.1	2	1749	0.056	0.386357	2e-87	gb|EGB09136.1|	general sugar transporter
jgi|Auran1|26912|e_gw1.10.33.1	182	1266	0.9763	48.5721	1e-119	ref|XP_002288442.1|	atp-dependent RNA helicase
jgi|Auran1|26930|e_gw1.10.316.1	53	2091	0.4868	8.56389	4e-83	ref|XP_002680638.1|	abc transporter family protein
jgi|Auran1|26953|e_gw1.10.128.1	10	897	0.359	3.76666	5e-79	ref|XP_002130423.1|	PREDICTED: similar to 3-hydroxyisobutyrate dehydrogenase, mitochondrial precursor (HIBADH)
jgi|Auran1|2696|gw1.21.44.1	49	1185	0.7958	13.971	1e-122	gb|AAN31934.1|	putative RNA helicase, DRH1
jgi|Auran1|26964|e_gw1.10.348.1	158	1368	0.8231	39.0229	2e-74	ref|ZP_03823674.1|	G3E family GTPase
jgi|Auran1|26967|e_gw1.10.38.1	3	1737	0.0461	0.58354	3e-18	gb|AAN62343.1|AF506028_10	nodulin-like protein
jgi|Auran1|26969|e_gw1.10.54.1	199	948	0.4673	70.9241	3e-96	ref|XP_001024867.1|	Pyridoxal-phosphate dependent enzyme family protein
jgi|Auran1|26972|e_gw1.10.234.1	3	477	0.1111	2.12497	7e-65	gb|AAT58345.1|	FtsH-like protein
jgi|Auran1|26976|e_gw1.10.27.1	393	1626	0.9231	81.6622	2e-43	ref|XP_001505971.2|	PREDICTED: pre-mRNA-splicing factor SLU7-like
jgi|Auran1|26999|e_gw1.10.5.1	19	1917	0.0892	3.34873	0	ref|XP_002181260.1|	imitation switch isoform 1, alias nucleosome remodeling factor 140 kDa subunit
jgi|Auran1|27001|e_gw1.10.34.1	84	1134	0.9295	25.0274	1e-123	ref|XP_002901229.1|	CLPTM1-like membrane protein, putative
jgi|Auran1|27008|e_gw1.10.225.1	3	471	0.1699	2.15204	2e-21	emb|CBJ28197.1|	ARL6L, ARF-like Ras superfamily GTPase
jgi|Auran1|27009|e_gw1.10.479.1	3079	759	0.9974	1370.62	3e-86	gb|EGB11992.1|	putative plastid light harvesting protein isoform 14, partial
jgi|Auran1|27021|e_gw1.10.187.1	1	483	0.1014	0.699523	6e-34	gb|ABZ85865.1|	CTR1-like protein kinase
jgi|Auran1|27031|e_gw1.10.61.1	154	1251	0.9225	41.5923	1e-130	gb|EKD02362.1|	aspartate aminotransferase
jgi|Auran1|27033|e_gw1.10.221.1	185	585	0.9333	106.848	3e-93	ref|XP_002293731.1|	microsomal signal peptidase
[truncated: 7,527 more rows]
