# Supplementary material for: Understanding Strategy of Nitrate and Urea Assimilation in a Chinese Strain of Aureococcus anophagefferens through RNA-Seq Analysis
Source: PLoS One. 2014 Oct 22;9(10):e111069. doi: 10.1371/journal.pone.0111069 (PMC4206512; doi:10.1371/journal.pone.0111069)
Supplement: Table S3 — The information of genes identified in A. anophagefferens grown on mixture N using RNA-seq technology. (XLS) [file pone.0111069.s003.xls]

## Sheet: S3-Mixture N
Table S3 The information of genes identified in A. anophagefferens grown on mixture N using RNA-seq technology.
Protein ID	Uniq_reads_number	Length	Coverage	RPKM	E-value	Accession number	Putative function annotation
jgi|Auran1|10068|gw1.1.631.1	188	2949	0.8715	22.1679	0	ref|YP_002993735.1|	Cellobiose phosphorylase
jgi|Auran1|10071|gw1.21.150.1	434	3090	0.9447	48.8397	0	ref|XP_002183209.1|	probable serca-type calcium ATPase
jgi|Auran1|1009|gw1.4.66.1	16	1797	0.2866	3.09609	1e-111	ref|XP_003525438.1|	PREDICTED: ABC transporter B family member 25-like
jgi|Auran1|10095|gw1.5.624.1	474	2796	0.9678	58.9499	1e-174	ref|NP_001121442.1|	CSE1 chromosome segregation 1-like
jgi|Auran1|10097|gw1.5.626.1	275	3024	0.9352	31.6222	0	ref|XP_002286281.1|	isoleucine-trna synthetase
jgi|Auran1|1015|gw1.3.55.1	26	1497	0.5023	6.03939	7e-96	gb|EKC28477.1|	Serine/threonine-protein phosphatase with EF-hands 1
jgi|Auran1|10168|gw1.2.676.1	1036	2406	0.9946	149.729	1e-180	emb|CCA15042.1|	ptype ATPase superfamily putative
jgi|Auran1|10173|gw1.9.277.1	85	2496	0.6767	11.8418	1e-179	ref|XP_002507502.1|	peptidase family U32
jgi|Auran1|10190|gw1.18.124.1	2	2340	0.0419	0.297205	2e-92	ref|XP_002942725.1|	PREDICTED: LOW QUALITY PROTEIN: myosin-X-like
jgi|Auran1|10207|gw1.10.310.1	2	2037	0.0481	0.341413	1e-142	ref|YP_006044763.1|	glycoside hydrolase family protein
jgi|Auran1|10212|gw1.19.115.1	52	2169	0.5228	8.33653	1e-101	gb|EIE24715.1|	DEAD-domain-containing protein, partial
jgi|Auran1|10217|gw1.5.638.1	122	2346	0.7651	18.0831	1e-111	ref|XP_003056952.1|	glycosyltransferase family 66 protein
jgi|Auran1|10223|gw1.10.312.1	293	1845	0.6981	55.2221	0	emb|CBJ30651.1|	Intraflagellar transport particle protein
jgi|Auran1|10230|gw1.7.404.1	5	963	0.2482	1.80545	5e-05	emb|CCA17325.1|	unnamed protein product
jgi|Auran1|10241|gw1.132.3.1	17	2055	0.0414	2.87659	2e-60	ref|ZP_01168873.1|	YvgX
jgi|Auran1|10270|gw1.18.125.1	619	1512	0.9854	142.358	0	ref|XP_002289042.1|	GTP pyrophosphokinase-like protein
jgi|Auran1|10272|gw1.12.288.1	35	1440	0.5069	8.45176	1e-136	emb|CCA20210.1|	ATPdependent RNA helicase SUPV3L1 putative
jgi|Auran1|10275|gw1.5.640.1	244	2172	0.918	39.0635	0	ref|YP_003313830.1|	serine protease, S9A family peptidase
jgi|Auran1|10276|gw1.5.641.1	85	1515	0.8198	19.5096	1e-171	emb|CBJ29096.1|	SNF2 family protein
jgi|Auran1|10293|gw1.7.408.1	67	1932	0.7371	12.0589	1e-103	ref|ZP_09548771.1|	Peptidase S46
jgi|Auran1|103|gw1.18.6.1	26	3402	0.2669	2.65755	1e-165	ref|XP_002427888.1|	multidrug resistance protein, putative
jgi|Auran1|10322|gw1.21.154.1	302	1818	0.9692	57.7637	1e-150	emb|CBJ29052.1|	PTIF2, plastid translation intiation factor 2
jgi|Auran1|10333|gw1.7.414.1	3	1626	0.0904	0.641567	1e-113	gb|EJY79720.1|	Glycoside hydrolase, family 31
jgi|Auran1|10344|gw1.35.75.1	32	2064	0.4356	5.39116	1e-132	ref|ZP_10442350.1|	WD40-like beta Propeller containing protein
jgi|Auran1|10354|gw1.13.256.1	138	2022	0.9085	23.7323	0	ref|XP_003083453.1|	MGC53673 protein (ISS)
jgi|Auran1|10368|gw1.19.120.1	5	933	0.2208	1.8635	4e-33	ref|YP_001995148.1|	fibronectin type III domain-containing protein
jgi|Auran1|10378|gw1.31.79.1	5	1788	0.137	0.972398	1e-115	ref|YP_174056.1|	alpha-glucuronidase
jgi|Auran1|10388|gw1.6.582.1	362	1767	0.9779	71.2383	0	ref|XP_002998168.1|	DEAD/DEAH box RNA helicase, putative
jgi|Auran1|10394|gw1.19.121.1	14	1620	0.363	3.00507	1e-106	ref|XP_003080278.1|	ABC1-like (ISS)
jgi|Auran1|1041|gw1.1.59.1	193	1365	0.9707	49.1662	1e-106	emb|CBN76109.1|	n/a
jgi|Auran1|10430|gw1.1.654.1	73	1686	0.7598	15.0559	1e-85	ref|YP_705406.1|	non-ribosomal peptide synthetase
jgi|Auran1|10437|gw1.13.260.1	16	2073	0.2735	2.68388	2e-99	ref|ZP_11108072.1|	anthranilate synthase
jgi|Auran1|10442|gw1.5.656.1	3	753	0.1952	1.38538	1e-39	ref|XP_003459618.1|	PREDICTED: coiled-coil domain-containing protein 22-like, partial
jgi|Auran1|10453|gw1.14.198.1	314	1533	0.9811	71.2245	0	ref|XP_002288885.1|	atp-dependent RNA helicase
jgi|Auran1|10482|gw1.13.262.1	16	582	0.6478	9.55958	1e-49	emb|CBN80096.1|	cAMP-dependent protein kinase catalytic subunit (PKA)
jgi|Auran1|1051|gw1.18.14.1	167	1593	0.9278	36.4538	1e-160	emb|CBJ26552.1|	DNA repair and recombination protein RAD54 homolog
jgi|Auran1|10512|gw1.72.12.1	236	1404	0.9152	58.4503	1e-178	emb|CBJ25651.1|	possible ABC-like PK
jgi|Auran1|10513|gw1.1.658.1	47	1431	0.7184	11.4209	9e-98	ref|XP_003080278.1|	ABC1-like (ISS)
jgi|Auran1|10515|gw1.3.558.1	3	1599	0.0669	0.652401	0	gb|EGB11510.1|	putative 5'-nucleotidase
jgi|Auran1|10532|gw1.4.571.1	7	1530	0.2092	1.59092	0	gb|EGB10629.1|	putative inorganic phosphate transporter
jgi|Auran1|10538|gw1.3.559.1	2282	1722	0.9988	460.812	0	ref|XP_002287516.1|	metalloprotease
jgi|Auran1|10554|gw1.16.198.1	28	1281	0.6269	7.60065	4e-90	ref|XP_003563163.1|	PREDICTED: uncharacterized protein sll0005-like
jgi|Auran1|10572|gw1.6.592.1	30	1161	0.5771	8.98526	2e-99	gb|EGD81587.1|	polypeptide N-acetylgalactosaminyltransferase 14
jgi|Auran1|10595|gw1.25.123.1	10	1530	0.2464	2.27274	1e-110	ref|XP_001780785.1|	ATP-binding cassette transporter, subfamily B, member 5, group TAP protein PpABCB5
jgi|Auran1|10606|gw1.14.205.1	33	1212	0.6221	9.46788	2e-70	gb|EGD77213.1|	atypical/ABC1/ABC1-C protein kinase
jgi|Auran1|10610|gw1.5.670.1	91	1383	0.8351	22.8803	1e-80	ref|XP_002901095.1|	mannosyl-oligosaccharide alpha-1,2-mannosidase, putative
jgi|Auran1|10628|gw1.2.699.1	22	714	0.8557	10.7144	7e-29	ref|XP_001303008.1|	ankyrin repeat protein
jgi|Auran1|10632|gw1.31.81.1	29	1581	0.4725	6.37834	1e-131	ref|XP_002909646.1|	putative fatty-acid-CoA ligase, putative
jgi|Auran1|1068|gw1.6.61.1	92	1452	0.9125	22.0325	6e-68	ref|XP_002675445.1|	abc transporter
jgi|Auran1|10680|gw1.9.285.1	45	1266	0.6761	12.3601	1e-63	ref|ZP_08134348.1|	TPR repeat protein
jgi|Auran1|10683|gw1.21.163.1	23	1290	0.5597	6.19983	0	gb|EGB05557.1|	pyruvate kinase
jgi|Auran1|10705|gw1.1.676.1	168	1449	0.9372	40.3165	0	ref|XP_002286775.1|	precursor of hydrogenase
jgi|Auran1|10709|gw1.7.432.1	15	1479	0.3719	3.52667	9e-84	ref|YP_003291632.1|	amidohydrolase
jgi|Auran1|10716|gw1.16.210.1	5	1410	0.1525	1.23308	1e-96	ref|XP_002898733.1|	metalloprotease family M14B, putative
jgi|Auran1|10731|gw1.14.209.1	91	1419	0.9056	22.2998	1e-127	emb|CBN78752.1|	NADH dehydrogenase (ubiquinone)
jgi|Auran1|10764|gw1.19.126.1	117	849	0.7786	47.9203	1e-78	emb|CBJ26581.1|	G protein-coupled receptor kinase G protein-coupled receptor kinase 2
jgi|Auran1|10784|gw1.6.605.1	3	1431	0.1027	0.728993	1e-144	gb|AAT09104.1|	serine peptidase
jgi|Auran1|10808|gw1.5.691.1	317	1425	0.9951	77.3546	0	gb|EJK78098.1|	nitrite reductase
jgi|Auran1|10813|gw1.2.707.1	67	1470	0.7558	15.8489	1e-58	ref|XP_002906996.1|	NhaC Na:H antiporter (NhaC) family protein
jgi|Auran1|10815|gw1.1.683.1	228	1221	0.9836	64.9323	1e-108	ref|XP_002179275.1|	glyceraldehyde-3-phosphate dehydrogenase
jgi|Auran1|10854|gw1.38.83.1	7	948	0.2331	2.56762	1e-112	emb|CCA20740.1|	tubulin polyglutamylase putative
jgi|Auran1|10873|gw1.58.51.1	20	1545	0.466	4.50135	0	gb|EGB03482.1|	putative phosphoglucomutase
jgi|Auran1|10874|gw1.21.168.1	84	1218	0.7791	23.9813	1e-109	ref|XP_003081871.1|	oxidoreductase (ISS)
jgi|Auran1|10881|gw1.8.365.1	10	1260	0.3254	2.75976	7e-51	ref|ZP_08429734.1|	polyketide synthase module, partial
jgi|Auran1|10893|gw1.26.117.1	171	867	0.6275	68.5833	1e-15	ref|XP_001956624.1|	GF24494
jgi|Auran1|10912|gw1.2.715.1	23	1356	0.4617	5.89807	1e-102	ref|XP_647465.1|	peptidase M20 family protein
jgi|Auran1|10939|gw1.9.296.1	6	1464	0.1673	1.42512	0	gb|EGB08209.1|	mercuric reductase
jgi|Auran1|10951|gw1.31.89.1	19	903	0.6257	7.31657	0	gb|EGB04561.1|	O-linked GlcNAc transferase-like protein
jgi|Auran1|10953|gw1.2.717.1	39	1425	0.5025	9.51681	0	gb|EGB11922.1|	putative 5'-nucleotidase
jgi|Auran1|10968|gw1.12.314.1	23	1515	0.4607	5.27906	1e-155	emb|CBN79408.1|	probable carboxypeptidase; Cxp
jgi|Auran1|10990|gw1.2.722.1	9	1266	0.0427	2.47201	0	gb|EGB12111.1|	putative ammonium transporter
jgi|Auran1|11009|gw1.4.591.1	3	912	0.159	1.14385	3e-57	ref|XP_003457275.1|	PREDICTED: protein FAM63A-like
jgi|Auran1|11045|gw1.10.337.1	21	1308	0.6628	5.58281	2e-97	dbj|BAE42780.1|	unnamed protein product
jgi|Auran1|11050|gw1.17.196.1	8	1194	0.2228	2.32985	4e-52	ref|YP_002907573.1|	beta-ketoacyl synthase
jgi|Auran1|11057|gw1.7.440.1	1	1101	0.0445	0.315831	8e-44	gb|AAF06055.1|AC009513_11	F12P19.11
jgi|Auran1|11098|gw1.7.442.1	23	1269	0.554	6.30243	0	gb|EGB09270.1|	iduronate-2-sulfatase-like protein
jgi|Auran1|11133|gw1.15.213.1	338	1167	0.5056	100.713	0	gb|EGB06519.1|	MYST histone acetyl transferase-like protein
jgi|Auran1|11136|gw1.9.304.1	16	1356	0.3982	4.103	7e-78	ref|YP_723337.1|	AMP-dependent synthetase and ligase
jgi|Auran1|11143|gw1.8.378.1	30	1296	0.7253	8.0493	2e-44	ref|YP_001550583.1|	aspartyl/glutamyl-tRNA amidotransferase subunit A
jgi|Auran1|11148|gw1.4.602.1	239	1230	0.9707	67.567	1e-154	ref|XP_003082151.1|	histidyl-tRNA synthetase, putative (ISS)
jgi|Auran1|1116|gw1.2.77.1	613	1926	0.9979	110.674	1e-175	emb|CBJ32823.1|	Eukaryotic translation initiation factor 3 subunit a (subunit 10)
jgi|Auran1|11168|gw1.5.710.1	15	675	0.3393	7.72732	3e-34	ref|ZP_00055134.2|	COG0790: FOG: TPR repeat, SEL1 subfamily
jgi|Auran1|11187|gw1.12.324.1	17	960	0.5646	6.15771	1e-67	ref|YP_412648.1|	leucyl aminopeptidase
jgi|Auran1|11203|gw1.12.325.1	546	1017	0.8899	186.687	4e-38	gb|EKE39212.1|	GCC2 and GCC3 domain containing protein
jgi|Auran1|11223|gw1.22.128.1	185	1098	0.9663	58.5883	4e-65	emb|CCA21790.1|	replication protein A 70 kDa DNAbinding subunit puta
jgi|Auran1|11273|gw1.1.725.1	77	1095	0.2183	24.4522	3e-30	gb|EKE39212.1|	GCC2 and GCC3 domain containing protein
jgi|Auran1|1128|gw1.23.30.1	163	1476	0.7879	38.401	5e-94	emb|CCA20416.1|	ATPase family AAA domaincontaining protein 3A putat
jgi|Auran1|11299|gw1.2.745.1	5	990	0.2475	1.75621	9e-39	emb|CBN77375.1|	Hypothetical leucine rich repeat calmodulin binding protein
jgi|Auran1|11312|gw1.10.344.1	91	1185	0.9418	26.7033	1e-112	emb|CBJ28738.1|	hemolysin-related protein
jgi|Auran1|11333|gw1.3.607.1	9	1026	0.2749	3.05026	1e-33	gb|EKE39212.1|	GCC2 and GCC3 domain containing protein
jgi|Auran1|1134|gw1.7.68.1	163	1578	0.9734	35.9188	0	gb|EGB08909.1|	putative aldehyde dehydrogenase
jgi|Auran1|11348|gw1.11.359.1	599	813	0.9988	256.199	7e-62	ref|XP_002899252.1|	programmed cell death protein, putative
jgi|Auran1|11362|gw1.26.126.1	3	1371	0.1072	0.760896	2e-68	gb|AAD38183.1|AF153270_1	dynein heavy chain, partial
jgi|Auran1|1138|gw1.19.18.1	160	1101	0.891	50.5329	1e-143	ref|XP_003742527.1|	PREDICTED: tRNA-dihydrouridine(47) synthase	Metaseiulus occidentalis]
jgi|Auran1|11394|gw1.9.306.1	19	1242	0.5515	5.31953	4e-51	gb|AAK50056.1|AF363629_1	enolase
jgi|Auran1|1140|gw1.3.60.1	33	1338	0.5635	8.57629	1e-148	ref|XP_002905001.1|	CDK5 regulatory subunit-associated protein 1
jgi|Auran1|11416|gw1.2.753.1	7	999	0.3033	2.43654	1e-67	ref|NP_001090272.2|	zinc finger, MYND-type containing 10
jgi|Auran1|11435|gw1.10.349.1	4	927	0.2114	1.50045	9e-45	ref|XP_001896260.1|	ribosomal protein S6 kinase alpha 3
jgi|Auran1|11443|gw1.3.617.1	28	1011	0.2206	9.63049	4e-98	gb|ABL96301.1|	Bacl-2
jgi|Auran1|1146|gw1.52.3.1	53	1761	0.347	10.4655	8e-99	ref|XP_001185722.2|	PREDICTED: protein arginine N-methyltransferase 5-like
jgi|Auran1|11462|gw1.31.95.1	1	1107	0.0443	0.314119	7e-32	ref|XP_003737657.1|	PREDICTED: peptidyl-prolyl cis-trans isomerase FKBP4-like
jgi|Auran1|1147|gw1.3.61.1	13	1401	0.3869	3.22661	8e-83	ref|XP_002290732.1|	cyclic nucleotide and voltage-activated ion channel
jgi|Auran1|11470|gw1.4.625.1	68	909	0.9406	26.0128	1e-74	emb|CBJ32550.1|	kinesin
jgi|Auran1|11471|gw1.4.626.1	20	1158	0.5285	6.00569	5e-57	ref|XP_002741333.1|	PREDICTED: protein midA homolog, mitochondrial-like
jgi|Auran1|11473|gw1.3.619.1	151	1281	0.943	40.9892	1e-146	ref|XP_002895398.1|	fumarylacetoacetase
jgi|Auran1|11479|gw1.2.760.1	105	1251	0.8937	29.1859	1e-107	ref|XP_002290611.1|	aminotransferase
jgi|Auran1|11485|gw1.4.627.1	67	1101	0.8756	21.1607	3e-97	ref|XP_001562018.1|	putative arginine N-methyltransferase, type III
jgi|Auran1|11487|gw1.7.466.1	4	1017	0.1927	1.36767	3e-77	ref|YP_004863656.1|	Tfp pilus assembly protein PilF
jgi|Auran1|11520|gw1.26.127.1	4	1149	0.1601	1.21055	2e-68	ref|YP_731035.1|	cell death suppressor protein Lls1-like protein
jgi|Auran1|11529|gw1.4.634.1	115	1026	0.8499	38.9755	8e-58	ref|XP_002906350.1|	spastin and Fidgetin-like protein
jgi|Auran1|11569|gw1.7.468.1	38	1014	0.8343	13.0313	0	gb|EGB09164.1|	putative asparaginase
jgi|Auran1|1158|gw1.20.40.1	162	1449	0.9262	38.8766	6e-83	gb|EEQ84083.1|	anion exchange family protein
jgi|Auran1|11603|gw1.10.356.1	118	657	0.2709	62.4537	4e-81	emb|CBN75468.1|	Alb3 homolog, thylakoidal inner membrane insertase
jgi|Auran1|11604|gw1.5.745.1	23	1119	0.6229	7.14726	6e-84	ref|XP_003083283.1|	Predicted unusual protein kinase (ISS)
jgi|Auran1|11607|gw1.2.770.1	114	1245	0.91	31.8403	1e-155	emb|CBJ27325.1|	Cysteine desulfurase
jgi|Auran1|11609|gw1.7.472.1	26	1236	0.6343	7.3147	2e-88	pdb|2QEE|A	Chain A, Crystal Structure Of Putative Amidohydrolase Bh0493 From Bacillus Halodurans C-125
jgi|Auran1|11611|gw1.28.113.1	49	861	0.8455	19.7895	1e-69	ref|XP_002500075.1|	HIRA protein
jgi|Auran1|11634|gw1.10.357.1	19	1026	0.5049	6.43944	2e-67	emb|CAO87823.1|	unnamed protein product
jgi|Auran1|11640|gw1.44.64.1	13	1062	0.3352	4.25658	5e-77	ref|YP_004407220.1|	regulatory P domain-containing protein
jgi|Auran1|1165|gw1.10.24.1	84	1458	0.7154	20.0338	0	gb|EGB08070.1|	putative ABC transporter
jgi|Auran1|11702|gw1.45.70.1	2	921	0.1064	0.755113	2e-51	ref|XP_003084252.1|	quinoprotein (ISS)
jgi|Auran1|11710|gw1.4.647.1	84	1239	0.8999	23.5749	5e-98	ref|YP_434003.1|	G3E family GTPase
jgi|Auran1|11722|gw1.25.138.1	49	663	0.5732	25.6995	4e-56	emb|CBJ26581.1|	G protein-coupled receptor kinase G protein-coupled receptor kinase 2
jgi|Auran1|11729|gw1.5.756.1	42	1197	0.7343	12.201	2e-47	ref|ZP_01626842.1|	putative saccharopine dehydrogenase
jgi|Auran1|11749|gw1.5.761.1	10	1083	0.3592	3.2108	2e-74	ref|XP_002897884.1|	Intraflagellar Transport Protein 57
jgi|Auran1|1175|gw1.3.63.1	22	1299	0.5112	5.88918	1e-115	ref|XP_002680035.1|	ATP-dependent RNA helicase
jgi|Auran1|11755|gw1.11.373.1	14	987	0.3698	4.93233	1e-48	ref|XP_002293456.1|	RabGAP
jgi|Auran1|11765|gw1.3.644.1	20	1224	0.4542	5.68186	4e-83	ref|YP_001735588.1|	FAD dependent oxidoreductase, putative
jgi|Auran1|11767|gw1.7.483.1	83	897	0.9197	32.1756	2e-70	emb|CBJ33234.1|	Nug1, nuclear ribosome-associated GTPase
jgi|Auran1|11777|gw1.10.363.1	179	1059	0.9868	58.7758	2e-68	emb|CAO87823.1|	unnamed protein product
jgi|Auran1|11784|gw1.3.649.1	20	1056	0.2898	6.58579	4e-61	emb|CBN77571.1|	similar to CG7697-PA
jgi|Auran1|11794|gw1.5.767.1	57	1092	0.8269	18.1507	1e-49	ref|YP_004492363.1|	phosphoribosylglycinamide synthetase
jgi|Auran1|11801|gw1.6.668.1	402	1233	0.9773	113.372	6e-67	ref|YP_001978013.1|	cyclopropane-fatty-acyl-phospholipid synthase
jgi|Auran1|11816|gw1.5.769.1	3	963	0.1526	1.08327	4e-68	ref|YP_004294321.1|	AFG1 family ATPase
jgi|Auran1|11820|gw1.1.759.1	7	1071	0.282	2.27274	3e-49	ref|XP_003079100.1|	COG4399: Uncharacterized protein conserved in bacteria (ISS)
jgi|Auran1|11829|gw1.5.770.1	1	861	0.0569	0.403867	1e-68	gb|EJY81340.1|	Protein kinase 2
jgi|Auran1|1185|gw1.7.69.1	338	1248	0.9896	94.1768	1e-166	emb|CBJ28876.1|	GTPBP1, EF1alpha-like GTPase
jgi|Auran1|11850|gw1.9.321.1	11	798	0.4737	4.79326	5e-78	ref|XP_002193509.1|	PREDICTED: similar to Pseudouridylate synthase 3
jgi|Auran1|11851|gw1.3.653.1	4	744	0.2487	1.86951	6e-25	emb|CBK25344.2|	unnamed protein product
jgi|Auran1|11858|gw1.14.237.1	2	774	0.1266	0.898526	3e-48	emb|CAJ20430.1|	protein phosphatase 2C, putative
jgi|Auran1|11871|gw1.14.238.1	40	939	0.8413	14.8128	8e-79	ref|YP_478554.1|	GTPase ObgE
jgi|Auran1|11873|gw1.1.765.1	15	1200	0.2717	4.34662	7e-90	gb|AAQ98793.1|	delta-4 fatty acid desaturase
jgi|Auran1|11887|gw1.7.492.1	168	1176	0.9694	49.6757	0	gb|EGB09109.1|	peptidase
jgi|Auran1|11890|gw1.5.775.1	66	1170	0.8316	19.6155	0	gb|EGB10553.1|	peptidase 2
jgi|Auran1|11897|gw1.5.777.1	13	924	0.2803	4.8923	2e-56	emb|CCA20908.1|	transcriptional regulator ATRX putative
jgi|Auran1|119|gw1.11.3.1	5	3753	0.0528	0.463269	1e-157	ref|NP_181013.1|	ABC transporter C family member 2
jgi|Auran1|11903|gw1.17.212.1	329	828	0.9867	138.168	6e-76	ref|XP_657127.1|	protein kinase 2
jgi|Auran1|11909|gw1.18.144.1	18	975	0.5805	6.41962	6e-63	ref|XP_002289172.1|	RNA polymerase
jgi|Auran1|1191|gw1.4.75.1	127	1242	0.562	35.5569	1e-116	ref|XP_002902693.1|	N(2),N(2)-dimethylguanosine tRNA methyltransferase, putative
jgi|Auran1|11912|gw1.5.779.1	186	1131	0.9593	57.1863	1e-102	ref|XP_002902399.1|	COP9 signalosome complex subunit, putative
jgi|Auran1|11914|gw1.13.288.1	57	1158	0.899	17.1162	3e-88	emb|CBJ30106.1|	Similarities to Heat shock protein 70-probable alternative splicing
jgi|Auran1|1193|gw1.3.65.1	37	1359	0.7005	9.46725	1e-108	dbj|BAB30499.1|	unnamed protein product
jgi|Auran1|11961|gw1.45.78.1	1	795	0.0616	0.437396	4e-40	ref|XP_002370147.1|	protein phosphatase 2C, putative
jgi|Auran1|11962|gw1.10.368.1	37	954	0.7893	13.4864	1e-71	ref|XP_002907027.1|	angio-associated migratory cell protein
jgi|Auran1|11971|gw1.15.223.1	2	930	0.0538	0.747806	3e-71	ref|ZP_03788397.1|	TPR repeat domain protein
jgi|Auran1|11974|gw1.3.663.1	14	990	0.4788	4.91739	1e-89	ref|XP_001012928.1|	Papain family cysteine protease containing protein
jgi|Auran1|11979|gw1.3.664.1	3	714	0.2059	1.46105	1e-73	ref|XP_003056337.1|	intracellular chloride channel family
jgi|Auran1|11983|gw1.2.793.1	17	1116	0.5027	5.29696	1e-74	ref|XP_003081355.1|	cysteine desulfurase (ISS)
jgi|Auran1|11991|gw1.2.794.1	41	1164	0.7973	12.2482	2e-82	ref|XP_002288057.1|	aspartate aminotransferase
jgi|Auran1|1204|gw1.12.25.1	73	1563	0.8061	16.2407	0	gb|EGB07292.1|	putative selenocysteine-specific elongation factor, selB
jgi|Auran1|12054|gw1.34.93.1	144	753	0.7397	66.4981	2e-63	gb|EKG10135.1|	SAC3/GANP/Nin1/mts3/eIF-3 p25
jgi|Auran1|12055|gw1.5.788.1	2	1047	0.0936	0.66424	8e-62	ref|XP_002999104.1|	HECT E3 ubiquitin ligase, putative
jgi|Auran1|12057|gw1.31.102.1	62	1071	0.8357	20.13	5e-65	ref|XP_001028008.1|	Sua5/YciO/YrdC/YwlC family protein
jgi|Auran1|12062|gw1.1.780.1	2	969	0.1011	0.717708	5e-69	gb|EGD79958.1|	L-rhamnonate dehydratase
jgi|Auran1|1208|gw1.5.75.1	320	1365	0.937	81.519	0	gb|EGB10152.1|	putative calcium dependent protein kinase
jgi|Auran1|12100|gw1.11.377.1	164	939	0.9499	60.7323	2e-71	ref|XP_002286981.1|	carboxyl-terminal protease
jgi|Auran1|12112|gw1.12.350.1	1868	1101	0.9964	589.972	4e-93	ref|XP_001416499.1|	NhaA family transporter: sodium ion/proton
jgi|Auran1|12123|gw1.4.674.1	68	813	0.8622	29.0844	2e-81	ref|XP_002903523.1|	cysteinyl-tRNA synthetase, putative
jgi|Auran1|12131|gw1.2.804.1	1	891	0.055	0.390269	1e-40	emb|CCA23808.1|	CorA Metal Ion Transporter (MIT) Family putative
jgi|Auran1|12141|gw1.10.374.1	55	699	0.8956	27.3607	4e-94	ref|XP_002287036.1|	UDP-galactose:N-acetylgalactosamine-alpha-R beta 1,3-galactosyltransferase
jgi|Auran1|12147|gw1.7.506.1	65	948	0.7247	23.8422	3e-60	gb|EGD80439.1|	radical SAM domain-containing protein
jgi|Auran1|12150|gw1.22.133.1	9	699	0.3977	4.4772	3e-36	ref|ZP_08298468.1|	MORN repeat protein
jgi|Auran1|12151|gw1.129.3.1	8	1104	0.0788	2.51978	1e-116	ref|XP_002290445.1|	D-3-phosphoglycerate dehydrogenase
jgi|Auran1|12176|gw1.6.684.1	6	1185	0.1451	1.76066	2e-56	ref|YP_001232711.1|	putative RNA methylase
jgi|Auran1|12238|gw1.5.800.1	29	984	0.5681	10.2481	1e-45	ref|ZP_04577694.1|	S-adenosylmethionine:tRNA-ribosyltransferase-isomerase
jgi|Auran1|12241|gw1.8.422.1	50	834	0.8237	20.8471	2e-67	ref|XP_002900236.1|	tRNA (guanine-N(1)-)-methyltransferase, putative
jgi|Auran1|12244|gw1.10.377.1	1044	660	0.9985	550.045	1e-160	gb|EGB07880.1|	putative plastid light harvesting protein isoform 45
jgi|Auran1|12246|gw1.7.509.1	26	1077	0.5422	8.39459	1e-103	gb|ABL96301.1|	Bacl-2
jgi|Auran1|12250|gw1.16.232.1	10	816	0.4093	4.26139	1e-49	ref|XP_002739867.1|	PREDICTED: WD repeat containing, antisense to TP53-like
jgi|Auran1|12251|gw1.13.292.1	77	939	0.8679	28.5146	1e-123	ref|XP_002904032.1|	fidgetin-like protein
jgi|Auran1|12252|gw1.9.333.1	31	771	0.6148	13.9813	3e-29	ref|XP_001603133.2|	PREDICTED: transmembrane protein 184C-like
jgi|Auran1|12283|gw1.23.158.1	60	717	0.8633	29.0987	7e-51	ref|XP_002895746.1|	tRNA pseudouridine synthase
jgi|Auran1|12320|gw1.13.295.1	8	402	0.607	6.91999	9e-42	gb|ABQ22421.1|	nucleoside diphosphate kinase 7-like protein
jgi|Auran1|12328|gw1.45.83.1	40	669	0.8625	20.791	9e-43	gb|EFA76684.1|	putative ATPase
jgi|Auran1|12336|gw1.9.336.1	1	489	0.1002	0.711103	5e-36	ref|XP_002681209.1|	serine/threonine protein kinase
jgi|Auran1|12344|gw1.29.112.1	19	1029	0.3664	6.42066	1e-96	ref|ZP_09052834.1|	tRNA (uracil-5-)-methyltransferase
jgi|Auran1|12350|gw1.22.136.1	135	939	0.8988	49.9931	6e-58	gb|EKF38079.1|	mevalonate kinase, putative
jgi|Auran1|12382|gw1.2.828.1	1	948	0.0517	0.366803	0	gb|EGB12190.1|	di-N-acetyl-chitobiase-like protein
jgi|Auran1|12403|gw1.10.383.1	1	675	0.0726	0.515155	1e-130	gb|EGB07898.1|	putative ABC transporter
jgi|Auran1|12409|gw1.1.810.1	64	993	0.8862	22.4116	1e-68	emb|CBJ32224.1|	MORN repeat variant family protein
jgi|Auran1|12414|gw1.4.687.1	273	1080	0.9963	87.8983	1e-106	ref|XP_002184319.1|	uroporphyrinogen decarboxylase
jgi|Auran1|12429|gw1.17.218.1	18	861	0.554	7.26961	7e-60	ref|XP_002032059.1|	GM26350
jgi|Auran1|1243|gw1.44.2.1	79	1371	0.7856	20.0369	1e-136	ref|XP_002904236.1|	kinesin-like protein
jgi|Auran1|12439|gw1.16.237.1	2	702	0.1396	0.990683	6e-51	gb|EGR33796.1|	morn domain repeat protein
jgi|Auran1|12440|gw1.7.511.1	2	693	0.075	1.00355	1e-120	ref|XP_002502619.1|	udp-galactopyranose mutase
jgi|Auran1|12447|gw1.74.8.1	11	720	0.2972	5.31254	1e-123	emb|CBN74306.1|	biotin synthase
jgi|Auran1|1245|gw1.37.1.1	1	1509	0.0325	0.230437	0	gb|EGB04328.1|	putative ABC transporter
jgi|Auran1|12470|gw1.2.839.1	39	747	0.8032	18.1546	5e-74	emb|CBQ67919.1|	probable MSP1-intra-mitochondrial sorting protein
jgi|Auran1|12473|gw1.2.840.1	620	789	0.9899	273.248	1e-115	emb|CBJ31941.1|	cyclin B2
jgi|Auran1|12482|gw1.2.842.1	12	687	0.5924	6.07388	1e-172	gb|EGB11875.1|	putative 3'5'-cyclic nucleotide phosphodiesterase
jgi|Auran1|12494|gw1.23.162.1	18	1059	0.5987	5.91042	3e-83	ref|XP_001691612.1|	aldo/keto reductase
jgi|Auran1|12499|gw1.1.818.1	1	600	0.0817	0.579549	1e-128	gb|EGB12710.1|	O-linked GlcNAc transferase-like protein
jgi|Auran1|12504|gw1.8.426.1	65	891	0.9012	25.3675	5e-81	ref|XP_002177348.1|	plastidic triose-phosphate/phosphate translocator
jgi|Auran1|12514|gw1.6.703.1	153	1050	0.8343	50.6692	2e-80	gb|EIE26519.1|	kinesin-domain-containing protein
jgi|Auran1|12519|gw1.1.820.1	165	897	0.9844	63.9636	2e-74	emb|CBJ33275.1|	Triose phosphate/phosphate translocator, non-green plastid, chloroplast precursor (CTPT), C-terminal
jgi|Auran1|12526|gw1.125.4.1	9	915	0.4055	3.42029	2e-72	ref|XP_002997878.1|	peptide chain release factor 1
jgi|Auran1|12528|gw1.5.825.1	4	981	0.1998	1.41786	1e-76	ref|XP_003384556.1|	PREDICTED: extracellular sulfatase Sulf-2-like
jgi|Auran1|12530|gw1.6.704.1	67	969	0.8762	24.0432	6e-93	ref|YP_005443525.1|	ribosomal RNA large subunit methyltransferase N
jgi|Auran1|12533|gw1.51.49.1	2	501	0.1956	1.38814	1e-28	gb|EJY74330.1|	CAMP-dependent protein kinase, regulatory subunit 1-2
jgi|Auran1|1254|gw1.17.15.1	413	1701	0.983	84.4282	0	gb|AFJ68659.1|	lysyl-tRNA synthetase, class II, partial
jgi|Auran1|12548|gw1.3.709.1	6	1011	0.2908	2.06368	1e-177	gb|EGB11537.1|	mraW S-adenosyl-L-methionine-dependent methyltransferase-like protein
jgi|Auran1|12561|gw1.2.844.1	215	699	0.9557	106.955	7e-52	ref|XP_001713512.1|	RNA-polymerase sigma factor
jgi|Auran1|12569|gw1.103.3.1	5	1161	0.1473	1.49754	1e-121	ref|ZP_08985784.1|	DSH domain protein
jgi|Auran1|12570|gw1.6.706.1	4	690	0.2841	2.01582	1e-54	ref|XP_003083197.1|	Asparaginyl peptidases (ISS)
jgi|Auran1|12574|gw1.6.707.1	38	939	0.6752	14.0721	8e-90	gb|EIE25274.1|	WD40 repeat-like protein
jgi|Auran1|12582|gw1.7.522.1	181	795	0.9597	79.1686	6e-56	ref|XP_641697.1|	transmembrane protein 184C
jgi|Auran1|12585|gw1.8.431.1	2	954	0.1027	0.728993	5e-72	ref|ZP_09912505.1|	amidohydrolase 2
jgi|Auran1|12587|gw1.45.84.1	3	885	0.1503	1.17874	2e-67	gb|AFD32688.1|	cAMP-dependent protein kinase 1
jgi|Auran1|12619|gw1.35.99.1	4	789	0.2129	1.76289	2e-58	ref|ZP_09508856.1|	silent information regulator protein Sir2
jgi|Auran1|12623|gw1.3.714.1	64	987	0.7599	22.5478	1e-168	gb|EGB11709.1|	putative Zn transporter
jgi|Auran1|12634|gw1.4.698.1	5	903	0.1872	1.92541	8e-48	ref|YP_006556086.1|	malonyl-CoA decarboxylase
jgi|Auran1|12637|gw1.25.147.1	51	687	0.9578	25.814	8e-62	ref|XP_003814870.1|	PREDICTED: ribonuclease H2 subunit A
jgi|Auran1|12663|gw1.6.711.1	40	780	0.7846	17.8323	1e-53	ref|XP_001739255.1|	myosin light chain kinase
jgi|Auran1|12664|gw1.17.223.1	34	1020	0.7471	11.591	2e-37	ref|YP_004576422.1|	aspartate-semialdehyde dehydrogenase
jgi|Auran1|12696|gw1.19.152.1	96	708	0.8856	47.1498	2e-73	ref|XP_002905581.1|	cyclin-L1, putative
jgi|Auran1|12712|gw1.8.440.1	2	627	0.11	1.10919	3e-44	ref|XP_002896574.1|	calcium/calmodulin-dependent protein kinase, putative
jgi|Auran1|12714|gw1.6.714.1	109	702	0.933	53.9922	4e-59	gb|EFA77686.1|	ABC transporter A family protein
jgi|Auran1|12738|gw1.398.3.1	119	1329	0.8826	31.1361	1e-155	ref|XP_002902888.1|	VAC14 family protein
jgi|Auran1|12783|gw1.6.717.1	11737	906	0.9989	4504.75	3e-62	gb|AAK73277.1|	cellulase
jgi|Auran1|12800|gw1.248.6.1	67	936	0.9113	24.8909	1e-78	ref|YP_002313257.1|	lipoprotein
jgi|Auran1|12803|gw1.5.842.1	62	612	0.799	35.2275	2e-97	ref|XP_002297090.1|	protease
jgi|Auran1|12804|gw1.8.448.1	4	840	0.1786	1.65586	3e-76	ref|ZP_10601994.1|	putative TIM-barrel fold metal-dependent hydrolase
jgi|Auran1|12817|gw1.1.837.1	4	747	0.1901	1.86201	2e-47	ref|XP_003446619.1|	PREDICTED: mitogen-activated protein kinase kinase kinase 2-like
jgi|Auran1|12818|gw1.133.2.1	148	918	0.9455	56.061	6e-82	emb|CCA24422.1|	protein kinase putative
jgi|Auran1|12834|gw1.25.148.1	3	657	0.1537	1.58781	4e-44	gb|AAC47268.1|	44 kDa regulatory subunit of cAMP-dependent protein kinase
jgi|Auran1|12844|gw1.9.351.1	28	987	0.7123	9.86467	6e-74	ref|XP_002997293.1|	tRNA-dihydrouridine synthase, putative
jgi|Auran1|1287|gw1.23.33.1	40	1251	0.6763	11.1185	7e-67	ref|XP_002416759.1|	phospholipid:diacylglycerol acyltransferase, putative
jgi|Auran1|12877|gw1.5.850.1	369	960	0.95	133.659	1e-135	ref|XP_003079574.1|	quinone oxidoreductase (ISS)
jgi|Auran1|12910|gw1.21.191.1	209	894	0.9899	81.2925	1e-140	emb|CBJ31646.1|	MPBQ/MSBQ transferase
jgi|Auran1|12914|gw1.4.710.1	48	948	0.8935	17.6066	1e-75	ref|XP_003218624.1|	PREDICTED: glutaredoxin-3-like
jgi|Auran1|12916|gw1.16.248.1	25	1008	0.5635	8.62425	1e-119	ref|YP_004584618.1|	cobalamin synthesis protein P47K
jgi|Auran1|1293|gw1.2.82.1	235	1479	0.7708	55.2511	1e-136	gb|EGB12461.1|	putative serine/threonine protein kinase
jgi|Auran1|12944|gw1.1.847.1	125	996	0.9528	43.6408	1e-126	ref|ZP_07299067.1|	cobalamin synthesis protein/P47K family protein
jgi|Auran1|12951|gw1.3.730.1	1	837	0.0585	0.415448	8e-59	emb|CCA20392.1|	animal inward rectifier K channel (IRKC) family protein putative
jgi|Auran1|12956|gw1.23.170.1	8	954	0.2956	2.91597	3e-67	ref|YP_003704346.1|	oxidoreductase domain-containing protein
jgi|Auran1|12957|gw1.2.878.1	70	816	0.9301	29.8297	1e-126	ref|XP_002171929.1|	ribosomal RNA assembly protein mis3
jgi|Auran1|1296|gw1.25.19.1	122	1392	0.8635	30.4763	1e-81	emb|CCA20488.1|	RNAbinding protein putative
jgi|Auran1|12964|gw1.14.266.1	107	891	0.8844	41.7588	7e-39	ref|YP_002298927.1|	oxidoreductase, zinc-binding dehydrogenase family
jgi|Auran1|12967|gw1.5.853.1	29	930	0.7441	10.8432	2e-36	ref|XP_003725262.1|	PREDICTED: transmembrane protein 231-like
jgi|Auran1|12971|gw1.6.730.1	3	696	0.2112	1.49883	3e-28	ref|XP_504992.1|	YALI0F04422p
jgi|Auran1|12972|gw1.28.130.1	42	930	0.8828	15.7039	2e-99	ref|XP_002294199.1|	kinesin motor protein-like protein
jgi|Auran1|12975|gw1.17.230.1	15	1068	0.5449	4.88384	8e-31	gb|EIE22712.1|	AB-hydrolase YheT
jgi|Auran1|12986|gw1.10.392.1	1	513	0.0955	0.677835	5e-34	ref|XP_002276062.1|	PREDICTED: leucine-rich repeat protein SHOC-2
jgi|Auran1|12990|gw1.8.454.1	291	816	0.8909	124.007	1e-142	gb|AAT09097.1|	cathepsin Z
jgi|Auran1|13007|gw1.19.157.1	15	825	0.4667	6.32236	3e-56	ref|XP_002292529.1|	myosin light chain kinase
jgi|Auran1|13024|gw1.8.456.1	2	672	0.1458	1.03491	7e-46	ref|XP_002899255.1|	tRNA-dihydrouridine synthase, putative
jgi|Auran1|13028|gw1.3.737.1	44	852	0.8451	17.9579	2e-78	gb|EGG15034.1|	glycosyltransferase
jgi|Auran1|13029|gw1.9.355.1	2	792	0.0871	0.878105	8e-61	ref|XP_002997807.1|	cAMP-dependent protein kinase regulatory subunit, putative
jgi|Auran1|13083|gw1.4.720.1	48	840	0.8917	19.8703	4e-93	ref|XP_003074294.1|	putative exopolyphosphatase (ISS)
jgi|Auran1|1309|gw1.16.15.1	150	1095	0.9489	47.6342	5e-94	ref|NP_001089410.1|	myotubularin
jgi|Auran1|13102|gw1.17.238.1	5	612	0.3742	2.84093	9e-33	ref|NP_991151.2|	scavenger mRNA-decapping enzyme DcpS
jgi|Auran1|13109|gw1.2.890.1	20	984	0.5467	7.06767	1e-50	ref|ZP_01743087.1|	histone deacetylase family protein
jgi|Auran1|13121|gw1.7.552.1	6	936	0.2981	2.22904	8e-72	gb|ACL14809.1|	cAMP-dependent protein kinase catalytic subunit 2
jgi|Auran1|13138|gw1.9.359.1	194	867	0.9239	77.808	3e-45	ref|XP_793972.3|	PREDICTED: dehydrogenase/reductase SDR family member 12-like
jgi|Auran1|13143|gw1.18.163.1	64	1008	0.8968	22.0781	3e-74	ref|YP_002512294.1|	proline iminopeptidase
jgi|Auran1|13162|gw1.3.744.1	13	582	0.5687	7.76716	2e-29	gb|EFA81640.1|	ankyrin repeat-containing protein
jgi|Auran1|13173|gw1.6.743.1	24	957	0.5664	8.72049	0	gb|EGB09487.1|	sideroflexin 5-like protein
jgi|Auran1|13174|gw1.1.860.1	9	849	0.3004	3.68618	0	gb|EGB12502.1|	putative DNA polymerase B
jgi|Auran1|13176|gw1.6.744.1	13	636	0.5975	7.10768	3e-69	ref|XP_003078080.1|	unnamed protein product
jgi|Auran1|13177|gw1.62.3.1	1	657	0.0746	0.529269	8e-26	ref|XP_002431503.1|	enzymatic polyprotein; Endonuclease; Reverse transcriptase, putative
jgi|Auran1|13178|gw1.5.862.1	133	873	0.9473	52.976	2e-45	ref|XP_394955.3|	PREDICTED: ribosomal protein S6 kinase alpha-3 isoform 1
jgi|Auran1|13179|gw1.7.555.1	63	687	0.8865	31.8879	2e-66	ref|ZP_01730697.1|	erthyrocyte band 7 integral membrane protein, protein 7.2B, stomatin
jgi|Auran1|1318|gw1.2.86.1	64	1554	0.7677	14.3209	1e-106	ref|YP_002377141.1|	FAD dependent oxidoreductase
jgi|Auran1|13185|gw1.3.747.1	2	597	0.0955	1.16492	1e-31	ref|YP_002840971.1|	ankyrin
jgi|Auran1|13189|gw1.5.863.1	3	909	0.1617	1.14762	1e-38	gb|EEH50381.1|	sulfate transporter
jgi|Auran1|13204|gw1.12.385.1	7	768	0.2656	3.16941	5e-46	ref|YP_003561532.1|	2,5-diketo-D-gluconic acid reductase A
jgi|Auran1|13221|gw1.16.257.1	100	936	0.9306	37.1506	3e-80	ref|YP_379456.1|	thioredoxin reductase
jgi|Auran1|13224|gw1.7.559.1	143	831	0.9988	59.8379	5e-32	ref|ZP_05413747.1|	putative epimerase/reductase
jgi|Auran1|13232|gw1.3.750.1	18	732	0.4344	8.55073	4e-41	emb|CCH95474.1|	Uncharacterized oxidoreductase At1g06690, chloroplastic
jgi|Auran1|13243|gw1.2.898.1	1	468	0.1047	0.743012	6e-20	ref|XP_001021524.1|	Protein kinase domain containing protein
jgi|Auran1|1326|gw1.8.43.1	3	1065	0.1333	0.97952	1e-100	emb|CBN78194.1|	flagellar associated protein
jgi|Auran1|13263|gw1.14.279.1	21	786	0.7417	9.29048	6e-47	ref|ZP_04670158.1|	oxidoreductase-aldo/keto reductase family
jgi|Auran1|13267|gw1.7.561.1	4	852	0.1784	1.63253	1e-47	ref|NP_435502.1|	ornithine cyclodeaminase
jgi|Auran1|1327|gw1.35.16.1	9	1494	0.1854	2.09476	0	gb|EGB04410.1|	putative arylsulfatase
jgi|Auran1|13271|gw1.12.391.1	346	774	0.9897	155.445	1e-51	pdb|4G31|A	Chain A, Crystal Structure Of Gsk6414 Bound To Perk (R587-R1092, Delete A660- T867) At 2.28 A Resolution
jgi|Auran1|13281|gw1.23.174.1	24	726	0.6777	11.4952	6e-55	ref|XP_788498.1|	PREDICTED: calcineurin-like phosphoesterase domain-containing protein 1-like
jgi|Auran1|13301|gw1.29.124.1	15	885	0.5514	5.89372	2e-28	emb|CBJ33050.1|	Aryl sulfotransferase
jgi|Auran1|13311|gw1.4.740.1	9	519	0.4451	6.02999	2e-24	ref|YP_002840971.1|	ankyrin
jgi|Auran1|13322|gw1.12.392.1	10	720	0.4847	4.82958	1e-71	ref|NP_173559.1|	uncharacterized protein
jgi|Auran1|13348|gw1.4.744.1	73	816	0.6642	31.1082	4e-75	emb|CCA24586.1|	unnamed protein product
jgi|Auran1|13365|gw1.6.753.1	140	852	0.9354	57.1387	3e-47	gb|AAC38954.1|	mannitol-1-phosphatase
jgi|Auran1|13369|gw1.16.259.1	6	912	0.1557	2.28769	1e-52	ref|NP_254278.1|	arylsulfatase B precursor
jgi|Auran1|13380|gw1.1.876.1	55	843	0.8885	22.687	2e-52	emb|CCD16667.1|	unnamed protein product
jgi|Auran1|13383|gw1.7.564.1	18	783	0.6322	7.99378	8e-85	emb|CBN74489.1|	Possible a2??蝮阩dependent protein kinase, EF-Hand protein superfamily
jgi|Auran1|13413|gw1.6.758.1	9	789	0.4715	3.9665	1e-51	ref|ZP_02188671.1|	carboxyvinyl-carboxyphosphonate phosphorylmutase
jgi|Auran1|13416|gw1.1.880.1	1	480	0.1021	0.724437	4e-58	ref|XP_002897259.1|	metalloprotease family M16A, putative
jgi|Auran1|13431|gw1.5.880.1	6	861	0.2009	2.4232	2e-54	ref|ZP_09486183.1|	ABC transporter periplasmic solute-binding protein
jgi|Auran1|13433|gw1.6.761.1	1	639	0.0767	0.544178	2e-39	ref|XP_002969808.1|	ATP-binding cassette transporter
jgi|Auran1|13438|gw1.2.914.1	25	789	0.7212	11.018	8e-45	ref|XP_003062007.1|	voltage-gated ion channel superfamily
jgi|Auran1|13446|gw1.9.368.1	33	885	0.7525	12.9662	8e-76	ref|ZP_02190899.1|	Phenazine biosynthesis PhzC/PhzF protein
jgi|Auran1|13453|gw1.6.763.1	2584	525	0.9981	1711.49	1e-128	gb|EGB09834.1|	putative plastid light harvesting protein isoform 33
jgi|Auran1|1346|gw1.22.24.1	143	1212	0.8474	41.0275	1e-101	ref|XP_001694445.1|	O-acetyltransferase-related protein
jgi|Auran1|13477|gw1.1.886.1	39	687	0.7511	19.7401	4e-30	ref|NP_001061897.1|	Os08g0439100
jgi|Auran1|13488|gw1.1.888.1	43	882	0.78	16.9528	8e-50	emb|CBJ31536.1|	photolyase 1
jgi|Auran1|13498|gw1.34.106.1	9	783	0.4036	3.99689	2e-58	emb|CBN74406.1|	Predicted hydrolases or acyltransferases (alpha/beta hydrolase superfamily)
jgi|Auran1|13505|gw1.7.568.1	106	765	0.9007	48.1821	1e-106	emb|CBN74971.1|	chloroplast dimethyladenosine synthase (Partial)
jgi|Auran1|13518|gw1.6.768.1	30	648	0.7623	16.0986	1e-28	gb|EIM21694.1|	SET domain-containing protein
jgi|Auran1|13525|gw1.9.372.1	18	576	0.7049	10.8665	1e-27	ref|YP_002432269.1|	temperature sensitive supressor-like protein
jgi|Auran1|1353|gw1.12.28.1	9	1569	0.246	1.99462	2e-73	gb|EFQ26654.1|	phytoene desaturase
jgi|Auran1|13553|gw1.5.888.1	4	711	0.2391	1.95628	2e-48	ref|XP_003384424.1|	PREDICTED: sulfotransferase 1C2A-like
jgi|Auran1|13576|gw1.4.757.1	6	360	0.4583	5.79549	5e-25	pdb|1N0R|A	Chain A, 4ank: A Designed Ankyrin Repeat Protein With Four Identical Consensus Repeats
jgi|Auran1|13578|gw1.3.766.1	86	552	0.942	54.1753	8e-72	ref|XP_002997057.1|	pre-mRNA-splicing factor ISY1
jgi|Auran1|13581|gw1.9.375.1	28	645	0.7256	15.0952	1e-22	ref|ZP_10526058.1|	putative lipoprotein
jgi|Auran1|13597|gw1.16.264.1	16	501	0.7705	11.1051	1e-27	gb|EGD79944.1|	camp-dependent protein kinase type I-beta regulatory subunit
jgi|Auran1|13600|gw1.5.891.1	224	729	0.9753	106.847	1e-154	gb|EGB10348.1|	putative ABC transporter, partial
jgi|Auran1|13608|gw1.25.157.1	11	696	0.398	5.49573	3e-77	ref|XP_002175777.1|	ATPase family AAA domain-containing protein
jgi|Auran1|13624|gw1.1.897.1	17	825	0.5079	7.16534	7e-54	ref|YP_006445090.1|	Fe-S oxidoreductase
jgi|Auran1|13628|gw1.10.409.1	14	807	0.5341	6.03248	4e-46	ref|ZP_09443586.1|	Glyoxal reductase
jgi|Auran1|13629|gw1.13.336.1	8	411	0.4185	6.76846	4e-14	ref|ZP_01691242.1|	leucine-rich repeat containing protein
jgi|Auran1|13633|gw1.9.377.1	25	681	0.674	12.7654	1e-166	gb|EGB08414.1|	putative ABC transporter, partial
jgi|Auran1|13640|gw1.10.412.1	1	669	0.0732	0.519775	1e-136	gb|EGB07933.1|	putative ABC transporter
jgi|Auran1|13646|gw1.21.200.1	9	717	0.4812	4.36481	1e-149	gb|EGB05549.1|	methyltransferase-like protein
jgi|Auran1|13671|gw1.9.378.1	3	705	0.0865	1.4797	5e-80	ref|NP_441899.1|	peptide chain release factor 2
jgi|Auran1|13675|gw1.12.404.1	36	729	0.8752	17.1718	0	gb|EGB07502.1|	putative endo-beta-1,3-1,4 glucanase
jgi|Auran1|13690|gw1.4.769.1	66	693	0.9408	33.1171	7e-45	ref|XP_003112542.1|	CRE-CRN-2 protein
jgi|Auran1|13698|gw1.6.778.1	32	696	0.7773	15.9876	2e-45	ref|YP_003071848.1|	pirin
jgi|Auran1|13701|gw1.19.166.1	7	669	0.1525	3.63843	3e-49	ref|ZP_03115192.1|	stage V sporulation protein K
jgi|Auran1|13713|gw1.23.185.1	144	762	0.9908	65.7127	1e-76	ref|XP_002896716.1|	syntaxin, putative
jgi|Auran1|13714|gw1.1.901.1	14	384	0.6927	12.6776	8e-24	ref|ZP_08134348.1|	TPR repeat protein
jgi|Auran1|13753|gw1.2.937.1	6	807	0.2553	2.58535	9e-59	gb|EGS37428.1|	glyoxal reductase
jgi|Auran1|13754|gw1.17.254.1	1	519	0.0944	0.669999	3e-23	gb|EFW18881.1|	dynamin GTPase
jgi|Auran1|13761|gw1.7.575.1	4	675	0.2681	2.06062	2e-47	emb|CCA19243.1|	methyltransferase domaincontaining protein putative
jgi|Auran1|13764|gw1.644.3.1	33	1029	0.3022	11.1517	0	ref|XP_002998211.1|	ribonucleoside-diphosphate reductase large subunit
jgi|Auran1|13765|gw1.6.781.1	23	753	0.7835	10.6212	7e-62	ref|XP_002178387.1|	reductase with NAD or NADP as acceptor
jgi|Auran1|13767|gw1.11.418.1	143	807	0.9145	61.6175	1e-101	ref|YP_005442114.1|	putative prephenate dehydratase
jgi|Auran1|13789|gw1.4.776.1	6	636	0.4104	3.28047	1e-37	gb|EJY74228.1|	ParA multi-domain protein
jgi|Auran1|13803|gw1.6.785.1	17	321	0.4548	18.4156	1e-12	emb|CBL80609.1|	protein containing DUF124
jgi|Auran1|13838|gw1.25.161.1	260	816	0.9951	110.796	7e-70	emb|CBN74067.1|	translation initiation factor eIF3 f subunit
jgi|Auran1|13844|gw1.14.282.1	1	714	0.0686	0.487016	7e-45	ref|ZP_09137847.1|	carboxylesterase type B, partial
jgi|Auran1|13851|gw1.18.174.1	125	522	0.9617	83.2686	5e-19	ref|XP_420715.2|	PREDICTED: DCN1-like protein 4 isoform 2
jgi|Auran1|13853|gw1.6.786.1	51	255	0.949	69.5459	5e-56	gb|EGB09518.1|	TPR-containing protein
jgi|Auran1|1387|gw1.21.26.1	29	1596	0.433	6.31839	8e-70	emb|CBJ25521.1|	similar to xylulokinase homolog
jgi|Auran1|13917|gw1.6.792.1	2	804	0.1045	0.864999	6e-80	ref|ZP_11130960.1|	L-aspartate dehydrogenase
jgi|Auran1|13918|gw1.5.911.1	85	747	0.8568	39.5676	6e-81	gb|EIE22690.1|	kinase-like protein, partial
jgi|Auran1|13930|gw1.6.795.1	155	642	0.9984	83.9534	4e-65	ref|XP_002906211.1|	mRNA decapping enzyme
jgi|Auran1|13936|gw1.4.781.1	355	705	0.9872	175.098	4e-52	ref|ZP_09247521.1|	integral membrane protein
jgi|Auran1|13949|gw1.12.420.1	3	690	0.1435	1.51187	2e-25	ref|XP_002294499.1|	mitochondrial carrier protein
jgi|Auran1|13960|gw1.12.421.1	8	498	0.4177	5.58602	6e-45	emb|CCA22575.1|	inositol polyphosphate 5phosphatase putative
jgi|Auran1|13964|gw1.57.22.1	1	798	0.0614	0.435751	1e-156	gb|EGB03770.1|	putative serine/threonine protein kinase
jgi|Auran1|13974|gw1.3.782.1	9	516	0.5291	6.06505	2e-43	ref|NP_199579.1|	uncharacterized protein
jgi|Auran1|13977|gw1.7.585.1	2	657	0.1492	1.05854	5e-86	emb|CBN79249.1|	WD repeat protein
jgi|Auran1|13990|gw1.28.135.1	10	738	0.5014	4.71178	4e-38	ref|ZP_01085298.1|	putative ABC transporter, inner membrane subunit
jgi|Auran1|14007|gw1.11.427.1	23	783	0.6999	10.2143	3e-92	ref|XP_002502394.1|	DNA glycosylase
jgi|Auran1|14012|gw1.6.798.1	51	627	0.882	28.2842	2e-22	ref|ZP_09751048.1|	TIGR00266 family protein
jgi|Auran1|14019|gw1.8.489.1	10	474	0.3819	7.33607	8e-17	ref|XP_003908432.1|	PREDICTED: potassium channel subfamily K member 3
jgi|Auran1|14036|gw1.6.801.1	31	705	0.9021	15.2902	1e-30	ref|ZP_04164801.1|	Protein containing DUF124
jgi|Auran1|14060|gw1.12.425.1	38	663	0.9276	19.9302	2e-78	ref|ZP_03989632.1|	ATP-dependent metalloprotease ftsH
jgi|Auran1|14064|gw1.2.964.1	94	378	0.9762	86.4724	3e-39	ref|XP_002904936.1|	cyclin-Y-like protein
jgi|Auran1|14079|gw1.16.273.1	8	516	0.5	5.39116	2e-26	gb|EKE41841.1|	Rho guanine nucleotide exchange factor, putative
jgi|Auran1|14095|gw1.2.968.1	45	720	0.8444	21.7331	3e-96	ref|XP_002782938.1|	dolichol phosphate mannose synthase, putative
jgi|Auran1|14101|gw1.73.5.1	1	693	0.0707	0.501774	4e-25	ref|YP_002007418.1|	short-chain dehydrogenase/reductase sdr
jgi|Auran1|14117|gw1.28.138.1	48	552	0.9475	30.2374	3e-31	gb|EGG22030.1|	allantoinase
jgi|Auran1|14124|gw1.17.266.1	12	621	0.5089	6.71941	1e-23	ref|NP_001122677.1|	Protein PXL-1, isoform c
jgi|Auran1|14127|gw1.9.392.1	8	639	0.3459	4.35342	2e-40	gb|ADY44825.1|	Endonuclease III-like protein 1
jgi|Auran1|14129|gw1.1.929.1	22	738	0.664	10.3659	5e-34	gb|ADO27826.1|	15-hydroxyprostaglandin dehydrogenase (NAD)
jgi|Auran1|14133|gw1.1.930.1	33	561	0.7041	20.4547	1e-132	gb|EGB13117.1|	putative plastid light harvesting protein isoform 37
jgi|Auran1|14137|gw1.3.791.1	3	684	0.2149	1.52513	8e-46	ref|ZP_09428973.1|	putative HpcH/HpaI aldolase family protein; 2,4-dihydroxyhept-2-ene-1,7-dioic acid aldolase (HHED aldolase)
jgi|Auran1|14145|gw1.3.792.1	28	522	0.8966	18.6522	8e-36	gb|ADD19029.1|	Rab GTPase interacting factor
jgi|Auran1|14167|gw1.2.978.1	19	534	0.5805	12.3724	1e-33	ref|XP_003762941.1|	PREDICTED: DNA polymerase iota-like, partial
jgi|Auran1|14185|gw1.345.7.1	16	921	0.4072	6.0409	1e-139	ref|XP_002287622.1|	lipoic acid synthetase
jgi|Auran1|14200|gw1.8.497.1	46	639	0.82	25.0322	8e-49	ref|XP_002020564.1|	GL14062
jgi|Auran1|14206|gw1.5.939.1	14	615	0.7691	7.9158	8e-48	gb|EEE28232.1|	D-3-phosphoglycerate dehydrogenase, putative
jgi|Auran1|14207|gw1.2.981.1	10	765	0.4118	4.54548	4e-66	ref|YP_001235511.1|	short-chain dehydrogenase/reductase SDR
jgi|Auran1|14209|gw1.2.982.1	27	690	0.6536	13.6068	2e-44	gb|EFW45102.1|	vacuolar-sorting protein SNF8
jgi|Auran1|14212|gw1.2.983.1	62	654	0.9312	32.9652	6e-64	emb|CCC95776.1|	unnamed protein product
jgi|Auran1|14226|gw1.9.394.1	1	711	0.0689	0.489071	7e-52	ref|YP_002934248.1|	phosphoglyceromutase
jgi|Auran1|14230|gw1.5.941.1	56	747	0.8916	26.0681	1e-34	ref|XP_001308850.1|	TKL family protein kinase
jgi|Auran1|14236|gw1.2.985.1	56	741	0.9001	26.2792	3e-39	emb|CBY20423.1|	unnamed protein product
jgi|Auran1|1424|gw1.9.51.1	3	1494	0.0877	0.698252	1e-90	ref|XP_001917185.2|	PREDICTED: sodium/calcium exchanger 2-like
jgi|Auran1|14255|gw1.28.141.1	2	651	0.0768	1.06829	7e-77	ref|XP_002176766.1|	phosphoglycerate mutase
jgi|Auran1|14273|gw1.5.947.1	2	477	0.2055	1.45799	6e-37	ref|ZP_10768897.1|	proteasome subunit alpha
jgi|Auran1|14278|gw1.14.294.1	56	753	0.8672	25.8604	2e-47	ref|XP_003056403.1|	zinc permease family
jgi|Auran1|14287|gw1.190.3.1	23	801	0.3159	9.98474	1e-125	ref|XP_002903616.1|	kinesin-like protein
jgi|Auran1|1432|gw1.12.32.1	11	1569	0.2639	2.43787	1e-83	ref|XP_002286667.1|	ABC transporter
jgi|Auran1|14330|gw1.280.7.1	39	1092	0.3553	12.4189	0	ref|XP_002502619.1|	udp-galactopyranose mutase
jgi|Auran1|14339|gw1.1.943.1	122	720	0.7681	58.9208	1e-117	gb|EGB12493.1|	putative FeS assembly protein
jgi|Auran1|14350|gw1.34.109.1	10	609	0.5156	5.70985	1e-47	gb|EJY81406.1|	Tubulin-tyrosine ligase family protein
jgi|Auran1|14357|gw1.7.595.1	38	435	0.7793	30.3764	6e-38	emb|CBJ27202.1|	MORN repeat-containing protein
jgi|Auran1|14358|gw1.3.800.1	18	486	0.7984	12.8789	2e-19	emb|CBA71725.1|	conserved Sel1 repeat protein
jgi|Auran1|14373|gw1.58.68.1	4	501	0.2934	2.77628	1e-23	ref|ZP_04578652.1|	Sel1 repeat-containing protein
jgi|Auran1|14382|gw1.3.801.1	91	507	0.9428	62.413	8e-52	ref|XP_816637.1|	ubiquitin hydrolase
jgi|Auran1|14383|gw1.7.596.1	5	366	0.5437	4.7504	5e-20	ref|XP_002785978.1|	chaperone protein DnaJ, putative
jgi|Auran1|14390|gw1.10.442.1	2	669	0.0807	1.03955	1e-25	ref|YP_004864608.1|	RNA methyltransferase family protein
jgi|Auran1|14392|gw1.3.803.1	2	690	0.142	1.00791	4e-52	ref|YP_002505319.1|	amino acid adenylation protein
jgi|Auran1|14396|gw1.26.174.1	394	579	0.9948	236.624	6e-25	emb|CBJ26302.1|	Heat shock protein 40 like protein
jgi|Auran1|14403|gw1.13.350.1	23	639	0.6088	12.5161	1e-158	gb|EGB06946.1|	putative 2OG-Fe(II) oxidoreductase like-protein
jgi|Auran1|14407|gw1.3.805.1	193	513	0.9708	130.822	7e-52	gb|EGB06946.1|	putative 2OG-Fe(II) oxidoreductase like-protein
jgi|Auran1|14410|gw1.4.804.1	17	507	0.9172	11.6596	2e-16	ref|ZP_05061131.1|	3-hydroxybutyryl-CoA dehydratase, putative
jgi|Auran1|14444|gw1.13.351.1	1	516	0.095	0.673895	2e-38	gb|EFW43269.1|	Ogfod2 protein
jgi|Auran1|14446|gw1.6.819.1	15	513	0.6862	10.1675	4e-24	gb|EFA83480.1|	WD40 repeat-containing protein
jgi|Auran1|14447|gw1.10.445.1	70	669	0.9701	36.3843	5e-24	gb|EIE19834.1|	DUF28-domain-containing protein
jgi|Auran1|14460|gw1.4.806.1	75	597	0.9012	43.6846	9e-63	ref|NP_001234511.1|	plastid quinol oxidase
jgi|Auran1|14468|gw1.29.130.1	32	708	0.7006	15.7166	1e-54	ref|ZP_06188997.1|	short chain dehydrogenase/reductase family oxidoreductase
jgi|Auran1|14487|gw1.13.352.1	13	492	0.8476	9.18798	5e-34	ref|ZP_09670322.1|	tRNA/rRNA methyltransferase (SpoU)
jgi|Auran1|14493|gw1.3.810.1	310	462	0.9935	233.325	3e-91	emb|CBJ33336.1|	eukaryotic initiation factor 2 beta subunit
jgi|Auran1|14498|gw1.34.110.1	8	597	0.5176	4.65969	2e-36	ref|XP_002906112.1|	protein kinase
jgi|Auran1|14519|gw1.5.957.1	322	558	0.9964	200.661	1e-94	emb|CCA15308.1|	splicing factor U2AF 35 kDa subunit putative
jgi|Auran1|14540|gw1.1.952.1	47	543	0.9724	30.0981	4e-38	ref|XP_002287046.1|	dubious peptide deformylase
jgi|Auran1|14567|gw1.24.157.1	411	444	0.9842	321.885	2e-37	emb|CBJ32843.1|	tetrapyrrole-binding protein
jgi|Auran1|14595|gw1.21.215.1	2391	600	0.9933	1385.7	1e-145	gb|EGB05558.1|	putative plastid light harvesting protein isoform 30
jgi|Auran1|14638|gw1.29.133.1	3368	543	0.9982	2156.82	1e-129	gb|EGB04815.1|	putative plastid light harvesting protein isoform 24
jgi|Auran1|14641|gw1.45.99.1	41	474	0.9304	30.0779	1e-15	ref|ZP_08134348.1|	TPR repeat protein
jgi|Auran1|14644|gw1.28.146.1	254	642	0.9782	137.575	3e-87	ref|XP_002291800.1|	phosphoglycerate mutase
jgi|Auran1|14652|gw1.19.177.1	8	480	0.6167	5.79549	1e-31	emb|CCD60451.1|	proteasome subunit alpha 2 (T01 family)
jgi|Auran1|14663|gw1.22.159.1	91	321	0.9844	98.5775	4e-24	ref|XP_002902218.1|	ubiquitin-conjugating enzyme E2, putative
jgi|Auran1|14688|gw1.10.453.1	33	576	0.8681	19.922	3e-41	ref|XP_002769785.1|	2-deoxyglucose-6-phosphate phosphatase, putative
jgi|Auran1|14720|gw1.12.456.1	2368	534	0.9944	1541.99	1e-128	gb|EGB07306.1|	putative plastid light harvesting protein isoform 27
jgi|Auran1|14730|gw1.6.825.1	149	603	0.9635	85.9232	2e-25	ref|XP_002908600.1|	dysferlin-like protein
jgi|Auran1|14741|gw1.7.607.1	22	399	0.9499	19.1731	4e-20	ref|ZP_05977698.1|	Sel1 repeat protein
jgi|Auran1|14747|gw1.3.813.1	10	645	0.1891	5.39116	4e-50	dbj|BAF57614.1|	snRNP70K protein
jgi|Auran1|14749|gw1.2.1017.1	1	444	0.1104	0.783175	2e-30	ref|XP_788965.1|	PREDICTED: poly(U)-specific endoribonuclease-A-like isoform 2
jgi|Auran1|14750|gw1.5.962.1	75	393	0.9364	66.3606	3e-20	gb|EGF25847.1|	dual specificity protein phosphatase family protein
jgi|Auran1|14766|gw1.6.827.1	3	660	0.2227	1.58059	1e-27	ref|NP_001024842.1|	Protein KIN-2, isoform b
jgi|Auran1|14776|gw1.14.300.1	17	393	0.6743	15.0417	2e-37	gb|AAP79185.1|	plastid protein SufE
jgi|Auran1|14787|gw1.7.608.1	42	426	0.9319	34.2832	1e-20	ref|ZP_05320117.1|	TPR repeat protein
jgi|Auran1|1481|gw1.5.95.1	8	1134	0.3051	2.45312	0	gb|EGB10131.1|	putative arylsulfatase
jgi|Auran1|1482|gw1.28.10.1	229	1233	0.9846	64.5824	1e-66	gb|EJY88044.1|	SNF2 family N-terminal domain containing protein
jgi|Auran1|14836|gw1.35.113.1	5	579	0.3385	3.00285	8e-22	ref|ZP_11089970.1|	HAD-superfamily hydrolase
jgi|Auran1|14858|gw1.2.1028.1	2743	552	0.9783	1727.94	1e-122	gb|EGB12138.1|	putative plastid light harvesting protein isoform 16
jgi|Auran1|14864|gw1.2.1030.1	51	477	0.9455	37.1786	8e-38	emb|CCC55868.1|	RxLR effector candidate precursor, partial
jgi|Auran1|14865|gw1.13.359.1	1	552	0.0888	0.629945	1e-30	ref|XP_002408101.1|	calcium-dependent cysteine protease, putative
jgi|Auran1|14886|gw1.5.967.1	5	558	0.4265	3.11586	2e-35	ref|YP_005301103.1|	ATP-dependent RNA helicase RhlE
jgi|Auran1|14888|gw1.1.976.1	15	399	0.8847	13.0725	1e-18	ref|YP_002840971.1|	ankyrin
jgi|Auran1|14928|gw1.6.836.1	23	546	0.8242	14.6479	1e-36	emb|CCA85118.1|	putative Prolyl 4-hydroxylase alpha subunit
jgi|Auran1|1493|gw1.13.35.1	76	1323	0.6463	19.9754	2e-84	ref|NP_001071886.1|	EFHC2 protein
jgi|Auran1|14945|gw1.23.203.1	150	651	0.9877	80.122	1e-35	gb|EKF73854.1|	hemolysin III-like protein
jgi|Auran1|14950|gw1.12.461.1	19	573	0.6876	11.5303	6e-38	ref|XP_003383307.1|	PREDICTED: 3'-5' exoribonuclease 1-like
jgi|Auran1|14958|gw1.6.839.1	42	534	0.8708	27.3495	1e-46	ref|XP_002906814.1|	50S ribosomal protein L4
jgi|Auran1|14993|gw1.3.826.1	349	633	0.9716	191.718	7e-49	ref|YP_634472.1|	maleylacetoacetate isomerase
jgi|Auran1|14994|gw1.12.462.1	172	687	0.9884	87.0589	1e-35	ref|XP_829573.1|	1-acyl-sn-glycerol-3-phosphate acyltransferase protein
jgi|Auran1|14995|gw1.13.367.1	9	639	0.2598	4.8976	8e-33	ref|XP_002904713.1|	tenascin-like protein
jgi|Auran1|15004|gw1.31.128.1	24	498	0.8373	16.7581	3e-47	ref|ZP_05030141.1|	signal peptidase I
jgi|Auran1|15008|gw1.14.305.1	8	534	0.3596	5.20943	2e-44	gb|AAD17310.1|	solute carrier protein
jgi|Auran1|15016|gw1.38.102.1	22	546	0.3938	14.0111	2e-32	emb|CAI72668.1|	kinesin family member 3a
jgi|Auran1|15032|gw1.55.45.1	5	663	0.2971	2.62239	2e-33	ref|ZP_01168154.1|	RluA protein
jgi|Auran1|15035|gw1.6.847.1	11	408	0.8309	9.37506	3e-25	ref|XP_002289147.1|	imidazoleglycerol-phosphate dehydratase
jgi|Auran1|15038|gw1.3.832.1	6	483	0.4617	4.31962	4e-32	gb|EHR75624.1|	riboflavin biosynthesis protein RibD
jgi|Auran1|1504|gw1.29.16.1	29	1392	0.4303	7.24437	1e-121	gb|EGZ09310.1|	family 47 glycoside hydrolase
jgi|Auran1|15050|gw1.5.973.1	120	240	0.9833	173.865	1e-17	ref|ZP_08119608.1|	helicase
jgi|Auran1|15075|gw1.23.206.1	149	513	0.9903	100.997	7e-25	gb|AAD17310.1|	solute carrier protein
jgi|Auran1|15079|gw1.8.522.1	5	462	0.342	3.76331	1e-39	ref|XP_003082714.1|	unnamed protein product
jgi|Auran1|15080|gw1.2.1041.1	161	642	0.9938	87.2032	7e-48	ref|YP_731484.1|	fructose-6-phosphate aldolase
jgi|Auran1|15084|gw1.4.830.1	9	390	0.6359	8.02453	1e-23	ref|ZP_08134348.1|	TPR repeat protein
jgi|Auran1|15088|gw1.1.995.1	38	666	0.9054	19.8404	3e-59	ref|ZP_10318376.1|	orotate phosphoribosyltransferase
jgi|Auran1|15090|gw1.5.977.1	2	411	0.2384	1.69211	5e-18	gb|EGB02948.1|	expressed protein
jgi|Auran1|15092|gw1.69.25.1	2	408	0.2402	1.70456	5e-22	ref|ZP_05320117.1|	TPR repeat protein
jgi|Auran1|15095|gw1.10.460.1	214	402	0.9975	185.11	5e-19	ref|ZP_08685957.1|	TPR repeat protein
jgi|Auran1|15101|gw1.218.6.1	624	633	0.9889	342.786	5e-97	ref|XP_002184461.1|	methionine synthase
jgi|Auran1|15117|gw1.1.1000.1	215	438	0.6096	170.689	1e-105	gb|EGB12765.1|	putative plastid light harvesting protein isoform 40
jgi|Auran1|15150|gw1.10.463.1	3	387	0.354	2.69558	6e-22	ref|XP_003383754.1|	PREDICTED: calcium-binding mitochondrial carrier protein SCaMC-1-like
jgi|Auran1|15151|gw1.116.6.1	2	387	0.2532	1.79705	2e-21	ref|XP_003383754.1|	PREDICTED: calcium-binding mitochondrial carrier protein SCaMC-1-like
jgi|Auran1|15156|gw1.23.207.1	5	654	0.2554	2.65848	4e-46	ref|XP_002295889.1|	cytoplasmic dynein heavy chain-like protein
jgi|Auran1|15166|gw1.20.216.1	1	474	0.1034	0.733607	1e-58	emb|CAF93550.1|	unnamed protein product
jgi|Auran1|15170|gw1.5.981.1	279	438	0.6027	221.499	1e-105	gb|EGB10525.1|	putative plastid light harvesting protein isoform 17
jgi|Auran1|15177|gw1.9.417.1	1	474	0.1034	0.733607	1e-37	pdb|1H88|C	Chain C, Crystal Structure Of Ternary Protein-Dna Complex1
jgi|Auran1|1519|gw1.3.96.1	98	1281	0.9016	26.6023	2e-74	emb|CCA21361.1|	DEAD/DEAH box RNA helicase putative
jgi|Auran1|15190|gw1.52.57.1	241	447	0.9911	187.478	7e-18	emb|CBY35891.1|	unnamed protein product
jgi|Auran1|15199|gw1.18.195.1	22	504	0.8016	15.1787	9e-35	gb|EKE41006.1|	DSBA family thioredoxin domain containing protein
jgi|Auran1|15226|gw1.6.857.1	53	351	0.8319	52.5062	4e-30	emb|CAI11818.1|	t-complex protein 10
jgi|Auran1|15232|gw1.5.989.1	16	354	0.8729	15.7166	7e-16	gb|EFY94070.1|	peptidase S8 and S53
jgi|Auran1|15235|gw1.17.279.1	22	354	0.8616	21.6103	6e-22	pdb|1MJ0|A	Chain A, Sank E3_5: An Artificial Ankyrin Repeat Protein
jgi|Auran1|1526|gw1.5.97.1	343	1482	0.9595	80.4799	1e-125	emb|CCA14786.1|	importin alpha 1 subunitlike protein putative
jgi|Auran1|15275|gw1.1.1018.1	22	699	0.7439	10.9443	2e-36	gb|EGR27207.1|	protein kinase domain protein
jgi|Auran1|15277|gw1.12.470.1	15	462	0.5909	11.2899	5e-17	gb|ACO11858.1|	Calmodulin
jgi|Auran1|15293|gw1.91.11.1	5	477	0.3606	3.64496	1e-36	ref|YP_003095854.1|	Ribosomal RNA small subunit methyltransferase G
jgi|Auran1|15296|gw1.3.845.1	5	363	0.3278	4.78966	6e-12	ref|XP_001696756.1|	O-methyltransferase
jgi|Auran1|15300|gw1.2.1049.1	21	399	0.8847	18.3016	2e-34	ref|XP_002070326.1|	GK12000
jgi|Auran1|15332|gw1.9.423.1	320	450	0.9956	247.274	1e-28	ref|XP_003057876.1|	DNA glycosylase
jgi|Auran1|15336|gw1.3.850.1	2	366	0.2678	1.90016	7e-28	ref|XP_802782.1|	protein kinase
jgi|Auran1|15342|gw1.2.1051.1	6	363	0.3003	5.7476	8e-25	ref|ZP_07948014.1|	chaperone DnaK
jgi|Auran1|15356|gw1.14.314.1	5	351	0.4302	4.95341	4e-10	ref|XP_731457.1|	cAMP-dependent protein kinase regulatory subunit
jgi|Auran1|15371|gw1.16.297.1	3	522	0.1877	1.99845	3e-39	ref|XP_002170615.1|	PREDICTED: similar to N-acetyltransferase 9 (GCN5-related, putative)
jgi|Auran1|15386|gw1.6.865.1	68	477	0.9706	49.5715	1e-60	ref|YP_004272099.1|	cyclophilin type peptidyl-prolyl cis-trans isomerase
jgi|Auran1|15388|gw1.19.181.1	10	585	0.5419	5.9441	4e-40	ref|NP_001230769.1|	kelch domain containing 4
jgi|Auran1|15393|gw1.13.376.1	15	423	0.3333	12.3308	7e-50	ref|XP_002297406.1|	sodium/potassium/calcium exchange protein
jgi|Auran1|15418|gw1.13.377.1	1	441	0.1111	0.788502	9e-53	ref|YP_004272145.1|	cyclophilin type peptidyl-prolyl cis-trans isomerase
jgi|Auran1|15426|gw1.2.1062.1	14	459	0.7429	10.6061	7e-39	gb|ADD38075.1|	magnesium-dependent phosphatase P8B7.31
jgi|Auran1|15432|gw1.1.1034.1	77	402	0.9328	66.6049	2e-26	ref|YP_004253406.1|	TIR protein
jgi|Auran1|15450|gw1.232.3.1	3	381	0.1811	2.73803	3e-19	ref|YP_002474670.1|	Sel1 domain protein, repeat-containing protein
jgi|Auran1|15452|gw1.1.1035.1	58	498	0.9659	40.4986	1e-117	gb|EGB13183.1|	putative plastid light harvesting protein isoform 36
jgi|Auran1|15453|gw1.12.475.1	135	513	0.9298	91.5078	2e-16	gb|AAA92341.1|	N-methyl-D-aspartate receptor-associated protein
jgi|Auran1|15454|gw1.34.114.1	1	354	0.1384	0.982287	9e-16	ref|ZP_01878934.1|	MORN repeat protein
jgi|Auran1|15476|gw1.14.317.1	152	408	0.9681	129.546	1e-53	ref|XP_003727587.1|	PREDICTED: histone-lysine N-methyltransferase SETD1B-A-like
jgi|Auran1|15499|gw1.232.4.1	8	408	0.5882	6.81823	1e-22	ref|ZP_05320117.1|	TPR repeat protein
jgi|Auran1|15503|gw1.69.29.1	74	714	0.9664	36.0392	1e-145	gb|EGB03260.1|	putative formate/nitrite transporter
jgi|Auran1|15531|gw1.3.861.1	25	480	0.7979	18.1109	8e-45	ref|ZP_08896777.1|	endonuclease
jgi|Auran1|15540|gw1.11.451.1	2	396	0.1566	1.75621	5e-24	ref|XP_002741150.1|	PREDICTED: hyperpolarization-activated ion channel-like
jgi|Auran1|15549|gw1.1.1043.1	17	453	0.7859	13.0495	1e-30	ref|XP_002031699.1|	GM23907
jgi|Auran1|15552|gw1.13.378.1	12	357	0.7619	11.6884	2e-20	ref|XP_003632014.1|	PREDICTED: LOW QUALITY PROTEIN: uncharacterized protein L728-like
jgi|Auran1|15554|gw1.2.1071.1	1663	414	0.9879	1396.8	3e-99	gb|EGB12218.1|	putative plastid light harvesting protein isoform 15
jgi|Auran1|15555|gw1.11.452.1	124	468	0.9957	92.1335	5e-37	ref|XP_002908770.1|	nuclear migration protein nudC-like protein
jgi|Auran1|15577|gw1.1.1045.1	6	336	0.4583	6.20946	5e-28	ref|ZP_08636491.1|	CDP-diacylglycerol--glycerol-3-phosphate3-phospha tidyltransferase
jgi|Auran1|15583|gw1.3.866.1	6	537	0.4358	3.88525	1e-129	gb|EGB11421.1|	putative MAF-like protein
jgi|Auran1|15589|gw1.4.858.1	19	471	0.6603	14.0273	2e-45	ref|YP_003442256.1|	peptidylprolyl isomerase
jgi|Auran1|15607|gw1.34.115.1	622	504	0.998	429.142	1e-59	emb|CBN79011.1|	peroxisomal membrane protein-related
jgi|Auran1|1561|gw1.4.104.1	494	984	0.8638	174.572	6e-94	emb|CCA18171.1|	calciumdependent protein 2 putative
jgi|Auran1|15620|gw1.7.634.1	43	387	0.9742	38.6366	4e-15	ref|XP_003533983.1|	PREDICTED: UPF0326 protein At4g17486-like
jgi|Auran1|15622|gw1.1.1050.1	162	450	0.9867	125.183	2e-35	ref|YP_003442256.1|	peptidylprolyl isomerase
jgi|Auran1|15639|gw1.1.1053.1	548	435	0.9885	438.059	2e-35	ref|XP_003056717.1|	peroxiredoxin, bacteria-like protein
jgi|Auran1|15674|gw1.9.439.1	10	540	0.6093	6.43944	1e-49	ref|ZP_08017700.1|	peptidyl-prolyl cis-trans isomerase
jgi|Auran1|15676|gw1.9.440.1	1	318	0.1541	1.09349	2e-36	emb|CBN79383.1|	Mitochondrial intermembrane space Erv1 homolog
jgi|Auran1|15678|gw1.19.183.1	75	540	0.7815	48.2958	6e-21	ref|ZP_06383195.1|	cyclic nucleotide-binding protein
jgi|Auran1|15689|gw1.68.43.1	2895	588	0.9932	1712.04	1e-131	gb|EGB03282.1|	putative plastid light harvesting protein isoform 55
jgi|Auran1|15696|gw1.13.386.1	36	333	0.9399	37.5924	2e-13	ref|ZP_10533174.1|	intramembrane serine protease
jgi|Auran1|15704|gw1.6.883.1	72	444	0.982	56.3886	2e-43	ref|XP_002290426.1|	prolyl 4-hydroxylase alpha subunit-like protein
jgi|Auran1|15705|gw1.3.874.1	2	573	0.171	1.21372	5e-32	pdb|3ETQ|A	Chain A, X-Ray Structure Of Cysteine-Free Fragment Of Mhcn2 C- Terminal Region From Amino Acids 443-630 Including C508n, C584s, And C601s Mutations
jgi|Auran1|15708|gw1.1.1058.1	17	483	0.8509	12.2389	2e-26	emb|CAF95008.1|	unnamed protein product
jgi|Auran1|15711|gw1.6.885.1	4	438	0.395	3.17561	9e-18	ref|XP_001316952.1|	ankyrin repeat protein
jgi|Auran1|15739|gw1.6.888.1	32	309	0.9159	36.0108	3e-15	emb|CBJ48386.1|	calcium-binding protein
jgi|Auran1|15740|gw1.9.442.1	18	495	0.7333	12.6447	5e-45	ref|ZP_08017700.1|	peptidyl-prolyl cis-trans isomerase
jgi|Auran1|15750|gw1.34.116.1	4	402	0.4204	3.46	1e-21	gb|AAF66821.1|AF172852_1	calmodulin-like skin protein
jgi|Auran1|15757|gw1.4.864.1	365	309	0.9935	410.749	1e-28	ref|XP_002295767.1|	rubredoxin, rubredoxin-type Fe4 protein
jgi|Auran1|15768|gw1.3.877.1	19	546	0.8168	12.1005	2e-23	dbj|BAA87269.1|	Hypothetical nuclear protein
jgi|Auran1|15769|gw1.13.390.1	129	489	0.9775	91.7323	1e-116	gb|EGB07105.1|	putative plastid light harvesting protein isoform 50
jgi|Auran1|15778|gw1.12.489.1	50	471	0.8684	36.914	4e-41	emb|CCA23852.1|	thioredoxinlike protein putative
jgi|Auran1|15783|gw1.11.457.1	63	330	0.9818	66.3847	5e-23	gb|AFJ68671.1|	prolyl 4- alpha subunit domain protein
jgi|Auran1|15788|gw1.16.309.1	1	438	0.1119	0.793903	1e-34	dbj|BAB90531.1|	putative MRP-like ABC transporter
jgi|Auran1|15810|gw1.7.641.1	1	411	0.1192	0.846057	2e-28	ref|NP_492048.1|	Protein R06C7.6
jgi|Auran1|15816|gw1.15.273.1	69	432	0.5278	55.5401	7e-15	emb|CAF99830.1|	unnamed protein product
jgi|Auran1|15819|gw1.5.1022.1	17	534	0.7079	11.07	4e-32	ref|ZP_06419781.1|	RNA methylase, SpoU family
jgi|Auran1|15827|gw1.8.541.1	18	375	0.9627	16.691	6e-13	ref|NP_559893.1|	tRNA-splicing endonuclease subunit alpha
jgi|Auran1|15834|gw1.4.868.1	19	465	0.8065	14.2083	6e-32	emb|CAG00266.1|	unnamed protein product
jgi|Auran1|15836|gw1.3.881.1	67	435	0.9632	53.5583	1e-44	emb|CCA22346.1|	brefeldin Ainhibited guanine nucleotideexchange protein putative
jgi|Auran1|15865|gw1.5.1027.1	7	483	0.3706	5.03956	7e-18	ref|XP_003456202.1|	PREDICTED: dehydrogenase/reductase SDR family member 11-like
jgi|Auran1|15875|gw1.5.1030.1	9	516	0.4186	6.06505	1e-14	gb|EKF86047.1|	NTPase
jgi|Auran1|15876|gw1.34.119.1	16	336	0.7887	16.5586	6e-78	gb|EGB04487.1|	putative deoxycytidine deaminase
jgi|Auran1|15877|gw1.479.1.1	2	465	0.2108	1.49561	3e-47	ref|ZP_03788397.1|	TPR repeat domain protein
jgi|Auran1|15878|gw1.195.4.1	15	735	0.181	7.09652	1e-134	ref|XP_001611742.1|	Ser/Thr protein phosphatase family protein
jgi|Auran1|15891|gw1.3.884.1	35	411	0.8978	29.612	9e-30	emb|CAK48808.1|	unnamed protein product
jgi|Auran1|15900|gw1.80.19.1	3	249	0.3936	4.18951
jgi|Auran1|15915|gw1.10.488.1	24	489	0.8405	17.0665	3e-36	ref|YP_434292.1|	ADP-ribose pyrophosphatase
jgi|Auran1|15917|gw1.2.1084.1	1959	516	0.9942	1320.16	2e-53	ref|XP_002554860.1|	KLTH0F15532p
jgi|Auran1|15921|gw1.63.29.1	2	372	0.2634	1.86951	1e-15	gb|AAD24589.1|AF139913_1	cysteine protease
jgi|Auran1|15931|gw1.4.875.1	3	360	0.3972	2.89775	1e-10	emb|CCA71196.1|	probable Calmodulin
jgi|Auran1|15943|gw1.6.898.1	11	405	0.5901	9.44451	1e-26	ref|XP_003081391.1|	unnamed protein product
jgi|Auran1|15951|gw1.1.1072.1	60	375	0.9707	55.6367	3e-47	gb|EIE22819.1|	enhancer of zeste 2
jgi|Auran1|15960|gw1.2.1089.1	21	324	0.9043	22.538	8e-24	ref|XP_002294259.1|	methionyl-trn synthetase
jgi|Auran1|15978|gw1.3.887.1	10	429	0.5711	8.10558	8e-29	emb|CBY30659.1|	unnamed protein product
jgi|Auran1|15979|gw1.5.1036.1	99	435	0.9816	79.1385	7e-47	ref|NP_001232291.1|	putative peptidylprolyl isomerase D
jgi|Auran1|15995|gw1.20.225.1	91	462	0.9805	68.4922	4e-43	ref|NP_953457.2|	SAM-binding protein
jgi|Auran1|16|gw1.7.3.1	47	13317	0.0885	1.22725	0	ref|XP_002998160.1|	dynein heavy chain
jgi|Auran1|16004|gw1.30.128.1	56	360	0.9806	54.0913	3e-28	emb|CBN73980.1|	eukaryotic translation initiation factor 4E-like 1
jgi|Auran1|16008|gw1.802.1.1	11	873	0.0836	4.38147	3e-83	emb|CBN79951.1|	Heat shock protein 40
jgi|Auran1|16015|gw1.10.489.1	22	360	0.8778	21.2501	7e-21	ref|ZP_08134353.1|	Sel1 repeat protein
jgi|Auran1|16026|gw1.5.1039.1	52	411	0.9635	43.995	4e-22	ref|XP_001604540.1|	PREDICTED: vesicle transport protein SFT2A-like isoform 1
jgi|Auran1|16033|gw1.1.1083.1	5	474	0.4177	3.66803	9e-20	ref|XP_003628778.1|	Calmodulin
jgi|Auran1|16041|gw1.113.2.1	8	510	0.4745	5.45458	3e-23	ref|ZP_05341042.1|	Sel1 repeat family protein
jgi|Auran1|16046|gw1.9.453.1	214	495	0.9414	150.332	4e-60	ref|XP_003237881.1|	peptidyl-prolyl cis-trans isomerase
jgi|Auran1|16048|gw1.742.4.1	97	807	0.9603	41.7965	4e-85	ref|XP_002184708.1|	pyrroline-5-carboxylate reductase
jgi|Auran1|16078|gw1.17.297.1	2	288	0.3403	2.41479	6e-20	ref|XP_003058420.1|	cytidine deaminase
jgi|Auran1|16091|gw1.6.903.1	15	348	0.8994	14.9883	1e-31	ref|XP_002365107.1|	peptidyl-prolyl cis-trans isomerase NIMA-interacting 1, putative
jgi|Auran1|16094|gw1.2.1099.1	55	303	0.9901	63.1192	2e-20	ref|XP_001014287.1|	Kinesin motor domain containing protein
jgi|Auran1|16096|gw1.2.1100.1	38	354	0.9831	37.3269	6e-15	ref|XP_002051335.1|	GJ12806
jgi|Auran1|16103|gw1.54.79.1	229	423	0.9858	188.251	7e-21	ref|XP_003745510.1|	PREDICTED: rhomboid-related protein 2-like
jgi|Auran1|16104|gw1.25.181.1	1132	426	0.9977	924.014	1e-18	ref|XP_001498755.1|	PREDICTED: rhomboid-related protein 2-like, partial
jgi|Auran1|16106|gw1.4.889.1	21	270	0.9519	27.0456	2e-18	ref|XP_001498755.1|	PREDICTED: rhomboid-related protein 2-like, partial
jgi|Auran1|16117|gw1.169.2.1	23	408	0.8848	19.6024	8e-20	gb|AAM67124.1|	calmodulin-related protein
jgi|Auran1|16121|gw1.9.458.1	1	336	0.1458	1.03491	1e-12	ref|XP_002141786.1|	calcineurin subunit B
jgi|Auran1|16132|gw1.4.894.1	21	522	0.5747	13.9891	2e-16	ref|XP_003377345.1|	high mobility group protein 1.2
jgi|Auran1|16138|gw1.9.460.1	11	306	0.7941	12.5001	7e-30	ref|XP_002957696.1|	alpha-1,2-mannosidase
jgi|Auran1|16146|gw1.5.1045.1	8	258	0.5155	10.7823	4e-21	emb|CCC89398.1|	putative ser/thr protein phosphatase
jgi|Auran1|16160|gw1.22.175.1	160	300	0.96	185.456	7e-16	ref|NP_001020317.1|	NADH dehydrogenase	Rattus norvegicus]
jgi|Auran1|16161|gw1.5.1046.1	3	417	0.3525	2.50165	5e-20	ref|XP_003454980.1|	PREDICTED: PPPDE peptidase domain-containing protein 2-like
jgi|Auran1|16175|gw1.44.95.1	1	429	0.1142	0.810558	3e-26	emb|CBK23402.2|	unnamed protein product
jgi|Auran1|16186|gw1.23.218.1	8	423	0.6619	6.57645	1e-47	gb|EIE19675.1|	Molybdopterin biosynthesis MoaE
jgi|Auran1|16190|gw1.17.298.1	32	306	0.9641	36.3639	3e-30	ref|XP_001874173.1|	glycoside hydrolase family 47 protein
jgi|Auran1|16196|gw1.31.140.1	17	285	0.8772	20.7418	5e-15	ref|XP_791185.2|	PREDICTED: uncharacterized protein LOC586304
jgi|Auran1|1622|gw1.30.19.1	4	909	0.176	1.53016	6e-92	ref|NP_001055436.1|	Os05g0389700
jgi|Auran1|16227|gw1.7.661.1	7	366	0.4891	6.65057	2e-29	ref|XP_003918200.1|	PREDICTED: UDP-N-acetylglucosamine transferase subunit ALG13 homolog isoform 5
jgi|Auran1|16246|gw1.6.912.1	104	435	0.9839	83.1353	1e-34	ref|XP_321087.2|	AGAP001976-PA
jgi|Auran1|16248|gw1.8.561.1	21	468	0.9124	15.6032	1e-113	gb|EGB08515.1|	putative histone acetyltransferase
jgi|Auran1|16256|gw1.1.1101.1	2	552	0.1775	1.25989	2e-30	emb|CBN74444.1|	Aryl sulfotransferase, C-terminal fragment Aryl sulfotransferase, N-terminal fragment
jgi|Auran1|16257|gw1.13.399.1	45	408	0.9608	38.3525	2e-12	ref|NP_001155576.1|	translocator protein-like
jgi|Auran1|16263|gw1.4.902.1	3	177	0.4463	5.89372	9e-21	ref|XP_002295081.1|	MYB DNA binding protein/ transcription factor-like protein
jgi|Auran1|16266|gw1.6.914.1	82	435	0.9678	65.549	4e-37	ref|XP_002732895.1|	PREDICTED: deltex 3-like
jgi|Auran1|16274|gw1.53.55.1	2	315	0.2762	2.20781	7e-17	ref|XP_002293551.1|	alpha subunit of tetrameric clathrin adaptor complex AP1
jgi|Auran1|16279|gw1.19.190.1	48	399	0.6817	41.8321	1e-25	emb|CCA22738.1|	riboflavin kinase putative
jgi|Auran1|1628|gw1.3.103.1	2	1092	0.0897	0.636867	3e-58	ref|XP_001113032.1|	PREDICTED: arylsulfatase A isoform 2
jgi|Auran1|16283|gw1.1.1103.1	1	378	0.1296	0.919919	6e-25	ref|NP_613357.1|	superfamily I DNA/RNA helicase
jgi|Auran1|16288|gw1.16.318.1	33	465	0.8151	24.6776	1e-61	ref|XP_003078310.1|	unnamed protein product
jgi|Auran1|16296|gw1.55.49.1	2	246	0.2114	2.82707	2e-05	dbj|BAD15031.1|	troponin C
jgi|Auran1|16299|gw1.5.1053.1	2	297	0.2795	2.34161	1e-26	emb|CCA19896.1|	RNA polymerase IIassociated protein putative
jgi|Auran1|16307|gw1.4.907.1	56	438	0.9201	44.4586	5e-42	ref|ZP_07375393.1|	YtoQ
jgi|Auran1|16315|gw1.2.1114.1	10	396	0.7096	8.78105	2e-21	emb|CBK91331.1|	Predicted membrane protein
jgi|Auran1|16317|gw1.22.180.1	37	288	0.9757	44.6736	2e-13	gb|AFR94827.1|	protein transporter
jgi|Auran1|16327|gw1.39.124.1	64	297	0.9596	74.9316	2e-22	ref|XP_002908515.1|	transmembrane protein, putative
jgi|Auran1|16330|gw1.14.331.1	38	372	0.8817	35.5208	2e-17	emb|CBL51553.1|	globin
jgi|Auran1|16344|gw1.2.1118.1	14	354	0.7938	13.752	8e-15	ref|YP_003818252.1|	uracil-DNA glycosylase superfamily protein
jgi|Auran1|16352|gw1.41.111.1	44	267	0.9064	57.3037	5e-12	ref|XP_001899476.1|	Endonuclease/Exonuclease/phosphatase family protein
jgi|Auran1|16357|gw1.5.1057.1	9	330	0.6879	9.48353	5e-26	gb|EJY83234.1|	Calpain family cysteine protease containing protein
jgi|Auran1|16360|gw1.5.1058.1	2	315	0.1683	2.20781	2e-27	gb|EJY75675.1|	Calpain family cysteine protease containing protein
jgi|Auran1|16362|gw1.2.1122.1	10	339	0.7139	10.2575	6e-23	gb|EJY75675.1|	Calpain family cysteine protease containing protein
jgi|Auran1|1637|gw1.56.5.1	36	1212	0.6089	10.3286	1e-134	dbj|BAB09696.1|	unnamed protein product
jgi|Auran1|16370|gw1.11.465.1	33	372	0.9731	30.847	2e-44	emb|CBN75617.1|	FKBP-type peptidyl-prolyl cis-trans isomerase 11
jgi|Auran1|16372|gw1.56.32.1	8	378	0.7169	7.35936	2e-38	gb|EFN80682.1|	Mitochondrial inner membrane protease subunit 1
jgi|Auran1|16376|gw1.5.1059.1	12	321	0.8411	12.9992	2e-29	ref|XP_003570289.1|	PREDICTED: probable steroid-binding protein 3-like
jgi|Auran1|16386|gw1.6.922.1	43	432	0.9491	34.612	2e-49	ref|YP_722035.1|	SsrA-binding protein
jgi|Auran1|16391|gw1.17.305.1	17	450	0.7911	13.1365	8e-55	emb|CCA22506.1|	ubiquitinconjugating enzyme E2 putative
jgi|Auran1|16398|gw1.68.44.1	198	399	0.995	172.558	7e-16	gb|ABJ91225.1|	CBL-interacting protein kinase 18
jgi|Auran1|16399|gw1.14.334.1	19	324	0.9568	20.3915	3e-17	ref|YP_400042.1|	TPR repeat-containing protein
jgi|Auran1|1640|gw1.30.20.1	7	1017	0.2989	2.39342	1e-115	emb|CCA20740.1|	tubulin polyglutamylase putative
jgi|Auran1|16401|gw1.1.1109.1	1	369	0.1328	0.942357	2e-34	gb|EGD77603.1|	7,8-dihydro-8-oxoguanine triphosphatase
jgi|Auran1|16416|gw1.1.1113.1	7	381	0.5197	6.38873	9e-12	emb|CAF94214.1|	unnamed protein product
jgi|Auran1|16436|gw1.7.665.1	3	390	0.3769	2.67484	1e-31	ref|ZP_06051107.1|	D-3-phosphoglycerate dehydrogenase
jgi|Auran1|16440|gw1.2.1130.1	9	324	0.7531	9.65915	6e-40	ref|XP_003384190.1|	PREDICTED: nucleoredoxin-like
jgi|Auran1|16445|gw1.3.912.1	2	513	0.1131	1.35567	2e-77	gb|ABI14401.1|	single domain cyclophilin-type peptidyl-prolyl cis-trans protein
jgi|Auran1|16461|gw1.35.122.1	2	390	0.2513	1.78323	8e-19	ref|XP_002262452.1|	p25-alpha like protein
jgi|Auran1|16464|gw1.4.917.1	15	447	0.6644	11.6688	2e-20	ref|XP_846202.1|	protein disulfide isomerase
jgi|Auran1|16465|gw1.61.29.1	915	402	0.9851	791.474	2e-30	gb|AEQ61010.1|	RING-finger-containing E3 ubiquitin ligase
jgi|Auran1|16471|gw1.9.466.1	4	381	0.5144	3.6507	3e-37	ref|YP_004272099.1|	cyclophilin type peptidyl-prolyl cis-trans isomerase
jgi|Auran1|1648|gw1.4.114.1	25	1353	0.4664	6.42516	1e-123	ref|XP_001701871.1|	cryptochrome DASH1
jgi|Auran1|16484|gw1.5.1063.1	4	366	0.306	3.80032	3e-52	ref|YP_001226272.1|	peptide methionine sulfoxide reductase
jgi|Auran1|16492|gw1.14.340.1	10	315	0.854	11.039	3e-07	ref|XP_001513073.2|	PREDICTED: cleavage stimulation factor subunit 2-like
jgi|Auran1|16528|gw1.8.568.1	7	399	0.6541	6.10052	2e-12	ref|XP_544274.3|	PREDICTED: calmodulin
jgi|Auran1|16529|gw1.1.1118.1	22	336	0.8542	22.768	2e-24	ref|XP_002160722.1|	PREDICTED: similar to Ubiquitin-conjugating enzyme E2-17 kDa
jgi|Auran1|16535|gw1.5.1068.1	17	375	0.7947	15.7637	4e-18	gb|EJY77875.1|	Cation channel family protein
jgi|Auran1|16543|gw1.2.1137.1	4	363	0.4904	3.83173	4e-23	emb|CBJ30589.1|	HECT E3 ubiquitin ligase, putative
jgi|Auran1|16546|gw1.6.932.1	18	324	0.929	19.3183	1e-07	gb|EJY78091.1|	Serine/threonine protein kinase
jgi|Auran1|16547|gw1.13.403.1	1	435	0.1126	0.799378	4e-17	emb|CBH32605.1|	ABC transporter domain containing protein,expressed
jgi|Auran1|16553|gw1.127.2.1	1	690	0.071	0.503956	6e-64	emb|CCA23970.1|	undecaprenyl pyrophosphate synthetase putative
jgi|Auran1|16566|gw1.758.14.1	3	510	0.1647	2.04547	7e-08	ref|YP_001616010.1|	BNR repeat-containing protein
jgi|Auran1|16571|gw1.35.125.1	14	270	0.863	18.0304	2e-12	ref|XP_002908405.1|	potassium/sodium hyperpolarization-activated cyclic nucleotide-gated channel, putative
jgi|Auran1|16575|gw1.3.917.1	116	231	0.8961	174.617	2e-14	gb|ABL85455.1|	actin related protein 2/3 complex subunit 5
jgi|Auran1|16576|gw1.93.3.1	3	291	0.2302	3.58484	2e-24	gb|EIE24913.1|	RNA-binding domain-containing protein
jgi|Auran1|16577|gw1.3.918.1	9	219	0.9041	14.2903	2e-08	emb|CCA19995.1|	cGMPdependent protein kinase putative
jgi|Auran1|16582|gw1.14.344.1	41	276	0.9638	51.6555	2e-20	emb|CAG10790.1|	unnamed protein product
jgi|Auran1|16583|gw1.5.1074.1	1	276	0.1775	1.25989	5e-21	ref|XP_002067843.1|	GK12657
jgi|Auran1|16586|gw1.7.672.1	130	372	0.9758	121.518	2e-36	ref|XP_001030689.1|	Ubiquitin-conjugating enzyme family protein
jgi|Auran1|16590|gw1.3.919.1	122	222	0.9595	191.095	6e-22	emb|CCE72714.1|	Piso0_000306
jgi|Auran1|16631|gw1.301.4.1	20	474	0.846	14.6721	1e-23	emb|CBI37035.3|	unnamed protein product
jgi|Auran1|16633|gw1.10.503.1	139	426	0.9577	113.461	3e-48	ref|XP_001658667.1|	maternal g10 transcript
jgi|Auran1|16650|gw1.6.936.1	1	330	0.1485	1.05373	7e-18	gb|EHJ74835.1|	putative utrophin
jgi|Auran1|1666|gw1.8.65.1	91	1149	0.9243	27.5399	1e-103	emb|CBJ27036.1|	RME1, RME-1/EHD family ATPase with a C-terminal EH domain
jgi|Auran1|16670|gw1.54.81.1	78	285	0.9474	95.1681	1e-22	gb|EFN81238.1|	DNA polymerase epsilon subunit 3
jgi|Auran1|16677|gw1.13.406.1	14	219	0.7215	22.2293	7e-10	gb|EJW86594.1|	calmodulin
jgi|Auran1|16680|gw1.11.470.1	6	411	0.2968	5.07634	2e-40	ref|ZP_08630685.1|	peptide methionine sulfoxide reductase MsrB
jgi|Auran1|16688|gw1.2.1150.1	50	396	0.9318	43.9052	7e-48	gb|ADN07544.1|	CLPTM1-like
jgi|Auran1|16709|gw1.17.314.1	13	231	0.7662	19.5692	6e-27	emb|CBY93675.1|	putative rad1 protein
jgi|Auran1|16724|gw1.151.1.1	7	345	0.7188	7.05538	4e-21	ref|ZP_10144241.1|	methyltransferase domain protein
jgi|Auran1|16737|gw1.9.475.1	29	357	0.9384	28.2469	3e-45	emb|CBJ25670.1|	chloroplast 50S ribosomal protein 17
jgi|Auran1|16743|gw1.16.327.1	15	411	0.8418	12.6909	2e-61	ref|XP_002295749.1|	glyoxylase domain-containing protein
jgi|Auran1|16745|gw1.4.930.1	1	267	0.1835	1.30236	1e-12	ref|XP_003208640.1|	PREDICTED: vesicle-associated membrane protein 4-like
jgi|Auran1|16756|gw1.14.347.1	14	321	0.8536	15.1658	1e-08	ref|XP_003455850.1|	PREDICTED: far upstream element-binding protein 2-like
jgi|Auran1|16761|gw1.7.676.1	5	306	0.6242	5.68186	3e-21	gb|EFW46120.1|	cyclin M1
jgi|Auran1|16762|gw1.3.934.1	286	336	0.9911	295.984	8e-43	ref|XP_001700078.1|	RNA-binding protein
jgi|Auran1|16767|gw1.1.1131.1	9	306	0.902	10.2273	2e-20	emb|CBJ28081.1|	FKBP-type peptidyl-prolyl cis-trans isomerase
jgi|Auran1|16773|gw1.15.282.1	94	339	0.9823	96.4206	3e-11	emb|CCF73123.1|	unnamed protein product
jgi|Auran1|16778|gw1.2.1163.1	15	318	0.7013	16.4023	8e-27	ref|NP_176917.2|	DNA polymerase zeta subunit
jgi|Auran1|16793|gw1.7.677.1	22	255	0.9255	30.0002	9e-24	ref|XP_003061007.1|	tRNA-splicing endonuclease positive effector
jgi|Auran1|16801|gw1.44.96.1	36	354	0.9096	35.3623	3e-33	emb|CBN78230.1|	Protein atp11, mitochondrial precursor
jgi|Auran1|16804|gw1.4.932.1	78	333	0.9339	81.4502	4e-23	ref|XP_002905450.1|	trafficking protein particle complex subunit 2-like protein
jgi|Auran1|16812|gw1.2.1167.1	10	399	0.6416	8.71503	2e-24	emb|CAF96282.1|	unnamed protein product
jgi|Auran1|16819|gw1.17.317.1	98	243	0.9835	140.237	4e-36	emb|CBJ27484.1|	Small nuclear ribonucleoprotein-associated protein B
jgi|Auran1|16823|gw1.13.412.1	4	285	0.4807	4.88042	8e-13	ref|XP_003880185.1|	putative MORN repeat-containing protein
jgi|Auran1|16848|gw1.3.940.1	1	288	0.1701	1.20739	7e-13	ref|XP_002554254.1|	KLTH0F01034p
jgi|Auran1|16866|gw1.3.943.1	25	318	0.8899	27.3372	9e-33	gb|EGQ42773.1|	methionine-R-sulfoxide reductase
jgi|Auran1|16873|gw1.29.142.1	12	336	0.6131	12.4189	2e-18	emb|CBK25157.2|	unnamed protein product
jgi|Auran1|16876|gw1.7.679.1	17	345	0.9623	17.1345	4e-22	gb|ACF41192.1|	calcium/calmodulin dependent protein kinase II
jgi|Auran1|16878|gw1.18.217.1	1	303	0.1617	1.14762	5e-37	ref|XP_001359198.2|	GA16116
jgi|Auran1|1689|gw1.8.67.1	3	1551	0.0638	0.672591	1e-166	ref|XP_003083207.1|	Peptide exporter, ABC superfamily (ISS)
jgi|Auran1|16893|gw1.506.3.1	1	603	0.0813	0.576666	7e-46	ref|XP_001690804.1|	prolyl 4-hydroxylase
jgi|Auran1|16894|gw1.3.945.1	56	255	0.9765	76.3641	1e-28	ref|XP_002776951.1|	FK506-binding protein 2 precursor, putative
jgi|Auran1|16902|gw1.1.1144.1	25	390	0.8256	22.2904	1e-10	ref|XP_001605288.1|	PREDICTED: xenotropic and polytropic retrovirus receptor 1 homolog isoform 1
jgi|Auran1|16904|gw1.934.2.1	1	816	0.06	0.426139	2e-57	gb|EIE23648.1|	kinesin-domain-containing protein, partial
jgi|Auran1|16909|gw1.1.1145.1	32	195	0.8974	57.0633	8e-16	gb|AFI37418.1|	peptidyl-prolyl cis-trans isomerase FKBP7 isoform b precursor
jgi|Auran1|16915|gw1.5.1091.1	106	291	0.9691	126.664	2e-22	ref|XP_001374300.2|	PREDICTED: derlin-2-like
jgi|Auran1|16921|gw1.9.480.1	551	210	0.9762	912.376	1e-25	ref|XP_002290092.1|	cold-shock DNA-binding domain-containing protein
jgi|Auran1|16925|gw1.4.935.1	76	183	0.9836	144.412	5e-21	ref|XP_003382543.1|	PREDICTED: peptidyl-prolyl cis-trans isomerase FKBP2-like
jgi|Auran1|16926|gw1.748.1.1	25	879	0.397	9.88992	5e-60	gb|AAY15136.1|	delta-4 desaturase
jgi|Auran1|16928|gw1.3.947.1	401	417	0.199	334.387	9e-96	gb|EGB11447.1|	putative plastid light harvesting protein isoform 6
jgi|Auran1|16946|gw1.2.1180.1	1	393	0.1247	0.884808	5e-25	ref|YP_003845282.1|	amino acid-binding ACT domain-containing protein
jgi|Auran1|16948|gw1.41.116.1	19	321	0.9034	20.5821	5e-17	ref|NP_497569.1|	Protein Y54F10AM.7
jgi|Auran1|16950|gw1.11.474.1	32	222	0.8874	50.1232	1e-26	ref|NP_442688.1|	ferredoxin
jgi|Auran1|16951|gw1.3.950.1	6	384	0.4922	5.43327	5e-18	ref|YP_307872.1|	membrane protein, MgtC
jgi|Auran1|16956|gw1.10.510.1	73	234	0.9744	108.48	8e-23	gb|AAM27441.1|AF503284_1	microsomal cytochrome b5
jgi|Auran1|16967|gw1.159.6.1	50	588	0.2636	29.5688	8e-63	emb|CBN75468.1|	Alb3 homolog, thylakoidal inner membrane insertase
jgi|Auran1|16970|gw1.1.1149.1	171	351	0.9316	169.407	3e-43	ref|XP_628000.1|	histidine triad (HIT) family zinc binding protein
jgi|Auran1|16973|gw1.15.286.1	89	369	0.8401	83.8697	5e-36	ref|XP_002997584.1|	iron-sulfur cluster assembly protein, putative
jgi|Auran1|16978|gw1.34.136.1	22	390	0.9231	19.6155	3e-28	ref|ZP_01132394.1|	MutT/nudix family protein
jgi|Auran1|17009|gw1.76.16.1	63	156	0.8269	140.429	1e-13	gb|EGB03176.1|	expressed protein
jgi|Auran1|17018|gw1.6.951.1	41	324	0.7747	44.0028	4e-12	ref|ZP_09597124.1|	RNP-1 like RNA-binding protein
jgi|Auran1|17032|gw1.7.686.1	105	225	0.9778	162.274	2e-31	ref|XP_002774272.1|	ubiquitin, putative
jgi|Auran1|17047|gw1.2.1185.1	124	351	0.9858	122.845	2e-29	emb|CAH25386.1|	putative FKBP-type peptidyl-prolyl cis-trans isomerase 2
jgi|Auran1|17052|gw1.29.147.1	10	300	0.75	11.591	3e-12	gb|AAM12664.1|AF404748_1	syntaxin 5
jgi|Auran1|17056|gw1.14.354.1	93	342	0.9825	94.558	4e-20	ref|NP_001088442.1|	prefoldin subunit 6
jgi|Auran1|17062|gw1.6.954.1	71	216	0.963	114.3	3e-23	emb|CBJ26882.1|	Heat shock protein 40 like protein/ DnaJ domain containing protein
jgi|Auran1|17068|gw1.29.148.1	19	336	0.8214	19.6633	1e-21	ref|XP_002141253.1|	RNA recognition motif. family protein
jgi|Auran1|17075|gw1.236.3.1	226	441	0.9955	178.202	6e-80	ref|XP_002176151.1|	3R-hydroxyacyl-	Phaeodactylum tricornutum CCAP 1055/1]
jgi|Auran1|17080|gw1.3.955.1	163	240	0.9708	236.166	2e-09	emb|CCF74409.1|	unnamed protein product
jgi|Auran1|17100|gw1.7.690.1	26	369	0.9675	24.5013	9e-42	ref|ZP_00517850.1|	similar to Uncharacterized protein conserved in bacteria
jgi|Auran1|17107|gw1.23.223.1	42	276	0.9203	52.9154	3e-19	ref|ZP_02738106.1|	swi/snf family helicase_2
jgi|Auran1|17115|gw1.3.956.1	3	189	0.5767	5.51952	6e-20	emb|CAB37436.3|	DNAJ domain protein Scj1 (predicted)
jgi|Auran1|17128|gw1.23.224.1	42	195	0.9436	74.8956	1e-20	gb|EJW79184.1|	chaperone DnaJ, partial
jgi|Auran1|17150|gw1.9.486.1	133	216	0.9769	214.111	6e-13	emb|CBJ30519.1|	NADH dehydrogenase (ubiquinone)
jgi|Auran1|1716|gw1.3.107.1	76	1176	0.9277	22.4723	3e-94	emb|CBN79326.1|	Monogalactosyldiacylglycerol synthase, family GT28
jgi|Auran1|17164|gw1.30.143.1	89	264	0.9811	117.227	2e-25	ref|XP_003542960.1|	PREDICTED: transcription factor GTE8-like
jgi|Auran1|1717|gw1.11.53.1	10	1119	0.3396	3.1075	8e-95	ref|XP_003538462.1|	PREDICTED: putative ABC1 protein At2g40090-like
jgi|Auran1|17171|gw1.1.1159.1	27	222	0.8423	42.2914	2e-18	gb|ADY45855.1|	Cleavage stimulation factor subunit 2
jgi|Auran1|17179|gw1.10.515.1	128	252	0.996	176.625	2e-16	ref|XP_001617126.1|	ATP-dependent Clp protease adaptor protein ClpS containing protein
jgi|Auran1|17197|gw1.2.1195.1	14	222	0.8829	21.9289	3e-18	emb|CBN74123.1|	SEN1 protein
jgi|Auran1|17211|gw1.2.1197.1	20	297	0.8249	23.4161	3e-18	ref|XP_001609747.1|	XRN 5'-3' exonuclease protein
jgi|Auran1|17217|gw1.20.247.1	4	237	0.3713	5.86885	3e-23	ref|XP_003717973.1|	regulator-nonsense transcripts 1
jgi|Auran1|17219|gw1.8.578.1	242	300	0.9967	280.502	9e-34	ref|ZP_07840784.1|	ribosomal protein L19
jgi|Auran1|1722|gw1.11.55.1	29	1254	0.6818	8.04159	1e-105	emb|CBN74796.1|	Putative subunit of the Anaphase Promoting Complex
jgi|Auran1|17224|gw1.1.1164.1	31	276	0.913	39.0566	2e-20	emb|CBK24728.2|	Erv1
jgi|Auran1|17242|gw1.2.1200.1	24	243	0.9506	34.3437	8e-11	ref|XP_001692216.1|	R-SNARE protein, VAMP72-family
jgi|Auran1|17250|gw1.7.697.1	39	252	0.9365	53.8153	3e-31	emb|CBN78707.1|	Peptidyl-prolyl cis-trans isomerase E
jgi|Auran1|17259|gw1.802.4.1	1	561	0.0873	0.619839	8e-44	ref|XP_001605664.2|	PREDICTED: ATP-binding cassette sub-family B member 7, mitochondrial-like
jgi|Auran1|17267|gw1.21.243.1	3	324	0.3025	3.21972	4e-28	ref|NP_956599.1|	DnaJ (Hsp40) homolog, subfamily B, member 6b
jgi|Auran1|17271|gw1.4.973.1	220	237	0.9578	322.787	2e-19	ref|XP_002574524.1|	ubiquitination factor E4
jgi|Auran1|17290|gw1.2.1202.1	50	273	0.8608	63.6867	1e-28	ref|NP_001242400.1|	uncharacterized protein LOC100787075
jgi|Auran1|17309|gw1.7.702.1	13	249	0.9839	18.1546	2e-13	ref|XP_003480770.1|	PREDICTED: tumor susceptibility gene 101 protein-like
jgi|Auran1|17312|gw1.5.1109.1	7	240	0.6583	10.1421	3e-14	ref|XP_003398644.1|	PREDICTED: protein tumorous imaginal discs, mitochondrial-like
jgi|Auran1|17315|gw1.789.1.1	3	768	0.1914	1.35832	2e-39	ref|YP_001001606.1|	short-chain dehydrogenase/reductase SDR
jgi|Auran1|17325|gw1.9.497.1	26	240	0.9667	37.6707	1e-12	ref|XP_002788949.1|	histone-like transcription factor family (CBF/NF-Y)
jgi|Auran1|17329|gw1.7.705.1	1	264	0.1856	1.31716	9e-19	gb|EKD41482.1|	DnaJ protein, partial
jgi|Auran1|17331|gw1.4.982.1	23	177	0.9435	45.1852	1e-12	ref|XP_003191198.1|	chaperone regulator
jgi|Auran1|17360|gw1.9.500.1	17	276	0.8732	21.4181	7e-17	sp|Q29268.1|STXB2_PIG	RecName: Full=Syntaxin-binding protein 2; AltName: Full=Protein unc-18 homolog 2; Short=Munc18-2; Short=Unc18-2; AltName: Full=Protein unc-18 homolog B; Short=Unc-18B
jgi|Auran1|17366|gw1.2.1206.1	79	315	0.9492	87.2084	2e-31	gb|AAU93947.1|	thioredoxin H
jgi|Auran1|17370|gw1.29.150.1	11	195	0.9026	19.6155	6e-15	ref|NP_001193330.1|	dnaJ homolog subfamily C member 5B
jgi|Auran1|17375|gw1.1.1168.1	10	234	0.7265	14.8602	3e-17	gb|EFW43626.1|	FKBP-type peptidyl-prolyl cis-trans isomerase
jgi|Auran1|17376|gw1.12.517.1	49	312	0.9455	54.6114	3e-24	gb|AAU93947.1|	thioredoxin H
jgi|Auran1|17377|gw1.6.964.1	94	297	0.9798	110.056	3e-32	ref|YP_002362642.1|	FKBP-type peptidylprolyl isomerase
jgi|Auran1|17384|gw1.1.1170.1	43	243	0.9588	61.5324	7e-21	ref|NP_001130488.1|	uncharacterized protein LOC100191586
jgi|Auran1|17386|gw1.10.518.1	1	288	0.1701	1.20739	2e-07	gb|EKG11160.1|	Methylated-DNA
jgi|Auran1|17393|gw1.12.518.1	41	192	0.8333	74.2548	5e-12	ref|XP_571549.1|	cytoplasm protein
jgi|Auran1|17394|gw1.5.1115.1	130	207	0.9952	218.381	3e-20	emb|CBJ48478.1|	FK506-binding protein 1
jgi|Auran1|17402|gw1.2.1209.1	1	207	0.2367	1.67985	4e-09	ref|XP_001309257.1|	DnaJ domain containing protein
jgi|Auran1|17413|gw1.8.584.1	56	327	0.8838	59.55	2e-49	ref|YP_713579.1|	FKBP-type peptidylprolyl isomerase
jgi|Auran1|17417|gw1.5.1121.1	295	318	0.9403	322.579	1e-17	ref|XP_002287645.1|	60S ACIDIC ribosomal protein P2
jgi|Auran1|17437|gw1.4.990.1	15	342	0.9064	15.2513	2e-13	ref|YP_002994417.1|	ProFAR isomerase associated,
jgi|Auran1|17458|gw1.5.1125.1	15	282	0.766	18.4963	1e-15	ref|ZP_05925071.1|	predicted methylated DNA-protein cysteine methyltransferase
jgi|Auran1|17462|gw1.1.1173.1	2	252	0.2024	2.75976	6e-09	ref|NP_500232.2|	Protein VAMP-7
jgi|Auran1|17464|gw1.844.1.1	4	555	0.2649	2.50616	1e-54	emb|CBQ69834.1|	related to MDN1-Huge dynein-related AAA-type ATPase (midasin)
jgi|Auran1|17468|gw1.5.1126.1	11	306	0.6765	12.5001	6e-38	ref|YP_003550129.1|	phosphoribosyl-AMP cyclohydrolase
jgi|Auran1|17503|gw1.12.520.1	41	219	0.9406	65.1001	3e-24	emb|CCA16500.1|	50S ribosomal protein L7/L12 putative
jgi|Auran1|17508|gw1.6.967.1	2	294	0.3333	2.36551	1e-15	gb|ACJ12082.1|	thioredoxin
jgi|Auran1|1751|gw1.5.113.1	155	1263	0.886	42.6747	1e-91	emb|CBN75290.1|	similar to helicase, lymphoid-specific isoform 9
jgi|Auran1|17513|gw1.2.1218.1	546	294	0.9762	645.783	1e-11	gb|EKC30485.1|	Signal peptide, CUB and EGF-like domain-containing protein 2
jgi|Auran1|17538|gw1.11.495.1	291	240	0.375	421.622	9e-49	ref|XP_002171108.1|	PREDICTED: similar to CG41536 CG41536-PA, partial
jgi|Auran1|17545|gw1.22.197.1	2	288	0.3403	2.41479	6e-21	ref|NP_001230023.1|	heat shock factor protein 2 isoform c
jgi|Auran1|17549|gw1.10.527.1	3	249	0.245	4.18951	2e-17	emb|CBN78110.2|	Heat Shock transcription factor (Partial)
jgi|Auran1|17564|gw1.26.207.1	15	228	0.9254	22.8769	1e-11	ref|XP_002506184.1|	SNF2 super family
jgi|Auran1|17567|gw1.3.977.1	127	300	0.94	147.206	3e-28	ref|XP_002329602.1|	chromatin remodeling complex subunit
jgi|Auran1|17570|gw1.21.252.1	21	228	0.9474	32.0277	5e-16	ref|ZP_09272479.1|	putative helicase, partial
jgi|Auran1|17572|gw1.3.978.1	12	165	0.8848	25.2894	2e-10	ref|NP_001011127.1|	thioredoxin
jgi|Auran1|17573|gw1.3.979.1	20	252	0.8452	27.5976	5e-20	ref|ZP_08493862.1|	thioredoxin
jgi|Auran1|17577|gw1.12.523.1	5	246	0.7846	7.06767	2e-18	ref|XP_001696981.1|	translin-like protein
jgi|Auran1|17580|gw1.1.1184.1	15	204	0.5784	25.5684	1e-18	ref|XP_002503064.1|	SNF2 super family
jgi|Auran1|17585|gw1.14.364.1	7	285	0.7263	8.54073	2e-20	ref|XP_002290297.1|	thioredoxin
jgi|Auran1|17601|gw1.1.1186.1	128	204	0.9412	218.183	3e-13	ref|YP_002520606.1|	Antibiotic biosynthesis monooxygenase
jgi|Auran1|17602|gw1.1.1187.1	20	309	0.8997	22.5068	4e-21	gb|AFJ68618.1|	transmembrane and coiled-coil domains 4
jgi|Auran1|1761|gw1.3.110.1	34	1071	0.6937	11.039	4e-67	ref|XP_002771927.1|	importin alpha, putative
jgi|Auran1|17617|gw1.6.974.1	26	330	0.9364	27.3969	5e-16	ref|XP_810085.1|	universal minicircle sequence binding protein (UMSBP)
jgi|Auran1|17647|gw1.23.230.1	111	294	0.9728	131.286	3e-18	gb|AFJ69335.1|	ubiquitin fusion degradation 1
jgi|Auran1|17649|gw1.4.1008.1	237	261	0.9655	315.754	1e-22	ref|XP_002288006.1|	high light induced protein 2
jgi|Auran1|17657|gw1.2.1228.1	6	252	0.6984	8.27928	1e-13	ref|XP_002508803.1|	voltage-gated ion channel superfamily
jgi|Auran1|17658|gw1.17.326.1	1	222	0.2207	1.56635	1e-07	sp|Q54P44.2|Y6202_DICDI	RecName: Full=Putative uncharacterized transmembrane protein DDB_G0284801
jgi|Auran1|17669|gw1.29.153.1	3	165	0.6182	6.32236	2e-18	ref|XP_003384829.1|	PREDICTED: kinesin-like protein KIF13A-like
jgi|Auran1|1767|gw1.12.38.1	78	882	0.9592	30.7516	1e-84	ref|XP_002909555.1|	SWI4 1, Peter Pan-like protein suppressor
jgi|Auran1|17677|gw1.11.509.1	1	189	0.2593	1.83984	5e-20	ref|XP_001322509.1|	regulator of nonsense transcripts 1
jgi|Auran1|17678|gw1.1.1190.1	19	246	0.874	26.8572	6e-23	emb|CAA85042.1|	NHP6B
jgi|Auran1|17683|gw1.138.1.1	30	321	0.8318	32.4981	5e-32	ref|YP_001878594.1|	heat shock protein 90
jgi|Auran1|17695|gw1.6.978.1	35	348	0.727	34.9728	4e-79	gb|EGB09334.1|	putative formate/nitrite transporter
jgi|Auran1|17697|gw1.4.1010.1	219	201	0.9453	378.87	2e-15	ref|XP_003880748.1|	agap011504-PA, related
jgi|Auran1|17699|gw1.69.35.1	16	267	0.7228	20.8377	2e-45	gb|EGB03268.1|	putative selenoprotein, W-related family
jgi|Auran1|1770|gw1.23.42.1	192	1515	0.9789	44.0687	1e-162	ref|XP_002294407.1|	ABC-transporter like protein
jgi|Auran1|17700|gw1.55.56.1	6	264	0.7008	7.90294	9e-27	ref|XP_002902477.1|	type II inositol-3,4-bisphosphate 4-phosphatase, putative
jgi|Auran1|17701|gw1.11.511.1	5	258	0.5194	6.73895	7e-21	emb|CCA21625.1|	inositol3 putative
jgi|Auran1|1771|gw1.6.99.1	25	1416	0.6017	6.13929	1e-116	gb|EIE18783.1|	putative prunasin hydrolase isoform PHA precursor
jgi|Auran1|17715|gw1.23.232.1	1	213	0.23	1.63253	4e-09	ref|ZP_04875872.1|	conserved domain protein
jgi|Auran1|17718|gw1.19.196.1	7	279	0.6631	8.7244	9e-18	ref|XP_002739424.1|	PREDICTED: RAB guanine nucleotide exchange factor (GEF) 1-like
jgi|Auran1|17728|gw1.26.215.1	2	252	0.3889	2.75976	1e-14	ref|XP_003389911.1|	PREDICTED: NEDD4-like E3 ubiquitin-protein ligase WWP1-like
jgi|Auran1|17739|gw1.14.370.1	10	231	0.7532	15.0532	8e-12	ref|XP_003415086.1|	PREDICTED: protein CREG1-like
jgi|Auran1|17742|gw1.7.718.1	27	216	0.9074	43.4662	2e-19	ref|XP_002198720.1|	PREDICTED: guanine nucleotide binding protein (G protein), beta polypeptide 1-like
jgi|Auran1|17746|gw1.10.533.1	43	249	0.9197	60.0497	1e-16	pdb|1CG7|A	Chain A, Hmg Protein Nhp6a From Saccharomyces Cerevisiae
jgi|Auran1|17752|gw1.5.1138.1	2	243	0.4033	2.86197	1e-11	ref|XP_003872476.1|	high mobility group protein homolog tdp-1,putative
jgi|Auran1|17769|gw1.58.83.1	7	222	0.6667	10.9644	1e-23	ref|XP_764106.1|	RNA polymerase small subunit
jgi|Auran1|17773|gw1.3.993.1	45	273	0.9853	57.3181	4e-31	emb|CBJ27594.1|	chaperonin
jgi|Auran1|17796|gw1.8.595.1	5	198	0.7323	8.78105	1e-29	ref|XP_002908594.1|	calcineurin subunit B, putative
jgi|Auran1|17811|gw1.4.1014.1	25	213	0.6948	40.8133	6e-16	gb|AAK82489.1|	AT5g56360/MCD7_9
jgi|Auran1|17821|gw1.122.2.1	124	351	0.9345	122.845	2e-20	gb|EGV65371.1|	histidine kinase osmosensor
jgi|Auran1|17827|gw1.1.1205.1	175	231	0.9913	263.431	2e-21	emb|CBN78909.1|	cytochrome c oxidase subunit 6b
jgi|Auran1|17838|gw1.7.719.1	4	186	0.7957	7.47806	2e-11	ref|XP_001014638.1|	Dual specificity phosphatase, catalytic domain containing protein
jgi|Auran1|17839|gw1.18.225.1	43	237	0.9789	63.0902	1e-14	ref|NP_036188.1|	signal recognition particle 9 kDa protein
jgi|Auran1|17849|gw1.15.292.1	9	201	0.7065	15.57	7e-13	ref|XP_001777018.1|	single bromodomain-containing protein
jgi|Auran1|17852|gw1.18.227.1	22	243	0.7984	31.4817	9e-27	emb|CCA24560.1|	dihydrolipoyllysineresidue acetyltransferase component of pyruvate dehydrogenase complex putative
jgi|Auran1|17856|gw1.1.1206.1	541	237	0.9916	793.762	1e-30	emb|CAI83759.1|	Polyubiqutin 6
jgi|Auran1|17857|gw1.5.1143.1	81	219	0.968	128.612	2e-20	ref|XP_002907539.1|	nucleolin, putative
jgi|Auran1|17864|gw1.4.1018.1	6	171	0.8304	12.201	4e-17	ref|YP_004846454.1|	acyl-coA-binding protein
jgi|Auran1|17878|gw1.13.428.1	2	219	0.2329	3.17561	2e-09	gb|EFW47532.1|	HGF-regulated tyrosine kinase substrate
jgi|Auran1|17881|gw1.1.1209.1	62	210	0.981	102.663	1e-18	emb|CBJ27220.1|	Zinc finger FYVE domain-containing protein
jgi|Auran1|17889|gw1.31.156.1	37	219	0.9452	58.7488	1e-17	ref|YP_002481009.1|	RNP-1 like RNA-binding protein
jgi|Auran1|17897|gw1.12.526.1	14	198	0.899	24.5869	4e-21	gb|ACH44199.1|	putative RIKEN cDNA 2810437L13
jgi|Auran1|17901|gw1.2.1239.1	12	195	0.9026	21.3987	6e-17	gb|AAD09517.1|	NTFP2, partial
jgi|Auran1|17910|gw1.1.1211.1	6	219	0.5845	9.52684	5e-25	emb|CBK20169.2|	Zim17
jgi|Auran1|17911|gw1.14.374.1	5	213	0.6761	8.16267	2e-09	ref|XP_002011097.1|	GI16194
jgi|Auran1|17929|gw1.8.600.1	49	228	0.8333	74.7314	2e-18	ref|XP_002181723.1|	signal peptidase 12 kDa subunit
jgi|Auran1|17941|gw1.1.1212.1	3	222	0.2568	4.69905	2e-25	ref|XP_003701437.1|	PREDICTED: uncharacterized protein LOC100878251
jgi|Auran1|17949|gw1.3.1005.1	3	216	0.5185	4.82958	2e-14	emb|CAG11116.1|	unnamed protein product
jgi|Auran1|1796|gw1.25.30.1	1	912	0.0537	0.381282	2e-75	ref|XP_001028087.1|	Protein kinase domain containing protein
jgi|Auran1|17987|gw1.34.140.1	1	153	0.3203	2.27274	5e-12	ref|XP_002580321.1|	hepatocyte growth factor-regulated tyrosine kinase substrate (hgs)
jgi|Auran1|17988|gw1.3.1007.1	29	162	0.8765	62.2479	2e-11	ref|XP_003477673.1|	PREDICTED: mitotic-spindle organizing protein 1-like
jgi|Auran1|17993|gw1.7.723.1	3	201	0.4229	5.18999	6e-11	emb|CAF94728.1|	unnamed protein product
jgi|Auran1|18026|gw1.7.727.1	830	204	0.9951	1414.78	2e-29	ref|NP_488359.1|	photosystem I reaction center subunit IV
jgi|Auran1|18036|gw1.7.728.1	1	201	0.2438	1.73	1e-14	ref|XP_003555688.1|	PREDICTED: uncharacterized protein LOC100793223
jgi|Auran1|18065|gw1.22.201.1	13	153	0.8758	29.5456	2e-07	gb|AAK66807.1|U40238_30	RNA-binding cold-shock protein
jgi|Auran1|18078|gw1.295.7.1	12	336	0.625	12.4189	3e-13	ref|XP_002296506.1|	dnaj-like protein
jgi|Auran1|18120|gw1.966.5.1	4	384	0.3099	3.62218	2e-26	ref|XP_002161161.1|	PREDICTED: similar to Lactation elevated protein 1, partial
jgi|Auran1|18130|gw1.26.223.1	769	183	0.9891	1461.22	5e-28	ref|XP_002286797.1|	RS30, ribosomal protein 30 40S small ribosomal subunit
jgi|Auran1|18133|gw1.16.349.1	76	174	0.9828	151.882	6e-13	ref|ZP_06382603.1|	50S ribosomal protein L32
jgi|Auran1|18141|gw1.1142.1.1	3	372	0.3952	2.80427	8e-20	ref|ZP_02194388.1|	Sel1 domain protein repeat-containing protein
jgi|Auran1|18161|gw1.61.30.1	4	231	0.5152	6.02129	2e-14	ref|XP_002180525.1|	small ubiquitin-like modifier
jgi|Auran1|18174|gw1.816.6.1	3	267	0.2434	3.90707	1e-12	gb|EJF37439.1|	PF11325 domain protein
jgi|Auran1|1818|gw1.54.15.1	41	915	0.8066	15.5813	9e-60	ref|XP_003081606.1|	putative zinc finger protein (ISS)
jgi|Auran1|1821|gw1.11.61.1	490	1257	0.9523	135.551	1e-123	ref|XP_002183310.1|	kinesin family-like protein
jgi|Auran1|18312|gw1.1306.3.1	24	264	0.3598	31.6118	3e-14	ref|ZP_07400074.1|	general stress protein 13
jgi|Auran1|18314|gw1.1884.3.1	2	354	0.2768	1.96457	4e-82	gb|EGB01819.1|	putative inorganic pyrophosphatase
jgi|Auran1|18335|gw1.1344.3.1	13	234	0.2564	19.3183	6e-16	ref|XP_002180525.1|	small ubiquitin-like modifier
jgi|Auran1|18344|e_gw1.1.402.1	44	687	0.7584	22.2709	1e-77	ref|XP_002906658.1|	inosine triphosphate pyrophosphatase
jgi|Auran1|18349|e_gw1.1.908.1	1180	864	0.9884	474.908	2e-74	gb|ADN33938.1|	seven transmembrane receptor
jgi|Auran1|1835|gw1.29.24.1	36	1188	0.7239	10.5373	0	gb|EGB04778.1|	general solute carrier protein
jgi|Auran1|18360|e_gw1.1.100.1	477	1530	0.9817	108.41	0	ref|XP_002290513.1|	phenylalanyl-trna synthetase
jgi|Auran1|18365|e_gw1.1.721.1	87	1419	0.8443	21.3196	0	gb|EJD52137.1|	fumarate hydratase
jgi|Auran1|18372|e_gw1.1.265.1	296	807	0.9752	127.544	5e-40	ref|XP_001415772.1|	MC family transporter
jgi|Auran1|18373|e_gw1.1.1208.1	83	513	0.9396	56.2603	5e-68	emb|CBN76699.1|	nuclear movement domain-containing protein
jgi|Auran1|18376|e_gw1.1.1067.1	25	351	0.8746	24.7671	3e-24	gb|EKD19722.1|	SNF2 family domain-containing protein
jgi|Auran1|18383|e_gw1.1.169.1	319	1026	0.9318	108.115	2e-65	ref|XP_002881127.1|	RabGAP/TBC domain-containing protein
jgi|Auran1|18385|e_gw1.1.479.1	135	528	0.9583	88.9081	5e-34	ref|XP_002904367.1|	signal peptidase complex subunit 3, putative
jgi|Auran1|18387|e_gw1.1.964.1	6	735	0.3116	2.83861	2e-31	ref|NP_001134280.1|	ovarian cancer-associated gene 2 protein homolog
jgi|Auran1|18389|e_gw1.1.564.1	66	381	0.8268	60.2366	2e-29	ref|XP_002895567.1|	nuclear transport factor, putative
jgi|Auran1|18391|e_gw1.1.827.1	41	1011	0.6766	14.1018	2e-32	emb|CBJ28039.1|	calcineurin-like phosphoesterase family protein
jgi|Auran1|18401|e_gw1.1.1110.1	9	297	0.6835	10.5373	5e-27	emb|CBN77405.1|	Acyl-CoA-binding domain-containing protein 6
jgi|Auran1|18406|e_gw1.1.161.1	1768	1263	0.996	486.766	0	emb|CBJ26156.1|	putative; katanin like protein
jgi|Auran1|18419|e_gw1.1.320.1	1	756	0.0648	0.45996	2e-57	ref|XP_003075267.1|	modular polyketide synthase (ISS)
jgi|Auran1|18432|e_gw1.1.29.1	81	2544	0.7048	11.0716	0	ref|XP_002908185.1|	myosin-like protein
jgi|Auran1|18435|e_gw1.1.314.1	63	822	0.9015	26.6508	2e-55	ref|XP_002998506.1|	Lysosomal Cystine Transporter (LCT) Family
jgi|Auran1|18438|e_gw1.1.842.1	78	1182	0.8562	22.9466	4e-97	gb|EGD78247.1|	NAD-dependent epimerase/dehydratase
jgi|Auran1|18442|e_gw1.1.821.1	75	789	0.7959	33.0541	2e-11	ref|NP_989098.1|	solute carrier family 35 (UDP-N-acetylglucosamine (UDP-GlcNAc) transporter), member A3, gene 2
jgi|Auran1|18463|e_gw1.1.694.1	378	1371	0.9234	95.8729	1e-174	gb|EGB12111.1|	putative ammonium transporter
jgi|Auran1|18470|e_gw1.1.760.1	489	1353	0.8914	125.676	1e-102	ref|ZP_01999921.1|	aminotransferase, DegT/DnrJ/EryC1/StrS family protein
jgi|Auran1|18478|e_gw1.1.1020.1	4	726	0.2287	1.91587	9e-30	ref|XP_003078896.1|	COG2860: Predicted membrane protein (ISS)
jgi|Auran1|18481|e_gw1.1.262.1	1	822	0.0596	0.423029	9e-54	gb|EJY74252.1|	Serine/threonine-protein kinase, putative
jgi|Auran1|18489|e_gw1.1.84.1	30	1695	0.5622	6.15451	9e-79	dbj|BAE02348.1|	unnamed protein product
jgi|Auran1|18502|e_gw1.1.779.1	533	1134	0.9947	163.439	1e-167	emb|CBJ48759.1|	3-isopropylmalate dehydrogenase
jgi|Auran1|18505|e_gw1.1.452.1	1	663	0.0739	0.524479	8e-43	gb|EJY84869.1|	EF hand family protein
jgi|Auran1|18509|e_gw1.1.249.1	153	978	0.8129	54.3994	4e-58	ref|XP_001649282.1|	ribosome biogenesis protein tsr1 (20S rrna accumulation protein 1)
jgi|Auran1|18516|e_gw1.1.170.1	12	1005	0.2876	4.15199	2e-51	ref|ZP_08134348.1|	TPR repeat protein
jgi|Auran1|18559|e_gw1.1.1125.1	1	426	0.115	0.816267	7e-24	emb|CBN79183.1|	Glutaredoxin
jgi|Auran1|18563|e_gw1.1.739.1	14	852	0.5235	5.71387	7e-34	ref|NP_001085405.1|	uncharacterized aarF domain-containing protein kinase 1 precursor
jgi|Auran1|18573|e_gw1.1.617.1	84	186	0.9677	157.039	1e-09	ref|XP_003561363.1|	PREDICTED: potassium channel AKT3-like
jgi|Auran1|18580|e_gw1.1.715.1	37	1584	0.5246	8.12247	3e-72	ref|XP_003727400.1|	PREDICTED: lipase maturation factor 1-like
jgi|Auran1|18589|e_gw1.1.227.1	15	1059	0.492	4.92535	1e-104	ref|XP_541796.2|	PREDICTED: sulfatase-modifying factor 1
jgi|Auran1|18592|e_gw1.1.504.1	15	594	0.5152	8.78105	4e-51	ref|XP_002265129.2|	PREDICTED: peptide methionine sulfoxide reductase B3, chloroplastic-like
jgi|Auran1|18595|e_gw1.1.1207.1	266	468	0.9808	197.641	3e-21	emb|CCA20232.1|	DNA polymerase lambdalike protein putative
jgi|Auran1|18609|e_gw1.1.421.1	11	408	0.8039	9.37506	1e-20	ref|ZP_08018261.1|	SpoVR like family protein
jgi|Auran1|18611|e_gw1.1.937.1	6	834	0.3369	2.50165	1e-65	ref|XP_002290993.1|	triose-phosphate isomerase
jgi|Auran1|18629|e_gw1.1.513.1	409	441	0.9841	322.497	4e-45	ref|ZP_06306993.1|	Glutaredoxin-related protein
jgi|Auran1|18647|e_gw1.1.374.1	84	723	0.9212	40.4001	1e-103	emb|CBN75111.1|	p28, 28 kDa light chain of axonemal inner dynein arms
jgi|Auran1|18663|e_gw1.1.184.1	11	1269	0.3255	3.0142	3e-65	dbj|GAB68272.1|	IMP-specific 5'-nucleotidase
jgi|Auran1|18664|e_gw1.1.1025.1	27	699	0.6338	13.4316	2e-80	emb|CBJ27456.1|	RTW, Ras superfamily GTPase
jgi|Auran1|18668|e_gw1.1.608.1	26	810	0.3222	11.1617	4e-15	gb|ACI66597.1|	Nucleolar protein of 40 kDa
jgi|Auran1|18669|e_gw1.1.1134.1	15	354	0.935	14.7343	7e-21	ref|XP_002408975.1|	protein disulfide isomerase 1, putative
jgi|Auran1|18687|e_gw1.1.1107.1	9	387	0.6047	8.08673	4e-22	ref|XP_003080866.1|	CG1391-PB, isoform B (ISS)
jgi|Auran1|18724|e_gw1.1.861.1	4	927	0.1489	1.50045	2e-88	gb|ADA68801.1|	HET-E
jgi|Auran1|18727|e_gw1.1.825.1	43	1164	0.7466	12.8457	1e-116	ref|XP_002908539.1|	protein kinase, putative
jgi|Auran1|18740|e_gw1.1.923.1	28	597	0.7806	16.3089	2e-25	ref|YP_002568436.1|	ABC transporter
jgi|Auran1|18748|e_gw1.1.497.1	4	387	0.1783	3.5941	1e-32	gb|EGZ68551.1|	WD40 repeat-like protein, partial
jgi|Auran1|1875|gw1.19.28.1	10	996	0.2299	3.49126	4e-75	pir||A23662	myosin I, high molecular weight - Acanthamoeba sp
jgi|Auran1|18763|e_gw1.1.106.1	32	1506	0.4329	7.38868	2e-99	gb|EGB01914.1|	general solute carrier protein
jgi|Auran1|18768|e_gw1.1.698.1	53	1740	0.4874	10.5918	2e-96	ref|XP_003075267.1|	modular polyketide synthase (ISS)
jgi|Auran1|18774|e_gw1.1.806.1	20	1149	0.5091	6.05273	9e-67	ref|XP_003078846.1|	kinesin-like protein B (ISS)
jgi|Auran1|18778|e_gw1.1.817.1	199	1134	0.9912	61.0213	1e-155	ref|NP_001035394.1|	GMP reductase 2
jgi|Auran1|18779|e_gw1.1.697.1	167	1821	0.8984	31.8895	1e-175	emb|CBJ31687.1|	Proline--tRNA ligase, central part
jgi|Auran1|18780|e_gw1.1.712.1	548	1212	0.986	157.224	2e-57	pdb|1OT5|A	Chain A, The 2.4 Angstrom Crystal Sructure Of Kex2 In Complex With A Peptidyl-Boronic Acid Inhibitor
jgi|Auran1|18785|e_gw1.1.740.1	1	1320	0.0371	0.263431	0	gb|AAU20794.1|	enolase 2, partial
jgi|Auran1|18800|e_gw1.1.69.1	285	1755	0.9909	56.4689	0	emb|CBJ25592.1|	Arginyl-tRNA Synthetase
jgi|Auran1|18821|e_gw1.1.20.1	1079	2343	0.9667	160.137	1e-140	dbj|BAD80748.1|	myosin class 11-1
jgi|Auran1|1883|gw1.3.122.1	17	1146	0.5079	5.15829	1e-156	ref|XP_002907805.1|	sporangia induced Bardet-Biedl syndrome 4 protein
jgi|Auran1|18834|e_gw1.1.832.1	41	1308	0.5979	10.8998	4e-43	ref|XP_002898832.1|	dimeric dihydrodiol dehydrogenase, putative
jgi|Auran1|18852|e_gw1.1.157.1	486	1287	0.9946	131.31	0	emb|CBN75233.1|	Cysteine desulfurase
jgi|Auran1|18863|e_gw1.1.1064.1	36	642	0.7586	19.4989	2e-22	gb|EKD48796.1|	C21orf57 isoform A protein
jgi|Auran1|18873|e_gw1.1.476.1	156	393	0.9364	138.03	9e-55	ref|XP_002160206.1|	PREDICTED: similar to chromosome 19 open reading frame 29
jgi|Auran1|18874|e_gw1.1.985.1	15	747	0.4793	6.98252	2e-50	ref|ZP_11123109.1|	thiamine biosynthesis protein Thi4
jgi|Auran1|18887|e_gw1.1.853.1	345	930	0.971	128.996	5e-54	ref|YP_146434.1|	cation efflux transporter
jgi|Auran1|18888|e_gw1.1.311.1	87	891	0.9461	33.9534	8e-33	gb|ACH63227.1|	O-linked GlcNAc transferase-like protein
jgi|Auran1|18912|e_gw1.1.537.1	6	354	0.452	5.89372	5e-16	ref|YP_003398737.1|	Sel1 domain-containing protein repeat-containing protein
jgi|Auran1|18917|e_gw1.1.958.1	44	645	0.9535	23.7211	7e-21	emb|CCA14376.1|	U2associated splicing factor putative
jgi|Auran1|18921|e_gw1.1.615.1	48	258	0.9729	64.6939	4e-24	gb|EGB12492.1|	putative potassium channel
jgi|Auran1|18923|e_gw1.1.999.1	45	786	0.7048	19.9082	8e-78	ref|XP_002902877.1|	calcyphosin-like protein
jgi|Auran1|18924|e_gw1.1.1117.1	1	303	0.1617	1.14762	8e-32	emb|CBJ26132.1|	PAS/PAC sensor hybrid histidine kinase putative blue light receptor
jgi|Auran1|18929|e_gw1.1.207.1	140	1116	0.8728	43.622	1e-107	ref|XP_002295320.1|	3-oxoacyl-synthase
jgi|Auran1|18932|e_gw1.1.335.1	1074	1059	0.9934	352.655	1e-153	ref|XP_002287594.1|	histone deactylase 1 HDAC Hda1p HDA1
jgi|Auran1|18940|e_gw1.1.1102.1	11	390	0.7	9.80776	2e-08	gb|EGW31980.1|	zinc-finger protein GIS2
jgi|Auran1|1895|gw1.1.117.1	1	1176	0.0417	0.295688	0	gb|EGB12492.1|	putative potassium channel
jgi|Auran1|18954|e_gw1.1.560.1	1	456	0.1075	0.762565	1e-26	emb|CBX22367.1|	unnamed protein product
jgi|Auran1|18955|e_gw1.1.334.1	26	642	0.6978	14.0825	3e-26	ref|XP_003630125.1|	S-adenosylmethionine mitochondrial carrier protein
jgi|Auran1|18958|e_gw1.1.228.1	321	897	0.9855	124.438	3e-62	ref|XP_002176865.1|	nucleosome assembly protein
jgi|Auran1|18967|e_gw1.1.240.1	3	1176	0.125	0.887065	1e-58	pdb|1C4Z|A	Chain A, Structure Of E6ap: Insights Into Ubiquitination Pathway
jgi|Auran1|18981|e_gw1.1.626.1	9	153	0.8301	20.4547	2e-11	gb|EFA84124.1|	SNF2-related domain-containing protein
jgi|Auran1|18982|e_gw1.1.401.1	286	693	0.9784	143.507	1e-66	ref|XP_002896839.1|	charged multivesicular body protein 2a
jgi|Auran1|18992|e_gw1.1.791.1	68	1548	0.7093	15.2749	1e-107	ref|ZP_03560533.1|	predicted carboxypeptidase, Zn dependent
jgi|Auran1|19006|e_gw1.1.554.1	1	201	0.2438	1.73	9e-13	emb|CBN73858.1|	Putative sodium calcium exchanger
jgi|Auran1|19007|e_gw1.1.1073.1	4	462	0.4242	3.01065	2e-24	ref|XP_970120.1|	PREDICTED: similar to tRNA-dihydrouridine synthase
jgi|Auran1|19010|e_gw1.1.11.1	1156	3330	0.9895	120.713	0	emb|CBJ31409.1|	Leucyl-tRNA Synthetase (C-terminal region) Leucyl-tRNA Synthetase (Central region) Leucyl-tRNA Synth
jgi|Auran1|19015|e_gw1.1.540.1	145	459	0.9521	109.849	1e-35	emb|CBK20420.2|	unnamed protein product
jgi|Auran1|19030|e_gw1.1.104.1	133	1509	0.9032	30.6481	1e-104	emb|CBJ30265.1|	U3 snoRNP-associated protein Utp7
jgi|Auran1|19032|e_gw1.1.55.1	257	2115	0.9291	42.2537	0	emb|CBJ30287.1|	Glutamate cysteine ligase
jgi|Auran1|19038|e_gw1.1.163.1	15	1365	0.4623	3.8212	1e-137	emb|CBN80242.1|	Hydroxymethylglutaryl-CoA synthase
jgi|Auran1|19042|e_gw1.1.25.1	47	2514	0.5167	6.50091	1e-147	gb|EFA75546.1|	class VII unconventional myosin
jgi|Auran1|19051|e_gw1.1.1016.1	17	603	0.7927	9.80332	3e-49	gb|EIE24735.1|	Isochorismatase hydrolase
jgi|Auran1|19053|e_gw1.1.494.1	37	360	0.9556	35.7389	4e-49	ref|XP_002998485.1|	U2 snRNP component IST3
jgi|Auran1|19080|e_gw1.1.127.1	2	1086	0.0902	0.640386	2e-60	ref|XP_002072033.1|	GK22536
jgi|Auran1|19081|e_gw1.1.365.1	81	483	0.9793	58.3149	3e-35	ref|XP_002899303.1|	pre-mRNA-splicing factor 38B, putative
jgi|Auran1|19109|e_gw1.1.35.1	33	1611	0.5413	7.12295	1e-126	gb|ADY41173.1|	Dynamin
jgi|Auran1|19112|e_gw1.1.204.1	165	1191	0.9832	48.1741	1e-122	ref|XP_002906681.1|	flap endonuclease 1
jgi|Auran1|1914|gw1.7.90.1	20	1386	0.3665	5.01774	0	gb|EGB09136.1|	general sugar transporter
jgi|Auran1|19147|e_gw1.1.1132.1	14	636	0.6855	7.65442	5e-23	ref|YP_527263.1|	small-conductance mechanosensitive channel
jgi|Auran1|19161|e_gw1.1.7.1	681	3030	0.995	78.1531	0	ref|XP_002777698.1|	plasma membrane calcium-transporting ATPase, putative
jgi|Auran1|19162|e_gw1.1.768.1	180	1089	0.8797	57.476	1e-120	gb|AFP65585.1|	cell division protein
jgi|Auran1|19173|e_gw1.1.1218.1	654	201	0.99	1131.42	3e-24	emb|CBJ30820.1|	40S ribosomal protein S28
jgi|Auran1|19189|e_gw1.1.1075.1	6	516	0.3837	4.04337	3e-29	gb|EIE24782.1|	Abi-domain-containing protein
jgi|Auran1|19193|e_gw1.1.400.1	2	828	0.1184	0.839926	2e-59	ref|XP_002953893.1|	Kif6 type kinesin-like protein
jgi|Auran1|19213|e_gw1.1.63.1	1	1227	0.0399	0.283398	1e-114	ref|XP_002899514.1|	vacuolar protein, putative
jgi|Auran1|19231|e_gw1.1.910.1	123	846	0.9515	50.5564	2e-85	ref|YP_003585483.1|	short-chain dehydrogenase
jgi|Auran1|19250|e_gw1.1.630.1	655	3225	0.8493	70.6241	0	ref|XP_002907406.1|	ATP-dependent RNA helicase DHX8
jgi|Auran1|1928|gw1.78.5.1	1	789	0.0621	0.440722	1e-89	emb|CBN76607.1|	Possible protein kinase
jgi|Auran1|19281|e_gw1.1.682.1	182	1170	0.9462	54.0913	1e-113	ref|XP_002675088.1|	WD-repeat protein
jgi|Auran1|19287|e_gw1.1.50.1	69	1668	0.7566	14.3845	1e-145	ref|XP_002899963.1|	cGMP-dependent protein kinase, putative
jgi|Auran1|19295|e_gw1.1.321.1	74	750	0.9173	34.3093	5e-64	emb|CCA25903.1|	50S ribosomal protein L32 putative
jgi|Auran1|1930|gw1.2.126.1	49	852	0.8216	19.9985	1e-40	ref|XP_002414133.1|	fkbp-rapamycin associated protein, putative
jgi|Auran1|19300|e_gw1.1.752.1	77	1506	0.7722	17.779	1e-155	ref|YP_645157.1|	acyl-CoA dehydrogenase-like protein
jgi|Auran1|19341|e_gw1.1.194.1	800	1290	0.9969	215.646	7e-92	ref|XP_002181486.1|	regulatory proteasome non-atpase subunit 6
jgi|Auran1|19346|e_gw1.1.410.1	181	585	0.9179	107.588	1e-38	ref|XP_003443357.1|	PREDICTED: poly	Oreochromis niloticus]
jgi|Auran1|19347|e_gw1.1.1074.1	1	528	0.0928	0.658579	2e-58	ref|ZP_07301151.1|	pyrimidine utilization protein B
jgi|Auran1|19358|e_gw1.1.899.1	2	804	0.1219	0.864999	1e-105	ref|XP_002293678.1|	formyltetrahydrofolate deformylase
jgi|Auran1|19379|e_gw1.1.1216.1	311	753	0.9283	143.617	1e-149	gb|EGB12923.1|	ubiquitin
jgi|Auran1|19390|e_gw1.1.1017.1	557	606	0.9736	319.613	3e-61	gb|EFA83107.1|	DNA-binding HORMA domain-containing protein
jgi|Auran1|19403|e_gw1.1.812.1	6	828	0.2838	2.51978	5e-65	ref|XP_002909566.1|	3-phosphoinositide-dependent protein kinase, putative
jgi|Auran1|19411|e_gw1.1.322.1	20	858	0.5956	8.10558	3e-84	ref|XP_002896136.1|	guanylate-binding protein, putative
jgi|Auran1|19413|e_gw1.1.404.1	266	678	0.9956	136.425	1e-66	ref|XP_002291767.1|	putative v-type h-ATPase subunit
jgi|Auran1|19422|e_gw1.1.279.1	75	861	0.8966	30.29	4e-38	ref|YP_001843752.1|	oxidoreductase
jgi|Auran1|19424|e_gw1.1.1181.1	3	348	0.3247	2.99767	2e-32	gb|EFW41505.1|	ATP-binding cassette transporter sub-family G member 2c
jgi|Auran1|19426|e_gw1.1.33.1	866	2322	0.9785	129.687	0	emb|CBN79519.1|	Vesicle coat complex COPII, subunit SEC23
jgi|Auran1|19467|e_gw1.1.869.1	354	1044	0.9751	117.908	4e-57	emb|CCA15829.1|	mitoferrinlike protein putative
jgi|Auran1|19481|e_gw1.1.1062.1	1776	495	0.9838	1247.61	1e-115	gb|EGB13073.1|	putative plastid light harvesting protein isoform 39
jgi|Auran1|19504|e_gw1.1.687.1	4	1707	0.1002	0.814832	1e-147	ref|XP_002179244.1|	carotenoid isomerase
jgi|Auran1|19506|e_gw1.1.212.1	495	1116	0.9919	154.235	1e-104	ref|XP_002904101.1|	26S proteasome non-ATPase regulatory subunit 6
jgi|Auran1|19510|e_gw1.1.477.1	4	651	0.2642	2.13659	2e-32	ref|XP_002899255.1|	tRNA-dihydrouridine synthase, putative
jgi|Auran1|19513|e_gw1.1.777.1	2243	930	0.9989	838.664	1e-167	gb|ABP93410.1|	cbbx protein
jgi|Auran1|19517|e_gw1.1.339.1	35	771	0.7458	15.7854	1e-87	ref|XP_002899470.1|	phosphatidylinositol kinase (PIK-J)
jgi|Auran1|19529|e_gw1.2.363.1	1	621	0.0789	0.559951	4e-24	gb|EAW98726.1|	protein kinase, X-linked, isoform CRA_a
jgi|Auran1|19545|e_gw1.2.182.1	45	1374	0.7089	11.3885	3e-55	ref|XP_002286099.1|	amino acid/polyamine transporter
jgi|Auran1|19548|e_gw1.2.750.1	1877	1296	0.9977	503.618	1e-142	gb|EJY77354.1|	Aminotransferase, class III family protein
jgi|Auran1|19561|e_gw1.2.863.1	1	858	0.0571	0.405279	1e-38	gb|AAT41923.1|	putative phosphoglycerate dehydrogenase
jgi|Auran1|19564|e_gw1.2.318.1	22	972	0.4907	7.87042	2e-24	emb|CBJ28195.1|	haloacid dehalogenase-like hydrolase family protein
jgi|Auran1|19568|e_gw1.2.114.1	113	1395	0.8903	28.1673	3e-80	ref|XP_002988642.1|	medium chain fatty acid hydroxylase
jgi|Auran1|19572|e_gw1.2.333.1	182	906	0.947	69.853	2e-35	ref|NP_001239852.1|	uncharacterized protein LOC100812074
jgi|Auran1|19576|e_gw1.2.719.1	1153	1110	0.9784	361.2	4e-52	ref|YP_003075060.1|	lipoprotein
jgi|Auran1|19581|e_gw1.2.200.1	37	1125	0.8044	11.4364	3e-69	ref|XP_003058451.1|	calcium-dependent cytoplasmic cysteine proteinase, papain-like protein
jgi|Auran1|19587|e_gw1.2.417.1	32	1071	0.747	10.3897	3e-48	ref|ZP_09566944.1|	phenazine biosynthesis protein PhzF family
jgi|Auran1|19592|e_gw1.2.87.1	1182	1584	0.9943	259.48	0	ref|XP_002293604.1|	cytochrome P450
jgi|Auran1|19598|e_gw1.2.359.1	8	897	0.2887	3.10127	2e-64	gb|ABF95188.1|	Tropinone reductase, putative, expressed
jgi|Auran1|19604|e_gw1.2.762.1	3	1311	0.1121	0.79572	5e-56	ref|XP_002130886.1|	PREDICTED: similar to putative flotillin
jgi|Auran1|19609|e_gw1.2.1057.1	244	771	0.5318	110.047	7e-35	gb|EKC30485.1|	Signal peptide, CUB and EGF-like domain-containing protein 2
jgi|Auran1|19610|e_gw1.2.212.1	969	1323	0.9607	254.686	1e-91	ref|XP_002909520.1|	histone demethylase, putative
jgi|Auran1|19616|e_gw1.2.677.1	20	2088	0.3506	3.33074	1e-161	emb|CCA24294.1|	PREDICTED: DNA topoisomerase 3beta1like isoform 1 putative
jgi|Auran1|19620|e_gw1.2.551.1	142	510	0.8235	96.8188	5e-42	emb|CCA16481.1|	ubiquitinconjugating enzyme E2 putative
jgi|Auran1|19628|e_gw1.2.649.1	1	201	0.2438	1.73	4e-14	ref|NP_001063633.1|	Os09g0510200
jgi|Auran1|19633|e_gw1.2.420.1	30	546	0.7619	19.106	3e-41	ref|XP_003080491.1|	haloacid dehalogenase-like hydrolase-like (ISS)
jgi|Auran1|1964|gw1.9.67.1	24	1077	0.5998	7.74885	0	gb|EGB08134.1|	putative amino acid transporter
jgi|Auran1|19641|e_gw1.2.1224.1	209	957	0.8098	75.9409	6e-18	ref|XP_002902747.1|	DNA repair protein RAD5, SWI/SNF-related matrix-associated actin-dependent regulator of chromatin, putative
jgi|Auran1|19645|e_gw1.2.917.1	237	1200	0.9783	68.6766	1e-64	ref|ZP_08825310.1|	Dihydrodipicolinate synthase
jgi|Auran1|19666|e_gw1.2.824.1	198	942	0.9841	73.0897	1e-65	gb|EFA86670.1|	phosphoglycerate mutase domain-containing protein
jgi|Auran1|19673|e_gw1.2.533.1	5	363	0.5234	4.78966	2e-35	ref|XP_002126342.1|	PREDICTED: similar to BRCA1/BRCA2-containing complex, subunit 3
jgi|Auran1|19692|e_gw1.2.899.1	305	963	0.9491	110.132	6e-64	ref|XP_003564045.1|	PREDICTED: nuclear migration protein nudC-like
jgi|Auran1|19704|e_gw1.2.600.1	16	288	0.9618	19.3183	3e-24	ref|XP_002903234.1|	small ubiquitin-like modifier (SUMO), putative
jgi|Auran1|19710|e_gw1.2.21.1	78	2610	0.4602	10.3919	1e-128	emb|CBN73971.1|	myosin II heavy chain
jgi|Auran1|19712|e_gw1.2.394.1	320	705	0.8582	157.835	6e-19	ref|XP_003542621.1|	PREDICTED: uncharacterized protein LOC100801191 isoform 2
jgi|Auran1|19726|e_gw1.2.588.1	89	375	0.8533	82.5278	1e-47	ref|XP_002900892.1|	H - or Na -translocating F-type, V-type and A-type ATPase (F-ATPase) Superfamily
jgi|Auran1|19728|e_gw1.2.235.1	6	1287	0.2284	1.62112	9e-68	ref|XP_003081228.1|	putative NADP-dependent alcohol dehydrogenase (ISS)
jgi|Auran1|19739|e_gw1.2.423.1	14	981	0.4251	4.9625	2e-63	emb|CBN76749.1|	expressed protein
jgi|Auran1|19744|e_gw1.2.278.1	284	1080	0.9852	91.44	5e-54	ref|XP_001353795.1|	GA17742
jgi|Auran1|19746|e_gw1.2.119.1	2	1251	0.0783	0.555923	8e-97	ref|XP_002888202.1|	ZCF125
jgi|Auran1|19747|e_gw1.2.294.1	11	876	0.468	4.36647	2e-76	gb|EIE26567.1|	putative glutathione S-transferase
jgi|Auran1|19755|e_gw1.2.112.1	411	1461	0.883	97.8213	1e-124	emb|CBN78624.1|	3-Phosphoshikimate 1-Carboxyvinyltransferase
jgi|Auran1|19765|e_gw1.2.1001.1	40	759	0.9236	18.3257	2e-37	ref|XP_003078868.1|	glutathione-s-transferase (ISS)
jgi|Auran1|19770|e_gw1.2.421.1	1	615	0.0797	0.565414	2e-26	sp|Q2KTC2.2|MX_DICLA	RecName: Full=Interferon-induced GTP-binding protein Mx; AltName: Full=Interferon-inducible Mx protein
jgi|Auran1|19771|e_gw1.2.449.1	54	693	0.9625	27.0958	7e-82	ref|XP_002897805.1|	riboflavin synthase subunit alpha, putative
jgi|Auran1|19775|e_gw1.2.1037.1	21	666	0.7598	10.9644	2e-49	ref|YP_001615392.1|	glutathione S-transferase
jgi|Auran1|19802|e_gw1.2.153.1	16	1611	0.4165	3.45355	7e-57	gb|EIE21770.1|	molybdopterin biosynthesis protein
jgi|Auran1|19812|e_gw1.2.911.1	43	852	0.8357	17.5497	9e-91	ref|ZP_03272478.1|	thiazole biosynthesis family protein
jgi|Auran1|19820|e_gw1.2.408.1	33	777	0.8391	14.7684	6e-41	ref|YP_006715694.1|	trehalose-6-phosphatase
jgi|Auran1|19845|e_gw1.2.776.1	1420	1050	0.9943	470.263	1e-151	ref|XP_002177931.1|	enoyl-acp reductase
jgi|Auran1|19850|e_gw1.2.186.1	36	1134	0.7743	11.039	1e-127	gb|EIE26615.1|	Aldo/keto reductase
jgi|Auran1|19864|e_gw1.2.502.1	53	240	0.9	76.7903	6e-20	gb|EDM00392.1|	WD repeat, SAM and U-box domain containing 1, isoform CRA_b
jgi|Auran1|19876|e_gw1.2.1020.1	8	717	0.4338	3.87983	6e-43	ref|YP_002581489.1|	allophanate hydrolase 2 subunit 1
jgi|Auran1|19883|e_gw1.2.47.1	129	2067	0.7446	21.7016	0	ref|XP_002287432.1|	cycloartenol synthase;-2,3-epoxysqualene mutase-like protein
jgi|Auran1|19887|e_gw1.2.1154.1	135	369	0.9539	127.218	7e-34	gb|EFW42894.1|	WD40 repeat-containing protein
jgi|Auran1|19888|e_gw1.2.314.1	57	801	0.8365	24.7448	3e-84	ref|NP_001151258.1|	LOC100284891
jgi|Auran1|19894|e_gw1.2.98.1	698	1626	0.9951	149.271	1e-144	ref|XP_002908271.1|	sodium/hydrogen exchanger, putative
jgi|Auran1|19895|e_gw1.2.1237.1	12	288	0.7951	14.4887	3e-11	ref|XP_002431499.1|	growth hormone-inducible soluble protein, putative
jgi|Auran1|19900|e_gw1.2.1072.1	28	573	0.8586	16.992	4e-35	emb|CBJ32858.1|	DEAD box helicase
jgi|Auran1|19907|e_gw1.2.429.1	21	621	0.8438	11.759	3e-19	ref|XP_002276516.1|	PREDICTED: probable FKBP-type peptidyl-prolyl cis-trans isomerase 7, chloroplastic
jgi|Auran1|19909|e_gw1.2.857.1	28	1149	0.6284	8.47383	5e-74	gb|EHS53120.1|	Alcohol dehydrogenase zinc-binding domain protein
jgi|Auran1|19914|e_gw1.2.542.1	1	285	0.1719	1.2201	4e-24	ref|XP_002908594.1|	calcineurin subunit B, putative
jgi|Auran1|19915|e_gw1.2.142.1	39	1557	0.5543	8.70999	2e-96	gb|EIE27573.1|	glutathione synthetase
jgi|Auran1|19916|e_gw1.2.315.1	6	861	0.2346	2.4232	3e-40	gb|EGG17660.1|	mitochondrial substrate carrier family protein
jgi|Auran1|19925|e_gw1.2.286.1	117	807	0.5105	50.4143	6e-43	ref|ZP_08134348.1|	TPR repeat protein
jgi|Auran1|19929|e_gw1.2.31.1	1911	2670	0.9693	248.881	1e-150	emb|CCA15913.1|	Heat shock protein 70 putative
jgi|Auran1|19938|e_gw1.2.445.1	5	852	0.2688	2.04067	7e-38	ref|ZP_01691710.1|	ribosomal large subunit pseudouridine synthase D
jgi|Auran1|19942|e_gw1.2.847.1	14	642	0.5935	7.58289	1e-110	ref|YP_001639175.1|	isochorismatase hydrolase
jgi|Auran1|19943|e_gw1.2.291.1	338	771	0.9818	152.442	4e-78	emb|CBJ49196.1|	Probable membrane-associated 30 kDa protein, chloroplast precursor
jgi|Auran1|19947|e_gw1.2.943.1	21	891	0.6195	8.19565	4e-32	ref|ZP_09040604.1|	aldo/keto reductase family protein
jgi|Auran1|1996|gw1.16.31.1	32	1284	0.5288	8.66616	6e-72	emb|CBJ31604.1|	Mitochondrial Processing Peptidase alpha subunit
jgi|Auran1|19966|e_gw1.2.1198.1	1	222	0.2207	1.56635	1e-11	emb|CBJ27324.1|	Hypothetical leucine rich repeat calcium binding protein
jgi|Auran1|19973|e_gw1.2.1222.1	43	648	0.8997	23.0746	4e-33	ref|XP_002158846.1|	PREDICTED: similar to RAD54-like 2, partial
jgi|Auran1|19981|e_gw1.2.1152.1	13	282	0.7305	16.0301	1e-16	gb|ACM45326.1|	rbp1-like RNA-binding protein PC
jgi|Auran1|200|gw1.20.8.1	32	2517	0.1561	4.42088	0	emb|CCA18460.1|	premRNAsplicing factor ATPdependent RNA helicase PRP16 putative
jgi|Auran1|20001|e_gw1.2.668.1	111	3762	0.6053	10.26	0	gb|EGZ22662.1|	multidrug resistance protein ABC superfamily
jgi|Auran1|20025|e_gw1.2.357.1	4	594	0.2609	2.34161	2e-50	emb|CBN75495.1|	20S proteasome beta 5 subunit
jgi|Auran1|20031|e_gw1.2.457.1	401	624	0.9936	223.461	5e-59	ref|XP_002906210.1|	U4/U6 small nuclear ribonucleoprotein Prp3, putative
jgi|Auran1|20037|e_gw1.2.72.1	120	1845	0.8629	22.6166	1e-116	ref|XP_002276180.1|	PREDICTED: serine/threonine-protein phosphatase 2A 65 kDa regulatory subunit A beta isoform
jgi|Auran1|20040|e_gw1.2.867.1	5	1032	0.2054	1.68474	9e-60	ref|YP_001889632.1|	NAD-dependent epimerase/dehydratase
jgi|Auran1|20041|e_gw1.2.1087.1	2	672	0.1458	1.03491	6e-61	ref|YP_003693940.1|	acetyltransferase
jgi|Auran1|20043|e_gw1.2.657.1	15	186	0.9086	28.0427	4e-17	ref|XP_002278027.1|	PREDICTED: 50S ribosomal protein L33
jgi|Auran1|20044|e_gw1.2.19.1	149	1881	0.9139	27.5448	1e-165	ref|NP_001173278.1|	Os03g0165000
jgi|Auran1|20051|e_gw1.2.1123.1	240	537	0.9963	155.41	5e-27	ref|XP_001272149.1|	pheromone processing endoprotease Kex2
jgi|Auran1|20061|e_gw1.2.298.1	28	690	0.2217	14.1108	5e-41	ref|XP_001845226.1|	deoxyhypusine hydroxylase
jgi|Auran1|20069|e_gw1.2.243.1	25	1125	0.5298	7.72732	7e-60	ref|ZP_01627998.1|	Aldo/keto reductase
jgi|Auran1|20079|e_gw1.2.1132.1	27	477	0.956	19.6828	7e-36	emb|CBN79671.1|	mono-or diacylglycerol acyltransferase type 2
jgi|Auran1|20091|e_gw1.2.988.1	10	834	0.3777	4.16942	1e-64	ref|YP_766244.1|	short-chain dehydrogenase
jgi|Auran1|20103|e_gw1.2.1219.1	1	300	0.1633	1.1591	3e-49	gb|EGB12153.1|	putative ABC transporter, partial
jgi|Auran1|20106|e_gw1.2.854.1	226	1074	0.9795	73.1721	1e-113	ref|XP_002291524.1|	dihydrodiol dehydrogenase
jgi|Auran1|20121|e_gw1.2.725.1	309	1332	0.9474	80.667	1e-135	ref|XP_002905216.1|	threonine dehydratase catabolic, putative
jgi|Auran1|20155|e_gw1.2.466.1	1	507	0.0966	0.685857	2e-38	emb|CCA21456.1|	serine/threonine protein kinase putative
jgi|Auran1|20163|e_gw1.2.1252.1	18	231	0.9827	27.0958	6e-11	ref|XP_001611479.1|	CW-type zinc finger family protein
jgi|Auran1|20164|e_gw1.2.1196.1	312	315	0.981	344.418	1e-43	gb|EKC43103.1|	Putative small nuclear ribonucleoprotein Sm D2
jgi|Auran1|20166|e_gw1.2.976.1	15	762	0.6207	6.84507	8e-29	ref|XP_002496014.1|	ZYRO0C08470p
jgi|Auran1|20168|e_gw1.2.819.1	7151	909	0.9802	2735.55	1e-165	gb|EGB11992.1|	putative plastid light harvesting protein isoform 14, partial
jgi|Auran1|20180|e_gw1.2.1241.1	76	264	0.9811	100.104	2e-16	gb|EGG22620.1|	component of SCAR regulatory complex
jgi|Auran1|20181|e_gw1.2.1142.1	140	471	0.8153	103.359	2e-19	emb|CBJ29067.1|	prefoldin subunit, putative
jgi|Auran1|20184|e_gw1.2.174.1	90	1293	0.9026	24.2039	1e-151	ref|XP_002289717.1|	sterol delta7 reductase-like protein
jgi|Auran1|20205|e_gw1.2.440.1	1	669	0.0732	0.519775	2e-63	ref|XP_002899366.1|	vesicle-associated membrane protein, putative
jgi|Auran1|20206|e_gw1.2.259.1	861	672	0.9985	445.529	1e-121	gb|EGB11797.1|	putative iron permease, partial
jgi|Auran1|20216|e_gw1.2.66.1	111	1956	0.7894	19.7331	1e-140	ref|XP_002901876.1|	cGMP-dependent protein kinase, putative
jgi|Auran1|20224|e_gw1.2.682.1	453	2073	0.9797	75.9872	1e-126	ref|XP_002904596.1|	replication factor C subunit 1
jgi|Auran1|20231|e_gw1.2.353.1	14	1023	0.0587	4.75876	2e-37	ref|XP_002896955.1|	protein kinase
jgi|Auran1|20235|e_gw1.2.802.1	196	969	0.9639	70.3354	2e-77	ref|XP_002176694.1|	triose phosphate/phosphate translocator
jgi|Auran1|20236|e_gw1.2.51.1	152	1740	0.7931	30.3764	0	ref|XP_003080208.1|	ABC transporter protein 1 (ISS)
jgi|Auran1|20237|e_gw1.2.414.1	77	684	0.9795	39.145	4e-41	emb|CBA26893.1|	Acyl-protein thioesterase 1
jgi|Auran1|20238|e_gw1.2.1147.1	2	609	0.1609	1.14197	4e-22	ref|XP_002504950.1|	voltage-gated ion channel superfamily
jgi|Auran1|20254|e_gw1.2.135.1	489	1485	0.9906	114.505	1e-137	ref|NP_001066463.1|	Os12g0236500
jgi|Auran1|20258|e_gw1.2.998.1	40	681	0.9001	20.4246	1e-59	ref|XP_002158556.1|	PREDICTED: similar to uridine-cytidine kinase 1-like 1
jgi|Auran1|20259|e_gw1.2.139.1	19	1413	0.4515	4.67577	5e-95	ref|XP_002290732.1|	cyclic nucleotide and voltage-activated ion channel
jgi|Auran1|20265|e_gw1.2.710.1	16	1023	0.4888	5.43859	9e-94	ref|XP_003075267.1|	modular polyketide synthase (ISS)
jgi|Auran1|20268|e_gw1.2.673.1	1645	3432	0.9939	166.671	0	ref|XP_003062064.1|	p-type ATPase superfamily
jgi|Auran1|20277|e_gw1.2.489.1	66	666	0.9805	34.4597	4e-57	emb|CBJ30839.1|	methionine sulfoxide reductase
jgi|Auran1|20280|e_gw1.2.14.1	108	2709	0.7896	13.863	0	emb|CBJ30655.1|	mitochondrial DNA-directed RNA polymerase
jgi|Auran1|20291|e_gw1.2.11.1	1209	3696	0.9854	113.746	0	ref|XP_002183906.1|	precursor of carboxylase pyruvate carboxylase
jgi|Auran1|20293|e_gw1.2.120.1	794	1551	0.9987	178.012	2e-95	emb|CBJ32763.1|	Eukaryotic translation initiation factor 3 subunit l eukaryotic translation initiation factor eIF3 s
jgi|Auran1|20306|e_gw1.2.1256.1	69	732	0.4385	32.7778	3e-41	gb|EGD81303.1|	alpha-N-acetylglucosaminidase
jgi|Auran1|20331|e_gw1.2.941.1	12	936	0.4573	4.45807	6e-63	ref|XP_002402678.1|	hydroxyacylglutathione hydrolase, putative
jgi|Auran1|20334|e_gw1.2.410.1	4	735	0.1878	1.89241	1e-49	ref|YP_002377174.1|	beta-ketoacyl synthase
jgi|Auran1|20337|e_gw1.2.926.1	1	969	0.0506	0.358854	2e-57	ref|YP_338688.1|	acyl-CoA thioesterase II
jgi|Auran1|20340|e_gw1.2.901.1	9	969	0.2797	3.22969	2e-40	gb|ADI22047.1|	1,4-dihydroxy-2-naphthoate octaprenyltransferase
jgi|Auran1|20345|e_gw1.2.693.1	222	1869	0.9155	41.3034	0	emb|CBN80061.1|	probable bifunctional purine synthesis protein
jgi|Auran1|20350|e_gw1.2.253.1	22	1122	0.4759	6.81823	1e-109	ref|ZP_10192446.1|	proline iminopeptidase
jgi|Auran1|20352|e_gw1.2.1073.1	2	594	0.165	1.17081	5e-28	ref|XP_002119818.1|	PREDICTED: similar to UPF0526 protein
jgi|Auran1|20361|e_gw1.2.497.1	112	558	0.9211	69.7952	9e-87	ref|XP_002521452.1|	ADP-ribosylation factor, arf, putative
jgi|Auran1|20370|e_gw1.2.965.1	19	780	0.6487	8.47034	5e-77	ref|XP_002785909.1|	oxidoreductase, putative
jgi|Auran1|20371|e_gw1.2.376.1	33	621	0.8132	18.4784	2e-46	emb|CBJ31233.1|	gill-specific calpain
jgi|Auran1|20379|e_gw1.2.1128.1	1944	465	0.9892	1453.73	4e-83	gb|AAQ21388.1|	ribosomal protein S18
jgi|Auran1|20383|e_gw1.2.834.1	70	933	0.9539	26.089	8e-73	emb|CBI20791.3|	unnamed protein product
jgi|Auran1|2040|gw1.7.94.1	76	861	0.9501	30.6939	1e-106	ref|XP_002998858.1|	serine protease family S09X, putative
jgi|Auran1|20412|e_gw1.2.1065.1	109	585	0.9231	64.7906	9e-63	emb|CBJ26599.1|	Putative subunit of the Anaphase Promoting Complex
jgi|Auran1|20418|e_gw1.2.772.1	35	1260	0.5706	9.65915	1e-102	ref|YP_643322.1|	D-galactarate dehydratase/Altronate hydrolase-like protein
jgi|Auran1|20439|e_gw1.2.756.1	35	1281	0.5652	9.50081	8e-61	ref|ZP_08134348.1|	TPR repeat protein
jgi|Auran1|20443|e_gw1.2.958.1	376	861	0.9977	151.854	2e-49	gb|ACI69855.1|	pob
jgi|Auran1|20460|e_gw1.2.461.1	26	579	0.7478	15.6148	2e-49	ref|NP_498248.2|	Protein Y37B11A.2
jgi|Auran1|20462|e_gw1.2.783.1	195	1248	0.9351	54.3327	2e-96	ref|XP_002895931.1|	Drug/Metabolite Transporter (DMT) Superfamily
jgi|Auran1|20469|e_gw1.2.774.1	113	1245	0.8675	31.561	1e-133	emb|CBJ48669.1|	Aminomethyltransferase
jgi|Auran1|20477|e_gw1.2.956.1	1	699	0.0701	0.497467	1e-52	emb|CBJ28878.1|	Hypothetical leucine rich repeat protein
jgi|Auran1|20486|e_gw1.2.531.1	127	477	0.9644	92.5821	1e-59	ref|XP_002289527.1|	RL30, ribosomal protein 30 60S large ribosomal subunit
jgi|Auran1|20488|e_gw1.2.732.1	1	1032	0.0475	0.336947	3e-42	ref|YP_003075060.1|	lipoprotein
jgi|Auran1|20492|e_gw1.2.36.1	268	2349	0.9617	39.6728	1e-152	emb|CCA24290.1|	vacuolar protein sortingassociated protein 53 putat
jgi|Auran1|20493|e_gw1.2.134.1	2	1281	0.0749	0.542903	1e-94	emb|CBJ25789.1|	SNF-1-like
jgi|Auran1|20495|e_gw1.2.281.1	1652	729	0.9561	787.996	4e-62	ref|NP_567658.1|	alternative oxidase 4
jgi|Auran1|20496|e_gw1.2.1088.1	45	621	0.913	25.1978	5e-40	ref|XP_001584133.1|	AGC family protein kinase
jgi|Auran1|205|gw1.61.1.1	56	3111	0.5706	6.25936	0	emb|CBJ25580.1|	flagellar associated protein
jgi|Auran1|20502|e_gw1.2.1183.1	35	384	0.9349	31.6941	5e-28	ref|XP_003080347.1|	sn-1,2-diacylglycerol ethanolamine-and cholinephosphotranferases (ISS)
jgi|Auran1|20508|e_gw1.2.519.1	1	357	0.1373	0.974032	7e-45	ref|XP_002909579.1|	myb-like DNA-binding protein, putative
jgi|Auran1|20530|e_gw1.2.701.1	3	1572	0.0935	0.663606	0	ref|NP_001096401.1|	tetratricopeptide repeat protein 26
jgi|Auran1|20539|e_gw1.2.1243.1	3	252	0.5159	4.13964	1e-15	ref|XP_002365092.1|	OTU-like cysteine protease domain-containing protein
jgi|Auran1|20552|e_gw1.2.667.1	6157	4815	0.994	444.646	0	ref|XP_002289336.1|	CPSase
jgi|Auran1|20559|e_gw1.2.749.1	15	1512	0.3347	3.4497	1e-102	ref|XP_002286875.1|	threonine synthase
jgi|Auran1|20561|e_gw1.2.1098.1	619	600	0.995	358.741	2e-39	ref|YP_002911660.1|	diguanylate cyclase
jgi|Auran1|20567|e_gw1.2.1250.1	10	294	0.3571	11.8275	3e-10	ref|ZP_11095065.1|	50S ribosomal protein L36
jgi|Auran1|20568|e_gw1.2.248.1	32	756	0.7751	14.7187	1e-101	ref|XP_002296054.1|	cytochrome C peroxidase
jgi|Auran1|2057|gw1.15.33.1	148	1155	0.9377	44.5576	1e-131	ref|NP_001241814.1|	uncharacterized protein LOC100857010
jgi|Auran1|20573|e_gw1.2.1126.1	795	447	0.9911	618.445	4e-53	ref|XP_002293494.1|	RK17, ribosomal protein 17 50S large ribosomal subunit, chloroplast
jgi|Auran1|20577|e_gw1.2.124.1	22	1299	0.4711	5.88918	2e-71	ref|XP_002286099.1|	amino acid/polyamine transporter
jgi|Auran1|20579|e_gw1.2.1025.1	16	825	0.5139	6.74385	1e-68	ref|XP_002500410.1|	cysteine hydrolase
jgi|Auran1|20581|e_gw1.2.995.1	44	672	0.9405	22.768	4e-67	ref|YP_003270085.1|	ubiquinone/menaquinone biosynthesis methyltransferase
jgi|Auran1|20630|e_gw1.2.1149.1	121	330	0.9364	127.501	3e-43	emb|CBJ27561.1|	Methionine-R-sulfoxide reductase
jgi|Auran1|20632|e_gw1.2.480.1	4	612	0.2631	2.27274	2e-13	ref|XP_001861838.1|	mpv17 protein
jgi|Auran1|20636|e_gw1.2.975.1	8	780	0.4423	3.56646	1e-36	ref|NP_001147243.1|	thiamin pyrophosphokinase 1
jgi|Auran1|20639|e_gw1.2.1203.1	166	342	0.9854	168.781	1e-50	emb|CBJ26849.1|	eukaryotic translation initiation factor 1-SUI1
jgi|Auran1|2065|gw1.9.72.1	131	1104	0.9909	41.2614	2e-50	ref|XP_003469750.1|	PREDICTED: coronin-6-like isoform 1
jgi|Auran1|20672|e_gw1.2.786.1	162	828	0.9928	68.034	1e-140	ref|XP_002289179.1|	casein kinase-like protein
jgi|Auran1|20673|e_gw1.2.1232.1	43	345	0.9362	43.3402	4e-34	emb|CAM74949.1|	Phosphoribosyl-ATP pyrophosphohydrolase
jgi|Auran1|20677|e_gw1.2.164.1	10	1065	0.338	3.26507	2e-64	sp|Q54R82.2|MKKA_DICDI	RecName: Full=Mitogen-activated protein kinase kinase kinase A; AltName: Full=MAPK/ERK kinase 1; Short=MEK kinase 1; Short=MEKK 1; AltName: Full=MAPK/ERK kinase A; Short=MEK kinase A; Short=MEKK A; Short=MEKKalpha
jgi|Auran1|20690|e_gw1.2.972.1	28	558	0.7186	17.4488	4e-49	gb|AAI10279.1|	XRN2 protein
jgi|Auran1|20698|e_gw1.2.436.1	367	474	0.9916	269.234	1e-80	ref|XP_002903724.1|	ubiquitin-conjugating enzyme E2, putative
jgi|Auran1|20700|e_gw1.2.832.1	106	1074	0.9926	34.3197	1e-160	gb|ABA60428.1|	glutamine synthetase
jgi|Auran1|20702|e_gw1.2.929.1	1	867	0.0565	0.401072	6e-20	ref|XP_003103107.1|	CRE-SNT-2 protein
jgi|Auran1|20714|e_gw1.2.805.1	411	1185	0.9916	120.605	1e-104	gb|AFJ68688.1|	NADH dehydrogenase (ubiquinone) 1 alpha subcomplex 9
jgi|Auran1|20717|e_gw1.2.1009.1	14	786	0.4695	6.19366	8e-29	ref|XP_001312218.1|	ankyrin repeat protein
jgi|Auran1|20729|e_gw1.3.418.1	9	534	0.515	5.86061	7e-31	emb|CCC46976.1|	putative chaperone protein DNAj
jgi|Auran1|20733|e_gw1.3.126.1	252	1446	0.9813	60.6002	0	emb|CBN76133.1|	Serine palmitoyltransferase
jgi|Auran1|20741|e_gw1.3.575.1	121	1590	0.7189	26.4624	7e-70	ref|XP_001867895.1|	cryptochrome-1
jgi|Auran1|20744|e_gw1.3.710.1	36	1077	0.4559	11.6233	1e-107	ref|XP_003084098.1|	COG1064: Zn-dependent alcohol dehydrogenases (ISS)
jgi|Auran1|20752|e_gw1.3.149.1	11	1359	0.2458	2.81459	8e-60	emb|CCA19815.1|	folic acid synthesis protein fol1 putative
jgi|Auran1|20758|e_gw1.3.94.1	419	1356	0.9971	107.447	0	emb|CBN75444.1|	serine hydroxymethyltransferase 2
jgi|Auran1|20775|e_gw1.3.133.1	32	1593	0.5857	6.98515	1e-156	gb|EGD82523.1|	xaa-Pro dipeptidase
jgi|Auran1|20785|e_gw1.3.173.1	45	1107	0.7227	14.1353	4e-80	gb|AFD36232.1|	protein kinase C3
jgi|Auran1|20787|e_gw1.3.701.1	263	1230	0.7911	74.3519	1e-128	ref|ZP_09744191.1|	GTP cyclohydrolase II/3,4-dihydroxy-2-butanone 4-phosphate synthase
jgi|Auran1|20791|e_gw1.3.933.1	12	396	0.7475	10.5373	5e-32	ref|XP_002782004.1|	Dus1p, putative
jgi|Auran1|20797|e_gw1.3.261.1	3	1050	0.14	0.993513	6e-75	gb|AAH49218.1|	KIF4A protein
jgi|Auran1|20811|e_gw1.3.331.1	9	771	0.4176	4.0591	1e-103	ref|XP_002906981.1|	tubby-like protein
jgi|Auran1|20812|e_gw1.3.667.1	215	1233	0.9862	60.6341	1e-140	ref|XP_002184864.1|	acyl desaturase
jgi|Auran1|20828|e_gw1.3.220.1	36	1017	0.7168	12.309	1e-103	ref|XP_002288069.1|	methylenetetrahydrofolate reductase
jgi|Auran1|20831|e_gw1.3.712.1	190	1116	0.9364	59.2013	1e-104	emb|CBJ30364.1|	3,8-divinyl protochlorophyllide a 8-vinyl reductase, putative chloroplast precursor
jgi|Auran1|20838|e_gw1.3.892.1	1	456	0.1075	0.762565	1e-20	ref|YP_003700120.1|	peptide methionine sulfoxide reductase
jgi|Auran1|20854|e_gw1.3.424.1	4	498	0.2912	2.79301	4e-34	ref|XP_002902498.1|	guanylate-binding protein, putative
jgi|Auran1|20855|e_gw1.3.6.1	99	10566	0.2738	3.25811	0	ref|XP_002906556.1|	dynein heavy chain
jgi|Auran1|20866|e_gw1.3.578.1	6	1617	0.18	1.29028	1e-122	emb|CCI18653.1|	Aldehyde dehydrogenase
jgi|Auran1|20867|e_gw1.3.428.1	21	582	0.7612	12.5469	1e-68	ref|XP_002998118.1|	peptidyl-prolyl cis-trans isomerase ppi1
jgi|Auran1|20875|e_gw1.3.322.1	65	870	0.9253	25.9798	9e-52	ref|XP_003745103.1|	PREDICTED: carbonyl reductase	Metaseiulus occidentalis]
jgi|Auran1|20889|e_gw1.3.168.1	32	1200	0.6367	9.27279	1e-115	ref|XP_002999118.1|	ubiquitin-activating enzyme (E1), putative
jgi|Auran1|20898|e_gw1.3.958.1	3	336	0.3095	3.10473	2e-12	gb|EFA83712.1|	cysteine proteinase 1
jgi|Auran1|20899|e_gw1.3.286.1	25	819	0.6422	10.6145	1e-48	ref|ZP_06982172.1|	TPR repeat protein
jgi|Auran1|20912|e_gw1.3.180.1	309	1080	0.9676	99.4893	2e-69	ref|XP_003384869.1|	PREDICTED: adenosine 3'-phospho 5'-phosphosulfate transporter 1-like
jgi|Auran1|20923|e_gw1.3.369.1	37	630	0.7778	20.4222	6e-34	ref|XP_003388348.1|	PREDICTED: protein TSSC1-like
jgi|Auran1|20929|e_gw1.3.231.1	17	822	0.674	7.19149	7e-37	emb|CBI33734.3|	unnamed protein product
jgi|Auran1|2093|gw1.16.33.1	59	1041	0.6513	19.708	1e-118	ref|XP_001692390.1|	ferrochelatase
jgi|Auran1|2094|gw1.15.34.1	6	1029	0.208	2.02758	2e-47	ref|XP_002867643.1|	ATP binding protein
jgi|Auran1|20948|e_gw1.3.47.1	68	2043	0.6618	11.574	1e-124	ref|XP_001690641.1|	DEAH-box nuclear pre-mRNA splicing factor
jgi|Auran1|20955|e_gw1.3.34.1	20	2298	0.3429	3.02637	0	emb|CBN79407.1|	Kinesin-associated protein
jgi|Auran1|20956|e_gw1.3.471.1	19	531	0.6554	12.4423	8e-17	gb|EJF40224.1|	Sel1 repeat protein
jgi|Auran1|20969|e_gw1.3.719.1	6	930	0.128	2.24342	8e-49	ref|ZP_08134348.1|	TPR repeat protein
jgi|Auran1|20970|e_gw1.3.756.1	144	852	0.9378	58.7712	3e-19	dbj|GAA52330.1|	nitric oxide synthase-interacting protein, partial
jgi|Auran1|20990|e_gw1.3.223.1	163	1113	0.9874	50.9254	7e-87	ref|XP_003525878.1|	PREDICTED: uncharacterized oxidoreductase yrbE-like
jgi|Auran1|20991|e_gw1.3.600.1	8	1443	0.2717	1.92781	1e-171	ref|ZP_07048179.1|	4-aminobutyrate aminotransferase
jgi|Auran1|21006|e_gw1.3.811.1	337	609	0.9819	192.422	1e-146	gb|EGB11495.1|	putative plastid light harvesting protein isoform 7
jgi|Auran1|21010|e_gw1.3.754.1	514	888	0.9887	201.276
jgi|Auran1|21037|e_gw1.3.489.1	44	597	0.7889	25.6283	2e-39	ref|XP_002567923.1|	Pc21g08840
jgi|Auran1|21046|e_gw1.3.497.1	2	336	0.2917	2.06982	5e-14	emb|CAH57706.1|	calmodulin
jgi|Auran1|21062|e_gw1.3.767.1	29	600	0.6683	16.8069	3e-45	emb|CBJ48439.1|	Hypothetical leucine rich repeat and MORN domain-containing protein
jgi|Auran1|21068|e_gw1.3.768.1	7	915	0.3191	2.66023	7e-81	gb|AAQ98885.1|	dolichyl phosphate glucosyltransferase
jgi|Auran1|21097|e_gw1.3.241.1	3	996	0.1476	1.04738	5e-74	gb|EGV62403.1|	kinesin-domain-containing protein
jgi|Auran1|21109|e_gw1.3.338.1	232	675	0.9896	119.516	3e-58	emb|CBN79123.1|	CPLD51 protein required for cyt b6 assembly
jgi|Auran1|21113|e_gw1.3.626.1	145	1326	0.8741	38.0247	1e-129	gb|EIE25251.1|	Homogentisate 1,2-dioxygenase
jgi|Auran1|21121|e_gw1.3.554.1	54	1998	0.5931	9.3981	0	emb|CBJ48496.1|	flagellar associated protein putative: flagellar associated protein
jgi|Auran1|21131|e_gw1.3.547.1	138	2181	0.7634	22.0021	1e-127	ref|ZP_09630287.1|	putative alpha-galactosidase precursor
jgi|Auran1|21140|e_gw1.3.621.1	218	1215	0.8996	62.391	1e-151	ref|XP_002293243.1|	queuine tRNA ribosyltransferase
jgi|Auran1|21146|e_gw1.3.959.1	26	366	0.7186	24.7021	1e-14	gb|EHJ72484.1|	phosphohistidine phosphatase
jgi|Auran1|21160|e_gw1.3.862.1	164	459	0.9521	124.243	3e-40	ref|ZP_06420970.1|	FKBP-type peptidyl-prolyl cis-trans isomerase FklB
jgi|Auran1|21177|e_gw1.3.1004.1	1	351	0.1396	0.990683	3e-13	ref|XP_003546111.1|	PREDICTED: prolyl 4-hydroxylase subunit alpha-1-like isoform 1
jgi|Auran1|21199|e_gw1.3.816.1	84	555	0.9784	52.6293	4e-74	emb|CBN78826.1|	BIG2, ArfGEF protein of the BIG/GBF family
jgi|Auran1|21207|e_gw1.3.290.1	1	708	0.0692	0.491143	2e-24	ref|YP_004920006.1|	glyoxal/methylglyoxal reductase
jgi|Auran1|21220|e_gw1.3.981.1	64	306	0.9837	72.7278	8e-20	ref|ZP_05649737.1|	chaperonin 10 kDa subunit
jgi|Auran1|21222|e_gw1.3.278.1	23	963	0.622	8.30507	3e-50	ref|ZP_06052020.1|	probable aspartoacylase
jgi|Auran1|21223|e_gw1.3.350.1	121	381	0.9606	110.434	8e-11	emb|CBY21131.1|	unnamed protein product
jgi|Auran1|21261|e_gw1.3.868.1	1	627	0.0781	0.554593	9e-50	ref|YP_495355.1|	transferase
jgi|Auran1|21262|e_gw1.3.171.1	17	1284	0.3902	4.6039	3e-74	ref|XP_003443034.1|	PREDICTED: lactation elevated protein 1-like
jgi|Auran1|21269|e_gw1.3.655.1	36	663	0.7934	18.8812	1e-35	ref|ZP_08134348.1|	TPR repeat protein
jgi|Auran1|21273|e_gw1.3.675.1	32	1191	0.6087	9.34286	3e-67	ref|YP_003553031.1|	class I and II aminotransferase
jgi|Auran1|21274|e_gw1.3.495.1	95	612	0.915	53.9776	6e-18	ref|NP_681893.1|	FKBP-type peptidylprolyl isomerase
jgi|Auran1|21277|e_gw1.3.605.1	388	1332	0.979	101.291	1e-168	ref|XP_002908234.1|	coronin-like protein, putative
jgi|Auran1|21287|e_gw1.3.589.1	2	1488	0.0659	0.467378	9e-64	ref|YP_000807.1|	lipoprotein
jgi|Auran1|21288|e_gw1.3.430.1	20	549	0.7614	12.6677	1e-82	gb|EIE18936.1|	cyclophilin-like protein
jgi|Auran1|21291|e_gw1.3.294.1	3	705	0.1433	1.4797	3e-31	ref|ZP_08134348.1|	TPR repeat protein
jgi|Auran1|21303|e_gw1.3.378.1	79	507	0.9132	54.1827	9e-28	emb|CCD78852.1|	putative e3 ubiquitin-protein ligase Bre1 (EC 6.3.2.-) (dBre1)
jgi|Auran1|21311|e_gw1.3.121.1	305	876	0.9543	121.07	4e-92	ref|XP_002906521.1|	phosphatidyl inositol kinase (PIK-G1)
jgi|Auran1|21315|e_gw1.3.944.1	24	522	0.749	15.9876	9e-62	ref|XP_003209449.1|	PREDICTED: methylmalonyl-CoA epimerase, mitochondrial-like, partial
jgi|Auran1|21320|e_gw1.3.587.1	25	1650	0.5206	5.26863	0	emb|CBN78780.1|	mercuric reductase
jgi|Auran1|21325|e_gw1.3.259.1	119	1122	0.9002	36.8804	1e-128	emb|CBJ28070.1|	S-Adenosylmethionine decarboxylase
jgi|Auran1|21342|e_gw1.3.718.1	44	1044	0.7787	14.6553	2e-75	emb|CBN78512.1|	dioxygenase
jgi|Auran1|21353|e_gw1.3.708.1	42	1134	0.627	12.8789	5e-95	ref|XP_003540540.1|	PREDICTED: uncharacterized protein LOC100790594
jgi|Auran1|21357|e_gw1.3.139.1	114	1713	0.7414	23.1414	2e-85	ref|XP_002900860.1|	anoctamin-like protein
jgi|Auran1|21376|e_gw1.3.1002.1	56	315	0.8381	61.8186	2e-36	ref|XP_003552377.1|	PREDICTED: U6 snRNA-associated Sm-like protein LSm6-like
jgi|Auran1|21380|e_gw1.3.456.1	181	615	0.9886	102.34	7e-33	gb|EJY85090.1|	UBX domain containing protein
jgi|Auran1|21394|e_gw1.3.700.1	168	1266	0.3815	46.1442	1e-111	gb|ABL96301.1|	Bacl-2
jgi|Auran1|21408|e_gw1.3.439.1	2	582	0.1684	1.19495	6e-55	ref|XP_002295609.1|	cyanate lyase
jgi|Auran1|21412|e_gw1.3.203.1	14	1302	0.3134	3.73903	6e-74	ref|NP_497997.1|	Protein F26A1.8
jgi|Auran1|21418|e_gw1.3.1000.1	12	645	0.4992	6.46939	5e-25	ref|NP_001091664.1|	uncharacterized protein LOC100004931
jgi|Auran1|21424|e_gw1.3.137.1	3	1029	0.1429	1.01379	1e-116	ref|YP_003115574.1|	alpha-L-arabinofuranosidase
jgi|Auran1|21458|e_gw1.3.711.1	355	1089	0.9871	113.355	2e-48	emb|CBN79827.1|	SGT1 homologue
jgi|Auran1|21481|e_gw1.3.187.1	84	945	0.9799	30.9093	1e-106	ref|XP_002899963.1|	cGMP-dependent protein kinase, putative
jgi|Auran1|21485|e_gw1.3.983.1	1577	291	0.9966	1884.43	3e-36	ref|YP_001293609.1|	ferredoxin
jgi|Auran1|21487|e_gw1.3.98.1	250	1314	0.9536	66.1586	4e-88	ref|YP_001276663.1|	small GTP-binding protein
jgi|Auran1|21490|e_gw1.3.648.1	14	1221	0.3079	3.98707	2e-44	ref|ZP_03561488.1|	saccharopine dehydrogenase (NAD(), L-glutamate-forming)
jgi|Auran1|21491|e_gw1.3.411.1	16	588	0.7959	9.46203	2e-58	gb|EKC17187.1|	Putative hydrolase RBBP9
jgi|Auran1|21497|e_gw1.3.614.1	41	846	0.7305	16.8521	1e-43	ref|ZP_08134348.1|	TPR repeat protein
jgi|Auran1|21499|e_gw1.3.833.1	34	450	0.8067	26.2729	2e-17	ref|ZP_04578934.1|	Sel1 repeat-containing protein
jgi|Auran1|21512|e_gw1.3.746.1	206	903	0.8173	79.327	6e-43	emb|CBY23170.1|	unnamed protein product
jgi|Auran1|21514|e_gw1.3.1009.1	1328	210	0.9857	2198.98	2e-29	gb|EGB11207.1|	ribosomal protein L38
jgi|Auran1|21516|e_gw1.3.863.1	2	426	0.23	1.63253	4e-39	ref|XP_002908139.1|	myosin-like protein
jgi|Auran1|21520|e_gw1.3.280.1	102	903	0.6744	39.2784	8e-75	ref|XP_003083594.1|	phosphoribosyl pyrophosphate synthetase (ISS)
jgi|Auran1|21524|e_gw1.3.779.1	7	813	0.2694	2.99398	2e-70	ref|ZP_08684467.1|	serine O-acetyltransferase
jgi|Auran1|2155|gw1.1.136.1	85	1020	0.8853	28.9775	8e-78	ref|XP_002909225.1|	periodic tryptophan protein, putative
jgi|Auran1|21551|e_gw1.3.586.1	6	1728	0.1476	1.20739	1e-143	ref|ZP_08986806.1|	All-trans-retinol 13,14-reductase
jgi|Auran1|21560|e_gw1.3.466.1	75	369	0.9783	70.6767	4e-69	ref|XP_003593555.1|	Splicing factor 3B subunit
jgi|Auran1|21587|e_gw1.3.786.1	1	498	0.0984	0.698252	9e-38	ref|XP_002296992.1|	serine acetyl transferase
jgi|Auran1|21590|e_gw1.3.316.1	4	891	0.1672	1.56108	2e-25	gb|AAX95421.1|	Mitochondrial carrier protein, putative
jgi|Auran1|21597|e_gw1.3.847.1	1	618	0.0793	0.562669	8e-27	ref|XP_002908139.1|	myosin-like protein
jgi|Auran1|21606|e_gw1.3.531.1	96	219	0.9909	152.429	2e-33	gb|AAP79178.1|	quinol-to-oxygen oxidoreductase
jgi|Auran1|21633|e_gw1.3.283.1	151	846	0.9586	62.0652	1e-83	ref|XP_003080509.1|	unnamed protein product
jgi|Auran1|21659|e_gw1.3.702.1	4	1272	0.1006	1.09349	1e-103	gb|ABL96301.1|	Bacl-2
jgi|Auran1|21676|e_gw1.3.789.1	429	666	0.991	223.988	4e-96	emb|CBJ27051.1|	ATP-dependent Clp protease proteolytic subunit
jgi|Auran1|2169|gw1.13.62.1	348	1206	0.9983	100.34	8e-81	ref|XP_002489410.1|	Cytoplasmic ATP-dependent RNA helicase of the DEAD-box family
jgi|Auran1|21695|e_gw1.3.197.1	1297	1194	0.9933	377.726	0	gb|EGB11415.1|	putative calreticulin precursor, calnexin
jgi|Auran1|21703|e_gw1.4.570.1	71	1608	0.7289	15.3537	0	ref|XP_001689978.1|	oligoendopeptidase
jgi|Auran1|21710|e_gw1.4.768.1	14	891	0.349	5.46376	1e-57	ref|XP_003082181.1|	2-hydroxy-3-oxopropionate reductase (ISS)
jgi|Auran1|21714|e_gw1.4.321.1	30	768	0.7083	13.5832	1e-23	emb|CAD41017.1|	OSJNBb0086G13.15
jgi|Auran1|21720|e_gw1.4.923.1	19	390	0.8846	16.9407	1e-23	ref|XP_002091897.1|	GE11983
jgi|Auran1|21732|e_gw1.4.556.1	271	1173	0.9957	80.3365	1e-163	emb|CBI19692.3|	unnamed protein product
jgi|Auran1|21736|e_gw1.4.490.1	239	231	0.987	359.772	1e-27	ref|XP_002949272.1|	iron-sulfur cluster assembly protein
jgi|Auran1|21746|e_gw1.4.605.1	1	960	0.051	0.362218	1e-142	emb|CBN73777.1|	putative; katanin like protein
jgi|Auran1|21759|e_gw1.4.177.1	8	1233	0.2482	2.25615	2e-76	ref|NP_566378.1|	glycosyl transferase family 1 protein
jgi|Auran1|21763|e_gw1.4.39.1	42	885	0.7028	16.5024	2e-33	ref|XP_001320767.1|	ankyrin repeat protein
jgi|Auran1|21771|e_gw1.4.934.1	20	390	0.7692	17.8323	6e-44	emb|CBN80278.1|	possible CDPK
jgi|Auran1|21779|e_gw1.4.351.1	1	519	0.0944	0.669999	2e-32	ref|XP_002287378.1|	elongation factor-2 kinase like protein
jgi|Auran1|2178|gw1.7.109.1	364	1392	0.9346	90.9293	1e-144	emb|CBJ30895.1|	component of dynein regulatory complex
jgi|Auran1|21780|e_gw1.4.348.1	135	537	0.9218	87.418	2e-63	emb|CBJ31080.1|	2-C-methyl-D-erythritol 2,4-cyclodiphosphate synthase, chloroplast precursor
jgi|Auran1|21789|e_gw1.4.103.1	89	1533	0.7208	20.1878	0	emb|CBN79482.1|	DEAD box helicase
jgi|Auran1|21790|e_gw1.4.105.1	48	1428	0.3361	11.6884	3e-59	ref|XP_002265825.2|	PREDICTED: protease Do-like 10, mitochondrial-like
jgi|Auran1|21798|e_gw1.4.439.1	1	438	0.1119	0.793903	2e-26	ref|XP_001384046.2|	NADH-cytochrome b-5 reductase
jgi|Auran1|21799|e_gw1.4.624.1	2	1470	0.0667	0.473101	1e-119	ref|YP_005092309.1|	adenosylmethionine-8-amino-7-oxononanoate aminotransferase
jgi|Auran1|21801|e_gw1.4.615.1	51	1350	0.4763	13.1365	0	ref|XP_002908234.1|	coronin-like protein, putative
jgi|Auran1|21803|e_gw1.4.557.1	837	2118	0.8985	137.417	1e-117	dbj|BAL60532.1|	myosin VIII
jgi|Auran1|2181|gw1.44.15.1	50	1263	0.7474	13.766	3e-88	emb|CBJ27648.1|	Digalactosyldiacylglycerol synthase, family GT4
jgi|Auran1|21818|e_gw1.4.365.1	501	624	0.9904	279.187	3e-70	ref|XP_002501931.1|	adenylate kinase
jgi|Auran1|21819|e_gw1.4.392.1	13	525	0.5429	8.61045	4e-74	ref|XP_002295900.1|	sigma subunit of clathrin adaptor protein AP3
jgi|Auran1|21828|e_gw1.4.354.1	2	681	0.1439	1.02123	3e-83	emb|CBN78536.1|	Rab28, Ras superfamily GTPase
jgi|Auran1|21835|e_gw1.4.290.1	190	1008	0.9226	65.5443	9e-72	ref|XP_003543117.1|	PREDICTED: soluble inorganic pyrophosphatase 1, chloroplastic-like
jgi|Auran1|2184|gw1.1.139.1	42	1194	0.5519	12.2317	1e-82	ref|XP_003591658.1|	6-phosphofructokinase
jgi|Auran1|21841|e_gw1.4.164.1	89	1329	0.7976	23.2866	0	ref|XP_002286190.1|	aspartate aminotransferase
jgi|Auran1|21842|e_gw1.4.892.1	42	423	0.9385	34.5263	7e-91	gb|EGB10697.1|	selenoprotein, partial
jgi|Auran1|2185|gw1.5.142.1	8	1155	0.2623	2.40852	2e-51	ref|YP_005371391.1|	proton/peptide symporter family protein
jgi|Auran1|21854|e_gw1.4.412.1	3	999	0.1051	1.04423	3e-32	emb|CAL30199.1|	NWD2
jgi|Auran1|21856|e_gw1.4.718.1	36	873	0.6976	14.3394	2e-52	ref|NP_948116.1|	epoxide hydrolase
jgi|Auran1|2187|gw1.5.143.1	16	1239	0.4867	4.49045	2e-82	ref|XP_001352407.2|	GA10904
jgi|Auran1|21872|e_gw1.4.793.1	8	795	0.3572	3.49917	1e-32	ref|YP_001322175.1|	tRNA pseudouridine synthase A
jgi|Auran1|21877|e_gw1.4.9.1	746	3897	0.9333	66.5656	0	emb|CBN79954.1|	pleiotropic drug resistance transporter
jgi|Auran1|21881|e_gw1.4.395.1	28	438	0.8699	22.2293	3e-35	ref|XP_002954751.1|	histone H3 methyltransferase
jgi|Auran1|21886|e_gw1.4.453.1	18	504	0.6885	12.4189	1e-16	ref|ZP_02194388.1|	Sel1 domain protein repeat-containing protein
jgi|Auran1|2189|gw1.5.144.1	56	1401	0.7231	13.8993	1e-106	ref|XP_783098.3|	PREDICTED: tubulin epsilon chain
jgi|Auran1|21898|e_gw1.4.130.1	12	1617	0.2362	2.58055	0	ref|XP_002297089.1|	dipeptidase
jgi|Auran1|21900|e_gw1.4.733.1	263	744	0.9839	122.921	4e-58	emb|CBN76090.1|	eukaryotic initiation factor 4G
jgi|Auran1|21914|e_gw1.4.826.1	61	651	0.9109	32.583	7e-23	ref|XP_793918.2|	PREDICTED: F-box/LRR-repeat protein 20-like
jgi|Auran1|21920|e_gw1.4.913.1	56	471	0.9172	41.3436	2e-47	gb|ADY39928.1|	Chromodomain-helicase-DNA-binding protein 3
jgi|Auran1|21923|e_gw1.4.383.1	12	465	0.671	8.97367	3e-23	ref|ZP_09920667.1|	sel1 domain protein repeat-containing protein
jgi|Auran1|21927|e_gw1.4.853.1	1	570	0.086	0.610052	5e-65	dbj|BAF65668.1|	tubular mastigoneme protein
jgi|Auran1|2193|gw1.4.144.1	94	1140	0.8702	28.6724	1e-100	ref|XP_002294199.1|	kinesin motor protein-like protein
jgi|Auran1|21935|e_gw1.4.444.1	2	459	0.2135	1.51516	5e-18	ref|YP_004671119.1|	tRNA-specific adenosine deaminase
jgi|Auran1|21939|e_gw1.4.197.1	520	1089	0.9972	166.042	2e-59	ref|XP_002776821.1|	Cycloartenol-C-24-methyltransferase, putative
jgi|Auran1|21944|e_gw1.4.282.1	183	840	0.7833	75.7554	4e-80	ref|XP_002178724.1|	lutein deficient 1-like protein
jgi|Auran1|21947|e_gw1.4.379.1	61	630	0.7429	33.6691	8e-78	ref|XP_002176567.1|	histone acetyltransferase
jgi|Auran1|21951|e_gw1.4.352.1	151	579	0.9637	90.6859	4e-61	emb|CBN76253.1|	terbinafine resistance locus protein (yip1)
jgi|Auran1|21967|e_gw1.4.46.1	37	2136	0.4125	6.02341	1e-73	ref|XP_002907993.1|	myosin-like protein
jgi|Auran1|21970|e_gw1.4.655.1	41	1344	0.753	10.6078	1e-109	emb|CBN75546.1|	Aspartate Aminotransferase
jgi|Auran1|21972|e_gw1.4.63.1	93	1638	0.6893	19.7429	0	ref|XP_002293156.1|	threonine dehydratase
jgi|Auran1|21992|e_gw1.4.396.1	105	552	0.9909	66.1442	2e-88	emb|CBN74628.1|	peptidyl-prolyl cis-trans isomerase 11
jgi|Auran1|21998|e_gw1.4.901.1	118	564	0.9805	72.7519	2e-71	ref|XP_002295900.1|	sigma subunit of clathrin adaptor protein AP3
jgi|Auran1|220|gw1.9.4.1	5	1344	0.1615	1.29364	0	gb|EGB08218.1|	putative calcium dependent protein kinase
jgi|Auran1|2200|gw1.2.143.1	15	1368	0.413	3.81282	4e-91	ref|YP_001411372.1|	aldehyde dehydrogenase
jgi|Auran1|22001|e_gw1.4.782.1	3	675	0.2178	1.54546	8e-46	ref|YP_001686217.1|	carboxylesterase type B
jgi|Auran1|22021|e_gw1.4.200.1	5	1008	0.1359	1.72485	0	gb|EGB10810.1|	putative glycoside hydrolase
jgi|Auran1|22034|e_gw1.4.26.1	348	2511	0.9088	48.1919	0	ref|XP_002906366.1|	phospholipid-transporting ATPase, putative
jgi|Auran1|22037|e_gw1.4.672.1	40	1119	0.857	12.43	3e-84	gb|ABH06549.2|	cathepsin L cysteine protease ICP1
jgi|Auran1|22040|e_gw1.4.1019.1	1	207	0.2367	1.67985	7e-18	ref|XP_700974.4|	PREDICTED: Meckelin
jgi|Auran1|22043|e_gw1.4.83.1	139	1683	0.8812	28.7192	1e-129	ref|YP_004824446.1|	4-coumarate--CoA ligase
jgi|Auran1|22047|e_gw1.4.238.1	23	1023	0.4712	7.81797	2e-88	gb|EKF28365.1|	phosphatidylinositol 3-kinase 2, putative
jgi|Auran1|22049|e_gw1.4.25.1	300	3081	0.9396	33.8588	0	emb|CBJ30064.1|	RNA helicase
jgi|Auran1|22056|e_gw1.4.645.1	12	1254	0.3445	3.32756	1e-137	ref|ZP_05080882.1|	imidazolonepropionase
jgi|Auran1|22058|e_gw1.4.810.1	9	525	0.5905	5.96108	1e-43	ref|YP_001619674.1|	peptide deformylase
jgi|Auran1|22059|e_gw1.4.903.1	23	552	0.8297	14.4887	4e-41	ref|XP_002997743.1|	endoribonuclease L-PSP, putative
jgi|Auran1|22062|e_gw1.4.945.1	3	309	0.4757	3.37602	2e-20	ref|XP_002902375.1|	lipase, putative
jgi|Auran1|22066|e_gw1.4.966.1	32	456	0.7105	24.4021	3e-32	ref|YP_173121.1|	photosystem II reaction center protein Psb28
jgi|Auran1|22067|e_gw1.4.153.1	23	972	0.6008	8.22817	3e-71	ref|XP_003740516.1|	PREDICTED: protein kinase DC2-like
jgi|Auran1|22068|e_gw1.4.384.1	18	351	0.9088	17.8323	1e-17	ref|ZP_08134348.1|	TPR repeat protein
jgi|Auran1|22083|e_gw1.4.567.1	355	2013	0.9657	61.3234	0	emb|CBJ28881.1|	Nog1, nucleolar GTPase
jgi|Auran1|22094|e_gw1.4.957.1	8	204	0.848	13.6365	3e-20	ref|XP_002909611.1|	2Fe-2S ferredoxin, putative
jgi|Auran1|22099|e_gw1.4.583.1	10153	1710	0.6058	2064.62	1e-176	ref|XP_003083207.1|	Peptide exporter, ABC superfamily (ISS)
jgi|Auran1|22105|e_gw1.4.355.1	29	465	0.9097	21.6864	5e-46	ref|NP_001170456.1|	uncharacterized protein LOC100384449
jgi|Auran1|22111|e_gw1.4.451.1	43	630	0.8825	23.7339	1e-28	ref|XP_002903151.1|	30S ribosomal protein S5, putative
jgi|Auran1|22116|e_gw1.4.739.1	260	975	0.9672	92.7279	3e-54	ref|XP_002289111.1|	RP3A,-like protein to dna-directed RNA polymerase II third largest subunit
jgi|Auran1|22120|e_gw1.4.790.1	26	699	0.8498	12.9341	7e-65	ref|XP_505418.1|	YALI0F14553p
jgi|Auran1|22129|e_gw1.4.264.1	122	993	0.6254	42.7221	1e-76	emb|CBJ33775.1|	Cathepsin-like proteinase
jgi|Auran1|2213|gw1.13.65.1	82	1398	0.8562	20.3962	1e-118	ref|XP_002905228.1|	nucleolar protein 10, putative
jgi|Auran1|22136|e_gw1.4.295.1	41	681	0.8752	20.9353	3e-21	ref|ZP_08134348.1|	TPR repeat protein
jgi|Auran1|22165|e_gw1.4.1026.1	20	297	0.9495	23.4161	8e-08	ref|XP_003491497.1|	PREDICTED: ankyrin repeat and MYND domain-containing protein 2-like
jgi|Auran1|22166|e_gw1.4.119.1	538	2106	0.1049	88.8312	0	ref|XP_003083207.1|	Peptide exporter, ABC superfamily (ISS)
jgi|Auran1|22169|e_gw1.4.601.1	76	1485	0.7529	17.7963	1e-139	ref|ZP_11116647.1|	D-lactate dehydrogenase
jgi|Auran1|22177|e_gw1.4.13.1	1650	3354	0.9985	171.066	0	ref|XP_002293757.1|	stromal processing peptidase
jgi|Auran1|22180|e_gw1.4.86.1	6	1593	0.1846	1.30972	1e-75	ref|XP_003785985.1|	PREDICTED: arylsulfatase B
jgi|Auran1|22182|e_gw1.4.821.1	11	633	0.5513	6.04269	2e-81	emb|CCA27337.1|	ras family GTPase putative
jgi|Auran1|22183|e_gw1.4.481.1	1325	498	0.998	925.184	4e-86	ref|XP_002287705.1|	RL12, ribosomal protein 11 60S large ribosomal subunit
jgi|Auran1|22188|e_gw1.4.518.1	15	315	0.873	16.5586	2e-20	gb|EIE24572.1|	cytochrome b5
jgi|Auran1|22189|e_gw1.4.78.1	2	1476	0.0664	0.471178	1e-102	ref|XP_002903665.1|	sterol 3-beta-glucosyltransferase, putative
jgi|Auran1|22191|e_gw1.4.725.1	936	816	0.9951	398.866	1e-41	emb|CBQ67647.1|	related to mitochondrial uncoupling protein 3
jgi|Auran1|22203|e_gw1.4.594.1	23	723	0.5615	11.0619	4e-31	ref|XP_001299135.1|	ankyrin repeat protein
jgi|Auran1|22206|e_gw1.4.694.1	63	1086	0.8692	20.1722	1e-134	ref|YP_003525572.1|	dihydroorotase, homodimeric type
jgi|Auran1|22237|e_gw1.4.592.1	64	1659	0.5847	13.4145	5e-94	ref|XP_002938337.1|	PREDICTED: arylsulfatase A-like
jgi|Auran1|22241|e_gw1.4.416.1	5	288	0.4549	6.03697	2e-23	ref|ZP_08929962.1|	WD40 repeat, subgroup
jgi|Auran1|22252|e_gw1.4.240.1	20	1203	0.5985	5.78104	5e-42	ref|XP_003199458.1|	PREDICTED: diacylglycerol kinase alpha-like
jgi|Auran1|22269|e_gw1.4.204.1	5583	1092	0.9844	1777.82	1e-177	gb|AFE02906.1|	fructose-1,6-bisphosphate aldolase class I
jgi|Auran1|2228|gw1.3.147.1	1	777	0.0631	0.447528	5e-72	emb|CCA22322.1|	receptor kinase putative
jgi|Auran1|22280|e_gw1.4.568.1	1	1932	0.0254	0.179984	1e-149	gb|ADV78044.1|	DMI1
jgi|Auran1|22290|e_gw1.4.904.1	28	519	0.7707	18.76	1e-39	gb|EKC33858.1|	tRNA-specific adenosine deaminase 2
jgi|Auran1|22298|e_gw1.4.878.1	75	606	0.9488	43.0358	8e-47	ref|XP_677864.1|	6-pyruvoyl tetrahydropterin synthase
jgi|Auran1|22311|e_gw1.4.174.1	65	1020	0.9059	22.1592	1e-112	gb|EFW43892.1|	neutral sphingomyelinase activation associated factor
jgi|Auran1|22327|e_gw1.4.274.1	8	960	0.2948	2.89775	4e-37	ref|NP_001075588.1|	annexin XIIIb
jgi|Auran1|22328|e_gw1.4.754.1	1	1062	0.0461	0.327429	1e-119	gb|EHR75625.1|	sphingosine kinase
jgi|Auran1|22331|e_gw1.4.11.1	1857	3684	0.9832	175.281	0	ref|XP_002292682.1|	DNA topoisomerase
jgi|Auran1|22332|e_gw1.4.406.1	1	534	0.0918	0.651179	3e-38	ref|XP_003221293.1|	PREDICTED: ATP-binding cassette sub-family G member 2-like
jgi|Auran1|22340|e_gw1.4.719.1	5	870	0.2207	1.99845	7e-38	ref|NP_001057165.1|	Os06g0219800
jgi|Auran1|22348|e_gw1.4.918.1	18	561	0.6738	11.1571	6e-56	emb|CBN75531.1|	mono-or diacylglycerol acyltransferase type 2
jgi|Auran1|22351|e_gw1.4.455.1	85	447	0.9866	66.1231	2e-18	gb|EIE87194.1|	calmodulin
jgi|Auran1|22353|e_gw1.4.1004.1	9	324	0.6852	9.65915	2e-19	ref|XP_002772662.1|	pelota, putative
jgi|Auran1|22354|e_gw1.4.623.1	173	1308	0.9106	45.9918	2e-81	ref|YP_644334.1|	Rieske (2Fe-2S) domain-containing protein
jgi|Auran1|22356|e_gw1.4.828.1	1	648	0.0756	0.53662	2e-62	ref|ZP_09188580.1|	NADPH azoreductase
jgi|Auran1|22357|e_gw1.4.691.1	30	882	0.7664	11.8275	1e-69	ref|XP_002287803.1|	mitochondriale tricarboxylate carrier protein
jgi|Auran1|22358|e_gw1.4.751.1	152	639	0.8842	82.715	2e-60	ref|XP_002909336.1|	flagellar adenylate kinase
jgi|Auran1|22374|e_gw1.4.283.1	3	894	0.094	1.16688	5e-45	ref|XP_002908686.1|	DNA-directed RNA polymerase III subunit RPC6, putative
jgi|Auran1|22375|e_gw1.4.390.1	255	507	0.9586	174.894	9e-49	ref|XP_002565702.1|	Pc22g17930
jgi|Auran1|22386|e_gw1.4.870.1	5	471	0.4161	3.6914	5e-12	ref|XP_002503064.1|	SNF2 super family
jgi|Auran1|22393|e_gw1.4.150.1	65	1377	0.5875	16.4142	0	gb|EGB10810.1|	putative glycoside hydrolase
jgi|Auran1|22416|e_gw1.4.771.1	38	867	0.5998	15.2407	3e-94	emb|CBJ28708.1|	esterase
jgi|Auran1|22417|e_gw1.4.916.1	52	618	0.8754	29.2588	5e-30	emb|CBJ28172.1|	LISK family protein kinase
jgi|Auran1|22426|e_gw1.4.836.1	4	732	0.2158	1.90016	1e-24	ref|XP_003078896.1|	COG2860: Predicted membrane protein (ISS)
jgi|Auran1|22441|e_gw1.4.366.1	3	843	0.1222	1.23747
jgi|Auran1|2245|gw1.23.45.1	29	1275	0.5004	7.90914	0	gb|EGB05304.1|	general sugar transporter
jgi|Auran1|22474|e_gw1.4.745.1	46	879	0.7702	18.1975	7e-13	emb|CBJ30026.1|	ankyrin repeat protein
jgi|Auran1|22479|e_gw1.4.291.1	41	633	0.7599	22.5228	7e-80	ref|XP_002909567.1|	DNA repair protein RAD50, putative
jgi|Auran1|22487|e_gw1.4.905.1	6	351	0.5442	5.9441	4e-15	gb|ABA28999.1|	ubiquitin ligase 2, partial
jgi|Auran1|22488|e_gw1.4.663.1	65	981	0.8379	23.0402	7e-81	ref|XP_002109498.1|	histone H3 recognition and presentation By the Wdr5 module Of the Mll1 complex
jgi|Auran1|22498|e_gw1.4.709.1	21	1137	0.5259	6.42245	3e-61	emb|CBJ49172.1|	FAD binding / catalytic/ tRNA dihydrouridine synthase
jgi|Auran1|22501|e_gw1.4.286.1	1115	1101	0.9946	352.151	2e-72	ref|XP_002287435.1|	chloroplast membrane protein
jgi|Auran1|22512|e_gw1.4.10.1	285	3885	0.7887	25.5091	0	ref|XP_002294498.1|	phosphoribosylformylglycinamidine synthase
jgi|Auran1|22521|e_gw1.4.42.1	23	2157	0.2925	3.70783	2e-98	emb|CBN76097.1|	Sodium/hydrogen exchanger family protein
jgi|Auran1|22539|e_gw1.4.50.1	211	2274	0.9464	32.2651	1e-155	emb|CBN79191.1|	Bardet-Biedl syndrome protein 7
jgi|Auran1|22544|e_gw1.4.215.1	3	1017	0.1445	1.02575	3e-68	gb|EIE20412.1|	alpha/beta-hydrolase
jgi|Auran1|22552|e_gw1.4.435.1	25	483	0.6853	17.9984	6e-52	gb|EJT96453.1|	UBC-like protein
jgi|Auran1|22559|e_gw1.4.829.1	151	627	0.9952	83.7435	8e-79	emb|CBN76817.1|	Rab2B, RAB family GTPase
jgi|Auran1|22563|e_gw1.4.1000.1	11	375	0.6373	10.2001	9e-22	ref|XP_002160478.1|	PREDICTED: similar to transmembrane protein 65
jgi|Auran1|22564|e_gw1.4.4.1	286	11850	0.4527	8.39246	0	ref|XP_002906123.1|	sporangia induced dynein heavy chain
jgi|Auran1|22572|e_gw1.4.62.1	19	1554	0.4035	4.25152	0	ref|XP_003444034.1|	PREDICTED: histidine ammonia-lyase-like
jgi|Auran1|22578|e_gw1.4.612.1	2364	1446	0.9945	568.487	1e-148	gb|EFA74789.1|	threonine synthase
jgi|Auran1|22605|e_gw1.4.899.1	1	468	0.1047	0.743012	3e-26	emb|CBN74472.1|	putative: similar to centrin
jgi|Auran1|22613|e_gw1.4.33.1	22	2799	0.2808	2.73314	0	gb|AAI44036.1|	SARDH protein
jgi|Auran1|22615|e_gw1.4.239.1	112	1074	0.9413	36.2623	4e-42	ref|XP_002500595.1|	Drug/Metabolite transporter superfamily
jgi|Auran1|22616|e_gw1.4.171.1	4	1308	0.0765	1.06339	1e-122	gb|EFW47201.1|	aminoadipate aminotransferase
jgi|Auran1|22626|e_gw1.4.443.1	636	465	0.9892	475.604	5e-78	ref|XP_002181437.1|	nucleoside diphosphate kinase 2
jgi|Auran1|22631|e_gw1.4.231.1	237	1053	0.9791	78.2639	1e-120	ref|XP_003563372.1|	PREDICTED: U5 small nuclear ribonucleoprotein 40 kDa protein-like
jgi|Auran1|22633|e_gw1.4.783.1	51	1071	0.7432	16.5586	1e-62	dbj|BAE21766.1|	unnamed protein product
jgi|Auran1|22645|e_gw1.4.288.1	1	864	0.0567	0.402465	9e-90	gb|EIE24221.1|	Pkinase-domain-containing protein
jgi|Auran1|22652|e_gw1.4.922.1	4	270	0.4593	5.15155	3e-18	gb|EGD83203.1|	ITCH protein
jgi|Auran1|22657|e_gw1.4.492.1	438	345	0.8899	441.465	3e-44	emb|CCA22672.1|	small nuclear ribonucleoprotein Sm D1 putative
jgi|Auran1|22659|e_gw1.4.861.1	24	399	0.9023	20.9161	2e-47	ref|XP_001416984.1|	peptidyl-prolyl cis-trans isomerase, FKBP-type
jgi|Auran1|2266|gw1.28.14.1	7	1182	0.2614	2.05931	1e-65	gb|AAG16852.1|AC069145_1	putative ATP-dependent RNA helicase
jgi|Auran1|2270|gw1.1.146.1	234	1233	0.9611	65.9925	0	gb|EGB12507.1|	putative phosphoinositide-specific phospholipase C
jgi|Auran1|22705|e_gw1.5.83.1	1222	1950	0.9964	217.911	1e-166	ref|XP_002184804.1|	precursor of phosphorylase udp-glucose diphosphorylase
jgi|Auran1|22710|e_gw1.5.893.1	23	702	0.8148	11.3928	4e-50	ref|XP_002899922.1|	p21-activated protein kinase-interacting protein, putative
jgi|Auran1|22720|e_gw1.5.652.1	89	2088	0.7926	14.8218	1e-167	ref|ZP_02186892.1|	PROBABLE TRIFUNCTONAL: ENOYL-COA HYDRATASE AND DELTA3-CIS-DELTA2-TRANS-ENOYL-COA ISOMERASE AND
jgi|Auran1|22734|e_gw1.5.1033.1	15	264	0.9697	19.7574	1e-13	gb|ACO11799.1|	Magnesium-dependent phosphatase 1
jgi|Auran1|22749|e_gw1.5.701.1	8	1377	0.2426	2.02022	0	gb|EGB10174.1|	endoglycoceramidase-like protein
jgi|Auran1|22759|e_gw1.5.1018.1	28	609	0.7209	15.9876	4e-28	pdb|3U0Z|A	Chain A, Tetramerization Dynamics Of The C-Terminus Underlies Isoform-Specific Camp-Gating In Hcn Channels
jgi|Auran1|22764|e_gw1.5.1120.1	67	315	0.8508	73.9615	2e-44	ref|XP_001694081.1|	ring-box protein
jgi|Auran1|22773|e_gw1.5.799.1	177	831	0.9759	74.0651	6e-79	emb|CBK21185.2|	unnamed protein product
jgi|Auran1|22796|e_gw1.5.898.1	97	915	0.8787	36.8631	1e-105	gb|ADI20348.1|	uncharacterized conserved protein
jgi|Auran1|22798|e_gw1.5.306.1	18	984	0.4848	6.36091	2e-75	gb|AFJ49374.1|	Aflatoxin B1-aldehyde reductase
jgi|Auran1|2280|gw1.8.84.1	4	1407	0.0803	0.98857	1e-109	emb|CBJ28719.1|	Intrafragellar transpot 52, osm-6-like protein
jgi|Auran1|22805|e_gw1.5.26.1	269	2868	0.9069	32.6148	0	emb|CBJ31846.1|	Valine--tRNA ligase
jgi|Auran1|22806|e_gw1.5.637.1	108	1968	0.905	19.0827	0	ref|XP_002907251.1|	alpha,alpha-trehalose-phosphate synthase	Phytophthora infestans T30-4]
jgi|Auran1|22815|e_gw1.5.108.1	107	1104	0.7409	33.7021	1e-126	emb|CCA27260.1|	histonearginine methyltransferase putative
jgi|Auran1|22846|e_gw1.5.720.1	144	1308	0.9817	38.2822	0	emb|CBJ26375.1|	Coatomer protein complex, gamma sub-unit
jgi|Auran1|22848|e_gw1.5.610.1	3	339	0.3274	3.07725	5e-14	ref|XP_001019044.1|	myb-like DNA-binding domain, SHAQKYF class family protein
jgi|Auran1|22852|e_gw1.5.349.1	15	897	0.4069	5.81488	5e-21	ref|ZP_08072383.1|	translation elongation factor Ts
jgi|Auran1|22865|e_gw1.5.514.1	36	444	0.9144	28.1943	2e-40	emb|CAJ73288.1|	cathepsin A
jgi|Auran1|22870|e_gw1.5.324.1	21	789	0.8074	9.25516	7e-86	ref|XP_003080074.1|	Predicted haloacid-halidohydrolase and related hydrolases (ISS)
jgi|Auran1|22875|e_gw1.5.344.1	98	672	0.9792	50.7106	6e-58	gb|EGI65662.1|	Transmembrane protein 165
jgi|Auran1|22889|e_gw1.5.961.1	4294	777	0.9974	1921.69	1e-174	gb|EGB10185.1|	putative plastid light harvesting protein isoform 20, partial
jgi|Auran1|22914|e_gw1.5.784.1	47	1356	0.674	12.0526	2e-63	ref|ZP_00054222.2|	COG0167: Dihydroorotate dehydrogenase
jgi|Auran1|22930|e_gw1.5.668.1	190	1935	0.831	34.144	1e-156	ref|XP_002288496.1|	arginyl-trna synthetase
jgi|Auran1|22932|e_gw1.5.672.1	218	1605	0.1458	47.2306	1e-93	ref|ZP_10105610.1|	FAD-dependent pyridine nucleotide-disulfide oxidoreductase
jgi|Auran1|22946|e_gw1.5.1135.1	32	339	0.41	32.824	1e-12	gb|EGE00830.1|	dsDNA-binding protein PDCD5
jgi|Auran1|22949|e_gw1.5.596.1	88	297	0.8485	103.031	1e-33	ref|XP_001697697.1|	small nuclear riboprotein F
jgi|Auran1|2295|gw1.1.148.1	171	1362	0.9589	43.6577	6e-86	gb|EFW41222.1|	cre
jgi|Auran1|22961|e_gw1.5.474.1	3	402	0.3657	2.595	3e-25	ref|XP_002899021.1|	guanylate-binding protein, putative
jgi|Auran1|22962|e_gw1.5.815.1	107	1251	0.9257	29.7419	2e-69	emb|CBJ33775.1|	Cathepsin-like proteinase
jgi|Auran1|22965|e_gw1.5.727.1	72	1308	0.87	19.1411	1e-174	ref|XP_002178207.1|	ubiquitin-activating enzyme E1, protein 3
jgi|Auran1|22979|e_gw1.5.562.1	10	936	0.3985	3.71506	1e-23	emb|CBN76880.1|	chp-1 / RAR1 homologue
jgi|Auran1|2298|gw1.26.41.1	907	951	0.9727	331.641	0	emb|CBJ25928.1|	Casein kinase (serine/threonine/tyrosine protein kinase)
jgi|Auran1|22987|e_gw1.5.260.1	12	1089	0.3489	3.83173	1e-122	emb|CBJ26203.1|	kinesin (subfamily)
jgi|Auran1|22988|e_gw1.5.59.1	39	1887	0.5745	7.18678	1e-151	gb|EIW74358.1|	Creatinase aminopeptidase
jgi|Auran1|22992|e_gw1.5.139.1	836	1413	0.9972	205.734	0	ref|XP_002901883.1|	eukaryotic translation initiation factor 2 subunit 3
jgi|Auran1|2300|gw1.78.6.1	66	1134	0.44	20.2382	1e-119	ref|XP_001021749.2|	Kinesin motor domain containing protein
jgi|Auran1|23002|e_gw1.5.252.1	284	1056	0.9877	93.5182	1e-81	emb|CCA16600.1|	cleft lip and palate transmembrane family protein pu
jgi|Auran1|23003|e_gw1.5.654.1	1317	1989	0.9985	230.246	0	ref|XP_002295809.1|	chaperone, heat shock protein 70
jgi|Auran1|23013|e_gw1.5.231.1	11	837	0.4791	4.56992	4e-55	gb|EFW96879.1|	cAMP-dependent protein kinase regulatory subunit (PKA regulatory subunit)
jgi|Auran1|23014|e_gw1.5.64.1	106	2061	0.7909	17.8842	1e-130	ref|XP_002895514.1|	vacuolar protein sorting-associated protein 33A, putative
jgi|Auran1|23026|e_gw1.5.932.1	26	762	0.8858	11.8648	1e-112	ref|ZP_10171550.1|	phosphoribosylformimino-5-aminoimidazole carboxamide ribotide isomerase, eukaryotic type
jgi|Auran1|23034|e_gw1.5.791.1	205	1167	0.9589	61.0836	7e-69	ref|XP_002289172.1|	RNA polymerase
jgi|Auran1|23035|e_gw1.5.151.1	118	1425	0.9151	28.7944	5e-92	gb|AAT67159.1|	digalactosyldiacylglycerol synthase
jgi|Auran1|23037|e_gw1.5.14.1	318	3174	0.8935	34.8387	0	ref|XP_002895592.1|	DNA polymerase delta catalytic subunit
jgi|Auran1|23039|e_gw1.5.732.1	56	1359	0.7792	14.3288	1e-166	ref|ZP_09518327.1|	citrate synthase
jgi|Auran1|23050|e_gw1.5.485.1	8	495	0.4283	5.61987	6e-28	ref|YP_004824871.1|	thiol-disulfide oxidoreductase DCC
jgi|Auran1|23053|e_gw1.5.797.1	187	1059	0.9896	61.4027	1e-110	gb|AAY43365.1|	aspartic protease
jgi|Auran1|23056|e_gw1.5.336.1	52	813	0.9139	22.241	6e-29	gb|EJD07799.1|	Aldo/keto reductase
jgi|Auran1|2307|gw1.5.161.1	90	1368	0.8925	22.8769	1e-113	ref|XP_002906802.1|	kinesin-like protein
jgi|Auran1|23074|e_gw1.5.988.1	9	705	0.4539	4.4391	1e-58	gb|ADN33687.1|	A/G-specific adenine DNA glycosylase
jgi|Auran1|23083|e_gw1.5.744.1	30	1395	0.557	7.47806	2e-71	emb|CBJ30558.1|	similar to U3 small nucleolar RNA interacting protein 2
jgi|Auran1|23087|e_gw1.5.425.1	320	564	0.984	197.293	3e-50	ref|NP_595794.1|	poly(A) binding protein Pab2
jgi|Auran1|23090|e_gw1.5.904.1	236	750	0.9933	109.419	5e-48	pdb|1Q8Y|A	Chain A, The Structure Of The Yeast Sr Protein Kinase, Sky1p, With Bound Adp
jgi|Auran1|23096|e_gw1.5.486.1	6	516	0.2752	4.04337	1e-112	gb|EGB10133.1|	cyclophilin
jgi|Auran1|231|gw1.13.2.1	608	2658	0.9545	79.5408	0	ref|XP_002899661.1|	pre-mRNA-splicing factor ATP-dependent RNA helicase, putative
jgi|Auran1|23104|e_gw1.5.630.1	238	2484	0.7907	33.3171	1e-139	gb|EIE18246.1|	ubiquitinyl hydrolase
jgi|Auran1|23105|e_gw1.5.865.1	65	978	0.8742	23.1109	9e-63	ref|ZP_05100128.1|	indigoidine synthase A family protein
jgi|Auran1|2311|gw1.16.41.1	572	936	0.9915	212.501	6e-83	emb|CBJ27721.1|	solute carrier family 35, member B1
jgi|Auran1|23116|e_gw1.5.808.1	61	876	0.9018	24.214	2e-79	ref|XP_002903750.1|	protein kinase, putative
jgi|Auran1|23121|e_gw1.5.212.1	1	1158	0.0423	0.300285	1e-101	ref|XP_002905591.1|	kinesin-like protein
jgi|Auran1|2314|gw1.5.162.1	237	1257	0.9395	65.5624	1e-123	ref|XP_002176714.1|	bifunctional 6-phosphofructo-2-kinase
jgi|Auran1|23143|e_gw1.5.829.1	2563	1014	0.9892	878.926	0	ref|XP_002291084.1|	dtdp-glucose 4,6-dehydratase
jgi|Auran1|23177|e_gw1.5.67.1	8	1530	0.2229	1.81819	1e-77	gb|EIE21902.1|	Lecithin:cholesterol acyltransferase
jgi|Auran1|23206|e_gw1.5.793.1	5096	1029	0.7784	1722.09	1e-178	ref|XP_002290014.1|	ferredoxin--NADP reductase
jgi|Auran1|23211|e_gw1.5.302.1	63	999	0.8539	21.9289	2e-71	emb|CBN79894.1|	Short-chain dehydrogenase/reductase
jgi|Auran1|23222|e_gw1.5.45.1	3	1698	0.0866	0.614363	9e-72	ref|XP_002274077.1|	PREDICTED: ATPase family AAA domain-containing protein 3-B
jgi|Auran1|2324|gw1.3.157.1	82	1107	0.8338	25.7577	1e-130	emb|CCA23456.1|	diphthamide biosynthesis protein 1 putative
jgi|Auran1|23252|e_gw1.5.87.1	160	1704	0.9442	32.6507	0	gb|EGD76852.1|	fumarate hydratase class I
jgi|Auran1|23258|e_gw1.5.176.1	16	1350	0.4007	4.12124	2e-58	emb|CBK25125.2|	unnamed protein product
jgi|Auran1|23262|e_gw1.5.121.1	30	1428	0.5658	7.30524	0	emb|CBJ25505.1|	flagellar associated protein
jgi|Auran1|23269|e_gw1.5.1145.1	23	243	0.9383	32.9127	2e-30	emb|CBN77571.1|	similar to CG7697-PA
jgi|Auran1|23275|e_gw1.5.728.1	79	1245	0.8458	22.0648	2e-68	emb|CBJ29210.1|	carboxy-terminal peptidase
jgi|Auran1|23276|e_gw1.5.632.1	347	2607	0.9359	46.2839	2e-90	gb|EKC30997.1|	Coiled-coil domain-containing protein 40
jgi|Auran1|23282|e_gw1.5.461.1	23	522	0.8908	15.3214	1e-89	ref|XP_002896924.1|	N-acetyltransferase 5
jgi|Auran1|23294|e_gw1.5.722.1	237	1320	0.9947	62.4333	0	emb|CCA25077.1|	unnamed protein product
jgi|Auran1|2330|gw1.47.8.1	56	1062	0.5876	18.336	3e-84	ref|XP_002900530.1|	kinesin-like protein
jgi|Auran1|23303|e_gw1.5.585.1	109	486	0.8683	77.9887	1e-108	gb|EGB10261.1|	centrin
jgi|Auran1|23304|e_gw1.5.295.1	399	1122	0.9955	123.658	0	ref|XP_002998420.1|	H/ACA ribonucleoprotein complex subunit 4
jgi|Auran1|23319|e_gw1.5.845.1	2	1008	0.0972	0.68994	5e-41	ref|YP_002565725.1|	alcohol dehydrogenase zinc-binding domain protein
jgi|Auran1|23338|e_gw1.5.519.1	2	246	0.1992	2.82707	6e-23	ref|YP_003630760.1|	sulfatase
jgi|Auran1|23341|e_gw1.5.28.1	97	1848	0.914	18.252	0	ref|XP_002294701.1|	phosphatidylinositol phosphatase
jgi|Auran1|23344|e_gw1.5.293.1	1304	924	0.9924	490.735	0	gb|EGB10137.1|	inositol phosphatase
jgi|Auran1|23346|e_gw1.5.859.1	40	1191	0.7548	11.6786	9e-92	dbj|BAL52765.1|	thioredoxin reductase
jgi|Auran1|23356|e_gw1.5.870.1	90	1026	0.846	30.5026	4e-43	emb|CCA14206.1|	peptidylprolyl cistrans isomerase putative
jgi|Auran1|23360|e_gw1.5.708.1	2	585	0.1675	1.18882	1e-42	emb|CBJ28117.1|	Hypothetical leucine rich repeat calmodulin binding protein
jgi|Auran1|23365|e_gw1.5.724.1	315	1194	0.9916	91.7377	0	emb|CBN75996.1|	Cystathionine gamma-lyase
jgi|Auran1|23373|e_gw1.5.984.1	15	621	0.7262	8.39926	3e-20	ref|XP_002680065.1|	co-chaperone p23 domain-containing protein
jgi|Auran1|23375|e_gw1.5.42.1	327	2055	0.9255	55.3322	0	emb|CBJ31874.1|	Probable chromatin remodelling complex ATPase chain
jgi|Auran1|23381|e_gw1.5.385.1	276	738	0.9783	130.045	3e-68	ref|XP_002895417.1|	tubulin-specific chaperone B, putative
jgi|Auran1|2339|gw1.3.158.1	792	894	0.9911	308.056	4e-79	ref|XP_003074061.1|	Fructose-6-phosphate 2-kinase/fructose-2,6-biphosphatase (ISS)
jgi|Auran1|23390|e_gw1.5.858.1	80	930	0.8882	29.9122	1e-105	ref|YP_006522503.1|	glutathione S-transferase family protein
jgi|Auran1|23403|e_gw1.5.131.1	30	609	0.7438	17.1295	9e-45	dbj|BAB26885.1|	unnamed protein product
jgi|Auran1|23404|e_gw1.5.352.1	27	879	0.7907	10.6811	1e-94	emb|CBJ29974.1|	Cycloeucalenol cycloisomerase
jgi|Auran1|23434|e_gw1.5.823.1	50	651	0.9309	26.7073	2e-85	ref|XP_002738952.1|	PREDICTED: pitrilysin metallepetidase 1-like
jgi|Auran1|23438|e_gw1.5.598.1	22	261	0.9464	29.3105	4e-21	gb|AFJ69201.1|	transmembrane protein 167 precursor, partial
jgi|Auran1|23445|e_gw1.5.590.1	33	285	0.8982	40.2634	1e-28	ref|XP_002295276.1|	tim9-like protein
jgi|Auran1|23458|e_gw1.5.878.1	2	873	0.1123	0.796631	3e-29	gb|EFA81565.1|	mitochondrial substrate carrier family protein
jgi|Auran1|23464|e_gw1.5.879.1	20	981	0.5749	7.08929	7e-70	dbj|BAJ46144.1|	interferon-inducible Mx protein
jgi|Auran1|23472|e_gw1.5.971.1	126	420	0.9333	104.319	1e-100	gb|EGB10081.1|	selenoprotein, partial
jgi|Auran1|23476|e_gw1.5.287.1	234	789	0.8986	103.129	5e-48	ref|XP_002895831.1|	transcription factor Dp-1
jgi|Auran1|23507|e_gw1.5.806.1	194	1071	0.8095	62.9874	0	emb|CBN80072.1|	gdp-d-mannose 4,6-dehydratase
jgi|Auran1|23508|e_gw1.5.222.1	13	1161	0.3928	3.89361	0	gb|ACJ38094.1|	putative S-adenosylmethionine synthetase
jgi|Auran1|23509|e_gw1.5.580.1	47	324	0.8488	50.4423	6e-27	ref|NP_001150391.1|	LOC100284021
jgi|Auran1|23512|e_gw1.5.854.1	10	891	0.4108	3.90269	9e-19	ref|XP_002284876.1|	PREDICTED: transmembrane protein 19
jgi|Auran1|23515|e_gw1.5.369.1	395	915	0.9454	150.113	2e-38	ref|XP_002573659.1|	camp-specific 35-cyclic phosphodiesterase
jgi|Auran1|23523|e_gw1.5.700.1	7	1407	0.2381	1.73	5e-73	gb|EGG19846.1|	beta-xylosidase-like protein
jgi|Auran1|23531|e_gw1.5.933.1	23	900	0.64	8.88642	5e-60	ref|ZP_09201364.1|	putative lactam utilization protein B-like protein
jgi|Auran1|23536|e_gw1.5.188.1	38	1461	0.681	9.0443	1e-68	ref|XP_003562927.1|	PREDICTED: probable serine/threonine-protein kinase abkC-like
jgi|Auran1|23554|e_gw1.5.9.1	21	3618	0.2106	2.01833	0	ref|XP_002906759.1|	strumpellin, putative
jgi|Auran1|23563|e_gw1.5.914.1	43	414	0.8986	36.1168	1e-17	ref|XP_003582549.1|	PREDICTED: LOW QUALITY PROTEIN: serine/threonine-protein kinase Nek1-like
jgi|Auran1|23570|e_gw1.5.877.1	17	777	0.7066	7.60798	8e-90	gb|EGB08414.1|	putative ABC transporter, partial
jgi|Auran1|23571|e_gw1.5.674.1	45	1635	0.5572	9.57054	1e-84	ref|XP_002904219.1|	DEAD/DEAH box RNA helicase, putative
jgi|Auran1|23580|e_gw1.5.934.1	250	759	0.9526	114.535	1e-108	ref|XP_002180902.1|	3-oxoacyl-	Phaeodactylum tricornutum CCAP 1055/1]
jgi|Auran1|23587|e_gw1.5.65.1	15	1668	0.3124	3.12706	6e-69	gb|EJY78755.1|	Zinc carboxypeptidase family protein
jgi|Auran1|2359|gw1.3.161.1	18	1101	0.4605	5.68495	1e-103	ref|XP_003382577.1|	PREDICTED: arylsulfatase B-like
jgi|Auran1|23593|e_gw1.5.158.1	3	1449	0.1014	0.719937	3e-62	ref|XP_002514833.1|	serine carboxypeptidase, putative
jgi|Auran1|2360|gw1.15.47.1	8	1020	0.2294	2.72729	5e-82	ref|XP_003521890.1|	PREDICTED: probable tRNA threonylcarbamoyladenosine biosynthesis protein osgepl1-like
jgi|Auran1|23601|e_gw1.5.216.1	422	1209	0.9892	121.375	1e-161	emb|CCF42467.1|	GTP-binding protein YchF
jgi|Auran1|23610|e_gw1.5.1140.1	938	324	0.9877	1006.7	8e-29	emb|CBJ27829.1|	Thylakoid lumenal 15 kDa protein, chloroplast precursor (p15)
jgi|Auran1|23618|e_gw1.5.679.1	284	1446	0.9585	68.2954	1e-152	gb|EJY64321.1|	AMP-dependent synthetase and ligase
jgi|Auran1|23619|e_gw1.5.619.1	581	3639	0.9362	55.5182	0	ref|XP_002534515.1|	spliceosomal protein sap, putative
jgi|Auran1|23622|e_gw1.5.831.1	1636	1179	0.9975	482.515	0	emb|CBJ31955.1|	Myo-inositol dehydrogenase myo-inositol dehydrogenase
jgi|Auran1|23630|e_gw1.5.318.1	17	816	0.5441	7.24437	9e-45	gb|EGW30434.1|	NADH-cytochrome b5 reductase 2
jgi|Auran1|23649|e_gw1.5.997.1	3	837	0.1756	1.24634	2e-48	gb|EGZ25778.1|	phosphatidylinositol-4-phosphate 5 kinase-like protein
jgi|Auran1|23653|e_gw1.5.678.1	189	1860	0.9145	35.3338	0	ref|XP_002288927.1|	ABC transporter
jgi|Auran1|23667|e_gw1.5.82.1	66	1824	0.4923	12.5823	1e-115	ref|XP_002180270.1|	udp-n-acetylglucosamine diphosphorylase
jgi|Auran1|23670|e_gw1.5.315.1	132	801	0.9238	57.3037	3e-77	emb|CBJ33583.1|	4-diphosphocytidyl-2C-methyl-D-erythritol synthase, chloroplast precursor
jgi|Auran1|23682|e_gw1.5.301.1	11	1218	0.3054	3.14041	2e-23	ref|XP_966855.1|	PREDICTED: similar to heat shock protein 40
jgi|Auran1|23690|e_gw1.5.428.1	17	663	0.5747	8.91614	3e-45	ref|XP_003083381.1|	unnamed protein product
jgi|Auran1|23692|e_gw1.5.544.1	3	366	0.2923	2.85024	2e-42	gb|EIE22491.1|	Homeodomain-like protein, partial
jgi|Auran1|23702|e_gw1.5.311.1	41	969	0.7626	14.713	8e-39	ref|XP_002773018.1|	ADP/ATP transporter, putative
jgi|Auran1|2371|gw1.6.128.1	4	1059	0.1851	1.31343	2e-74	ref|XP_002296244.1|	possible transporter
jgi|Auran1|23712|e_gw1.5.966.1	37	729	0.808	17.6488	1e-60	gb|EJL49925.1|	ureidoglycolate hydrolase
jgi|Auran1|23716|e_gw1.5.1106.1	4	234	0.4402	5.9441	2e-14	emb|CBJ27324.1|	Hypothetical leucine rich repeat calcium binding protein
jgi|Auran1|23725|e_gw1.5.1142.1	483	270	0.7037	622.05	1e-25	pdb|3DMI|A	Chain A, Crystallization And Structural Analysis Of Cytochrome C6 From The Diatom Phaeodactylum Tricornutum At 1.5 A Resolution
jgi|Auran1|2373|gw1.3.162.1	92	1182	0.8756	27.0652	1e-97	ref|XP_002891882.1|	RNA binding protein
jgi|Auran1|23737|e_gw1.5.1055.1	11	546	0.5385	7.00554	9e-29	ref|NP_001131786.1|	uncharacterized protein LOC100193157
jgi|Auran1|23750|e_gw1.5.834.1	102	723	0.953	49.0573	6e-41	ref|XP_002499569.1|	Serine/threonine phosphatase family protein
jgi|Auran1|23760|e_gw1.5.849.1	6	1008	0.1548	2.06982	1e-139	ref|NP_001022616.1|	Protein GSP-2
jgi|Auran1|23763|e_gw1.5.968.1	1	867	0.0565	0.401072	9e-24	gb|AAD41095.1|AF154501_1	sexually induced protein 3
jgi|Auran1|23768|e_gw1.5.1162.1	130	654	0.4908	69.1206	9e-89	gb|ABV72530.1|	ubiquitin
jgi|Auran1|23772|e_gw1.5.986.1	9	630	0.4286	4.96757	2e-21	ref|ZP_01687494.1|	oxidoreductase, 2OG-Fe(II) oxygenase family family
jgi|Auran1|23780|e_gw1.5.56.1	468	1929	0.9891	84.3636	0	ref|NP_187991.1|	protein transmembrane nine 7
jgi|Auran1|23783|e_gw1.5.329.1	10	828	0.4879	4.19963	5e-63	dbj|BAC28822.1|	unnamed protein product
jgi|Auran1|23786|e_gw1.5.1026.1	141	747	0.9398	65.6357	1e-45	ref|XP_003061007.1|	tRNA-splicing endonuclease positive effector
jgi|Auran1|23787|e_gw1.5.979.1	117	759	0.9631	53.6026	1e-75	ref|ZP_08885948.1|	protein of hypothetical function DUF208
jgi|Auran1|2379|gw1.18.30.1	1	1050	0.0467	0.331171	1e-40	ref|NP_195614.2|	enhanced disease susceptibility 5
jgi|Auran1|23795|e_gw1.5.135.1	561	1497	0.9659	130.311	0	emb|CBJ29680.1|	gamma tubulin
jgi|Auran1|23808|e_gw1.5.819.1	11	1110	0.3459	3.44597	4e-86	ref|YP_001430385.1|	proline racemase
jgi|Auran1|23822|e_gw1.5.473.1	1	384	0.1276	0.905546	2e-20	ref|XP_002899021.1|	guanylate-binding protein, putative
jgi|Auran1|23826|e_gw1.5.389.1	24	843	0.7141	9.89977	4e-70	ref|XP_002903581.1|	sterol 3-beta-glucosyltransferase, putative
jgi|Auran1|23831|e_gw1.6.113.1	23	1419	0.4327	5.63621	1e-70	gb|EGG16784.1|	peptidase S28 family protein
jgi|Auran1|23843|e_gw1.6.246.1	43	1032	0.8508	14.4887	5e-52	ref|XP_002288343.1|	aldo-keto oxidoreductase
jgi|Auran1|23845|e_gw1.6.294.1	346	738	0.958	163.028	3e-47	gb|AFO66511.1|	putative small phosphatase-like protein 2-B
jgi|Auran1|23855|e_gw1.6.835.1	1019	714	0.993	496.27	7e-46	gb|EGB13073.1|	putative plastid light harvesting protein isoform 39
jgi|Auran1|23860|e_gw1.6.878.1	3	726	0.135	1.4369	1e-14	ref|XP_001583853.1|	ankyrin repeat protein
jgi|Auran1|23874|e_gw1.6.334.1	1	759	0.0646	0.458142	1e-46	ref|ZP_01736530.1|	Short-chain dehydrogenase/reductase SDR
jgi|Auran1|23882|e_gw1.6.295.1	9	846	0.4149	3.69925	8e-76	ref|XP_002505072.1|	mitochondrial carrier family
jgi|Auran1|23899|e_gw1.6.671.1	13	825	0.5564	5.47938	2e-42	ref|ZP_08134348.1|	TPR repeat protein
jgi|Auran1|23900|e_gw1.6.909.1	5	432	0.3588	4.02465	6e-29	ref|XP_003455619.1|	PREDICTED: mitochondrial fission process protein 1-like
jgi|Auran1|23904|e_gw1.6.754.1	137	801	0.9476	59.4743	8e-95	emb|CCA21671.1|	cytochrome c1 putative
jgi|Auran1|23914|e_gw1.6.491.1	3	453	0.2163	2.30284	1e-23	emb|CBN76565.1|	glyoxalase domain containing protein
jgi|Auran1|23917|e_gw1.6.124.1	30	843	0.7058	12.3747	1e-42	ref|ZP_06982172.1|	TPR repeat protein
jgi|Auran1|23922|e_gw1.6.300.1	141	819	0.9524	59.8655	1e-22	gb|EFA79770.1|	putative splicing factor
jgi|Auran1|23934|e_gw1.6.159.1	290	1110	0.9919	90.8483	1e-145	emb|CBJ30243.1|	putative anion:sodium symporter
jgi|Auran1|23936|e_gw1.6.868.1	2	603	0.1625	1.15333	5e-57	ref|XP_002903656.1|	myosin-like protein
jgi|Auran1|23943|e_gw1.6.750.1	213	963	0.9803	76.9121	2e-97	emb|CCA25363.1|	electron transfer flavoprotein subunit alpha putativ
jgi|Auran1|23946|e_gw1.6.869.1	42	381	0.958	38.3324	6e-28	gb|AAR90343.1|	circadian RNA-binding protein CHLAMY 1 subunit C1
jgi|Auran1|23948|e_gw1.6.67.1	432	1464	0.9617	102.609	1e-164	ref|XP_002898868.1|	pre-mRNA-processing factor, putative
jgi|Auran1|23949|e_gw1.6.770.1	34	723	0.8423	16.3524	2e-18	dbj|GAA47694.1|	putative transporter SVOPL
jgi|Auran1|23951|e_gw1.6.712.1	469	1161	0.9811	140.47	3e-84	emb|CCA19356.1|	cellulose synthase 3 putative
jgi|Auran1|23960|e_gw1.6.286.1	670	744	0.9906	313.144	5e-76	gb|ACI33590.1|	NADH-cytochrome b5 reductase 1
jgi|Auran1|23965|e_gw1.6.713.1	50	780	0.7949	22.2904	1e-49	gb|EKF74908.1|	putative inner membrane peptidase
jgi|Auran1|23968|e_gw1.6.580.1	103	2466	0.6898	14.524	0	ref|YP_003313830.1|	serine protease, S9A family peptidase
jgi|Auran1|23976|e_gw1.6.330.1	58	1062	0.8644	18.9909	4e-39	gb|ACF72677.1|	triosephosphate/phosphate translocator
jgi|Auran1|23994|e_gw1.6.864.1	3503	504	0.998	2416.86	1e-106	gb|EGB09687.1|	putative plastid light harvesting protein isoform 35
jgi|Auran1|24007|e_gw1.6.191.1	6	906	0.3245	2.30284	2e-39	gb|AAV65146.1|	cGMP-protein kinase
jgi|Auran1|24010|e_gw1.6.860.1	3513	519	0.9981	2353.71	1e-124	gb|EGB09890.1|	putative plastid light harvesting protein isoform 32
jgi|Auran1|24012|e_gw1.6.597.1	90	1758	0.9033	17.8019	1e-159	emb|CBJ49101.1|	outer dynein arm docking complex protein like
jgi|Auran1|24013|e_gw1.6.840.1	108	678	0.9159	55.3906	1e-86	emb|CBN76882.1|	Soluble NSF Attachment Protein (SNAP) Receptor (SNARE)
jgi|Auran1|24016|e_gw1.6.262.1	113	663	0.9894	59.2661	5e-74	gb|EGB11875.1|	putative 3'5'-cyclic nucleotide phosphodiesterase
jgi|Auran1|24022|e_gw1.6.288.1	15	723	0.6224	7.21431	2e-62	gb|EJY75149.1|	Protein kinase domain containing protein
jgi|Auran1|24035|e_gw1.6.542.1	563	390	0.9872	501.979	1e-25	gb|ABI13178.1|	putative cytochrome b5 domain-containing protein-like protein
jgi|Auran1|24042|e_gw1.6.699.1	11	1236	0.1545	3.09468	1e-106	gb|ABL96301.1|	Bacl-2
jgi|Auran1|24050|e_gw1.6.20.1	210	2115	0.9645	34.5263	0	ref|XP_002286607.1|	mcm6-like protein
jgi|Auran1|24053|e_gw1.6.353.1	5	879	0.2287	1.97798	3e-53	emb|CBJ27443.1|	lipoyltransferase
jgi|Auran1|24064|e_gw1.6.56.1	42	1827	0.6086	7.99378	1e-178	emb|CBN78490.1|	ATP-binding cassette transporter, subfamily B, member 4, group TAP protein PpABCB4 MET type
jgi|Auran1|24073|e_gw1.6.463.1	22	867	0.7336	8.82359	3e-17	ref|XP_003731261.1|	PREDICTED: sperm-associated antigen 1-like
jgi|Auran1|24092|e_gw1.6.94.1	20	1461	0.4189	4.76016	8e-87	ref|XP_003771310.1|	PREDICTED: phospholipase B-like 1
jgi|Auran1|24094|e_gw1.6.315.1	154	477	0.9853	112.265	4e-46	emb|CBI28997.3|	unnamed protein product
jgi|Auran1|24113|e_gw1.6.383.1	33	732	0.7459	15.6763	8e-49	gb|ADQ89804.1|	ubiquitin carboxy-terminal hydrolase CG4265
jgi|Auran1|24119|e_gw1.6.814.1	125	465	0.972	93.4757	1e-104	gb|EGB09767.1|	selenoprotein
jgi|Auran1|24120|e_gw1.6.673.1	1	1170	0.0419	0.297205	1e-103	dbj|BAH60835.1|	tubular mastigoneme protein
jgi|Auran1|24123|e_gw1.6.23.1	115	2289	0.8943	17.47	0	ref|XP_002263318.1|	PREDICTED: ion channel DMI1
jgi|Auran1|24129|e_gw1.6.759.1	5	1011	0.1998	1.71973	1e-87	ref|XP_003726996.1|	PREDICTED: L-asparaginase-like isoform 1
jgi|Auran1|24131|e_gw1.6.480.1	108	459	0.9216	81.8187	9e-83	emb|CCA14478.1|	AP4 complex subunit sigma putative
jgi|Auran1|24138|e_gw1.6.925.1	1	693	0.0707	0.501774	2e-29	ref|XP_002426354.1|	proteasome subunit beta type 7 precursor, putative
jgi|Auran1|24142|e_gw1.6.106.1	238	1206	0.9876	68.6232	1e-121	ref|XP_002906824.1|	Poly(A) polymerase, putative
jgi|Auran1|24144|e_gw1.6.807.1	11	537	0.5102	7.12295	7e-25	ref|XP_001468055.1|	putative 3-hydroxyisobutyryl-coenzyme A hydrolase
jgi|Auran1|24147|e_gw1.6.681.1	440	1182	0.9958	129.442	1e-173	ref|ZP_01867081.1|	phosphoserine aminotransferase
jgi|Auran1|24154|e_gw1.6.991.1	1819	561	0.9251	1127.49	1e-122	gb|EGB09827.1|	putative plastid light harvesting protein isoform 34, partial
jgi|Auran1|2416|gw1.3.166.1	83	1305	0.8682	22.1161	0	emb|CCA26186.1|	DEAD/DEAH box RNA helicase putative
jgi|Auran1|24163|e_gw1.6.966.1	50	342	0.9269	50.8377	2e-46	ref|XP_002782377.1|	Peptidyl-prolyl isomerase FKBP12, putative
jgi|Auran1|24165|e_gw1.6.379.1	15	624	0.5817	8.35888	3e-67	ref|XP_002180610.1|	core alphafucosyltransferase
jgi|Auran1|24172|e_gw1.6.269.1	34	921	0.646	12.8369	2e-26	ref|XP_002894113.1|	dihydroxyacetone kinase family protein
jgi|Auran1|24176|e_gw1.6.595.1	12	1452	0.2741	2.8738	1e-110	gb|EGS21380.1|	mitochondrial cytochrome b2-like protein
jgi|Auran1|24178|e_gw1.6.867.1	103	606	0.9934	59.1026	4e-75	emb|CBK25223.2|	unnamed protein product
jgi|Auran1|24188|e_gw1.6.114.1	1084	1410	0.9908	267.333	0	emb|CBJ48598.1|	NUOF homolog, NADH dehydrogenase (ubiquinone) subunit
jgi|Auran1|24196|e_gw1.6.646.1	200	1347	0.9659	51.6302	0	gb|AAU20794.1|	enolase 2, partial
jgi|Auran1|24204|e_gw1.6.948.1	527	393	0.9873	466.294	4e-79	ref|XP_002897096.1|	40S ribosomal protein S15a
jgi|Auran1|24227|e_gw1.6.28.1	144	2202	0.7738	22.7398	0	emb|CBJ26585.1|	Mef1, mitochondrial translation elongation factor EF-G
jgi|Auran1|24239|e_gw1.6.816.1	36	798	0.8183	15.687	1e-83	emb|CBJ32453.1|	GTP cyclohydrolase I
jgi|Auran1|24242|e_gw1.6.19.1	414	2922	0.87	49.2676	1e-124	emb|CBN73971.1|	myosin II heavy chain
jgi|Auran1|24245|e_gw1.6.497.1	105	384	0.9896	95.0823	1e-48	ref|ZP_08195107.1|	glycerol-3-phosphate cytidyltransferase
jgi|Auran1|24247|e_gw1.6.934.1	13	732	0.5943	6.17553	1e-60	ref|XP_002908139.1|	myosin-like protein
jgi|Auran1|24262|e_gw1.6.918.1	7	519	0.5318	4.68999	3e-37	gb|EJY82624.1|	Calpain, putative
jgi|Auran1|24264|e_gw1.6.687.1	20	786	0.5916	8.84808	5e-48	emb|CBJ32971.1|	Similar to 3-Dehydroquinate Synthase
jgi|Auran1|24297|e_gw1.6.510.1	10	384	0.6823	9.05546	3e-22	ref|XP_002177348.1|	plastidic triose-phosphate/phosphate translocator
jgi|Auran1|24301|e_gw1.6.46.1	15	1176	0.3827	4.43533	3e-63	ref|ZP_08134348.1|	TPR repeat protein
jgi|Auran1|24304|e_gw1.6.689.1	289	1260	0.8635	79.757	2e-47	emb|CCA24466.1|	Mitochondrial import inner membrane translocase subunit TIM50
jgi|Auran1|24305|e_gw1.6.813.1	150	837	0.8065	62.3171	9e-66	ref|XP_003057924.1|	vacuolar iron transporter family
jgi|Auran1|24309|e_gw1.6.145.1	799	804	0.9963	345.567	5e-38	ref|XP_003528914.1|	PREDICTED: probable chlorophyll(ide) b reductase NYC1, chloroplastic-like
jgi|Auran1|24316|e_gw1.6.372.1	367	654	0.9694	195.133	4e-59	ref|XP_002909622.1|	phosphatidylinositol synthase (PIS)
jgi|Auran1|24327|e_gw1.6.589.1	37	1929	0.3494	6.66977	0	ref|ZP_02188648.1|	O-acetylhomoserine/O-acetylserine sulfhydrylase
jgi|Auran1|24350|e_gw1.6.265.1	7	972	0.2613	2.50423	6e-44	ref|XP_002906855.1|	tripeptidyl-peptidase, putative
jgi|Auran1|24359|e_gw1.6.614.1	530	1530	0.9993	120.455	0	gb|EGB08740.1|	pyruvate kinase
jgi|Auran1|24362|e_gw1.6.89.1	181	1149	0.9782	54.7772	1e-112	ref|YP_004773755.1|	phosphoribosylaminoimidazole carboxylase ATPase subunit
jgi|Auran1|24373|e_gw1.6.627.1	1055	1632	0.9896	224.788	1e-156	ref|XP_002182818.1|	pyruvate kinase 1
jgi|Auran1|2438|gw1.6.130.1	47	885	0.7367	18.467	8e-72	ref|XP_002890322.1|	glycoside hydrolase family 28 protein
jgi|Auran1|24389|e_gw1.6.355.1	13	660	0.6136	6.84922	6e-40	gb|EIE19608.1|	DRMBL-domain-containing protein, partial
jgi|Auran1|24395|e_gw1.6.976.1	19	294	0.9762	22.4723	1e-45	emb|CBJ27240.1|	putative: flagellar outer dynein arm light chain LC7
jgi|Auran1|24398|e_gw1.6.215.1	4	843	0.1779	1.64996	2e-66	gb|AEX65081.1|	biuret hydrolase
jgi|Auran1|24404|e_gw1.6.156.1	37	1083	0.6113	11.88	1e-119	gb|AAI18705.1|	farnesyltransferase, CAAX box, beta
jgi|Auran1|24425|e_gw1.6.435.1	6	801	0.2597	2.60472	1e-44	ref|XP_002900863.1|	lysosomal Pro-X carboxypeptidase, putative
jgi|Auran1|2443|gw1.16.45.1	6	1113	0.2031	1.87455	6e-71	emb|CBN79326.1|	Monogalactosyldiacylglycerol synthase, family GT28
jgi|Auran1|24430|e_gw1.6.676.1	124	1272	0.8931	33.8982	9e-39	ref|XP_002291137.1|	amino acid/polyamine transporter
jgi|Auran1|24439|e_gw1.6.601.1	176	1815	0.9229	33.7192	1e-145	ref|XP_568570.1|	phosphoglucomutase
jgi|Auran1|24442|e_gw1.6.578.1	70	2349	0.6637	10.3623	0	ref|XP_002502789.1|	selenide, water dikinase
jgi|Auran1|24463|e_gw1.6.576.1	121	1833	0.9203	22.9543	0	emb|CBN76291.1|	Coatomer protein complex, beta sub-unit
jgi|Auran1|24467|e_gw1.6.188.1	442	1239	0.9871	124.049	1e-113	ref|XP_002186139.1|	delta 12 fatty acid desaturase
jgi|Auran1|2447|gw1.34.14.1	4	690	0.2841	2.01582	1e-159	gb|EGB04492.1|	putative 3'5'-cyclic nucleotide phosphodiesterase
jgi|Auran1|24476|e_gw1.6.820.1	5	657	0.3409	2.64634	3e-26	ref|XP_003407695.1|	PREDICTED: dolichyldiphosphatase 1-like isoform 2
jgi|Auran1|24506|e_gw1.6.267.1	9	993	0.2779	3.15163	1e-51	ref|XP_003083594.1|	phosphoribosyl pyrophosphate synthetase (ISS)
jgi|Auran1|24518|e_gw1.6.91.1	58	1782	0.6061	11.3178	5e-74	ref|XP_002876291.1|	glycosyl hydrolase family 20 protein
jgi|Auran1|24520|e_gw1.6.997.1	93	798	0.9173	40.5249	9e-26	ref|XP_002808595.1|	PREDICTED: LOW QUALITY PROTEIN: palmitoyltransferase ZDHHC9-like
jgi|Auran1|24528|e_gw1.6.34.1	407	2652	0.8759	53.3657	1e-136	emb|CCA18067.1|	AP3 complex subunit beta putative
jgi|Auran1|24553|e_gw1.6.169.1	1211	795	0.9975	529.686	1e-123	ref|XP_001200203.2|	PREDICTED: aurora kinase A-like
jgi|Auran1|24555|e_gw1.6.134.1	285	945	0.9238	104.871	1e-49	ref|NP_001054584.1|	Os05g0137200
jgi|Auran1|24558|e_gw1.6.21.1	3	2364	0.0216	0.441281	0	emb|CBJ32887.1|	ribonucleotide reductase large chain subunit
jgi|Auran1|2456|gw1.25.37.1	15	909	0.4972	5.73811	6e-78	ref|XP_003521454.1|	PREDICTED: purple acid phosphatase 22-like
jgi|Auran1|24561|e_gw1.6.695.1	5	1050	0.2067	1.65586	1e-117	ref|XP_002896729.1|	protein kinase, putative
jgi|Auran1|24572|e_gw1.6.208.1	19	1137	0.3843	5.81078	2e-54	dbj|BAC26746.1|	unnamed protein product
jgi|Auran1|24579|e_gw1.6.301.1	24	1158	0.5285	7.20683	6e-54	ref|XP_002998744.1|	kinesin-like protein
jgi|Auran1|24586|e_gw1.6.31.1	45	1467	0.7457	10.6666	0	ref|XP_003078909.1|	Predicted unusual protein kinase (ISS)
jgi|Auran1|24590|e_gw1.6.680.1	9	1182	0.3359	2.64769	3e-58	ref|YP_591845.1|	amino acid aldolase-like protein
jgi|Auran1|24591|e_gw1.6.654.1	1360	1350	0.9948	350.305	0	ref|XP_002180772.1|	o-acetylhomoserine
jgi|Auran1|24596|e_gw1.6.584.1	71	2103	0.7651	11.7398	1e-162	ref|YP_002373787.1|	excinuclease ABC subunit B
jgi|Auran1|24616|e_gw1.6.40.1	51	2301	0.6441	7.70717	1e-168	emb|CCA17586.1|	kinesinlike protein putative
jgi|Auran1|24617|e_gw1.6.282.1	3	954	0.1541	1.09349	1e-44	ref|YP_003239084.1|	D-alanine--D-alanine ligase
jgi|Auran1|24619|e_gw1.6.893.1	16	540	0.8556	10.3031	3e-54	gb|EGI70089.1|	UPF0195 protein
jgi|Auran1|24636|e_gw1.6.148.1	45	1014	0.7732	15.4318	2e-77	gb|EIE23467.1|	kinesin family member 3b in complex with Adp
jgi|Auran1|2464|gw1.2.160.1	605	1107	0.9765	190.042	2e-86	ref|ZP_04605129.1|	transcriptional regulator
jgi|Auran1|24645|e_gw1.6.42.1	616	2070	0.9662	103.479	1e-57	dbj|BAF34918.1|	putative two-pore calcium channel
jgi|Auran1|24646|e_gw1.6.190.1	4	843	0.1922	1.64996	2e-42	gb|EFA81206.1|	ABC transporter G family protein
jgi|Auran1|24670|e_gw1.6.180.1	522	1146	0.9956	158.39	1e-125	emb|CBJ28381.1|	Monogalactosyldiacylglycerol synthase, family GT28
jgi|Auran1|24699|e_gw1.6.639.1	151	1344	0.3445	39.0678	0	gb|EGB06117.1|	tubulin beta chain
jgi|Auran1|24700|e_gw1.6.908.1	71	396	0.9899	62.3455	6e-20	emb|CCA18239.1|	ribosome biogenesis regulatory protein putative
jgi|Auran1|24703|e_gw1.6.796.1	1	480	0.1021	0.724437	4e-27	dbj|BAC79897.1|	putative ankyrin-kinase
jgi|Auran1|24706|e_gw1.6.910.1	14	345	0.7304	14.1108	1e-21	ref|XP_002434562.1|	Sad1/Unc-84 domain-containing protein, putative
jgi|Auran1|24714|e_gw1.6.904.1	1	477	0.1027	0.728993	7e-89	emb|CBN77328.1|	n/a
jgi|Auran1|24715|e_gw1.6.434.1	1	459	0.1068	0.757581	7e-18	ref|XP_002953377.1|	NimA-related protein kinase 8
jgi|Auran1|24720|e_gw1.6.346.1	42	537	0.8808	27.1967	2e-50	gb|EIE22491.1|	Homeodomain-like protein, partial
jgi|Auran1|24725|e_gw1.6.644.1	2	1266	0.0774	0.549336	0	ref|XP_002197059.1|	PREDICTED: acyl-Coenzyme A dehydrogenase, long chain
jgi|Auran1|24749|e_gw1.6.251.1	405	1128	0.9273	124.85	2e-98	ref|XP_002899851.1|	serine/threonine protein kinase
jgi|Auran1|24760|e_gw1.6.527.1	6	459	0.3965	4.54548	2e-41	ref|YP_001818249.1|	beta-galactosidase
jgi|Auran1|24773|e_gw1.6.266.1	3	774	0.1873	1.34779	4e-52	ref|XP_001540866.1|	ARP2/3 complex 34 kDa subunit
jgi|Auran1|24778|e_gw1.6.289.1	23	1002	0.525	7.98182	1e-25	gb|AAP06887.1|	putative peroxisomal Ca-dependent solute carrier protein
jgi|Auran1|24785|e_gw1.6.715.1	611	945	0.9788	224.828	3e-51	ref|XP_003529466.1|	PREDICTED: dual specificity protein kinase pyk1-like
jgi|Auran1|24792|e_gw1.6.163.1	54	1149	0.577	16.3424	4e-54	ref|ZP_06982172.1|	TPR repeat protein
jgi|Auran1|24793|e_gw1.6.965.1	73	330	0.9485	76.922	8e-21	ref|NP_001072856.1|	solute carrier family 24 (sodium/potassium/calcium exchanger), member 3
jgi|Auran1|24811|e_gw1.7.605.1	1468	750	0.9973	680.623	1e-164	gb|EGB09018.1|	putative plastid light harvesting protein isoform 1
jgi|Auran1|24822|e_gw1.7.611.1	23	477	0.7505	16.7668	8e-44	emb|CBN75531.1|	mono-or diacylglycerol acyltransferase type 2
jgi|Auran1|24826|e_gw1.7.74.1	11	1812	0.2704	2.11094	1e-143	ref|NP_001116276.1|	Bardet-Biedl syndrome 1
jgi|Auran1|24844|e_gw1.7.640.1	11	588	0.6105	6.50515	5e-37	emb|CAF94810.1|	unnamed protein product
jgi|Auran1|24857|e_gw1.7.649.1	21	624	0.5593	11.7024	6e-45	ref|XP_002129304.1|	PREDICTED: similar to Glyoxalase 1
jgi|Auran1|24859|e_gw1.7.524.1	2	915	0.1071	0.760065	4e-78	ref|XP_002895970.1|	kinesin-like protein
jgi|Auran1|24870|e_gw1.7.710.1	41	339	0.9558	42.0558	4e-42	ref|XP_002185948.1|	RNA polymerase C subunit 11 kDa
jgi|Auran1|24874|e_gw1.7.570.1	233	936	0.9936	86.5609	2e-94	emb|CBJ32916.1|	diaminopimelate epimerase
jgi|Auran1|24878|e_gw1.7.567.1	3	720	0.1722	1.44887	3e-21	gb|EJO79883.1|	leucine rich repeat protein
jgi|Auran1|24903|e_gw1.7.323.1	6	543	0.3223	3.84232	4e-35	gb|AAI62793.1|	N-ethylmaleimide-sensitive factor b
jgi|Auran1|24921|e_gw1.7.623.1	40	645	0.8093	21.5646	1e-41	emb|CBN78033.1|	Rab7L, RAB family GTPase
jgi|Auran1|24923|e_gw1.7.305.1	3	585	0.2017	1.78323	1e-54	sp|O49886.1|CYPH_LUPLU	RecName: Full=Peptidyl-prolyl cis-trans isomerase; Short=PPIase; AltName: Full=Cyclophilin; AltName: Full=Cyclosporin A-binding protein; AltName: Full=Rotamase
jgi|Auran1|2494|gw1.17.26.1	63	1260	0.4794	17.3865	1e-36	gb|EFW39659.1|	cathepsin A
jgi|Auran1|24947|e_gw1.7.510.1	80	954	0.9036	29.1597	2e-74	ref|ZP_05038290.1|	Miro-like protein
jgi|Auran1|24953|e_gw1.7.683.1	231	585	0.988	137.309	2e-34	emb|CBJ27517.1|	Mitogen-activated protein kinase
jgi|Auran1|24962|e_gw1.7.325.1	56	489	0.82	39.8218	7e-22	ref|XP_003079340.1|	unnamed protein product
jgi|Auran1|24967|e_gw1.7.465.1	2306	1566	0.9994	512.046	1e-124	emb|CBN76275.1|	Glutamyl-tRNA Reductase, chloroplast precursor
jgi|Auran1|2498|gw1.10.67.1	5	1086	0.1952	1.60096	1e-40	ref|XP_002887801.1|	integral membrane transporter family protein
jgi|Auran1|24980|e_gw1.7.385.1	2	198	0.3434	3.51242	5e-17	ref|ZP_09845172.1|	DnaJ domain protein, partial
jgi|Auran1|24989|e_gw1.7.106.1	156	1488	0.7413	36.4555	2e-96	ref|XP_003080930.1|	DEAD-box protein abstrakt (ISS)
jgi|Auran1|24993|e_gw1.7.131.1	10	744	0.3656	4.67378	2e-26	emb|CBJ25598.1|	possible ribosome assembly protein 4
jgi|Auran1|25009|e_gw1.7.688.1	10	282	0.7801	12.3308	3e-14	emb|CBN77692.1|	Soluble NSF Attachment Protein (SNAP) Receptor (SNARE)
jgi|Auran1|25029|e_gw1.7.186.1	29	1080	0.6481	9.33718	3e-92	ref|NP_001165665.1|	sodium/bile acid cotransporter 7-B
jgi|Auran1|25033|e_gw1.7.566.1	1	846	0.0579	0.411028	1e-49	gb|AAQ56178.1|	intracellular carbonic anhydrase
jgi|Auran1|25036|e_gw1.7.488.1	132	1212	0.9282	37.8715	1e-120	ref|YP_001916478.1|	2-amino-3-ketobutyrate coenzyme A ligase
jgi|Auran1|25037|e_gw1.7.714.1	85	378	0.963	78.1932	5e-19	ref|XP_420166.2|	PREDICTED: heat shock factor protein 3
jgi|Auran1|25038|e_gw1.7.113.1	62	816	0.9326	26.4206	2e-55	gb|EGZ10338.1|	pdr transporter
jgi|Auran1|25044|e_gw1.7.664.1	45	474	0.2806	33.0123	5e-37	gb|EJY66692.1|	Calpain-15
jgi|Auran1|25049|e_gw1.7.160.1	3	1359	0.1082	0.767615	2e-88	gb|EGB08209.1|	mercuric reductase
jgi|Auran1|25063|e_gw1.7.514.1	1	1092	0.0449	0.318434	9e-61	ref|XP_002503961.1|	kinesin heavy chain
jgi|Auran1|25065|e_gw1.7.40.1	20	2046	0.3001	3.39912	1e-104	sp|P47808.1|MYSH_ACACA	RecName: Full=High molecular weight form of myosin-1; AltName: Full=High molecular weight form of myosin I; Short=HMWMI
jgi|Auran1|25066|e_gw1.7.621.1	20	570	0.6526	12.201	6e-50	ref|YP_645056.1|	nitrile hydratase subunit alpha
jgi|Auran1|25096|e_gw1.7.158.1	79	1215	0.7226	22.6096	1e-110	emb|CBN74093.1|	MutS protein homolog 2A
jgi|Auran1|25101|e_gw1.7.45.1	1	2034	0.0241	0.170958	1e-117	ref|XP_002733663.1|	PREDICTED: dynein, axonemal, intermediate chain 1-like
jgi|Auran1|25102|e_gw1.7.426.1	2	1470	0.0667	0.473101	3e-94	ref|XP_002290732.1|	cyclic nucleotide and voltage-activated ion channel
jgi|Auran1|25148|e_gw1.7.258.1	12	468	0.688	8.91614	4e-44	gb|EIE26050.1|	Hiv-1 Rna binding protein 1, partial
jgi|Auran1|25149|e_gw1.7.91.1	7	1041	0.2891	2.33824	8e-52	ref|NP_001011357.1|	uncharacterized aarF domain-containing protein kinase 1 precursor
jgi|Auran1|2515|gw1.6.135.1	26	1245	0.5904	7.26182	1e-113	emb|CBN78084.1|	DEAD box helicase
jgi|Auran1|25163|e_gw1.7.250.1	15	807	0.5725	6.46337	1e-47	emb|CBN78869.1|	Biotin/lipoate A/B protein ligase family
jgi|Auran1|25189|e_gw1.7.430.1	34	1395	0.6201	8.47513	1e-102	ref|XP_002960276.1|	ATP-binding cassette transporter
jgi|Auran1|2519|gw1.13.73.1	29	807	0.7088	12.4959	1e-133	emb|CCA17415.1|	CBLinteracting serine/threonineprotein kinase putati
jgi|Auran1|25192|e_gw1.7.18.1	221	2901	0.7553	26.4903	0	ref|XP_003558904.1|	PREDICTED: exosome complex exonuclease RRP44-like isoform 1
jgi|Auran1|25214|e_gw1.7.26.1	1435	2694	0.964	185.223	0	emb|CBN77232.1|	EIF3C (EUKARYOTIC TRANSLATION INITIATION FACTOR 3 subunit c)
jgi|Auran1|25217|e_gw1.7.236.1	15	918	0.5272	5.68186	2e-77	ref|XP_002779025.1|	phytanoyl-CoA dioxygenase domain containing protein
jgi|Auran1|2523|gw1.11.81.1	322	744	0.9839	150.496	1e-104	emb|CBJ26509.1|	violaxanthin de-epoxidase, chloroplast precursor
jgi|Auran1|25231|e_gw1.7.47.1	145	1806	0.892	27.9185	1e-158	emb|CBN78490.1|	ATP-binding cassette transporter, subfamily B, member 4, group TAP protein PpABCB4 MET type
jgi|Auran1|25238|e_gw1.7.424.1	70	1341	0.8635	18.1514	0	ref|XP_003570392.1|	PREDICTED: uncharacterized protein sll0005-like
jgi|Auran1|25241|e_gw1.7.301.1	36	720	0.9417	17.3865	2e-50	emb|CBL15591.1|	hypoxanthine phosphoribosyltransferase
jgi|Auran1|2525|gw1.5.179.1	3	996	0.1345	1.04738	4e-67	ref|XP_002157602.1|	PREDICTED: similar to mannosidase, endo-alpha
jgi|Auran1|25258|e_gw1.7.99.1	11	1404	0.2813	2.72438	1e-102	ref|XP_002290732.1|	cyclic nucleotide and voltage-activated ion channel
jgi|Auran1|25276|e_gw1.7.441.1	2	1875	0.0523	0.370912	2e-89	ref|XP_002290732.1|	cyclic nucleotide and voltage-activated ion channel
jgi|Auran1|25278|e_gw1.7.333.1	12	522	0.6494	7.99378	3e-17	emb|CBK21946.2|	unnamed protein product
jgi|Auran1|2528|gw1.12.59.1	58	813	0.8315	24.8073	7e-93	gb|ABK06427.1|	HA-tagged protein kinase domain of putative mitogen-activated protein kinase kinase kinase
jgi|Auran1|25325|e_gw1.7.652.1	20	696	0.5905	9.99223	2e-21	ref|XP_001016227.1|	Mpv17 / PMP22 family protein
jgi|Auran1|25327|e_gw1.7.12.1	228	2358	0.9381	33.6227	0	ref|XP_002906848.1|	myosin-like protein
jgi|Auran1|25330|e_gw1.7.542.1	72	993	0.9355	25.213	2e-92	ref|ZP_09843472.1|	hydrolase
jgi|Auran1|25339|e_gw1.7.111.1	37	1095	0.6475	11.7498	1e-104	emb|CCA14476.1|	myotubularinlike protein putative
jgi|Auran1|25355|e_gw1.7.495.1	49	831	0.8929	20.5039	1e-53	emb|CAJ20430.1|	protein phosphatase 2C, putative
jgi|Auran1|25370|e_gw1.7.478.1	187	1125	0.9627	57.8004	2e-28	emb|CAG01735.1|	unnamed protein product
jgi|Auran1|25371|e_gw1.7.540.1	5	945	0.2085	1.83984	1e-55	ref|XP_815112.1|	cyclin 1
jgi|Auran1|25372|e_gw1.7.244.1	7	825	0.3673	2.95043	8e-65	ref|XP_003729095.1|	PREDICTED: S-adenosylmethionine mitochondrial carrier protein-like
jgi|Auran1|25382|e_gw1.7.176.1	10	954	0.3229	3.64496	6e-75	ref|NP_566435.1|	ALA-interacting subunit 1
jgi|Auran1|25383|e_gw1.7.386.1	35	240	0.8875	50.7106	2e-18	emb|CCA22679.1|	unnamed protein product putative
jgi|Auran1|25386|e_gw1.7.190.1	68	909	0.9439	26.0128	9e-70	ref|XP_001691384.1|	sugar nucleotide transporter
jgi|Auran1|25396|e_gw1.7.78.1	5	1755	0.1396	0.990683	1e-140	ref|XP_002769455.1|	kinesin, putative
jgi|Auran1|25413|e_gw1.7.615.1	30	408	0.799	25.5684	4e-85	gb|EGB09097.1|	selenoprotein, partial
jgi|Auran1|25417|e_gw1.7.227.1	110	969	0.7337	39.4739	1e-116	ref|NP_564806.1|	3,5-epimerase/4-reductase
jgi|Auran1|25423|e_gw1.7.381.1	15	207	0.8454	25.1978	3e-22	gb|AAP31549.1|	HSBP1-like protein
jgi|Auran1|25430|e_gw1.7.141.1	142	1407	0.8507	35.0942	1e-103	ref|XP_002178158.1|	mannose-6-phosphate isomerase, type
jgi|Auran1|25440|e_gw1.7.264.1	36	480	0.7833	26.0797	6e-22	ref|XP_003737876.1|	PREDICTED: beta-1,4-galactosyltransferase 7-like
jgi|Auran1|25442|e_gw1.7.591.1	6	792	0.346	2.63431	1e-55	ref|XP_789225.3|	PREDICTED: 3-oxoacyl-	Strongylocentrotus purpuratus]
jgi|Auran1|25445|e_gw1.7.663.1	32	561	0.5918	19.8348	6e-60	ref|ZP_06862169.1|	dehydratase, MaoC family protein
jgi|Auran1|25463|e_gw1.7.434.1	318	1335	0.9888	82.83	1e-142	ref|YP_003548507.1|	3-oxoacyl-(acyl-carrier-protein) synthase 2
jgi|Auran1|25466|e_gw1.7.207.1	7	1086	0.2643	2.24135	9e-58	ref|YP_001867139.1|	RluA family pseudouridine synthase
jgi|Auran1|25482|e_gw1.7.501.1	31	894	0.783	12.0577	1e-150	gb|ADK13089.1|	type III polyketide synthase
jgi|Auran1|25486|e_gw1.7.507.1	942	1530	0.9752	214.092	0	emb|CBN77109.1|	Tryptophan synthase (alpha / beta chains)
jgi|Auran1|25493|e_gw1.7.232.1	18	1182	0.3807	5.29537	1e-40	dbj|BAJ33597.1|	salt overly sensitive 1 short form
jgi|Auran1|25503|e_gw1.7.360.1	83	264	0.9924	109.324	8e-29	ref|XP_002999313.1|	transcription elongation factor SPT4
jgi|Auran1|25513|e_gw1.7.692.1	6	225	0.5867	9.27279	2e-16	dbj|BAL27343.1|	truncated hemoglobin
jgi|Auran1|25526|e_gw1.8.414.1	8	1191	0.2284	2.33571	7e-60	ref|XP_002290732.1|	cyclic nucleotide and voltage-activated ion channel
jgi|Auran1|25558|e_gw1.8.381.1	417	1452	0.9587	99.8645	0	ref|XP_002180322.1|	glutathione reductase
jgi|Auran1|25560|e_gw1.8.62.1	71	1710	0.7117	14.4379	1e-107	ref|XP_001964518.1|	GF23009
jgi|Auran1|25564|e_gw1.8.520.1	2	678	0.1445	1.02575	2e-51	emb|CBN74607.1|	Alpha/beta hydrolase fold
jgi|Auran1|25565|e_gw1.8.574.1	152	531	0.9379	99.5384	2e-34	emb|CBJ32870.1|	Pentapeptide repeat
jgi|Auran1|25569|e_gw1.8.467.1	53	882	0.9138	20.8953	1e-135	gb|EGB03770.1|	putative serine/threonine protein kinase
jgi|Auran1|25571|e_gw1.8.205.1	138	705	0.9149	68.0662	1e-112	ref|XP_002908182.1|	cell division cycle 5-related protein, putative
jgi|Auran1|25573|e_gw1.8.424.1	69	918	0.8834	26.1365	3e-72	emb|CAL30199.1|	NWD2
jgi|Auran1|2559|gw1.7.120.1	35	918	0.549	13.2577	3e-44	ref|ZP_05065432.1|	Sel1 domain protein repeat-containing protein
jgi|Auran1|25591|e_gw1.8.546.1	11	474	0.6287	8.06967	4e-34	ref|ZP_09855289.1|	3-hydroxyanthranilate 3,4-dioxygenase
jgi|Auran1|25594|e_gw1.8.77.1	49	1461	0.6646	11.6624	1e-105	gb|EGS19236.1|	UDP-N-acetylglucosamine pyrophosphorylase-like protein
jgi|Auran1|25595|e_gw1.8.512.1	2031	699	0.9971	1010.36	4e-56	ref|XP_003084045.1|	ThiJ/PfpI (ISS)
jgi|Auran1|25619|e_gw1.8.265.1	4	474	0.3143	2.93443	7e-25	ref|ZP_01618264.1|	putative hydrolase
jgi|Auran1|25623|e_gw1.8.524.1	29	804	0.6542	12.5425	7e-19	gb|EHJ75143.1|	oxygen resistance protein 1
jgi|Auran1|25625|e_gw1.8.50.1	5	1203	0.1696	1.44526	1e-81	emb|CCA19463.1|	myotubularinlike protein putative
jgi|Auran1|25630|e_gw1.8.345.1	111	2274	0.8105	16.9736	0	ref|YP_003682711.1|	NADH:flavin oxidoreductase/NADH oxidase
jgi|Auran1|25640|e_gw1.8.158.1	2	1074	0.0661	0.647541	1e-124	emb|CBN77263.1|	methionine aminopeptidase
jgi|Auran1|25646|e_gw1.8.542.1	1686	540	0.9963	1085.69	7e-56	emb|CBJ31450.1|	CAB/ELIP/HLIP superfamily of protein
jgi|Auran1|2565|gw1.10.70.1	108	1047	0.9265	35.869	1e-140	ref|XP_002178158.1|	mannose-6-phosphate isomerase, type
jgi|Auran1|25657|e_gw1.8.224.1	92	660	0.9727	48.4714	4e-48	ref|XP_002895556.1|	DNA-directed RNA polymerase III subunit RPC8, putative
jgi|Auran1|25668|e_gw1.8.421.1	1	798	0.0614	0.435751	4e-73	ref|XP_001024612.1|	Protein kinase domain containing protein
jgi|Auran1|25670|e_gw1.8.253.1	1	210	0.2333	1.65586	9e-08	ref|XP_002008684.1|	GI13633
jgi|Auran1|25680|e_gw1.8.575.1	26	330	0.9394	27.3969	3e-19	ref|XP_002060306.1|	GJ16047
jgi|Auran1|25681|e_gw1.8.80.1	44	1293	0.7193	11.833	6e-99	ref|XP_002906536.1|	endoplasmic oxidoreductin, putative
jgi|Auran1|25684|e_gw1.8.569.1	2597	306	0.9967	2951.16	5e-20	gb|EJY64514.1|	TB2/DP1, HVA22 family protein
jgi|Auran1|25702|e_gw1.8.358.1	11	1782	0.1801	2.14648	2e-79	ref|YP_004987978.1|	phytoene dehydrogenase-like oxidoreductase
jgi|Auran1|25705|e_gw1.8.349.1	2593	1761	0.9994	512.017	0	ref|XP_002289636.1|	phosphoglucomutase
jgi|Auran1|2571|gw1.4.158.1	35	1140	0.764	10.6759	3e-78	ref|NP_001154394.1|	Endoplasmic reticulum vesicle transporter protein
jgi|Auran1|25715|e_gw1.8.354.1	10	1653	0.2281	2.10363	1e-176	ref|XP_003055421.1|	oxidase
jgi|Auran1|25718|e_gw1.8.450.1	103	903	0.639	39.6635	1e-45	ref|XP_002724434.1|	PREDICTED: phosphodiesterase 9A, partial
jgi|Auran1|25732|e_gw1.8.374.1	1016	1326	0.9811	266.435	1e-180	ref|XP_002185375.1|	UDP-Glucose-Pyrophosphorylase/Phosphoglucomutase
jgi|Auran1|25751|e_gw1.8.294.1	183	411	0.9367	154.828	3e-32	gb|ADD38255.1|	DNA-directed RNA polymerase II subunit RPB11
jgi|Auran1|25761|e_gw1.8.470.1	487	900	0.9789	188.16	3e-38	ref|XP_002508244.1|	pirin protein
jgi|Auran1|25785|e_gw1.8.380.1	270	1389	0.6192	67.5932	1e-155	emb|CBN74525.1|	Glutamate dehydrogenase 1 (NADP-dependent)
jgi|Auran1|25789|e_gw1.8.155.1	185	555	0.9784	115.91	7e-30	ref|ZP_10610463.1|	taurine ABC transporter, periplasmic binding protein
jgi|Auran1|25795|e_gw1.8.44.1	963	1449	0.9965	231.1	0	emb|CBN79667.1|	dihydrolipoamide dehydrogenase
jgi|Auran1|25804|e_gw1.8.208.1	5	414	0.4589	4.19963	2e-14	dbj|BAD01677.1|	putative protein kinase Xa21
jgi|Auran1|25809|e_gw1.8.515.1	2	816	0.1201	0.852278	2e-57	gb|EFQ35520.1|	DUF218 domain-containing protein
jgi|Auran1|25816|e_gw1.8.4.1	60	2817	0.5172	7.40638	0	ref|NP_001083293.1|	von Willebrand factor A domain containing 8
jgi|Auran1|25829|e_gw1.8.603.1	93	219	0.9269	147.666	3e-30	ref|XP_002896502.1|	Type II (General) Secretory Pathway (IISP) Family
jgi|Auran1|25840|e_gw1.8.238.1	328	609	0.9852	187.283	5e-53	ref|XP_003288477.1|	snf7-family protein
jgi|Auran1|25849|e_gw1.8.136.1	124	1086	0.9273	39.7039	9e-89	ref|NP_001064192.1|	Os10g0155500
jgi|Auran1|25872|e_gw1.8.140.1	127	918	0.9847	48.1064	1e-72	ref|YP_003251048.1|	dihydrodipicolinate reductase
jgi|Auran1|25889|e_gw1.8.81.1	15	732	0.4112	7.12561	5e-45	gb|EFA74930.1|	protein kinase A regulatory subunit
jgi|Auran1|25894|e_gw1.8.87.1	73	1020	0.8265	24.8865	1e-60	ref|XP_002185694.1|	anthranilate synthase. anthranilate synthetase. chorismate lyase
jgi|Auran1|25895|e_gw1.8.418.1	44	1191	0.7112	12.8464	2e-82	emb|CBJ28043.1|		Ectocarpus siliculosus]
jgi|Auran1|25901|e_gw1.8.52.1	3	1554	0.0946	0.671293	1e-131	gb|EAW62901.1|	katanin p60 subunit A-like 2, isoform CRA_a
jgi|Auran1|25906|e_gw1.8.113.1	216	1119	0.9929	67.1221	5e-43	gb|EGZ05670.1|	phosphatidylinositol 3 and 4-kinase-like protein
jgi|Auran1|25920|e_gw1.8.539.1	145	357	0.9916	141.235	8e-67	gb|EGB08473.1|	putative inorganic phosphate transporter
jgi|Auran1|25925|e_gw1.8.34.1	46	1620	0.5895	9.8738	2e-76	gb|EIE27552.1|	FAD-linked oxidoreductase, partial
jgi|Auran1|25936|e_gw1.8.464.1	4	981	0.0999	1.41786	1e-143	gb|AAT09097.1|	cathepsin Z
jgi|Auran1|25937|e_gw1.8.45.1	13	1848	0.2971	2.44615	1e-102	ref|XP_731506.1|	DUF521 domain protein
jgi|Auran1|25945|e_gw1.8.549.1	61	501	0.978	42.3383	7e-89	ref|XP_002908594.1|	calcineurin subunit B, putative
jgi|Auran1|25955|e_gw1.8.483.1	25	807	0.7509	10.7723	1e-27	ref|XP_002895264.1|	protein phosphatase 1E, putative
jgi|Auran1|25961|e_gw1.8.536.1	30	462	0.8398	22.5798	1e-38	ref|ZP_01691740.1|	lipoprotein, putative
jgi|Auran1|25972|e_gw1.8.570.1	5	225	0.2178	7.72732	1e-19	ref|YP_522993.1|	acyl carrier protein
jgi|Auran1|25988|e_gw1.8.577.1	20	378	0.2169	18.3984	7e-19	ref|XP_002139338.1|	CS domain-containing protein
jgi|Auran1|25990|e_gw1.8.190.1	92	726	0.9545	44.0649	2e-42	gb|EIE26449.1|	ketoacyl-synt-domain-containing protein
jgi|Auran1|25994|e_gw1.8.272.1	151	420	0.8833	125.017	4e-44	sp|Q43582.1|LSM4_TOBAC	RecName: Full=Probable U6 snRNA-associated Sm-like protein LSm4; AltName: Full=Glycine-rich protein 10; Short=GRP 10
jgi|Auran1|26008|e_gw1.8.348.1	45	1869	0.4045	8.3723	3e-99	emb|CCA14120.1|	DEAD/DEAH box RNA helicase putative
jgi|Auran1|26010|e_gw1.8.485.1	2	531	0.1846	1.30972	5e-25	emb|CAF88584.1|	unnamed protein product
jgi|Auran1|26011|e_gw1.8.397.1	21	1443	0.499	5.06051	5e-64	ref|ZP_09092216.1|	ATP-dependent helicase HrpB
jgi|Auran1|26043|e_gw1.8.56.1	32	1614	0.1729	6.89427	0	emb|CBJ28658.1|	T-complex protein, epsilon subunit
jgi|Auran1|26054|e_gw1.8.367.1	15	1578	0.3568	3.30541	4e-96	ref|XP_003075267.1|	modular polyketide synthase (ISS)
jgi|Auran1|26057|e_gw1.8.339.1	4	2151	0.0804	0.646638	0	emb|CBJ31893.1|	myosin I, high molecular weight-Acanthamoeba sp
jgi|Auran1|26059|e_gw1.8.242.1	190	570	0.9877	115.91	7e-51	ref|XP_002909444.1|	prefoldin subunit 3, putative
jgi|Auran1|26069|e_gw1.8.157.1	19	756	0.6296	8.73924	8e-52	ref|XP_002199215.1|	PREDICTED: elongation factor Tu GTP binding domain containing 1 isoform 3
jgi|Auran1|26071|e_gw1.8.141.1	318	1299	0.9769	85.1255	6e-41	ref|XP_003558945.1|	PREDICTED: uncharacterized oxidoreductase At4g09670-like
jgi|Auran1|26073|e_gw1.8.68.1	72	1578	0.8175	15.866	1e-141	ref|NP_178161.1|	glycerol kinase
jgi|Auran1|26077|e_gw1.8.581.1	12	213	0.9812	19.5904	5e-13	ref|XP_003074331.1|	unnamed protein product
jgi|Auran1|26082|e_gw1.8.173.1	30	801	0.6779	13.0236	5e-62	ref|XP_002900049.1|	ubiquinone biosynthesis protein COQ4
jgi|Auran1|26083|e_gw1.8.60.1	361	1584	0.9426	79.249	0	ref|NP_001136188.1|	Methylmalonate-semialdehyde dehydrogenase
jgi|Auran1|26092|e_gw1.8.93.1	1006	1398	0.9964	250.226	1e-148	ref|YP_001739075.1|	argininosuccinate synthase
jgi|Auran1|26103|e_gw1.9.292.1	1	1212	0.0404	0.286906	0	gb|EGB08171.1|	putative arylsulfatase
jgi|Auran1|26104|e_gw1.9.84.1	127	1488	0.879	29.6785	1e-118	ref|YP_900305.1|	seryl-tRNA synthetase
jgi|Auran1|26105|e_gw1.9.402.1	6	753	0.2683	2.77075	2e-75	ref|YP_006052581.1|	uracil-DNA glycosylase
jgi|Auran1|26106|e_gw1.9.189.1	118	678	0.913	60.5193	3e-58	ref|XP_002899366.1|	vesicle-associated membrane protein, putative
jgi|Auran1|26109|e_gw1.9.513.1	1	192	0.2552	1.81109	7e-15	ref|XP_002020696.1|	GL15652
jgi|Auran1|2613|gw1.6.143.1	593	1137	0.9974	181.358	1e-124	ref|XP_002185276.1|	glycosyl transferase, group 1
jgi|Auran1|26139|e_gw1.9.364.1	13	882	0.4444	5.12527	2e-60	ref|YP_003267166.1|	sulfotransferase
jgi|Auran1|26166|e_gw1.9.10.1	77	2115	0.7116	12.6597	1e-137	gb|AAK71565.1|AC087852_25	putative myosin heavy chain, 3'-partial
jgi|Auran1|2617|gw1.5.184.1	128	948	0.9209	46.9508	1e-124	emb|CBJ29300.1|	Serine type protease, similar to Protease Do-like 1, chloroplast precursor
jgi|Auran1|26170|e_gw1.9.158.1	323	729	0.9712	154.069	1e-54	emb|CBN74091.1|	Adenylate kinase family protein
jgi|Auran1|26173|e_gw1.9.435.1	4	432	0.4444	3.21972	1e-19	emb|CBI23243.3|	unnamed protein product
jgi|Auran1|26180|e_gw1.9.238.1	1	612	0.0801	0.568186	5e-12	pdb|1N0Q|A	Chain A, 3ank: A Designed Ankyrin Repeat Protein With Three Identical Consensus Repeats
jgi|Auran1|26183|e_gw1.9.251.1	1	276	0.1775	1.25989	6e-21	ref|ZP_10563467.1|	23S RNA-specific pseudouridylate synthase
jgi|Auran1|26185|e_gw1.9.125.1	174	978	0.9734	61.866	5e-86	emb|CCA17819.1|	protein transport protein SEC13 putative
jgi|Auran1|26197|e_gw1.9.291.1	2942	1929	0.999	530.337	0	ref|XP_002183984.1|	phosphoenolpyruvate carboxykinase
jgi|Auran1|26200|e_gw1.9.407.1	1	570	0.086	0.610052
jgi|Auran1|2621|gw1.10.74.1	9	978	0.3354	3.19997	2e-51	ref|ZP_08134348.1|	TPR repeat protein
jgi|Auran1|26219|e_gw1.9.169.1	14	795	0.3899	6.12354	7e-22	sp|Q54I86.2|S35B1_DICDI	RecName: Full=Solute carrier family 35 member B1
jgi|Auran1|26223|e_gw1.9.517.1	24	669	0.8595	12.4746	1e-24	emb|CBK20310.2|	unnamed protein product
jgi|Auran1|26234|e_gw1.9.246.1	41	375	0.888	38.0184	2e-23	ref|NP_001148774.1|	LOC100282391
jgi|Auran1|26261|e_gw1.9.462.1	20	459	0.1917	15.1516	1e-91	emb|CBN77328.1|	n/a
jgi|Auran1|26269|e_gw1.9.99.1	153	1110	0.9243	47.9303	3e-43	ref|XP_002902385.1|	regulator of chromosome condensation (RCC1)-like protein
jgi|Auran1|26271|e_gw1.9.520.1	16	240	0.7625	23.182	3e-20	gb|AAH76301.1|	OTU domain, ubiquitin aldehyde binding 1
jgi|Auran1|26280|e_gw1.9.24.1	64	2235	0.6492	9.95736	0	ref|XP_002179504.1|	methylmalonyl-coa mutase
jgi|Auran1|26282|e_gw1.9.81.1	2	1353	0.0724	0.514013	3e-42	ref|NP_001020992.1|	Protein C09D4.1, isoform b
jgi|Auran1|26283|e_gw1.9.203.1	151	495	0.9939	106.075	4e-23	ref|XP_002520841.1|	2-deoxyglucose-6-phosphate phosphatase, putative
jgi|Auran1|26290|e_gw1.9.492.1	28	270	0.8519	36.0608	2e-25	emb|CBJ27545.1|	Heat shock protein 40 like protein/ DnaJ domain containing protein
jgi|Auran1|26293|e_gw1.9.193.1	20	729	0.5871	9.53991	2e-23	gb|ABB43000.1|	nicotinic acetylcholine receptor subunit alpha 2
jgi|Auran1|26312|e_gw1.9.505.1	5	216	0.875	8.0493	2e-19	ref|XP_784891.3|	PREDICTED: dynactin subunit 1-like
jgi|Auran1|26320|e_gw1.9.155.1	42	1467	0.5733	9.95545	3e-67	emb|CCA20147.1|	histone arginine demethylase putative
jgi|Auran1|26326|e_gw1.9.110.1	18	939	0.5538	6.66574	1e-53	ref|XP_001727545.1|	aflatoxin B1-aldehyde reductase
jgi|Auran1|26333|e_gw1.9.260.1	37	282	0.9894	45.6241	4e-46	pdb|1A5J|A	Chain A, Chicken B-Myb Dna Binding Domain, Repeat 2 And Repeat3, Nmr, 32 Structures
jgi|Auran1|26334|e_gw1.9.104.1	49	972	0.8591	17.5296	1e-120	emb|CBJ32712.1|	Branched chain alpha-keto acid dehydrogenase E1 beta subunit
jgi|Auran1|26337|e_gw1.9.248.1	4	405	0.3877	3.43437	4e-51	ref|XP_003553110.1|	PREDICTED: centromere protein V-like
jgi|Auran1|26344|e_gw1.9.167.1	186	828	0.8261	78.1132	2e-25	ref|XP_002899337.1|	rRNA-processing protein EBP2, putative
jgi|Auran1|26347|e_gw1.9.197.1	144	489	0.9714	102.399	1e-107	gb|EGB08268.1|	NADH dehydrogenase subunit 10
jgi|Auran1|26353|e_gw1.9.446.1	18	495	0.6404	12.6447	3e-42	ref|XP_002277428.1|	PREDICTED: uncharacterized protein LOC100255995
jgi|Auran1|26354|e_gw1.9.374.1	193	594	0.9815	112.983	2e-25	gb|EIE21080.1|	Yip1 domain-containing protein
jgi|Auran1|26360|e_gw1.9.76.1	2	1149	0.0853	0.605273	1e-176	emb|CBN79257.1|	kinesin-like protein
jgi|Auran1|26367|e_gw1.9.231.1	748	378	0.9921	688.1	3e-24	emb|CCA15601.1|	branchpointbridging protein putative
jgi|Auran1|26371|e_gw1.9.86.1	104	1077	0.8635	33.5783	1e-149	ref|XP_003873512.1|	putative tyrosyl-tRNA synthetase
jgi|Auran1|26373|e_gw1.9.350.1	204	1182	0.9949	60.0142	1e-97	emb|CBJ26029.1|	Homoserine dehydrogenase
jgi|Auran1|26376|e_gw1.9.286.1	1	1488	0.0329	0.233689	1e-122	emb|CCA23445.1|	Calciumdependent protein kinase putative
jgi|Auran1|26379|e_gw1.9.266.1	37	270	0.9259	47.6518	2e-16	emb|CBN76042.1|	ubiquinol cytochrome c reductase subunit QCR7
jgi|Auran1|2638|gw1.4.163.1	1	876	0.0559	0.396952	2e-69	ref|YP_001614270.1|	WD repeat-containing protein
jgi|Auran1|26383|e_gw1.9.323.1	37	1236	0.6837	10.4094	1e-122	ref|YP_003137903.1|	glutathione S-transferase
jgi|Auran1|26387|e_gw1.9.138.1	145	729	0.9794	69.1643	1e-112	ref|XP_002292143.1|	mitogen activated protein kinase-like protein
jgi|Auran1|26407|e_gw1.9.481.1	73	366	0.9508	69.3559	5e-16	gb|EFA80152.1|	prefoldin beta-like domain containing protein
jgi|Auran1|26417|e_gw1.9.308.1	2	1383	0.0709	0.502863	3e-75	ref|ZP_08300545.1|	polygalacturonase
jgi|Auran1|26418|e_gw1.9.279.1	21	2166	0.3772	3.37134	1e-111	ref|YP_591031.1|	glycoside hydrolase
jgi|Auran1|26422|e_gw1.9.141.1	2	849	0.1154	0.819151	4e-20	ref|XP_003881200.1|	putative 4-nitrophenylphosphatase
jgi|Auran1|26427|e_gw1.9.87.1	2	978	0.1002	0.711103	5e-92	emb|CCA23751.1|	mitogenactivated protein kinase putative
jgi|Auran1|26431|e_gw1.9.78.1	1473	1203	0.9942	425.774	1e-146	ref|XP_002178617.1|	hydroxymethylbutenyl diphosphate reductase
jgi|Auran1|26433|e_gw1.9.43.1	805	1809	0.9525	154.739	8e-68	ref|XP_002901646.1|	nuclease, putative
jgi|Auran1|26457|e_gw1.9.339.1	70	1011	0.9258	24.0762	2e-46	emb|CBN73971.1|	myosin II heavy chain
jgi|Auran1|26475|e_gw1.9.152.1	42	885	0.7977	16.5024	1e-47	gb|ACS35536.1|	myosin 29
jgi|Auran1|26477|e_gw1.9.25.1	69	1440	0.8271	16.662	1e-143	emb|CBN74305.1|	DEAD box helicase
jgi|Auran1|26480|e_gw1.9.128.1	677	564	0.9929	417.399	1e-56	emb|CBN74091.1|	Adenylate kinase family protein
jgi|Auran1|26521|e_gw1.9.137.1	26	921	0.6124	9.81647	1e-102	ref|XP_002286119.1|	mitochondrial carrier protein
jgi|Auran1|2653|gw1.14.51.1	24	879	0.6746	9.49432	1e-88	ref|XP_002904523.1|	tubulin-tyrosine ligase family
jgi|Auran1|26531|e_gw1.9.19.1	1	2349	0.0209	0.148033	0	emb|CBN79966.1|	Intraflagellar transport protein 80
jgi|Auran1|26536|e_gw1.9.58.1	333	1512	0.9484	76.5833	0	emb|CBN76663.1|	dihydrolipoamide dehydrogenase
jgi|Auran1|26549|e_gw1.9.98.1	2	1020	0.0686	0.681823	4e-56	gb|ABA01328.1|	secreted cathepsin F
jgi|Auran1|26550|e_gw1.9.280.1	353	2100	0.9695	58.4517	1e-178	ref|XP_002904350.1|	pre-mRNA-splicing factor, Crooked neck-like protein
jgi|Auran1|26560|e_gw1.9.307.1	43	900	0.3722	16.6137	1e-115	gb|EGD73438.1|	delta-5 desaturase
jgi|Auran1|26596|e_gw1.9.220.1	43	519	0.9538	28.81	4e-92	gb|EGB10133.1|	cyclophilin
jgi|Auran1|26597|e_gw1.9.408.1	18	483	0.7681	12.9589	2e-25	gb|EDL87671.1|	rCG42054
jgi|Auran1|2660|gw1.5.191.1	9	1278	0.2449	2.4488	1e-104	emb|CBN78730.2|	Carboxypeptidase (Partial)
jgi|Auran1|26600|e_gw1.9.311.1	27	1200	0.6842	7.82392	1e-134	gb|ABZ09602.1|	putative Hydroxymethylglutaryl-coenzyme A reductase
jgi|Auran1|26603|e_gw1.10.77.1	105	1221	0.8542	29.903	0	gb|EGB07878.1|	putative arylsulfatase
jgi|Auran1|26604|e_gw1.10.490.1	3	573	0.1745	1.82057	2e-91	gb|ADC80504.1|	peptidyl prolyl cis-trans isomerase A (I)
jgi|Auran1|26622|e_gw1.10.167.1	58	573	0.9337	35.1978	7e-46	ref|XP_002293760.1|	prolyl 4-hydroxylase alpha subunit
jgi|Auran1|2663|gw1.11.90.1	93	798	0.9135	40.5249	7e-64	ref|XP_002907434.1|	LETM1 and EF-hand domain-containing protein 1, putative
jgi|Auran1|26642|e_gw1.10.124.1	15	654	0.5107	7.97545	8e-44	gb|ABP49608.1|	translesion synthesis DNA polymerase eta splice variant
jgi|Auran1|26663|e_gw1.10.520.1	131	315	0.5937	144.611	1e-45	emb|CBN75210.1|	40S ribosomal protein S26
jgi|Auran1|26672|e_gw1.10.426.1	14	639	0.2942	7.61849	2e-29	pdb|4APC|A	Chain A, Crystal Structure Of Human Nima-Related Kinase 1 (Nek1)
jgi|Auran1|26683|e_gw1.10.447.1	3773	723	0.9972	1814.64	1e-174	gb|EGB07835.1|	putative plastid light harvesting protein isoform 44
jgi|Auran1|26696|e_gw1.10.107.1	170	930	0.9882	63.5635	1e-76	gb|ABQ53875.1|	cytochrome c peroxidase
jgi|Auran1|26698|e_gw1.10.176.1	10	732	0.5068	4.7504	1e-97	ref|XP_003081354.1|	putative aldo/keto reductase family protein (ISS)
jgi|Auran1|26713|e_gw1.10.405.1	8	831	0.2503	3.34758	1e-45	ref|YP_004669726.1|	efflux ABC transporter permease/ATP-binding protein
jgi|Auran1|26716|e_gw1.10.136.1	76	633	0.6951	41.7495	7e-75	emb|CBJ25479.1|	B1142C05.17
jgi|Auran1|26725|e_gw1.10.341.1	155	1380	0.9384	39.0566	1e-153	emb|CBJ28316.1|	Mitochondrial Processing Peptidase beta subunit (C-terminal region) Mitochondrial Processing Peptida
jgi|Auran1|26732|e_gw1.10.208.1	8	516	0.1376	5.39116	5e-07	gb|AAQ23916.1|	metallothionein IIH
jgi|Auran1|26746|e_gw1.10.249.1	39	222	0.9595	61.0876
jgi|Auran1|26764|e_gw1.10.123.1	3	645	0.2109	1.61735	6e-76	gb|EJY70321.1|	Serine/threonine protein kinase
jgi|Auran1|26767|e_gw1.10.30.1	20	1776	0.4657	3.91587	0	ref|NP_192121.2|	putative CTP synthase
jgi|Auran1|2677|gw1.7.123.1	1	777	0.0631	0.447528	2e-43	ref|XP_002932438.1|	PREDICTED: cytoplasmic dynein 2 light intermediate chain 1-like
jgi|Auran1|26770|e_gw1.10.427.1	15	723	0.3914	7.21431	3e-33	dbj|BAC28822.1|	unnamed protein product
jgi|Auran1|26789|e_gw1.10.268.1	25	225	0.9378	38.6366	1e-14	pdb|3HTS|B	Chain B, Heat Shock Transcription FactorDNA COMPLEX
jgi|Auran1|268|gw1.9.5.1	383	2748	0.8821	48.4645	0	emb|CBJ32567.1|	Superkiller viralicidic activity 2-like 2 (ATP-dependent helicase SKIV2L2) conserved hypothetical pr
jgi|Auran1|26802|e_gw1.10.8.1	912	3039	0.4087	104.353	0	ref|XP_002181260.1|	imitation switch isoform 1, alias nucleosome remodeling factor 140 kDa subunit
jgi|Auran1|26805|e_gw1.10.399.1	1	912	0.0537	0.381282	3e-57	ref|XP_002892160.1|	Serine/threonine-protein phosphatase BSU1
jgi|Auran1|26810|e_gw1.10.277.1	43	450	0.6511	33.2275	4e-31	gb|ABI13181.1|	putative phosphoglycerate/bisphosphoglycerate mutase family protein
jgi|Auran1|2684|gw1.4.167.1	55	1203	0.7257	15.8979	1e-68	ref|XP_002897356.1|	tRNA guanosine-2'-O-methyltransferase, putative
jgi|Auran1|26853|e_gw1.10.172.1	28	450	0.9067	21.6365	1e-15	ref|YP_410805.1|	Sel1 repeat-containing protein
jgi|Auran1|26856|e_gw1.10.330.1	120	1146	0.9555	36.4115	2e-84	ref|XP_003078574.1|	putative ATP-dependent DNA helicase recQ (ISS)
jgi|Auran1|26879|e_gw1.10.425.1	136	873	0.9416	54.1709	3e-58	gb|EFW46277.1|	brix domain-containing protein 1
jgi|Auran1|26887|e_gw1.10.58.1	4	1512	0.1296	0.919919	3e-58	emb|CBY14101.1|	unnamed protein product
jgi|Auran1|26890|e_gw1.10.46.1	2	1749	0.056	0.397632	2e-87	gb|EGB09136.1|	general sugar transporter
jgi|Auran1|26912|e_gw1.10.33.1	236	1266	0.9487	64.8216	1e-119	ref|XP_002288442.1|	atp-dependent RNA helicase
jgi|Auran1|26930|e_gw1.10.316.1	31	2091	0.3759	5.15524	4e-83	ref|XP_002680638.1|	abc transporter family protein
jgi|Auran1|26953|e_gw1.10.128.1	12	897	0.3824	4.6519	5e-79	ref|XP_002130423.1|	PREDICTED: similar to 3-hydroxyisobutyrate dehydrogenase, mitochondrial precursor (HIBADH)
jgi|Auran1|2696|gw1.21.44.1	75	1185	0.7738	22.0082	1e-122	gb|AAN31934.1|	putative RNA helicase, DRH1
jgi|Auran1|26964|e_gw1.10.348.1	206	1368	0.9269	52.3628	2e-74	ref|ZP_03823674.1|	G3E family GTPase
jgi|Auran1|26967|e_gw1.10.38.1	3	1737	0.0771	0.600569	3e-18	gb|AAN62343.1|AF506028_10	nodulin-like protein
jgi|Auran1|26969|e_gw1.10.54.1	262	948	0.4726	96.1025	3e-96	ref|XP_001024867.1|	Pyridoxal-phosphate dependent enzyme family protein
jgi|Auran1|26972|e_gw1.10.234.1	3	477	0.1488	2.18698	7e-65	gb|AAT58345.1|	FtsH-like protein
jgi|Auran1|26976|e_gw1.10.27.1	478	1626	0.9588	102.223	2e-43	ref|XP_001505971.2|	PREDICTED: pre-mRNA-splicing factor SLU7-like
jgi|Auran1|26999|e_gw1.10.5.1	35	1917	0.096	6.34874	0	ref|XP_002181260.1|	imitation switch isoform 1, alias nucleosome remodeling factor 140 kDa subunit
jgi|Auran1|27001|e_gw1.10.34.1	66	1134	0.9048	20.2382	1e-123	ref|XP_002901229.1|	CLPTM1-like membrane protein, putative
jgi|Auran1|27009|e_gw1.10.479.1	2829	759	0.996	1296.08	3e-86	gb|EGB11992.1|	putative plastid light harvesting protein isoform 14, partial
jgi|Auran1|27031|e_gw1.10.61.1	157	1251	0.9089	43.6399	1e-130	gb|EKD02362.1|	aspartate aminotransferase
jgi|Auran1|27033|e_gw1.10.221.1	260	585	0.9675	154.546	3e-93	ref|XP_002293731.1|	microsomal signal peptidase
jgi|Auran1|27042|e_gw1.10.222.1	89	597	0.9715	51.8391	6e-36	ref|XP_002895340.1|	outer dynein arm-docking complex subunit 3
jgi|Auran1|27056|e_gw1.10.389.1	1	966	0.0507	0.359968	5e-74	ref|XP_001694768.1|	low CO2-induced aldose reductase
jgi|Auran1|27060|e_gw1.10.262.1	307	288	0.9965	370.67	5e-30	emb|CCA23956.1|	10 kDa chaperonin putative
jgi|Auran1|27062|e_gw1.10.331.1	42	1824	0.4929	8.00693	1e-125	ref|YP_001866143.1|	amine oxidase
jgi|Auran1|27065|e_gw1.10.82.1	136	1230	0.9894	38.4481	2e-82	gb|EJT98849.1|	HECT-domain-containing protein
jgi|Auran1|2707|gw1.11.94.1	10	1053	0.4008	3.30228	4e-67	dbj|BAC38859.1|	unnamed protein product
jgi|Auran1|27076|e_gw1.10.155.1	130	864	0.8935	52.3204	6e-62	ref|XP_001956073.1|	GF25024
jgi|Auran1|27083|e_gw1.10.397.1	5	978	0.2065	1.77776	8e-45	emb|CBJ26192.1|	similar to sideroflexin 5
jgi|Auran1|27088|e_gw1.10.437.1	61	873	0.764	24.2973	6e-50	gb|EGD80857.1|	endonuclease V
jgi|Auran1|27097|e_gw1.10.237.1	80	450	0.9756	61.8186	1e-51	ref|ZP_00515824.1|	Ferredoxin thioredoxin reductase, beta chain
jgi|Auran1|27109|e_gw1.10.346.1	47	1251	0.701	13.0642	4e-98	gb|AFJ68651.1|	solute carrier family facilitated glucose transporter member 3
jgi|Auran1|27115|e_gw1.10.133.1	16	816	0.6728	6.81823	4e-30	gb|EIE24719.1|	NAD(P)-binding protein
jgi|Auran1|27118|e_gw1.10.364.1	1014	1203	0.995	293.099	0	ref|XP_002896373.1|	26S protease regulatory subunit 6B
jgi|Auran1|27130|e_gw1.10.17.1	124	1347	0.9547	32.0107	5e-97	ref|XP_002140497.1|	poly(A) polymerase protein
jgi|Auran1|27131|e_gw1.10.398.1	7	930	0.3118	2.61732	9e-89	ref|YP_004754144.1|	nucleoside-diphosphate-sugar epimerase
jgi|Auran1|27134|e_gw1.11.127.1	10	1017	0.3992	3.41917	8e-66	gb|EIE23804.1|	alpha/beta-hydrolase, partial
jgi|Auran1|27140|e_gw1.11.206.1	15	495	0.802	10.5373	4e-43	emb|CCH98827.1|	Short-chain dehydrogenase/reductase
jgi|Auran1|27171|e_gw1.11.371.1	97	1116	0.9319	30.2238	1e-107	ref|ZP_05058784.1|	ATPase, AAA family
jgi|Auran1|27183|e_gw1.11.307.1	3530	171	0.9942	7178.28	7e-10	ref|XP_003614387.1|	RRNA intron-encoded homing endonuclease
jgi|Auran1|27185|e_gw1.11.327.1	188	1806	0.933	36.1978	0	ref|XP_002907447.1|	elongator complex protein, putative
jgi|Auran1|27202|e_gw1.11.217.1	566	603	0.9917	326.393	4e-38	emb|CBJ29188.1|	ATP synthase O subunit, mitochondrial precursor
jgi|Auran1|27224|e_gw1.11.406.1	78	948	0.8565	28.6107	8e-70	ref|ZP_10755697.1|	6-phosphogluconate dehydrogenase nad-binding protein
jgi|Auran1|27227|e_gw1.11.210.1	66	681	0.9604	33.7007	2e-37	gb|AFJ68795.1|	putative u3 small nucleolar rna-associated protein 11
jgi|Auran1|27237|e_gw1.11.180.1	1	837	0.0585	0.415448	1e-36	ref|YP_003824441.1|	phosphomethylpyrimidine kinase
jgi|Auran1|27244|e_gw1.11.269.1	64	435	0.977	51.1602	5e-23	emb|CCA15358.1|	palmitoyltransferase putative
jgi|Auran1|27252|e_gw1.11.328.1	779	1677	0.9964	161.527	0	gb|ABV25597.1|	plastid ATP/ADP translocase
jgi|Auran1|27261|e_gw1.11.57.1	80	1845	0.7734	15.0777	1e-129	emb|CBJ29377.1|	Formylglycine-dependent sulfatase
jgi|Auran1|27265|e_gw1.11.7.1	92	3138	0.6077	10.1947	1e-108	gb|EGZ18266.1|	multidrug resistance protein ABC superfamily
jgi|Auran1|27266|e_gw1.11.520.1	361	282	0.9929	445.143	3e-41	ref|XP_002290569.1|	RL37A, ribosomal protein 37A 60S large ribosomal subunit
jgi|Auran1|27280|e_gw1.11.14.1	13	2184	0.2445	2.06982	1e-174	sp|Q62774.1|MYO1A_RAT	RecName: Full=Unconventional myosin-Ia; AltName: Full=Brush border myosin I; Short=BBM-I; Short=BBMI; AltName: Full=Myosin I heavy chain; Short=MIHC
jgi|Auran1|27283|e_gw1.11.336.1	28	1893	0.5235	5.14339	0	ref|XP_001689978.1|	oligoendopeptidase
jgi|Auran1|27287|e_gw1.11.397.1	1443	1101	0.9982	455.744	1e-66	emb|CCC15095.1|	putative chloroplast mRNA binding protein csp41
jgi|Auran1|27288|e_gw1.11.484.1	4	213	0.7136	6.53013	2e-15	ref|YP_001273683.1|	chaperone protein DnaJ
jgi|Auran1|27303|e_gw1.11.459.1	91	873	0.9061	36.2467	3e-67	ref|ZP_09650003.1|	hydroxyisourate hydrolase
jgi|Auran1|27306|e_gw1.11.102.1	1836	1002	0.997	637.157	1e-162	ref|XP_002292986.1|	porphobilinogen deaminase
jgi|Auran1|27313|e_gw1.11.455.1	18	642	0.7118	9.74943	1e-40	gb|AAC27468.1|	putative glucosyltransferase
jgi|Auran1|27316|e_gw1.11.177.1	51	588	0.9796	30.1602	8e-83	ref|XP_002908301.1|	RNA-binding protein PNO1-like protein
jgi|Auran1|27325|e_gw1.11.108.1	7	1386	0.2035	1.75621	1e-112	gb|AAI19694.1|	WDR51A protein
jgi|Auran1|27327|e_gw1.11.391.1	45	996	0.7922	15.7107	1e-117	ref|YP_006855786.1|	2-nitropropane dioxygenase
jgi|Auran1|27328|e_gw1.11.414.1	33	1170	0.5872	9.80776	2e-81	emb|CBJ27601.1|	PYlqF, plastid YlqF/RbgA-like GTPase
jgi|Auran1|27339|e_gw1.11.64.1	2993	1491	0.9953	698.025	0	gb|EGB07743.1|	selenoprotein, partial
jgi|Auran1|27341|e_gw1.11.420.1	27	846	0.6028	11.0978	6e-55	ref|YP_005416776.1|	Amidases related to nicotinamidase
jgi|Auran1|27343|e_gw1.11.513.1	87	237	0.9156	127.648	5e-13	ref|XP_002903234.1|	small ubiquitin-like modifier (SUMO), putative
jgi|Auran1|27356|e_gw1.11.407.1	195	1035	0.9237	65.5143	1e-113	emb|CCA17253.1|	unnamed protein product
jgi|Auran1|27361|e_gw1.11.342.1	19	1056	0.3826	6.2565	4e-69	gb|EJY81891.1|	TBC1 domain family, member 19
jgi|Auran1|27376|e_gw1.11.367.1	1	1506	0.0325	0.230896	3e-48	ref|NP_001232900.1|	anoctamin-10
jgi|Auran1|2738|gw1.12.70.1	35	972	0.6667	12.5211	2e-94	ref|XP_002904769.1|	clusterin-associated protein 1
jgi|Auran1|2739|gw1.16.51.1	2	810	0.121	0.858592	0	gb|EGB06352.1|	putative 3'5'-cyclic nucleotide phosphodiesterase
jgi|Auran1|27394|e_gw1.11.428.1	151	711	0.9916	73.8497	1e-72	gb|AFG25441.1|	tRNA nucleotidyltransferase, partial
jgi|Auran1|27395|e_gw1.11.86.1	432	1266	0.9692	118.657	1e-167	emb|CBJ31983.1|	aspartate aminotransferase
jgi|Auran1|27396|e_gw1.11.151.1	7	924	0.3193	2.63431	1e-102	ref|XP_002941576.1|	PREDICTED: Down syndrome critical region protein 3-like
jgi|Auran1|27400|e_gw1.11.496.1	6	252	0.5794	8.27928	2e-15	emb|CCD54604.1|	similar to ABC transporter
jgi|Auran1|27414|e_gw1.11.21.1	1804	2313	0.9935	271.208	0	ref|XP_002294422.1|	3-isopropylmalate dehydratase
jgi|Auran1|27415|e_gw1.11.358.1	23	1473	0.4467	5.42959	9e-83	ref|YP_001735789.1|	integral membrane protein
jgi|Auran1|27422|e_gw1.11.450.1	9	534	0.6517	5.86061	6e-40	ref|XP_002997001.1|	cleavage and polyadenylation specificity factor subunit, putative
jgi|Auran1|27432|e_gw1.11.322.1	20	3438	0.2347	2.02286	1e-154	emb|CCA26974.1|	KIAA1033 putative
jgi|Auran1|27434|e_gw1.11.464.1	15	369	0.9377	14.1353	4e-35	ref|XP_002735765.1|	PREDICTED: small optic lobes-like
jgi|Auran1|27441|e_gw1.11.431.1	421	495	0.9717	295.746	1e-117	gb|EGB07728.1|	putative plastid light harvesting protein isoform 42
jgi|Auran1|27452|e_gw1.11.153.1	83	900	0.9578	32.0684	9e-80	gb|EIE23853.1|	Ketosamine-3-kinase
jgi|Auran1|27456|e_gw1.11.432.1	19	744	0.6156	8.88019	6e-31	emb|CAZ90221.1|	putative 5-formyltetrahydrofolate cyclo-ligase
jgi|Auran1|27468|e_gw1.11.448.1	1	651	0.0753	0.534147	2e-27	gb|AAD41095.1|AF154501_1	sexually induced protein 3
jgi|Auran1|27471|e_gw1.11.337.1	99	1515	0.8224	22.7229	1e-129	ref|YP_430940.1|	GMP synthase
jgi|Auran1|27483|e_gw1.11.504.1	22	177	0.2938	43.2206
jgi|Auran1|27484|e_gw1.11.425.1	73	681	0.9721	37.275	5e-50	emb|CCD15312.1|	unnamed protein product
jgi|Auran1|27485|e_gw1.11.128.1	11	810	0.416	4.72225	1e-81	ref|XP_002508530.1|	histone deacetylase, SIR2 family
jgi|Auran1|27488|e_gw1.11.280.1	261	318	0.9686	285.401	6e-23	ref|ZP_09789675.1|	putative flavin-containing monooxygenase
jgi|Auran1|2749|gw1.344.1.1	179	1524	0.4436	40.8423	0	emb|CCA24853.1|	unnamed protein product
jgi|Auran1|27497|e_gw1.11.352.1	250	1443	0.9376	60.2442	1e-91	ref|XP_002908898.1|	ubiquitin carboxyl-terminal hydrolase, putative
jgi|Auran1|27507|e_gw1.11.302.1	42	1038	0.6859	14.07	1e-51	gb|AFJ68690.1|	abl-philin protein
[truncated: 7,197 more rows]
