# Supplementary material for: Understanding Strategy of Nitrate and Urea Assimilation in a Chinese Strain of Aureococcus anophagefferens through RNA-Seq Analysis
Source: PLoS One. 2014 Oct 22;9(10):e111069. doi: 10.1371/journal.pone.0111069 (PMC4206512; doi:10.1371/journal.pone.0111069)
Supplement: Table S4 — Information of differentially expressed genes in A. anophagefferens cells identified when nitrate-grown cells were compared to urea-grown cells. (XLS) [file pone.0111069.s004.xls]

## Sheet: Nitrate vs Urea
Table S4 Information of differentially expressed genes in A. anophagefferens cells identified when nitrate-grown cells were compared to urea-grown cells.
Protein IDa	RPKM in urea-grown cellsb	RPKM in nitrate-grown cellsb	Fold change (log2 ratio) (nitrate/urea)c	Up-Down-Regulation(nitrate/urea)	P-valued	E-valuee	Accession numberf	Putative function annotation	GO function
Putative solute transport proteins
53005	15.156	75.1844	2.31054	Up	2.15e-32	2e-57	emb|CBJ27159.1|	nitrite transporter NAR1	transport
60332	282.669	1233.11	2.12511	Up	0	1e-143	emb|CBJ31727.1|	Nitrate high affinity transporter	transport
27600	4.97478	21.0888	2.08377	Up	1.44e-06	1e-10	gb|AAT40501.1|	Tryptophan/tyrosine permease family protein	transport
66560	0.861745	3.10899	1.85111	Up	4.05e-05	8e-27	gb|ABK24312.1|	DMT family transporter: phosphate/phosphoenolpyruvate	transport
16330	22.8862	61.7611	1.43222	Up	7.57e-06	2e-17	emb|CBL51553.1|	globin	transport
6929	68.1092	21.7202	-1.64881	Down	2.84e-08	3e-25	ref|XP_003560852.1|	PREDICTED: potassium channel KOR1-like	transport
35830	630.984	256.49	-1.2987	Down	1.36e-113	1e-133	ref|XP_003064596.1|	mitochondrial carrier family	transport
1770	82.7201	36.5747	-1.17739	Down	1.58e-19	1e-162	ref|XP_002294407.1|	ABC-transporter like protein	transport
60333	423.402	192.691	-1.13574	Down	8.79e-53	3e-54	ref|XP_001021663.1|	Mitochondrial carrier protein	transport
20001	25.1653	6.4664	-1.9604	Down	3.04e-30	0	gb|EGZ22662.1|	multidrug resistance protein ABC superfamily	transport
60968	27.7997	13.6138	-1.03	Down	1.34e-07	2e-33	ref|XP_002529057.1|	multidrug resistance pump, putative
18463	112.273	280.942	1.32326	Up	1.4e-67	1e-174	gb|EGB12111.1|	putative ammonium transporter	transport
15503	35.2947	85.6504	1.27901	Up	1.73e-11	1e-145	gb|EGB03260.1|	putative formate/nitrite transporter	transport
25038	14.6068	36.851	1.33507	Up	1.15e-06	2e-55	gb|EGZ10338.1|	pdr transporter	Transport
52593	319.17	812.057	1.34726	Up	0	1e-110	ref|XP_002500845.1|	xanthine/uracil/vitamin C permease
Putative nitrogen compound metabolism proteins
38538	265.094	114.699	-1.20865	Down	4.05e-200	0	ref|XP_002184279.1|	ferredoxin-dependent glutamate synthase	nitrogen compound metabolism
60068	0.308186	5.80952	4.23654	Up	2.26e-05	0	ref|ZP_10578138.1|	formamidase	nitrogen compound metabolism
37238	0.848713	15.262	4.16853	Up	1.04e-33	0	ref|XP_002287665.1|	NADPH nitrite reductase	nitrogen compound metabolism
53391	105.817	229.398	1.11629	Up	4.67e-83	0	ref|XP_003614820.1|	Nitrate reductase	nitrogen compound metabolism
37987	66.0729	199.24	1.59238	Up	2.24e-72	0	ref|XP_002180029.1|	formamidase	nitrogen compound metabolism
20700	61.1968	146.599	1.26035	Up	1.17e-26	1e-160	gb|ABA60428.1|	glutamine synthetase	nitrogen compound metabolism
59761	16.7737	34.0579	1.02178	Up	9.27e-05	5e-15	ref|YP_003593812.1|	amidohydrolase	nitrogen compound metabolism
Urea cycle
26092	296.942	116.007	-1.35598	Down	1.7e-75	1e-148	ref|YP_001739075.1|	argininosuccinate synthase	urea cycle
28200	87.6338	40.9948	-1.09605	Down	2.33e-18	1e-172	ref|YP_005441050.1|	argininosuccinate lyase	urea cycle
20552	651.175	322.502	-1.01374	Down	0	0	ref|XP_002289336.1|	CPSase	urea cycle
72250	97.6829	48.6058	-1.00698	Down	6.19e-14	1e-121	ref|XP_002287306.1|	n-acetyl-gamma-glutamyl-phosphate reductase, urea cycle	urea cycle
Photosynthesis
52453	2.79136	17.6236	2.65847	Up	8.64e-12	1e-111	ref|XP_002290014.1|	ferredoxin--NADP+ reductase	photosynthesis
72537	145.676	33.1188	-2.13705	Down	4.65e-116	1e-161	gb|EGB04409.1|	putative plastid light harvesting protein isoform 52	photosynthesis
14133	23.0673	6.02263	-1.93738	Down	3.42e-05	1e-132	gb|EGB13117.1|	putative plastid light harvesting protein isoform 37	photosynthesis
21006	208.018	55.4794	-1.90669	Down	1.55e-38	1e-146	gb|EGB11495.1|	putative plastid light harvesting protein isoform 7	photosynthesis
27441	367.377	110.575	-1.73223	Down	4.7e-48	1e-117	gb|EGB07728.1|	putative plastid light harvesting protein isoform 42	photosynthesis
14720	2371.07	756.727	-1.64769	Down	1.4e-301	1e-128	gb|EGB07306.1|	putative plastid light harvesting protein isoform 27	photosynthesis
66018	43.6259	16.2448	-1.42521	Down	1.3e-27	3e-49	emb|CBN75946.1|	photosystem II biogenesis protein Psb29	photosynthesis
19943	211.13	86.7681	-1.28289	Down	2.9e-28	4e-78	emb|CBJ49196.1|	Probable membrane-associated 30 kDa protein, chloroplast precursor	photosynthesis
23206	2318.63	1043.82	-1.1514	Down	0	1e-178	ref|XP_002290014.1|	ferredoxin--NADP+ reductase	Photosynthesis
72248	590.98	268.071	-1.1405	Down	6.8e-196	1e-119	gb|EGB05256.1|	putative plastid light harvesting protein isoform 3	photosynthesis
31888	218.61	108.947	-1.00473	Down	4.64e-26	1e-180	ref|XP_002290014.1|	ferredoxin--NADP+ reductase	Photosynthesis
35021	543.955	1305.26	1.26278	Up	2.34e-109	1e-126	gb|EGB02668.1|	putative plastid light harvesting protein isoform 61	photosynthesis
71741	212.791	78.0308	-1.44732	Down	6.08e-73	0	ref|XP_002178367.1|	zeaxanthin epoxidase	the xanthophyll cycle
Glycolysis and gluconeogenesis, pentose phosphate pathway and calvin cycle
52981	3.37732	11.7277	1.79597	Up	3.74e-05	7e-45	ref|YP_003645627.1|	phosphoglycerate mutase	glycolysis
24196	23.0064	73.7444	1.68049	Up	6.97e-26	0	gb|AAU20794.1|	enolase 2, partial	glycolysis
72648	9.22576	19.7939	1.10132	Up	5.23e-09	1e-169	ref|YP_003548542.1|	phosphofructokinase	glycolysis
10683	14.5194	4.45254	-1.70528	Down	4.5e-06	0	gb|EGB05557.1|	pyruvate kinase	glycolysis
24359	218.35	73.0947	-1.57881	Down	2.98e-76	0	gb|EGB08740.1|	pyruvate kinase	glycolysis
34294	65.4503	25.3656	-1.36753	Down	2.25e-09	1e-101	gb|ACF24576.1|	phosphoglycerate mutase	glycolysis
58885	315.787	127.918	-1.30374	Down	3.04e-40	5e-94	ref|XP_002292927.1|	triose-phosphate isomerase	glycolysis and calvin cycle
22269	1874.56	842.817	-1.15326	Down	2.54e-283	1e-177	gb|AFE02906.1|	fructose-1,6-bisphosphate aldolase class I	glycolysis/gluconeogenesis/calvin cycle
72255	88.9649	43.7711	-1.02326	Down	5.18e-11	3e-94	ref|XP_002295570.1|	triose-phosphate isomerase	glycolysis and calvin cycle
69676	71.2033	28.9265	-1.29955	Down	5.02e-22	0	gb|ABH11442.1|	glucose-6-phosphate isomerase	gluconeogenesis/glycolysis
58899	247.585	120.966	-1.03333	Down	1.62e-22	1e-125	ref|XP_002287836.1|	ribose-5-phosphate isomerase	the Calvin cycle/Pentose phosphate pathway
65502	15.7844	34.1339	1.11271	Up	1.2e-17	0	ref|ZP_01909586.1|	pyruvate carboxylase	gluconeogenesis
25732	472.809	150.844	-1.6482	Down	2.05e-150	0	emb|CBN79734.1|	UDP-Glucose-Pyrophosphorylase	glycogenesis and glycogenolysis
25705	696.176	241.747	-1.52596	Down	1.97e-261	0	ref|XP_002289636.1|	phosphoglucomutase	glycogenesis and glycogenolysis
Citric acid cycle
37323	5.65975	18.9648	1.74451	Up	3.8e-17	0	emb|CCA19360.1|	oxoglutarate dehydrogenase (succinyl-transferring), E1 component	citric acid cycle
28269	7.30002	23.1765	1.66669	Up	1.23e-06	1e-153	ref|XP_002908607.1|	succinyl-CoA ligase subunit alpha, mitochondrial precursor	citric acid cycle
58666	24.8121	10.052	-1.30356	Down	2.43e-08	0	ref|XP_002290550.1|	NAD dependent malic enzyme	citric acid cycle
60302	7.31701	19.0562	1.38093	Up	2.79e-05	1e-155	emb|CBN78787.1|	malate dehydrogenase	citric acid cycle
63510	29.4346	66.0249	1.16549	Up	2.58e-26	0	ref|YP_005018180.1|	bifunctional aconitate hydratase 2/2-methylisocitrate dehydratase	citric acid cycle
Translation and protein synthesis
52055	157.863	44.3904	-1.83036	Down	2.84e-89	0	ref|NP_001046573.1|	Elongation factor	translation
37654	62.0042	25.5532	-1.27886	Down	2.29e-12	7e-42	emb|CBJ27277.1|		translation
18130	1179.82	502.189	-1.23226	Down	8.45e-35	4e-29	emb|CBN78979.1|	RS30, ribosomal protein 30 40S small ribosomal subunit	translation
29821	710.05	304.542	-1.22128	Down	2.97e-33	2e-52	emb|CBJ27448.1|	40S ribosomal protein S10	translation
59091	159.216	68.744	-1.21168	Down	1.24e-23	1e-107	ref|XP_002899797.1|	eukaryotic translation initiation factor 3 subunit, putative	translation
60213	738.761	326.525	-1.17791	Down	6.78e-74	1e-86	ref|XP_002906426.1|	60S ribosomal protein L17-2	translation
36157	613.768	271.673	-1.17582	Down	2.66e-198	0	emb|CBN78883.1|	PEFG, plastid translation elongation factor EF-G	translation
24204	506.92	225.246	-1.17025	Down	7.78e-30	1e-78	emb|CBJ26992.1|	40S ribosomal protein S15a	translation
1116	138.8	61.9252	-1.16441	Down	3.62e-39	1e-175	emb|CBJ32823.1|	Eukaryotic translation initiation factor 3 subunit a (subunit 10)	translation
36266	601.185	271.881	-1.14483	Down	2.5e-120	0	ref|XP_002997686.1|	60S ribosomal protein L3	translation
28783	775.819	351.85	-1.14076	Down	1.81e-47	3e-81	emb|CBJ31696.1|	Ribosomal protein S23, component of cytosolic 80S ribosome and 40S small subunit	translation
60042	102.577	46.7819	-1.13269	Down	1.24e-18	0	ref|XP_002524809.1|	elongation factor tu, putative	translation
8341	1430.29	656.969	-1.12241	Down	1.06e-69	2e-53	ref|XP_002906319.1|	60S ribosomal protein L27	translation
55398	860.327	399.121	-1.10806	Down	8.79e-97	1e-109	ref|XP_002293792.1|	RS6, ribosomal protein 6	translation
6947	898.936	418.594	-1.10267	Down	1.38e-61	2e-76	ref|XP_002903176.1|	60S ribosomal protein L19-1	translation
61384	47.3383	22.0454	-1.10253	Down	1.03e-05	2e-09	emb|CBN77382.1|	eukaryotic elongation factor-1 B beta	translation
8613	1046.53	489.022	-1.09765	Down	2.56e-47	1e-30	ref|XP_002909565.1|	60S ribosomal protein L22, putative	translation
70174	61.4065	28.913	-1.08667	Down	3.32e-14	1e-141	emb|CBN79871.1|	60S ribosomal export protein NMD3, putative	translation
60205	590.562	278.246	-1.08573	Down	4.86e-67	4e-83	emb|CBN79653.1|	ribosomal protein L18	translation
59049	868.908	413.634	-1.07085	Down	8.24e-37	2e-34	emb|CBN75356.1|	40S ribosomal protein S25 putative	translation
52316	1534.77	734.14	-1.06389	Down	1.37e-206	1e-132	ref|XP_002295395.1|	RL5, ribosomal protein 5, 60S large ribosomal subunit	translation
36932	351.486	168.432	-1.0613	Down	6.01e-73	0	emb|CBJ32893.1|	EEF1A2, eukaryotic translation elongation factor 1 alpha	translation
60394	629.17	302.264	-1.05764	Down	2.27e-35	1e-57	ref|XP_002290429.1|	RS19, ribosomal protein 19 40S small ribosomal subunit	translation
34909	166.694	80.1552	-1.05633	Down	3.72e-08	5e-51	emb|CBJ32915.1|	ribosomal protein L35	translation
34777	746.089	358.759	-1.05633	Down	6.19e-35	2e-25	ref|XP_002905232.1|	60S ribosomal protein L35	translation
60075	570.227	275.215	-1.05098	Down	5.41e-51	1e-105	CCA20982.1	60S ribosomal protein L151 putative	translation
70049	476.826	230.38	-1.04945	Down	1.21e-63	1e-86	emb|CBJ27078.1|	40S ribosomal protein S7	translation
38843	888.569	429.661	-1.04829	Down	1.73e-92	1e-114	XP_004235324.1	PREDICTED: 40S ribosomal protein S3a-like	translation
36925	290.58	141.742	-1.03567	Down	5.38e-49	0	emb|CBJ32893.1|	EEF1A2, eukaryotic translation elongation factor 1 alpha	translation
72539	186.167	90.8965	-1.0343	Down	1.09e-46	0	emb|CBJ29502.1|	eukaryotic initiation factor 3b	translation
60062	550.15	269.52	-1.02943	Down	1.02e-45	4e-44	ref|XP_002902090.1|	60S ribosomal protein L37a, putative	translation
4875	807.566	396.495	-1.02628	Down	2.84e-62	1e-123	ref|XP_002288449.1|	40S ribosomal protein-like protein	translation
25214	232.466	114.379	-1.0232	Down	7.96e-73	0	emb|CBN77232.1|	EIF3C (EUKARYOTIC TRANSLATION INITIATION FACTOR 3 subunit c)	translation
22183	934.108	462.026	-1.01561	Down	6.48e-54	4e-86	ref|XP_002287705.1|	RL12, ribosomal protein 11 60S large ribosomal subunit	translation
59875	896.28	443.611	-1.01465	Down	4.51e-69	1e-118	emb|CBJ48704.1|	RS5, ribosomal protein 5	translation
58864	603.902	301.267	-1.00327	Down	1.44e-41	1e-80	sp|P93099.1|RL13A_CYAPA	RecName: Full=60S ribosomal protein L13a	translation
60020	454.204	148.374	-1.6141	Down	4.21e-85	2e-81	ref|YP_172289.1|	elongation factor Ts	translation
31918	121.984	59.2122	-1.04272	Down	7.76e-26	1e-163	emb|CBN78248.1|	Eukaryotic initiation factor 3 d subunit	translation
52193	681.474	334.839	-1.02519	Down	5.82e-71	1e-88	EQC40988.1	50S ribosomal protein L7e	translation
54714	530.828	263.133	-1.01245	Down	3.74e-53	2e-25	gb|AFK34796.1|	60S ribosomal protein L28-1	translation
26104	42.7971	20.8898	-1.03472	Down	6.72e-09	1e-142	emb|CBN73852.1|	seryl-tRNA synthetase	tRNA aminoacylation for protein translation
Amino acid, one-carbon compound metabolism and polyamine synthesis
19755	124.471	41.6266	-1.58023	Down	2.37e-42	1e-124	emb|CBN78624.1|	3-Phosphoshikimate 1-Carboxyvinyltransferase	biosynthesis of the aromatic amino acids
3833	54.5747	26.4231	-1.04643	Down	1.76e-06	4e-74	emb|CBN76762.1|	Trifunctional Chorismate Mutase/Prephenate Dehydratase/Prephenate Dehydrogenase	biosynthesis of the aromatic amino acids
70436	50.8351	24.973	-1.02546	Down	1.52e-09	1e-147	ref|XP_003079280.1|	dehydroquinate synthase (ISS)	biosynthesis of the aromatic amino acids
36703	429.897	213.379	-1.01058	Down	2.4e-69	0	ref|XP_002285992.1|	aspartate aminotransferase	aspartate synthesis
27395	110.825	52.5753	-1.07583	Down	5.86e-19	1e-167	emb|CBJ31983.1|	aspartate aminotransferase	aspartate synthesis
22613	2.55501	6.63909	1.37766	Up	9.47e-05	0	gb|AAI44036.1|	SARDH protein	glycine catabolic process
18502	220.724	96.8321	-1.18869	Down	5.93e-38	1e-167	emb|CBJ48759.1|	3-isopropylmalate dehydrogenase	leucine biosynthesis
27356	89.1671	42.4377	-1.07116	Down	6.73e-13	1e-113	emb|CCA17253.1|	ATP phosphoribosyltransferase	histidine biosynthesis
30031	2.08924	14.2794	2.77289	Up	5.18e-11	1e-160	ref|ZP_10755684.1|	Taurine--pyruvate aminotransferase	taurine and hypotaurine metabolism
15101	603.622	201.761	-1.581	Down	4.01e-87	5e-97	ref|XP_002184461.1|	methionine synthase	methionine synthesis
23472	128.921	31.3736	-2.03886	Down	8.3e-19	1e-100	gb|EGB10081.1|	peptide methionine sulfoxide reductase, partial	methionine metabolic process/response to oxidative stress
20828	34.8248	9.96665	-1.80493	Down	4.42e-11	1e-113	XP_002288069.1	methylenetetrahydrofolate reductase	methionine metabolism
35877	15.5692	6.12971	-1.34481	Down	3.69e-05	1e-113	ref|YP_003290212.1|	homoserine O-acetyltransferase	methionine metabolism
29868	50.5884	24.7893	-1.02909	Down	6.53e-08	1e-74	gb|AAA98523.1|	phosphoribosyl pyrophosphate synthetase	histidine and tryptophan biosynthesis
59665	61.6852	24.9871	-1.30374	Down	3.42e-11	9e-90	ref|ZP_11128191.1|	acetylglutamate kinase	proline /arginine biosynthesis
25486	258.414	99.5942	-1.37555	Down	1.52e-73	0	emb|CBN77109.1|	Tryptophan synthase (alpha / beta chains)	tryptophan biosynthesis
55209	519.287	110.353	-2.23441	Down	3.35e-277	0	dbj|BAH30216.1|	methionine S-adenosyl transferase	one-carbon compound metabolism
69644	1158.44	258.833	-2.16209	Down	0	0	ref|XP_002177758.1|	adenosylhomocysteinase	one-carbon compound metabolism
68630	99.2424	25.7167	-1.94825	Down	2.42e-72	1e-77	dbj|BAH30216.1|	methionine S-adenosyl transferase	one-carbon compound metabolism
31657	51.4309	15.6725	-1.7144	Down	1.53e-13	1e-112	emb|CCA23198.1|	spermine synthase putative	spermidine synthase
59112	21.4251	4.47509	-2.25931	Down	1.87e-08	1e-116	ref|XP_002901681.1|	spermidine synthase, putative	spermidine synthase activity
Fatty acid and lipid and steroids metabolism
34546	106.869	35.8706	-1.57497	Down	3.86e-32	1e-179	gb|EGD73438.1|	delta-5 desaturase	fatty acid desaturation
26560	31.4059	10.8869	-1.52844	Down	1.76e-07	1e-115	gb|EGD73438.1|	delta-5 desaturase	fatty acid desaturation
58548	5.15979	20.4769	1.98862	Up	1.66e-08	1e-170	gb|EFW43327.1|	acyl-CoA dehydrogenase	fatty acid oxidation
20812	158.811	41.1034	-1.94998	Down	2.17e-60	1e-140	ref|XP_002184864.1|	acyl desaturase	polyunsaturated fatty acid biosynthesis
53701	383.796	87.6225	-2.13096	Down	1.27e-122	2e-85	ref|XP_002180428.1|	elongase delta 6	Fatty acid synthesis
38836	230.254	109.719	-1.06941	Down	8.46e-163	0	gb|AFJ69228.1|	acetyl-CoA carboxylase	biosynthesis of fatty acids
20502	19.5104	55.4317	1.50647	Up	7.75e-06	5e-28	ref|XP_003080347.1|	sn-1,2-diacylglycerol ethanolamine-and cholinephosphotranferases (ISS)	phospholipid biosynthesis
3513	47.4765	18.4164	-1.36623	Down	1.13e-09	1e-101	emb|CBJ31820.1|	phosphatidate cytidylyltransferase	phospholipid biosynthesis
2849	138.302	58.45	-1.24255	Down	5.01e-22	1e-115	emb|CBJ48968.1|	Isopentenyl-diphosphate delta-isomerase type 1 fused to squalene synthase; probably two separate ORFs	biosynthesis of sterols
59110	159.57	44.0839	-1.85587	Down	1.11e-48	1e-129	emb|CBN76684.1|	Sterol methyltransferase	biosynthesis of sterols
52760	560.261	179.354	-1.64329	Down	1.43e-192	1e-148	emb|CBN76667.1|	Sterol methyltransferase	biosynthesis of sterols
27565	67.4956	29.569	-1.19071	Down	3.85e-09	2e-89	gb|ACI45949.1|	putative type 1 isopentenyl-diphosphate delta-isomerase 1	biosynthesis of sterol and terpenoid
59216	74.4718	29.7698	-1.32284	Down	1.33e-13	1e-96	gb|EFW40736.1|	geranyltranstransferase	biosynthesis of sterol and terpenoid
26334	9.80997	27.4606	1.48504	Up	6.96e-07	1e-120	emb|CBJ32712.1|	Branched chain alpha-keto acid dehydrogenase E1 beta subunit	the synthesis of branched, long chain fatty acids
Proteolysis and peptidolysis
12803	61.2092	13.8019	-2.14889	Down	2.8e-14	2e-97	ref|XP_002297090.1|	protease	proteolysis and peptidolysis
59175	284.025	95.4951	-1.57252	Down	2.05e-92	0	ref|XP_002287516.1|	metalloprotease	proteolysis and peptidolysis
25238	28.9502	10.3301	-1.48672	Down	1.9e-09	0	ref|XP_003570392.1|	PREDICTED: uncharacterized protein sll0005-like	proteolysis and peptidolysis
53944	64.3517	23.1388	-1.47566	Down	1.01e-42	0	ref|NP_188548.2|	Presequence protease	proteolysis and peptidolysis
70490	37.2472	15.6421	-1.2517	Down	6.91e-22	0	ref|ZP_10114145.1|	aminopeptidase N	proteolysis and peptidolysis
59458	32.6973	14.3839	-1.18471	Down	1.16e-06	1e-106	ref|ZP_01104258.1|	Peptidase family M19	proteolysis and peptidolysis
10538	643.517	289.406	-1.15288	Down	3.1e-154	0	ref|XP_002287516.1|	metalloprotease	proteolysis and peptidolysis
22037	9.43425	25.6648	1.44381	Up	4.59e-07	3e-84	gb|ABH06549.2|	cathepsin L cysteine protease ICP1	protein degradation
58883	13.2175	32.6556	1.30488	Up	1.08e-08	1e-150	ref|XP_002908112.1|	serine protease family S10, putative	proteolysis and peptidolysis
22962	20.1442	40.782	1.01757	Up	3.17e-07	2e-69	emb|CBJ33775.1|	Cathepsin-like proteinase	proteolysis and peptidolysis
23053	44.6987	102.414	1.19611	Up	1.77e-17	1e-110	gb|AAY43365.1|	aspartic protease	proteolysis and peptidolysis
Signal transduction and regulation of gene expression
6481	691.903	334.805	-1.04725	Down	9.97e-38	2e-45	ref|ZP_06249040.1|	(p)ppGpp synthetase I, SpoT/RelA	(p)ppGpp regulation
64550	147.401	64.6517	-1.18898	Down	1.71e-57	0.0001	ref|XP_002292626.1|	arginine n-methyltransferase-like protein	cell surface receptor signaling pathway
67130	0.175043	1.73667	3.31054	Up	7.12e-05	3e-05	ref|XP_752271.1|	intermediate filament protein (Mdm1)	intracellular signaling cascade
39527	23.5612	47.4013	1.00852	Up	9.5e-10	1e-127	emb|CBN78224.1|	double HA-tagged mitogen activated protein kinase 2 mitogen-activated protein kinase	signal transduction
37768	432.751	201.155	-1.10523	Down	3.23e-76	1e-173	gb|ACV53651.1|	guanine nucleotide-binding protein beta polypeptide 2-like 1	signal transduction
67101	2.0649	6.63124	1.6832	Up	1.07e-11	1e-06	emb|CBN75293.1|	WD 40/YVTN repeat-like-containing domain	signal transduction and transcription regulation
59940	25.4108	53.1086	1.0635	Up	4.39e-12	5e-69	ref|XP_002896334.1|	phospholipase D, Pi-sPLD-like-1	signal transduction
55091	5.78745	16.3193	1.49558	Up	3.9e-05	1e-107	emb|CBJ29030.1|	Rab5, RAB family GTPase	small GTPase mediated signal transduction
64910	33.8149	88.9265	1.39495	Up	2.72e-67	2e-23	emb|CBJ26099.1|	GDP-fucose protein O-fucosyltransferase, family GT65	The notch signaling pathway
21818	340.546	142.403	-1.25787	Down	2.4e-35	3e-70	ref|XP_002501931.1|	adenylate kinase	nucleotide and nucleic acid metabolism
22626	463.582	228.879	-1.01824	Down	5.48e-26	5e-78	ref|XP_002181437.1|	nucleoside diphosphate kinase 2	nucleotide biosynthesis
24586	12.7676	3.4547	-1.88585	Down	8.83e-07	0	ref|XP_003078909.1|	Predicted unusual protein kinase (ISS)	protein phosphorylation
24785	210.454	53.2726	-1.98204	Down	1.3e-62	3e-51	ref|XP_003529466.1|	PREDICTED: dual specificity protein kinase pyk1-like	protein amino acid phosphorylation
4268	43.0412	13.1394	-1.71182	Down	2.91e-09	3e-70	emb|CBJ27966.1|	pescadillo-like protein, partial	cell proliferation
23946	33.0714	86.9061	1.39387	Up	1.31e-07	6e-28	gb|AAR90343.1|	circadian RNA-binding protein CHLAMY 1 subunit C1	regulation of arginine biosynthesis
11223	37.8384	80.621	1.0913	Up	9.37e-13	4e-65	emb|CCA21790.1|	replication protein A 70 kDa DNAbinding subunit puta	nucleic acid binding
17857	175.716	66.3397	-1.4053	Down	9.92e-09	2e-20	ref|XP_002907539.1|	nucleolin, putative	nucleic acid binding
9434	168.696	75.0821	-1.16789	Down	1.37e-06	2e-14	ref|ZP_03609908.1|	RNA-binding region RNP-1	nucleic acid binding
32286	65.5069	30.7154	-1.09268	Down	8.67e-08	5e-23	ref|XP_003715390.1|	MKI67 FHA domain-interacting nucleolar phosphoprotein	nucleic acid binding
27712	22.5929	48.1109	1.0905	Up	3.76e-05	1e-18	ref|NP_488940.1|	SWI/SNF family helicase	nucleic acid binding
59314	27.7242	58.833	1.08548	Up	6.6e-18	1e-157	ref|XP_002289681.1|	polyribonucleotide nucleotidyltransferase	RNA processing
13918	23.706	49.7532	1.06954	Up	5.6e-06	6e-81	gb|EIE22690.1|	kinase-like protein, partial	protein amino acid phosphorylation
23750	43.8047	117.764	1.42674	Up	5.78e-18	2e-44	emb|CBN74700.1|	Protein phophatase 2C-like domain	Protein phosphorylation
22083	85.6017	36.9256	-1.21302	Down	1.87e-27	0	emb|CBJ28881.1|	Nog1, nucleolar GTPase	GTP binding
60561	19.3451	38.7482	1.00216	Up	2.18e-05	7e-06	ref|NP_001071237.1|	WD repeat, SAM and U-box domain-containing protein 1	protein ubiquitination
35093	18.3089	7.75041	-1.2402	Down	2.31e-05	1e-133	emb|CBN75457.1|	DEAD box helicase	DNA helicase IV activity
52010	29.0229	65.1013	1.16549	Up	2.29e-21	2e-87	ref|XP_001506884.2|	PREDICTED: pumilio homolog 2-like	RNA binding | mRNA metabolism
2464	123.667	277.743	1.16729	Up	6.46e-45	2e-86	ref|ZP_04605129.1|	transcriptional regulator
23116	20.9926	46.6692	1.15259	Up	4.18e-07	1e-96	emb|CBN74700.1|	CAMKK/CAMKK-META protein kinase	protein amino acid phosphorylation
52969	207.628	69.4768	-1.5794	Down	1.7e-72	1e-104	emb|CBJ25536.1|	flagellar associated protein, adenosine kinase-like protein	regulation of transcription
66580	2.15591	4.4962	1.06041	Up	1.29e-05	6e-68	ref|XP_003440842.1|	PREDICTED: mitogen-activated protein kinase-binding protein 1-like
71265	65.2181	131.579	1.01259	Up	1.89e-31	1e-32	emb|CBJ25507.1|	Heat Shock transcription factor	regulation of transcription, DNA-dependent
51893	1.13421	7.03309	2.63247	Up	6.49e-05	1e-41	ref|XP_003518740.1|	RNA-binding protein of the pumilio family
Sulfate metabolism
72312	7.58413	19.4537	1.35899	Up	7.24e-08	2e-51	gb|EGB08169.1|	putative arylsulfatase	sulfuric ester hydrolase activity
27261	9.9672	23.074	1.21101	Up	7.8e-08	1e-129	emb|CBJ29377.1|	Formylglycine-dependent sulfatase	sulfuric ester hydrolase activity
26603	20.9181	45.1046	1.10853	Up	1.22e-08	0	gb|EGB07878.1|	putative arylsulfatase	sulfuric ester hydrolase activity
71195	511.1	143.845	-1.82909	Down	0	0	emb|CBN77774.1|	ATP-sulfurylase	sulfate assimilation
63286	1.33409	3.07543	1.20493	Up	2.36e-05	1e-149	ref|YP_005058447.1|	sulfatase-modifying factor protein
Protein folding, degradation and transport
23003	328.219	72.8738	-2.17118	Down	2.68e-226	0	ref|XP_002295809.1|	chaperone, heat shock protein 70	Protein folding
29178	27.2189	12.8888	-1.0785	Down	4.05e-05	1e-105	emb|CBN79951.1|	Heat shock protein 40	protein folding
28387	38.4691	87.5958	1.18716	Up	2.47e-08	1e-69	ref|XP_002288550.1|	cyclophilin-type peptidyl-prolyl cis-trans isomerase	protein folding
15386	38.5524	83.582	1.11637	Up	1.11e-06	1e-60	ref|YP_004272099.1|	cyclophilin type peptidyl-prolyl cis-trans isomerase	protein folding
7884	1392.45	656.969	-1.08373	Down	7.28e-80	1e-61	ref|XP_002179851.1|	ubiquitin extension protein 3	protein modification
59127	86.2611	36.2284	-1.25159	Down	1.39e-36	1e-159	ref|NP_848994.1|	preprotein translocase subunit SecA	protein transport
59335	159.059	45.3574	-1.81016	Down	9.45e-87	0	emb|CBJ30209.1|	Molecular chaperones HSP70/HSC70, HSP70 superfamily	response to stimulus
54482	3.15119	7.54654	1.25992	Up	3.81e-05	0	emb|CBJ31859.1|	26S proteasome regulatory subunit S1	regulation of cell cycle
61805	11.6208	24.1838	1.05733	Up	1.77e-08	0.0005	ref|XP_003244148.1|	PREDICTED: e3 ubiquitin-protein ligase MGRN1-like	ubiquitin ligase complex
67048	2.41095	5.63116	1.22383	Up	2.94e-07	3e-12	gb|EFQ34106.1|	tat pathway signal sequence
72369	12.0856	27.6451	1.19373	Up	4.38e-22	1e-42	emb|CBJ28092.1|	vacuolar protein sorting 39
55580	2.73865	5.92272	1.1128	Up	4.44e-10	0	emb|CBJ25570.1|	dynein heavy chain	microtubule-based movement
62132	94.0632	42.0354	-1.16202	Down	2.76e-35	2e-30	emb|CBJ29161.1|	kinesin
33733	1.50717	3.20947	1.0905	Up	3.76e-05	0	ref|XP_002906556.1|	dynein heavy chain	microtubule-based movement
54797	1.57395	6.10437	1.95545	Up	9.93e-06	0	emb|CBJ28010.1|	kinesin-like protein	microtubule-based movement
30990	8.09567	19.2071	1.24641	Up	2.88e-07	5e-55	emb|CCA15174.1|	Cytoplasmic dynein 1 heavy chain 1 putative
Regulation of cell cycle
38949	10.6677	30.3947	1.51057	Up	2.04e-09	7e-66	emb|CBJ27441.1|	Cyclin B1	regulation of cell cycle
32720	11.4878	25.3064	1.1394	Up	1.8e-07	2e-82	emb|CBJ26130.1|	DNA replication pre-initiation complex subunit Cdc45	regulation of cell cycle
64516	2.22498	6.05018	1.44318	Up	2.6e-11	2e-10	emb|CBJ32316.1|	centrosomal protein 120
70027	29.943	66.5098	1.15135	Up	1.48e-15	1e-139	emb|CBJ48770.1|	Putative cell division cycle 20. Subunit or the Anaphase Promoting Complex
Unclassified
70661	31.1794	14.4484	-1.10969	Down	6.68e-09	6e-80	ref|XP_002902564.1|	serine palmitoyltransferase, putative	DNA methylation/sphingolipid metabolism
61355	519.907	204.831	-1.34382	Down	3.49e-92	6e-56	gb|AAX95705.1|	HEAT repeat, putative	intracellular transport
36560	46.9499	20.2342	-1.21432	Down	7.34e-13	1e-175	emb|CCA23149.1|	notchless family protein putative	1-alkyl-2-acetylglycerophosphocholine esterase activity
63530	13.2091	5.32401	-1.31094	Down	4.53e-05	7e-24	ref|XP_001951643.1|	PREDICTED: exosome component 10-like	3'-5' exonuclease activity
6356	98.0108	321.938	1.71577	Up	2.02e-51	2e-62	emb|CBJ28064.1|	manganese superoxide dismutase	antioxidative
71705	288.487	125.07	-1.20577	Down	0	0	ref|XP_002177442.1|	glycosyl transferase, family 48	beta-1,3 glucan biosynthesis
59958	125.132	44.4565	-1.49299	Down	4.44e-28	4e-93	ref|XP_003080661.1|	sarcosine-dimethylglycine methyltransferase (ISS)	biosynthesis of betaine
66672	1.28596	4.87145	1.9215	Up	1.59e-05	3e-41	gb|EJY73914.1|	EF hand family protein	calcium ion binding
72259	55.6195	162.85	1.54988	Up	0	2e-13	ref|YP_001519916.1|	hemolysin-type calcium-binding protein	calcium ion binding
28821	2.20113	16.5347	2.90918	Up	5.21e-10	2e-54	emb|CBJ48395.1|	Hypothetical leucine rich repeat protein	calcium-dependent protein serine/threonine phosphatase activity
69589	42.8921	95.8202	1.15962	Up	3.15e-33	0	emb|CBJ30498.1|	Trifunctional enzyme subunit alpha	fatty acid metabolism
71609	3.98617	9.61746	1.27065	Up	2.79e-07	4e-80	emb|CBJ33028.1|	Hypothetical Protein RRSL_02205
60769	7.1498	21.2808	1.57358	Up	4.92e-18	9e-10	gb|EKG19803.1|	FAD linked oxidase	electron transport
65354	4.09258	11.3264	1.46861	Up	5.83e-05	3e-17	ref|YP_001432178.1|	amine oxidase	electron transport
28360	107.029	27.8876	-1.9403	Down	1.48e-11	3e-37	ref|XP_002900095.1|	cytochrome c	electron transport
61960	0.233091	3.9314	4.07608	Up	8.16e-05	4e-51	ref|YP_522106.1|	FAD linked oxidase-like protein	electron transport
23904	31.4612	83.0965	1.40122	Up	5.11e-14	8e-95	emb|CCA21671.1|	cytochrome c1 putative	electron transport
35188	9.02109	35.0549	1.95824	Up	4.6e-11	3e-61	ref|XP_003691792.1|	PREDICTED: lipoamide acyltransferase component of branched-chain alpha-keto acid dehydrogenase complex, mitochondrial-like	fatty-acyl-CoA biosynthetic process
62765	15.6492	44.0296	1.49238	Up	9.09e-15	9e-46	emb|CBJ25520.1|	ortho-aminophenol oxidase	formation of phenoxazinone chromphore of grixazone
27794	5.41778	18.1733	1.74605	Up	1.27e-07	0	gb|EKC23983.1|	L-rhamnonate dehydratase	fructose and mannose metabolism
66738	4.89491	14.3381	1.5505	Up	5.88e-06	0	gb|EGB05092.1|	mannitol 1-phosphate dehydrogenase	fructose and mannose metabolism
52346	172.234	83.0083	-1.05304	Down	4.71e-23	1e-156	ref|XP_002176191.1|	2-phosphoglycolate phosphatase	glyoxylate and dicarboxylate metabolism
34875	822.82	305.927	-1.42739	Down	1.02e-163	1e-136	gb|EGZ21051.1|	putative methyltetrahydrofolate-homocysteine S-methyltransferase	homocysteine S-methyltransferase activity
18391	16.5052	5.3471	-1.62609	Down	2.9e-05	2e-32	emb|CBJ28039.1|	calcineurin-like phosphoesterase family protein	hydrolase activity
29608	154.46	68.9684	-1.16323	Down	7.14e-50	0	emb|CBN78820.1|	inorganic pyrophosphatase	proton transport
69228	2.32852	18.4818	2.98862	Up	1.22e-06	1e-15	ref|XP_003641100.1|	PREDICTED: protein Mpv17-like	integral to membrane
69886	291.44	72.4855	-2.00744	Down	4.09e-79	6e-61	gb|EGD83301.1|	transferase	integral to membrane
70989	8.306	23.5204	1.50169	Up	3.95e-11	2e-45	ref|YP_004907331.1|	putative gamma-butyrobetaine dioxygenase	L-carnitine biosynthesis
24053	0.387424	6.53445	4.07608	Up	8.16e-05	3e-53	emb|CBJ27443.1|	lipoyltransferase	lipoic acid metabolism
68604	2.52146	6.54843	1.37689	Up	6.37e-07	8e-32	ref|XP_002732869.1|	PREDICTED: iduronate-2-sulfatase-like	lysosomal degradation
4272	571.798	266.666	-1.10047	Down	8.02e-55	1e-103	ref|XP_002293787.1|	phosphoadenosine-phosphosulphate reductase	phosphoadenylyl-sulfate reductase (thioredoxin) activity
36441	23.3172	49.6951	1.09171	Up	6.05e-09	4e-36	emb|CBJ32842.1|	PREDICTED: probable S-acyltransferase At3g26935-like	metal ion binding
19850	21.622	5.36301	-2.01138	Down	4.02e-09	1e-127	gb|EIE26615.1|	Aldo/keto reductase	oxidoreductase activity
60861	12.4761	4.53282	-1.46069	Down	3.06e-06	8e-40	ref|ZP_01104053.1|	oxidoreductase	oxidoreductase activity
64215	9.17296	18.8709	1.04071	Up	1.03e-12	2e-32	gb|ADI18641.1|	rtx toxins and related ca2+-binding proteins	carbohydrate metabolic process
54760	4.69811	11.8527	1.33507	Up	1.15e-06	0	gb|EIN09563.1|	FAT-domain-containing protein	phosphotransferase activity, alcohol group as acceptor
67645	0.692871	3.43713	2.31054	Up	4.56e-05	3e-20	ref|XP_002505072.1|	mitochondrial carrier family	potassium ion transport
39321	103.146	50.8197	-1.02123	Down	1.16e-18	0	ref|XP_003084144.1|	diaminopimelate decarboxylase (ISS)	protein amino acid phosphorylation
37955	205.575	95.7146	-1.10286	Down	9e-61	0	gb|EGB06704.1|	putative proton translocating inorganic pyrophosphatase	proton transport
20345	58.4886	15.5467	-1.91155	Down	1.4e-33	0	emb|CBN80061.1|	probable bifunctional purine synthesis protein	purine nucleotide biosynthesis
5211	90.5664	42.6911	-1.08504	Down	5.59e-11	4e-41	emb|CBJ30860.1|	rRNA biogenesis protein rrp5	Ribosome biogenesis/rRNA processing
6963	3.33869	18.5497	2.47404	Up	4.24e-05	1e-29	ref|YP_005940042.1|	50S ribosomal protein L11 methyltransferase
64061	2.88492	7.21784	1.32304	Up	0.000101	3e-12	ref|YP_006372080.1|	amine oxidase
24119	118.642	58.8547	-1.01138	Down	1.19e-07	1e-104	gb|EGB09767.1|	selenoprotein
1191	41.1287	18.2265	-1.17411	Down	9e-09	1e-133	emb|CBN74289.1|	N(2),N(2)-dimethylguanosine tRNA methyltransferase, putative
32539	61.2426	27.9256	-1.13295	Down	1.34e-10	2e-90	emb|CBN76588.1|	arginine methyltransferase
69599	155.623	69.6582	-1.15969	Down	2.2e-28	1e-21	gb|EKC23885.1|	Dimethylaniline monooxygenase	small molecule metabolic process
29967	1.86091	8.96765	2.26872	Up	1.69e-05	1e-44	ref|XP_003113481.1|	PREDICTED: acid sphingomyelinase-like phosphodiesterase 3a	sphingomyelin degradation
53446	12.7366	36.1721	1.50589	Up	1.03e-17	0	emb|CBN79823.1|	Acetyl-coenzyme A synthetase	the two-carbon metabolite
65425	10.7878	22.8581	1.08331	Up	1.5e-19	1e-118	gb|EGB02874.1|	probable extracellular nuclease
60346	28.9024	59.096	1.03187	Up	8.81e-11	0	emb|CBJ27257.1|	isovaleryl-CoA dehydrogenase	valine, leucine and isoleucine degradation
72025	9.79049	26.8741	1.45677	Up	1.13e-12	8e-41	ref|NP_926635.1|	lignostilbene-alpha,beta-dioxygenase	vanillin synthesis
70105	2.82904	35.436	3.64683	Up	9.91e-22	1e-108	gb|EIE23512.1|	glutathione peroxidase
59919	33.372	174.578	2.38717	Up	6.4e-32	2e-07	ref|ZP_10456438.1|	short-chain dehydrogenase/reductase SDR
29101	2.94551	10.5654	1.84277	Up	8.82e-06	3e-44	gb|EIE19704.1|	MFS general substrate transporter
27564	3.67165	12.7498	1.79597	Up	3.74e-05	5e-48	ref|NP_193076.3|	dioxygenase domain-containing protein
25961	22.8505	69.4753	1.60428	Up	8.2e-09	1e-38	ref|ZP_01691740.1|	lipoprotein, putative
71856	1.45486	3.52838	1.27812	Up	5.29e-05	1e-20	emb|CBJ26262.1|	polymorphic outer membrane protein G
64957	3.82206	9.10086	1.25165	Up	3.72e-09	4e-05	ref|XP_002411530.1|	ankyrin repeat containing protein
72182	6.34094	14.9876	1.241	Up	1.18e-05	0.0002	gb|EKC23448.1|	Tetratricopeptide repeat protein 16
71885	7.72071	17.8044	1.20543	Up	1.01e-05	3e-14	gb|ABV22412.1|	Glycoside hydrolase, family 29
72809	11.0267	25.1876	1.19171	Up	2.64e-06	0	gb|EGB02948.1|	mitochondrial import receptor subunit TOM34
72072	9.58899	21.7454	1.18126	Up	2.81e-05	1e-161	emb|CBJ33183.1|	Bardet-Biedl syndrome 5
61213	41.6413	93.664	1.16948	Up	2.12e-17	9e-22	ref|XP_002501798.1|	membrane protein
64486	7.06575	15.3995	1.12397	Up	1.78e-07	6e-40	emb|CBN79907.1|	Hypothetical leucine rich repeat protein
63523	7.14169	15.1967	1.08942	Up	1.93e-08	6e-11	ref|ZP_09691855.1|	putative membrane protein
66377	3.87103	8.20021	1.08294	Up	0.000104	3e-18	emb|CBJ27332.1|	hypothetical protein THAOC_33712
72593	14.2977	29.8752	1.06316	Up	3.7e-07	1e-103	emb|CBJ33079.1|	kelch repeat protein, putative
71125	13.8038	28.48	1.04489	Up	8.65e-09	0.036	ref|XP_002900744.1|	NPL4-like protein
52124	51.9432	107.014	1.04279	Up	9.51e-18	1e-168	ref|XP_003079860.1|	Cobalamin synthesis protein (ISS)
62199	126.592	11.184	-3.50067	Down	1.33e-221	6e-17	emb|CBJ27167.1|	Prokar lipoprotein
10513	14.9926	6.13879	-1.28822	Down	6.56e-05	9e-98	ref|XP_003080278.1|	ABC1-like (ISS)
27980	141.127	60.8774	-1.21302	Down	3.99e-06	6e-27	emb|CBJ33332.1|	proton gradient regulation
65521	17.7883	8.00553	-1.15186	Down	5.47e-06	4e-38	ref|XP_003546508.1|	PREDICTED: tubulin--tyrosine ligase-like protein 12-like isoform 1
26879	67.8751	30.9617	-1.1324	Down	1.78e-09	3e-58	gb|EFW46277.1|	brix domain-containing protein 1
52052	74.0367	33.8324	-1.12984	Down	4.06e-31	4e-81	ref|XP_002909240.1|	rRNA methyltransferase, putative
28695	307.838	145.074	-1.08538	Down	2.48e-08	3e-05	emb|CAC11662.1|	conserved hypothetical membrane protein
64104	19.6876	9.64282	-1.02976	Down	1.12e-07	1e-21	ref|ZP_02188317.1|	short chain dehydrogenase
66543	32.7735	16.2579	-1.01138	Down	1.31e-05	6e-08	ref|XP_002422563.1|	ankyrin repeat and mynd domain-containing protein, putative
a, JGI protein accession number; b, Transcript abundance obtained from RNA-seq data. c, fold change (log2 ratio) in transcript levels under specified conditions as determined by RNA-seq; d, significance of differential gene expression test; e, expect score of the best blast hit with unambiguous annotation when blasting against NCBI nr protein database; f, protein accession number in NCBI nr prote…
