# Supplementary material for: Understanding Strategy of Nitrate and Urea Assimilation in a Chinese Strain of Aureococcus anophagefferens through RNA-Seq Analysis
Source: PLoS One. 2014 Oct 22;9(10):e111069. doi: 10.1371/journal.pone.0111069 (PMC4206512; doi:10.1371/journal.pone.0111069)
Supplement: Table S5 — Information of differentially expressed genes in A. anophagefferens cells identified when nitrate-grown cells were compared to mixture N-grown cells. (XLS) [file pone.0111069.s005.xls]

## Sheet: Nitrate vs Mixture N
Table S5 Information of differentially expressed genes in A. anophagefferens cells identified when nitrate-grown cells were compared to mixture N-grown cells.
Protein IDa	RPKM in mixture-N grown cellsb	RPKM in in nitrate-grown cellsb	Fold change (log2 ratio) (nitrate/mixture N)c	Up-Down-Regulation(nitrate/mixture N)	P-valued	E-valuee	Accession numberf	Putative function annotation
12803	35.2275	13.8019	-1.35184	Down	3.54e-05	2e-97	ref|XP_002297090.1|	protease
61009	40.1898	15.8465	-1.34267	Down	7.27e-10	4e-21	ref|YP_464789.1|	diacylglycerol kinase
66018	41.18	16.2448	-1.34197	Down	8.28e-24	3e-49	emb|CBN75946.1|	conserved unknown protein
26197	530.337	210.183	-1.33526	Down	1.92e-177	0	ref|XP_002183984.1|	phosphoenolpyruvate carboxykinase
8431	68.7601	27.6786	-1.3128	Down	1.71e-05	1e-38	gb|AFJ69799.1|	small nuclear ribonucleoprotein D3, partial
4268	32.3582	13.1394	-1.30023	Down	2.99e-05	3e-70	emb|CBJ27966.1|	conserved unknown protein
63535	6.84027	2.82241	-1.27713	Down	1.71e-05	2e-05	emb|CBY23631.1|	unnamed protein product
35830	618.874	256.49	-1.27075	Down	7.54e-107	1e-133	ref|XP_003064596.1|	mitochondrial carrier family
34909	192.139	80.1552	-1.26128	Down	1.19e-11	5e-51	emb|CBJ32915.1|	ribosomal protein L35
31657	37.5113	15.6725	-1.25909	Down	6.24e-07	1e-112	emb|CCA23198.1|	spermine synthase putative
11473	40.9892	17.144	-1.25754	Down	9e-10	1e-146	ref|XP_002895398.1|	fumarylacetoacetase
60166	25.699	10.7896	-1.25207	Down	8.14e-06	5e-32	gb|EKD71522.1|	endo-1,3-beta-xylanase
59127	86.1894	36.2284	-1.25039	Down	3.45e-36	1e-159	ref|NP_848994.1|	preprotein translocase subunit SecA
21514	2198.98	925.119	-1.24912	Down	2.47e-73	2e-29	gb|EGB11207.1|	ribosomal protein L38
4457	253.769	107.011	-1.24576	Down	4.05e-37	1e-101	gb|ABV22077.1|	solute carrier family 35
13365	57.1387	24.1902	-1.24005	Down	5.44e-09	3e-47	gb|AAC38954.1|	mannitol-1-phosphatase
36976	184.012	77.9869	-1.23849	Down	1.12e-44	1e-118	emb|CBJ29940.1|	solanesyl diphosphate synthase-like protein
19755	97.8213	41.6266	-1.23264	Down	2.15e-23	1e-124	emb|CBN78624.1|	3-Phosphoshikimate 1-Carboxyvinyltransferase
52969	162.593	69.4768	-1.22666	Down	3.74e-39	1e-104	emb|CBJ25536.1|	flagellar associated protein, adenosine kinase-like protein
60020	346.857	148.374	-1.2251	Down	2.55e-43	2e-81	ref|YP_172289.1|	elongation factor Ts
15332	247.274	105.866	-1.22388	Down	2.29e-18	1e-28	ref|XP_003057876.1|	DNA glycosylase
64757	17.9608	7.71114	-1.21984	Down	6.63e-06	2e-07	emb|CBN77391.1|	conserved unknown protein
60062	616.135	269.52	-1.19285	Down	1.18e-63	4e-44	ref|XP_002902090.1|	60S ribosomal protein L37a, putative
58885	292.398	127.918	-1.19272	Down	1.87e-32	5e-94	ref|XP_002292927.1|	triose-phosphate isomerase
60042	106.431	46.7819	-1.18589	Down	1.89e-20	0	ref|XP_002524809.1|	elongation factor tu, putative
37955	217.37	95.7146	-1.18334	Down	5.54e-71	0	gb|EGB06704.1|	putative proton translocating inorganic pyrophosphatase
65309	57.5256	25.4445	-1.17685	Down	4.38e-08
68630	58.0524	25.7167	-1.17465	Down	4.21e-21	1e-77	dbj|BAH30216.1|	methionine S-adenosyl transferase
27395	118.657	52.5753	-1.17434	Down	8.14e-23	1e-167	emb|CBJ31983.1|	aspartate aminotransferase
68975	84.3942	37.6096	-1.16604	Down	5.69e-21	5e-19	ref|XP_002905240.1|	rRNA 2'-O-methyltransferase fibrillarin, putative
12910	81.2925	36.2813	-1.1639	Down	1.17e-11	1e-140	emb|CBJ31646.1|	MPBQ/MSBQ transferase
70967	14.8666	6.64472	-1.16179	Down	2.92e-06	1e-116	emb|CBJ29008.1|	conserved unknown protein
29868	55.4351	24.7893	-1.16108	Down	5.25e-10	1e-74	gb|AAA98523.1|	phosphoribosylpyrophosphate synthetase
60858	31.0722	13.9083	-1.15968	Down	1.07e-05	4e-26	emb|CBN75006.1|	conserved unknown protein
37238	0.541635	15.262	4.81648	Up	3.32e-36	0	ref|XP_002287665.1|	NADPH nitrite reductase
1928	0.440722	8.13628	4.20643	Up	2.76e-05	1e-89	emb|CBN76607.1|	Possible protein kinase
61960	0.238008	3.9314	4.04596	Up	9.74e-05	4e-51	ref|YP_522106.1|	FAD linked oxidase-like protein
70105	2.88872	35.436	3.61671	Up	2.62e-21	1e-108	gb|EIE23512.1|	glutathione peroxidase
71476	0.197014	1.65904	3.07398	Up	1.19e-05	5e-33	ref|YP_001995148.1|	fibronectin type III domain-containing protein
59919	25.557	174.578	2.77209	Up	5.19e-37	2e-07	ref|ZP_10456438.1|	short-chain dehydrogenase/reductase SDR
30031	2.13331	14.2794	2.74277	Up	9.06e-11	1e-160	ref|ZP_10755684.1|	aminotransferase
64032	0.980625	6.2886	2.68097	Up	3.69e-06
51893	1.15813	7.03309	2.60236	Up	8.17e-05	1e-41	ref|XP_003518740.1|	PREDICTED: methyltransferase-like protein 7A-like
27938	2.29071	13.7997	2.59077	Up	1.1e-05	3e-65	ref|XP_002823937.1|	PREDICTED: lysine-specific demethylase 2B-like
17700	7.90294	43.5135	2.461	Up	7.4e-06	9e-27	ref|XP_002902477.1|	type II inositol-3,4-bisphosphate 4-phosphatase, putative
19403	2.51978	12.6497	2.32773	Up	3.55e-05	5e-65	ref|XP_002909566.1|	3-phosphoinositide-dependent protein kinase, putative
29967	1.90016	8.96765	2.23861	Up	2.26e-05	1e-44	ref|XP_003113481.1|	CRE-ASM-1 protein
71397	0.484078	2.19498	2.18089	Up	3.33e-06	1e-122	emb|CBJ26643.1|	conserved unknown protein
33733	0.713176	3.20947	2.17	Up	1.4e-11	0	ref|XP_002906556.1|	dynein heavy chain
37260	3.06707	13.4105	2.12843	Up	2.34e-05	6e-52	emb|CBJ26362.1|	Hippocampus abundant transcript 1 protein (Putative tetracycline transporter-like protein)
20700	34.3197	146.599	2.09477	Up	9.04e-53	1e-160	gb|ABA60428.1|	glutamine synthetase
28673	2.54436	10.7129	2.07398	Up	1.45e-05	0	ref|XP_002949757.1|	succinate-coa ligase beta chain, succinyl-CoA synthetase mitochondrial precursor
72182	3.61822	14.9876	2.05042	Up	4.1e-10	0.0002	gb|EKC23448.1|	Tetratricopeptide repeat protein 16
62351	3.58484	14.8036	2.04596	Up	8.13e-07	0	gb|EGB10836.1|	expressed protein
28821	4.17404	16.5347	1.98598	Up	8.07e-07	2e-54	emb|CBJ48395.1|	Hypothetical leucine rich repeat protein
72785	1.25837	4.89075	1.9585	Up	6.09e-05	1e-136	ref|XP_002182637.1|	CULlin protein 1
53005	20.529	75.1844	1.87277	Up	8.26e-25	2e-57	emb|CBJ27159.1|	nitrite transporter NAR1
72665	1.16839	4.19171	1.84302	Up	8.11e-06
68771	4.44586	15.7364	1.82357	Up	4.89e-06
28009	14.2345	49.3961	1.795	Up	3.79e-08	2e-70	ref|ZP_04764029.1|	protein of unknown function DUF1348
71318	27.5469	92.3226	1.74479	Up	1.58e-42	6e-61	gb|EGB09820.1|	expressed protein, partial
54482	2.33003	7.54654	1.69547	Up	3.32e-07	0	emb|CBJ31859.1|	conserved unknown protein
72771	48.6135	155.227	1.67495	Up	1.48e-69	0	gb|EGB03280.1|	expressed protein
25961	22.5798	69.4753	1.62147	Up	7.86e-09	1e-38	ref|ZP_01691740.1|	lipoprotein, putative
60332	400.776	1233.11	1.62143	Up	0	1e-143	emb|CBJ31727.1|	Nitrate high affinity transporter
63922	8.10558	24.8086	1.61385	Up	2.99e-06	9e-21	ref|XP_822041.1|	acyltransferase
10709	3.52667	10.5085	1.57517	Up	9.21e-05	9e-84	ref|YP_003291632.1|	amidohydrolase
53114	7.05418	20.9657	1.57148	Up	3.24e-05	6e-85	emb|CCA17871.1|	protein kinase putative
18463	95.8729	280.942	1.55108	Up	2.63e-84	1e-174	gb|EGB12111.1|	putative ammonium transporter
72367	1.33258	3.88439	1.54346	Up	2.89e-05	0	emb|CBJ32625.1|	putative, Dynein intermediate chain
33428	15.4283	44.9724	1.54346	Up	6.16e-10	1e-70	gb|EIE22429.1|	malonyl-CoA:ACP transacylase
67432	1.88983	5.40673	1.5165	Up	4.34e-05	1e-19	emb|CBJ25868.1|	conserved unknown protein
72581	1.8165	5.12688	1.49692	Up	1.36e-05	8e-52	emb|CBN78602.1|	membrane acyl-CoA binding protein
64718	1.10024	3.10021	1.49455	Up	2.28e-05
72772	14.7674	40.8801	1.46898	Up	1.18e-11	0.001	gb|EGB03280.1|	expressed protein
61583	25.6713	70.6729	1.461	Up	5.41e-14
25037	78.1932	213.627	1.44998	Up	2.67e-17	5e-19	ref|XP_420166.2|	PREDICTED: heat shock factor protein 3
52010	23.837	65.1013	1.44949	Up	5.79e-29	2e-87	ref|XP_001506884.2|	PREDICTED: pumilio homolog 2-like
38431	5.64407	15.382	1.44644	Up	5.07e-09	2e-93	ref|XP_002908711.1|	ubiquitin-specific protease, putative
38949	11.172	30.3947	1.44393	Up	8.41e-09	7e-66	emb|CBJ27441.1|	Cyclin B1
66756	6.348	17.1333	1.43243	Up	2.94e-06	5e-30	emb|CBN78332.1|	Protein phosphatase 2C containing protein
64950	7.57366	20.157	1.41222	Up	1.84e-09	5e-55	emb|CBJ27222.1|	conserved unknown protein
72773	3.93176	10.4496	1.4102	Up	2.78e-13	4e-89	emb|CBJ30237.1|	conserved unknown protein
52868	12.4722	32.799	1.39494	Up	4.94e-17	1e-61	gb|EIE22429.1|	malonyl-CoA:ACP transacylase
63399	2.21837	5.56829	1.32773	Up	6.14e-05	3e-08	pdb|2XEE|A	Chain A, Structural Determinants For Improved Thermal Stability Of Designed Ankyrin Repeat Proteins With A Redesigned C- Capping Module.
55450	5.26225	13.0894	1.31464	Up	5.31e-05	1e-119	emb|CBJ34040.1|	conserved unknown protein
71856	1.43053	3.52838	1.30246	Up	4.59e-05	1e-20	emb|CBJ26262.1|	conserved unknown protein
72791	5.65414	13.9253	1.30033	Up	6e-22	0	emb|CBN76243.1|	dynein heavy chain dynein heavy chain
18768	10.5918	26.0198	1.29667	Up	6.29e-09	2e-96	ref|XP_003075267.1|	modular polyketide synthase (ISS)
67048	2.30794	5.63116	1.28683	Up	1.16e-07	3e-12	gb|EFQ34106.1|	tat pathway signal sequence
70832	11.9418	28.9097	1.27553	Up	1.87e-09	0	gb|EGB11674.1|	expressed protein
52593	336.44	812.057	1.27123	Up	8.21e-299	1e-110	ref|XP_002500845.1|	xanthine/uracil/vitamin C permease
21320	5.26863	12.6957	1.26884	Up	0.000109	0	emb|CBN78780.1|	mercuric reductase
23750	49.0573	117.764	1.26336	Up	5.31e-15	2e-44	emb|CBN74700.1|	conserved unknown protein
15503	36.0392	85.6504	1.24889	Up	5.29e-11	1e-145	gb|EGB03260.1|	putative formate/nitrite transporter
59761	14.3394	34.0579	1.24801	Up	5.1e-06	5e-15	ref|YP_003593812.1|	amidohydrolase
72025	11.33	26.8741	1.24608	Up	3.56e-10	8e-41	ref|NP_926635.1|	lignostilbene-alpha,beta-dioxygenase
62765	18.6028	44.0296	1.24295	Up	2.09e-11	9e-46	emb|CBJ25520.1|	ortho-aminophenol oxidase
71369	7.98819	18.5606	1.2163	Up	2.19e-15	0.002	ref|XP_647447.1|	DENN domain-containing protein
71480	26.1442	60.6181	1.21326	Up	2e-29	7e-37	gb|EGB09198.1|	expressed protein, partial
71504	255.518	586.142	1.19783	Up	1.34e-43
72312	8.49964	19.4537	1.19457	Up	1.3e-06	2e-51	gb|EGB08169.1|	putative arylsulfatase
60572	21.0582	48.0922	1.19142	Up	6.13e-15	1e-06	gb|EJD54786.1|	PLAC8-domain-containing protein
66580	1.97676	4.4962	1.18557	Up	2.11e-06	6e-68	ref|XP_003440842.1|	PREDICTED: mitogen-activated protein kinase-binding protein 1-like
30990	8.44614	19.2071	1.18527	Up	9.52e-07	5e-55	emb|CCA15174.1|	Cytoplasmic dynein 1 heavy chain 1 putative
23946	38.3324	86.9061	1.18089	Up	4.02e-06	6e-28	gb|AAR90343.1|	circadian RNA-binding protein CHLAMY 1 subunit C1
64910	39.3359	88.9265	1.17677	Up	1.83e-51	2e-23	emb|CBJ26099.1|	GDP-fucose protein O-fucosyltransferase, family GT65
67101	2.94075	6.63124	1.17309	Up	2.71e-07	1e-06	emb|CBN75293.1|	conserved unknown protein
65425	10.2404	22.8581	1.15844	Up	2.32e-21	1e-118	gb|EGB02874.1|	expressed protein
37323	8.50514	18.9648	1.15691	Up	8.1e-10	0	emb|CCA19360.1|	unnamed protein product
72369	12.4777	27.6451	1.14767	Up	1.31e-20	1e-42	emb|CBJ28092.1|	conserved unknown protein
64516	2.73472	6.05018	1.14559	Up	3.04e-08	2e-10	emb|CBJ32316.1|	centrosomal protein 120
55026	15.6081	34.4671	1.14293	Up	1.18e-18	0	ref|XP_002552818.1|	KLTH0D02156p
3865	17.7325	39.0819	1.14011	Up	1.27e-05	4e-49	ref|XP_002900535.1|	serine/threonine protein kinase
33336	14.7728	32.462	1.13581	Up	4.2e-08	2e-97	emb|CBJ30872.1|	long-chain acyl-CoA synthetase
37987	91.3564	199.24	1.12493	Up	1.06e-42	0	ref|XP_002180029.1|	formidase
72597	4.28842	9.28606	1.11462	Up	8.76e-05	1e-65	emb|CBJ49185.1|	conserved unknown protein
71688	81.3347	175.164	1.10676	Up	2.75e-42	0	gb|EGB07846.1|	expressed protein
2330	18.336	39.1318	1.09366	Up	1.17e-06	3e-84	ref|XP_002900530.1|	kinesin-like protein
20383	26.089	55.0441	1.07715	Up	9.21e-08	8e-73	emb|CBI20791.3|	unnamed protein product
66051	2.33482	4.92174	1.07586	Up	9.86e-07	0.004	ref|ZP_01115637.1|	FHA domain protein
27515	14.9633	31.4651	1.07232	Up	2.02e-07	1e-76	ref|XP_002294528.1|	sugar transporter
12972	15.7039	32.6971	1.05804	Up	5.29e-05	1e-103	emb|CBJ29923.1|	conserved unknown protein
71456	5.33199	11.0727	1.05426	Up	9e-06	4e-21	gb|EGB08515.1|	putative histone acetyltransferase
19576	361.2	749.096	1.05235	Up	2.83e-99	4e-52	ref|YP_003075060.1|	lipoprotein
22037	12.43	25.6648	1.04596	Up	9.99e-05	3e-84	gb|ABH06549.2|	cathepsin L cysteine protease ICP1
70684	3.45346	7.08916	1.03757	Up	2.65e-07	3e-21	ref|XP_001602409.2|	PREDICTED: probable E3 ubiquitin-protein ligase HERC4-like
67472	12.8789	26.2121	1.02523	Up	4.41e-15
65082	28.4779	57.2825	1.00825	Up	1.03e-14	3e-75	emb|CBN79816.1|	conserved unknown protein
59314	29.2527	58.833	1.00806	Up	7.22e-16	1e-157	ref|XP_002289681.1|	polyribonucleotide nucleotidyltransferase
2963	17.3715	34.9219	1.00741	Up	7.13e-06	1e-109	emb|CBN79716.1|	Sorting nexin 1
25990	44.0649	88.4232	1.00479	Up	1.65e-08	2e-42	gb|EIE26449.1|	ketoacyl-synt-domain-containing protein
53391	114.329	229.398	1.00466	Up	2e-69	0	ref|XP_003614820.1|	Nitrate reductase
62199	64.8036	11.184	-2.53463	Down	2.54e-82	6e-17	emb|CBJ27167.1|	conserved unknown protein
63597	82.3869	17.1143	-2.26721	Down	8.92e-20	1e-63	gb|EGB09181.1|	expressed protein
21113	38.0247	8.40852	-2.17701	Down	7.04e-19	1e-129	gb|EIE25251.1|	Homogentisate 1,2-dioxygenase
65314	5.68678	1.30012	-2.12896	Down	2.81e-05	9e-77	gb|EIE25026.1|	alpha/beta-hydrolase
24785	224.828	53.2726	-2.07736	Down	2.55e-70	3e-51	ref|XP_003529466.1|	PREDICTED: dual specificity protein kinase pyk1-like
67177	13.4286	3.43363	-1.9675	Down	2.5e-05	6e-23	ref|XP_003080271.1|	Prolyl 4-hydroxylase alpha subunit (ISS)
6929	76.9973	21.7202	-1.82577	Down	2.66e-10	3e-25	ref|XP_003560852.1|	PREDICTED: potassium channel KOR1-like
21006	192.422	55.4794	-1.79425	Down	8.67e-33	1e-146	gb|EGB11495.1|	putative plastid light harvesting protein isoform 7
35877	21.1969	6.12971	-1.78996	Down	3.23e-09	1e-113	ref|YP_003290212.1|	homoserine O-acetyltransferase
16894	76.3641	22.5246	-1.76139	Down	1.88e-06	1e-28	ref|XP_002776951.1|	FK506-binding protein 2 precursor, putative
7013	63.6688	19.0349	-1.74194	Down	8.39e-05	6e-11	gb|EIM90602.1|	inorganic phosphate transporter
23472	104.319	31.3736	-1.73338	Down	1.23e-12	1e-100	gb|EGB10081.1|	selenoprotein, partial
58666	32.0916	10.052	-1.67472	Down	2.58e-14	0	ref|XP_002290550.1|	NAD dependent malic enzyme
23003	230.246	72.8738	-1.65971	Down	1.56e-110	0	ref|XP_002295809.1|	chaperone, heat shock protein 70
24586	10.6666	3.4547	-1.62646	Down	5.56e-05	0	ref|XP_003078909.1|	Predicted unusual protein kinase (ISS)
27227	33.7007	10.915	-1.62646	Down	9.73e-07	5e-39	emb|CBJ25982.1|	conserved unknown protein
14993	191.718	62.4498	-1.61822	Down	1.63e-29	7e-49	ref|YP_634472.1|	maleylacetoacetate isomerase
67893	57.5889	18.9681	-1.60221	Down	3.43e-20
71063	46.0786	15.658	-1.5572	Down	2.11e-15	0	gb|EGB10987.1|	expressed protein
18130	1461.22	502.189	-1.54088	Down	8.29e-59	4e-29	emb|CBN78979.1|	conserved unknown protein
64069	242.231	83.6244	-1.53439	Down	1.96e-27
59335	131.235	45.3574	-1.53275	Down	1.34e-56	0	emb|CBJ30209.1|	Molecular chaperones HSP70/HSC70, HSP70 superfamily
66482	40.9094	14.1532	-1.5313	Down	2.92e-11	4e-33	emb|CBJ30165.1|	tryptophan-rich sensory-like protein
19641	75.9409	26.4788	-1.52004	Down	7.9e-17	6e-18	ref|XP_002902747.1|	DNA repair protein RAD5, SWI/SNF-related matrix-associated actin-dependent regulator of chromatin, putative
72255	125.093	43.7711	-1.51495	Down	5.22e-26	3e-94	ref|XP_002295570.1|	triose-phosphate isomerase
60193	151.556	53.3297	-1.50684	Down	1.91e-32	3e-51	ref|ZP_00514757.1|	Short-chain dehydrogenase/reductase SDR
71471	104.756	37.1894	-1.49407	Down	5.19e-102	0.062	ref|XP_002625562.1|	SET and MYND domain-containing protein
55209	307.301	110.353	-1.47753	Down	2.1e-93	0	dbj|BAH30216.1|	methionine S-adenosyl transferase
71195	389.761	143.845	-1.43807	Down	2.05e-183	0	emb|CBN77774.1|	ATP-sulfurylase
53701	236.397	87.6225	-1.43184	Down	4.07e-44	2e-85	ref|XP_002180428.1|	elongase delta 6 elongase
66542	9.52483	3.55952	-1.42001	Down	1.1e-05	5e-39	ref|XP_003079304.1|	unnamed protein product
27441	295.746	110.575	-1.41933	Down	2.39e-29	1e-117	gb|EGB07728.1|	putative plastid light harvesting protein isoform 42
69975	678.946	253.975	-1.41861	Down	4.28e-96	5e-47	gb|EGB03998.1|	expressed protein
20345	41.3034	15.5467	-1.40965	Down	4.74e-16	0	emb|CBN80061.1|	probable bifunctional purine synthesis protein
69644	683.96	258.833	-1.40189	Down	2.36e-208	0	ref|XP_002177758.1|	adenosylhomocysteinase
19231	50.5564	19.1699	-1.39905	Down	1.98e-09	2e-85	ref|YP_003585483.1|	short-chain dehydrogenase
65128	21.6103	8.22281	-1.39402	Down	6.23e-20
72537	86.7081	33.1188	-1.38852	Down	1.45e-38	1e-161	gb|EGB04409.1|	putative plastid light harvesting protein isoform 52
66312	234.736	90.6652	-1.37242	Down	9.22e-22
62236	47.9004	21.4416	-1.15963	Down	3.29e-32	3e-12	gb|EGB09177.1|	expressed protein
8613	1081.83	489.022	-1.1455	Down	9.49e-52	1e-30	ref|XP_002909565.1|	60S ribosomal protein L22, putative
34777	792.674	358.759	-1.14371	Down	1.7e-41	2e-25	ref|XP_002905232.1|	60S ribosomal protein L35
20990	50.9254	23.0711	-1.1423	Down	3.66e-09	7e-87	ref|XP_003525878.1|	PREDICTED: uncharacterized oxidoreductase yrbE-like
59049	907.258	413.634	-1.13316	Down	1.65e-41	2e-34	emb|CBN75356.1|	conserved unknown protein
60537	39.2048	17.8872	-1.1321	Down	8.9e-07	7e-06	gb|EGX92502.1|	NIF domain protein
5074	147.253	67.2291	-1.13114	Down	4.51e-13	1e-48	ref|XP_002162499.1|	PREDICTED: similar to Phosphoglycerate mutase family member 5
67572	16.0075	7.30833	-1.13114	Down	3.09e-05	2e-13	ref|ZP_10866907.1|	putative multidrug export ATP-binding/permease protein YgaD
7244	598.152	273.911	-1.12681	Down	8.23e-21	3e-24	ref|XP_002293787.1|	phosphoadenosine-phosphosulphate reductase
8479	172.632	79.0759	-1.12639	Down	6.53e-08	2e-19	emb|CBJ31047.1|	conserved unknown protein
39329	2756.65	1263.78	-1.12517	Down	2.43e-181	1e-55	gb|EGB03495.1|	60S ribosomal protein
31061	87.0194	39.9085	-1.12464	Down	5.18e-13	1e-137	ref|XP_002184240.1|	fructose-1,6-bisphosphatase
64464	12.4933	5.73232	-1.12396	Down	2.2e-06	8e-40	emb|CBN76614.1|	conserved unknown protein
19173	1131.42	521.092	-1.11852	Down	2.64e-31	3e-24	emb|CBJ30820.1|	40S ribosomal protein S28
9576	162.596	75.0821	-1.11475	Down	5.45e-06	1e-19	gb|AAF13099.1|AC009176_26	putative RNA-binding protein, 3' partial
26092	250.226	116.007	-1.10902	Down	1.27e-46	1e-148	ref|YP_001739075.1|	argininosuccinate synthase
36932	362.417	168.432	-1.10548	Down	1.82e-79	0	emb|CBJ32893.1|	EEF1A2, eukaryotic translation elongation factor 1 alpha
60394	650.239	302.264	-1.10516	Down	9.82e-39	1e-57	ref|XP_002290429.1|	RS19, ribosomal protein 19 40S small ribosomal subunit
28438	488.62	227.188	-1.10483	Down	2.24e-23	8e-61	emb|CBN78668.1|	conserved unknown protein
25486	214.092	99.5942	-1.1041	Down	1.83e-43	0	emb|CBN77109.1|	Tryptophan synthase (alpha / beta chains)
70049	494.492	230.38	-1.10194	Down	1.34e-70	1e-86	emb|CBJ27078.1|	conserved unknown protein
6481	718.326	334.805	-1.10132	Down	6.32e-42	2e-45	ref|ZP_06249040.1|	(p)ppGpp synthetase I, SpoT/RelA
14750	66.3606	30.9499	-1.10039	Down	0.000108	3e-20	gb|EGF25847.1|	dual specificity protein phosphatase family protein
25705	512.017	241.747	-1.0827	Down	6.89e-113	0	ref|XP_002289636.1|	phosphoglucomutase
12964	41.7588	19.7185	-1.08253	Down	4.85e-06	7e-39	ref|YP_002298927.1|	oxidoreductase, zinc-binding dehydrogenase family
37768	425.754	201.155	-1.08171	Down	7.41e-72	1e-173	gb|ACV53651.1|	guanine nucleotide-binding protein beta polypeptide 2-like 1
4152	31.8653	15.0938	-1.07803	Down	8.34e-05	4e-59	emb|CBJ25484.1|	conserved unknown protein
22269	1777.82	842.817	-1.07681	Down	1.21e-238	1e-177	gb|AFE02906.1|	fructose-1,6-bisphosphate aldolase class I
55398	840.651	399.121	-1.07468	Down	2.6e-89	1e-109	ref|XP_002293792.1|	RS6, ribosomal protein 6
65376	39.1794	18.7085	-1.0664	Down	8.7e-19	4e-16	ref|XP_002900673.1|	GTP-binding protein, putative
66080	45.4397	21.7015	-1.06616	Down	2.11e-06	1e-158	gb|EGB05923.1|	expressed protein
20379	1453.73	695.357	-1.06394	Down	9.03e-83	2e-84	emb|CBN75754.1|	conserved unknown protein
69676	60.3514	28.9265	-1.061	Down	5.44e-14	0	gb|ABH11442.1|	cytosolic glucose-6-phosphate isomerase
25503	109.324	52.4722	-1.05899	Down	7.8e-05	8e-29	ref|XP_002999313.1|	transcription elongation factor SPT4
28783	733.03	351.85	-1.05891	Down	1.1e-39	3e-81	emb|CBJ31696.1|	Ribosomal protein S23, component of cytosolic 80S ribosome and 40S small subunit
36203	902.573	434.115	-1.05597	Down	2.05e-55	2e-64	emb|CBN78007.1|	conserved unknown protein
22626	475.604	228.879	-1.05517	Down	7e-28	5e-78	ref|XP_002181437.1|	nucleoside diphosphate kinase 2
36910	369.56	178.025	-1.05373	Down	1.18e-40	3e-72	emb|CBJ26577.1|	40S ribosomal protein S17
33181	157.147	75.8041	-1.05177	Down	2.9e-07	2e-36	emb|CBN77401.1|	Sm-like protein LSm7
60213	676.677	326.525	-1.05127	Down	2.99e-56	1e-86	ref|XP_002906426.1|	60S ribosomal protein L17-2
70003	494.428	238.738	-1.05033	Down	3.55e-35	2e-83	gb|EGB02316.1|	40S ribosomal protein S14
6341	118.72	57.3354	-1.05006	Down	2.01e-08	2e-51	dbj|BAI91431.1|	shikimate kinase
24204	466.294	225.246	-1.04974	Down	3.41e-23	1e-78	emb|CBJ26992.1|	conserved unknown protein
59175	197.53	95.4951	-1.04857	Down	4.82e-35	0	ref|XP_002287516.1|	metalloprotease
59757	1194.18	578.823	-1.04483	Down	2.04e-89	8e-62	emb|CCA15394.1|	conserved unknown protein putative
69351	256.671	124.42	-1.0447	Down	6.26e-20
20181	103.359	50.2142	-1.0415	Down	3.97e-07	2e-19	emb|CBJ29067.1|	prefoldin subunit, putative
32286	63.2236	30.7154	-1.0415	Down	4.81e-07	5e-23	ref|XP_003715390.1|	MKI67 FHA domain-interacting nucleolar phosphoprotein
3833	54.3885	26.4231	-1.0415	Down	2.23e-06	4e-74	emb|CBN76762.1|	Trifunctional Chorismate Mutase/Prephenate Dehydratase/Prephenate Dehydrogenase
59091	141.5	68.744	-1.0415	Down	8.58e-17	1e-107	ref|XP_002899797.1|	eukaryotic translation initiation factor 3 subunit, putative
6947	860.949	418.594	-1.04038	Down	2.12e-53	2e-76	ref|XP_002903176.1|	60S ribosomal protein L19-1
29821	625.677	304.542	-1.03877	Down	6.61e-23	2e-52	emb|CBJ27448.1|	conserved unknown protein
36703	437.982	213.379	-1.03745	Down	5.48e-73	0	ref|XP_002285992.1|	aspartate aminotransferase
59875	908.968	443.611	-1.03493	Down	1.25e-71	1e-118	emb|CBJ48704.1|	conserved unknown protein
62486	41.4775	20.2427	-1.03493	Down	2.71e-10	2e-22	ref|ZP_01125670.1|	Nitroreductase	Nitrococcus mobilis Nb-231]
64839	105.584	51.6114	-1.03263	Down	8.15e-47	6e-05	ref|XP_002848503.1|	NADH:ubiquinone oxidoreductase kD subunit
14720	1541.99	756.727	-1.02695	Down	7.35e-95	1e-128	gb|EGB07306.1|	putative plastid light harvesting protein isoform 27
59458	29.2924	14.3839	-1.02607	Down	4.56e-05	1e-106	ref|ZP_01104258.1|	Peptidase family M19
52055	90.3373	44.3904	-1.02507	Down	3e-22	0	ref|NP_001046573.1|	Os02g0285800
7884	1336.05	656.969	-1.02408	Down	1.88e-69	1e-61	ref|XP_002179851.1|	ubiquitin extension protein 3
20561	358.741	176.818	-1.02067	Down	8.01e-26	2e-39	ref|YP_002911660.1|	diguanylate cyclase	Burkholderia glumae BGR1]
8341	1328.13	656.969	-1.0155	Down	7.34e-55	2e-53	ref|XP_002906319.1|	60S ribosomal protein L27
59487	129.872	64.5024	-1.00966	Down	1.51e-20	1e-117	ref|YP_001597064.1|	putative delta(24(24(1)))-sterol reductase
59179	169.482	84.2308	-1.00871	Down	6.27e-15	1e-106	ref|XP_002288984.1|	probable peptide methionine sulfoxide reductase
22183	925.184	462.026	-1.00176	Down	8.6e-52	4e-86	ref|XP_002287705.1|	RL12, ribosomal protein 11 60S large ribosomal subunit
a, JGI protein accession number; b, Transcript abundance obtained from RNA-seq data. c, fold change (log2 ratio) in transcript levels under specified conditions as determined by RNA-seq; d, significance of differential gene expression test; e, expect score of the best blast hit with unambiguous annotation when blasting against NCBI nr protein database; f, protein accession number in NCBI nr prote…
