# Supplementary material for: Understanding Strategy of Nitrate and Urea Assimilation in a Chinese Strain of Aureococcus anophagefferens through RNA-Seq Analysis
Source: PLoS One. 2014 Oct 22;9(10):e111069. doi: 10.1371/journal.pone.0111069 (PMC4206512; doi:10.1371/journal.pone.0111069)
Supplement: Table S6 — Information of differentially expressed genes in A. anophagefferens cells identified when mixture N-grown cells were compared to urea-grown cells. (XLS) [file pone.0111069.s006.xls]

## Sheet: Mixture N vs urea
Table S6 Information of differentially expressed genes in A. anophagefferens cells identified when mixture N-grown cells were compared to urea-grown cells.
Protein IDa	RPKM in urea-grown cellsb	RPKM in mixture N-grown cellsb	Fold change (log2 ratio) (mixture N/urea)c	Up-Down-Regulation(mixture N/urea)	P-valued	E-valuee	Accession numberf	Putative function annotation
69113	22.5842	69.1818	1.61508	Up	1.49e-10	0.15	emb|CBJ33072.1|	imm downregulated 18
60769	7.1498	17.4015	1.28324	Up	2.6e-11	9e-10	gb|EKG19803.1|	FAD linked oxidase
24196	23.0064	51.6302	1.16618	Up	3.33e-11	0	gb|AAU20794.1|	enolase 2, partial
21113	17.2071	38.0247	1.14394	Up	2.76e-08	1e-129	gb|EIE25251.1|	Homogentisate 1,2-dioxygenase
64429	8.05685	17.6289	1.12965	Up	5.71e-07	1e-30	ref|XP_003083858.1|	transducin family protein / WD-40 repeat family protein (ISS)
61448	8.06217	17.2877	1.10051	Up	4.69e-06	1e-05	emb|CBN78993.1|	expressed unknown protein
6341	55.7257	118.72	1.09115	Up	7.65e-09	2e-51	dbj|BAI91431.1|	shikimate kinase
72809	11.0267	23.0423	1.06328	Up	4.65e-05	0	gb|EGB02948.1|	expressed protein
66013	12.6768	26.4769	1.06254	Up	3.84e-05	0.005	gb|EFW47490.1|	soluble acid invertase
72259	55.6195	113.551	1.02968	Up	2.24e-130	2e-13	ref|YP_001519916.1|	hemolysin-type calcium-binding protein
72617	40.4038	81.8572	1.01862	Up	2.7e-06	7e-32	gb|EGB04041.1|	expressed protein
60861	12.4761	3.76797	-1.72731	Down	1.77e-07	8e-40	ref|ZP_01104053.1|	oxidoreductase
59112	21.4251	6.52473	-1.71531	Down	3.36e-06	1e-116	ref|XP_002901681.1|	spermidine synthase, putative
18768	32.6846	10.5918	-1.62567	Down	1.33e-14	2e-96	ref|XP_003075267.1|	modular polyketide synthase (ISS)
20828	34.8248	12.309	-1.5004	Down	1.05e-08	1e-113	emb|CBN79552.1|	conserved unknown protein
20812	158.811	60.6341	-1.38911	Down	3.12e-37	1e-140	ref|XP_002184864.1|	acyl desaturase
20001	25.1653	10.26	-1.29441	Down	4.85e-17	0	gb|EGZ22662.1|	multidrug resistance protein ABC superfamily
28360	107.029	45.26	-1.24169	Down	1.35e-06	3e-37	ref|XP_002900095.1|	cytochrome c
25990	102.727	44.0649	-1.22111	Down	1.14e-12	2e-42	gb|EIE26449.1|	ketoacyl-synt-domain-containing protein
52868	29.0759	12.4722	-1.22111	Down	1.14e-12	1e-61	gb|EIE22429.1|	malonyl-CoA:ACP transacylase
72128	36.7685	16.0903	-1.19228	Down	1.25e-07	1e-113	emb|CBN78155.1|	conserved unknown protein
34285	31.9405	14.3128	-1.15809	Down	5.76e-08	1e-137	gb|AAQ76814.1|	MOP3
59958	125.132	57.616	-1.11891	Down	3.02e-18	4e-93	ref|XP_003080661.1|	sarcosine-dimethylglycine methyltransferase (ISS)
69599	155.623	71.691	-1.11819	Down	1.87e-26	1e-21	gb|EKC23885.1|	Dimethylaniline monooxygenase	Crassostrea gigas]
31937	295.986	138.494	-1.0957	Down	1.88e-40	1e-156	ref|XP_003083810.1|	pyruvate dehydrogenase E1 component beta (ISS)
69886	291.44	136.972	-1.08932	Down	1.73e-32	6e-61	gb|EGD83301.1|	transferase
38836	230.254	108.984	-1.07912	Down	1.46e-162	0	gb|AFJ69228.1|	acetyl-CoA carboxylase
27565	67.4956	32.222	-1.06675	Down	8.94e-08	2e-89	gb|ACI45949.1|	putative type 1 isopentenyl-diphosphate delta-isomerase 1
a, JGI protein accession number; b, Transcript abundance obtained from RNA-seq data. c, fold change (log2 ratio) in transcript levels under specified conditions as determined by RNA-seq; d, significance of differential gene expression test; e, expect score of the best blast hit with unambiguous annotation when blasting against NCBI nr protein database; f, protein accession number in NCBI nr prote…
