# Supplementary material for: Understanding Strategy of Nitrate and Urea Assimilation in a Chinese Strain of Aureococcus anophagefferens through RNA-Seq Analysis
Source: PLoS One. 2014 Oct 22;9(10):e111069. doi: 10.1371/journal.pone.0111069 (PMC4206512; doi:10.1371/journal.pone.0111069)
Supplement: Table S7 — Information of differentially expressed genes in A. anophagefferens cells identified when N-depleted cells were compared to N-replete cells. (XLS) [file pone.0111069.s007.xls]

## Sheet: Sheet1
Table S7 Information of differentially expressed genes in A. anophagefferens cells identified when N-depleted cells were compared to N-replete cells.
Protein ID	RPKM in N-replete cells	RPKM in N-depleted cells	Fold change (log2 Ratio)(N-depleted/N-replete)	Up-Down-Regulation (N-depleted/N-replete)	P-value	E-value	Accession number	Putative function annotation
jgi|Auran1|16793	13.0293	57.2416	2.1353	Up	6.7706e-06	9e-24	ref|XP_003061007.1|	tRNA-splicing endonuclease positive effector
jgi|Auran1|895	48.9304	133.37	1.44663	Up	1.65974e-44	1e-138	emb|CBJ26838.1|	DEAD box helicase
jgi|Auran1|37238	101.319	270.106	1.41462	Up	3.40566e-153	0	ref|XP_002287665.1|	NADPH nitrite reductase
jgi|Auran1|53391	132.262	331.558	1.32586	Up	4.3977e-144	0	ref|XP_003614820.1|	Nitrate reductase
jgi|Auran1|1134	40.4724	121.638	1.58759	Up	1.49498e-41	0	gb|EGB08909.1|	putative aldehyde dehydrogenase
jgi|Auran1|71441	17.0511	36.6183	1.1027	Up	6.62654e-23	4e-07	ref|XP_003590256.1|	Erythroid differentiation-related factor
jgi|Auran1|63449	5.34092	18.5837	1.79887	Up	1.90937e-09	7e-16	ref|XP_002552443.1|	KLTH0C05016p
jgi|Auran1|63470	24.4044	63.3082	1.37525	Up	4.82226e-32	8e-11	ref|ZP_11023105.1|	cyclic nucleotide-binding domain protein
jgi|Auran1|25383	19.9964	63.8602	1.67518	Up	8.75428e-05	2e-18	emb|CCA22679.1|	unnamed protein product putative
jgi|Auran1|71458	50.1183	110.925	1.14617	Up	8.56842e-23	1e-158	ref|XP_002182499.1|	isocitrate dehydrogenase
jgi|Auran1|8195	84.3804	291.932	1.79065	Up	2.72398e-24	1e-34	emb|CBK20961.2|	unnamed protein product
jgi|Auran1|63530	3.80351	11.9427	1.65072	Up	1.01778e-05	7e-24	ref|XP_001951643.1|	PREDICTED: exosome component 10-like
jgi|Auran1|63540	15.7902	51.1312	1.69517	Up	2.11194e-09	7e-37	ref|XP_002997689.1|	mitochondrial inner membrane protease ATP23
jgi|Auran1|37292	175.296	522.35	1.57522	Up	0	0	gb|EGZ19426.1|	putative lon protease
jgi|Auran1|71481	47.0293	114.448	1.28306	Up	7.88386e-64	0	emb|CBN73928.1|	phosphoenolpyruvate carboxylase
jgi|Auran1|63574	17.5793	60.8192	1.79065	Up	2.72398e-24	1e-09	ref|XP_002188692.1|	PREDICTED: similar to SLIT-ROBO Rho GTPase activating protein 3
jgi|Auran1|71483	23.5755	70.4608	1.57953	Up	5.73712e-21	1e-20	gb|EGB09192.1|	expressed protein, partial
jgi|Auran1|17032	100.085	236.79	1.24239	Up	3.71824e-09	2e-31	ref|XP_002774272.1|	ubiquitin, putative
jgi|Auran1|24989	21.8323	113.546	2.37874	Up	1.00716e-61	2e-96	ref|XP_003080930.1|	DEAD-box protein abstrakt (ISS)
jgi|Auran1|25258	21.035	42.6254	1.01892	Up	9.82974e-08	1e-102	ref|XP_002290732.1|	cyclic nucleotide and voltage-activated ion channel
jgi|Auran1|16876	18.1907	52.8863	1.53969	Up	5.44382e-05	4e-22	gb|ACF41192.1|	calcium/calmodulin dependent protein kinase II
jgi|Auran1|7665	32.2644	73.4281	1.18639	Up	2.93796e-06	2e-29	emb|CAF94597.1|	unnamed protein product
jgi|Auran1|13224	46.6453	125.151	1.42387	Up	5.04296e-20	5e-32	ref|ZP_05413747.1|	putative epimerase/reductase
jgi|Auran1|63641	22.3736	56.3603	1.33288	Up	9.19944e-11	3e-07	ref|NP_001043014.1|	Os01g0358300
jgi|Auran1|6713	173.948	379.182	1.12423	Up	3.30202e-24	1e-44	gb|EFW43001.1|	FAM18B
jgi|Auran1|2559	9.65135	27.0308	1.4858	Up	4.3031e-06	3e-44	ref|ZP_05065432.1|	Sel1 domain protein repeat-containing protein
jgi|Auran1|63679	30.9674	87.4025	1.49692	Up	1.07735e-16	2e-07	emb|CBJ48787.1|	putative 30S ribosomal protein S18
jgi|Auran1|63683	11.632	24.2823	1.0618	Up	1.13998e-14	5e-34	emb|CCD13588.1|	unnamed protein product
jgi|Auran1|58969	6.85642	22.1161	1.68957	Up	1.48411e-06	8e-73	pdb|1YVN|A	Chain A, The Yeast Actin Val 159 Asn Mutant Complex With Human Gelsolin Segment 1.
jgi|Auran1|24921	26.9003	68.457	1.34757	Up	1.10898e-08	1e-41	emb|CBN78033.1|	Rab7L, RAB family GTPase
jgi|Auran1|3205	12.0896	49.509	2.03393	Up	6.52382e-14	3e-78	ref|XP_002293625.1|	phosphatase 2A (PP2A) regulatory subunit B-like protein-like protein
jgi|Auran1|69784	6.93691	27.4283	1.9833	Up	5.40314e-11	2e-20	ref|XP_003618129.1|	UDP-N-acetylglucosamine transporter
jgi|Auran1|53512	67.498	137.817	1.02984	Up	1.05284e-40	0	gb|EIE22948.1|	protein prenylyltransferase
jgi|Auran1|11767	24.2817	227.411	3.22736	Up	3.93228e-102	2e-70	emb|CBJ33234.1|	Nug1, nuclear ribosome-associated GTPase
jgi|Auran1|12582	70.118	168.917	1.26846	Up	1.54202e-21	6e-56	ref|XP_641697.1|	transmembrane protein 184C
jgi|Auran1|30070	34.7332	113.791	1.712	Up	4.77534e-31	1e-146	emb|CBN76722.1|	putative Rab geranylgeranyl transferase type II beta subunit
jgi|Auran1|60218	211.671	552.355	1.38377	Up	1.73232e-56	3e-72	ref|XP_002741039.1|	PREDICTED: ribosomal protein L23-like
jgi|Auran1|7750	54.562	113.606	1.05807	Up	2.01074e-05	2e-22	ref|XP_003058824.1|	SNF2 super family
jgi|Auran1|65930	6.72586	29.4966	2.13276	Up	2.23292e-37	7e-52	emb|CBJ32264.1|	similar to WD repeat domain 36
jgi|Auran1|65935	3.05094	26.1372	3.09878	Up	5.23918e-24	5e-19	gb|ADC52836.1|	StrG
jgi|Auran1|38219	127.717	271.413	1.08754	Up	3.01374e-33	1e-110	emb|CBJ33128.1|	Rab1A, RAB family GTPase
jgi|Auran1|54389	17.4475	54.2641	1.63697	Up	4.49554e-22	2e-50	gb|AAA59387.1|	extracellular signal-regulated protein kinase
jgi|Auran1|11909	8.32986	23.2049	1.47806	Up	1.24923e-05	6e-63	ref|XP_002289172.1|	RNA polymerase
jgi|Auran1|70268	17.3469	92.1666	2.40956	Up	5.73614e-47	8e-95	gb|EIE20078.1|	guanine deaminase
jgi|Auran1|30024	6.48922	19.4812	1.58596	Up	1.15298e-07	1e-95	ref|XP_003068744.1|	mitochondrial chaperone BCS1, putative
jgi|Auran1|72098	55.544	121.415	1.12825	Up	4.28818e-26	8e-22	ref|YP_223943.1|	gp19
jgi|Auran1|72248	8.20365	21.925	1.41824	Up	6.64114e-11	1e-119	gb|EGB05256.1|	putative plastid light harvesting protein isoform 3
jgi|Auran1|60268	12.4437	32.4286	1.38185	Up	8.18984e-07	1e-122	ref|XP_002290226.1|	dimethyladenosine transferase
jgi|Auran1|1770	43.1301	88.1578	1.03139	Up	8.0352e-16	1e-162	ref|XP_002294407.1|	ABC-transporter like protein
jgi|Auran1|54714	173.95	369.12	1.08542	Up	1.02244e-38	5e-24	ref|NP_001151268.1|	LOC100284901
jgi|Auran1|31063	48.0683	203.744	2.0836	Up	1.15245e-60	7e-54	emb|CBN76880.1|	chp-1 / RAR1 homologue
jgi|Auran1|59367	20.7285	51.0621	1.30064	Up	2.32756e-10	1e-159	emb|CCA24999.1|	ribosomal RNA methyltransferase nop2like protein put
jgi|Auran1|66503	4.66509	10.9649	1.23291	Up	5.39056e-07	8e-19	ref|YP_004019564.1|	O-methyltransferase
jgi|Auran1|59370	35.9241	133.41	1.89284	Up	1.3075e-67	1e-168	emb|CBJ27493.1|	Similar to novel protein similar to vertebrate block of proliferation 1 (BOP1)
jgi|Auran1|31025	59.3212	139.085	1.22934	Up	2.1943e-16	3e-60	ref|ZP_07659965.1|	major intrinsic protein
jgi|Auran1|66543	15.8259	60.6596	1.93844	Up	1.24673e-20	6e-08	ref|XP_002422563.1|	ankyrin repeat and mynd domain-containing protein, putative
jgi|Auran1|30980	17.9806	104.42	2.53789	Up	6.64774e-28	4e-34	ref|XP_791396.1|	PREDICTED: protein disulfide-isomerase A4
jgi|Auran1|4026	0.415726	6.57505	3.9833	Up	0.000159074	1e-48	ref|XP_003516327.1|	PREDICTED: GDP-mannose transporter GONST3-like
jgi|Auran1|21273	13.0184	26.6563	1.03393	Up	8.85826e-05	3e-67	ref|YP_003553031.1|	class I and II aminotransferase
jgi|Auran1|21325	18.7543	62.4454	1.73537	Up	3.99146e-18	1e-128	emb|CBJ28070.1|	S-Adenosylmethionine decarboxylase
jgi|Auran1|15531	13.0746	70.7024	2.435	Up	6.66164e-14	8e-45	ref|ZP_08896777.1|	endonuclease
jgi|Auran1|70781	7.99585	18.8888	1.24021	Up	7.21596e-09	3e-15	ref|YP_002378014.1|	erythronolide synthase
jgi|Auran1|21514	418.386	1146.88	1.4548	Up	1.14312e-45	2e-29	gb|EGB11207.1|	ribosomal protein L38
jgi|Auran1|59866	60.2143	246.429	2.033	Up	6.64252e-49	1e-73	emb|CCA22973.1|	Rab5 family GTPase putative
jgi|Auran1|61576	12.4838	31.1442	1.3189	Up	1.46522e-07	2e-27	emb|CBJ49046.1|	similar to LPS-responsive vesicle trafficking, beach and anchor containing isoform 5
jgi|Auran1|2324	14.6732	68.5659	2.22431	Up	1.74903e-26	1e-130	emb|CCA23456.1|	diphthamide biosynthesis protein 1 putative
jgi|Auran1|58678	39.8881	96.0096	1.26722	Up	5.92282e-28	0	ref|XP_002288966.1|	phenylalanyl-trna synthetase
jgi|Auran1|70818	12.8565	28.6849	1.1578	Up	4.28804e-05	3e-11	gb|EGB11712.1|	expressed protein, partial
jgi|Auran1|52444	58.2115	117.268	1.01044	Up	9.0864e-20	2e-89	ref|XP_002906715.1|	phosphoglycerate mutase, putative
jgi|Auran1|70822	23.3812	60.2994	1.36679	Up	2.06846e-47	2e-86	pdb|3QO6|A	Chain A, Crystal Structure Analysis Of The Plant Protease Deg1
jgi|Auran1|59868	45.9614	99.6018	1.11575	Up	1.05113e-16	3e-41	emb|CCA14713.1|	regulator of chromosome condensation (RCC1)like protein putative
jgi|Auran1|52451	17.8393	52.5421	1.55841	Up	3.45996e-23	0	emb|CCA26577.1|	unnamed protein product
jgi|Auran1|16894	11.5816	98.7418	3.09182	Up	2.49848e-13	1e-28	ref|XP_002776951.1|	FK506-binding protein 2 precursor, putative
jgi|Auran1|52462	24.8537	164.306	2.72485	Up	1.49755e-160	1e-88	ref|XP_002908851.1|	DEAD/DEAH box RNA helicase, putative
jgi|Auran1|9232	58.5975	154.462	1.39834	Up	1.85377e-06	4e-14	ref|XP_748767.1|	SWI/SNF family DNA-dependent ATPase
jgi|Auran1|61673	28.841	61.2944	1.08764	Up	6.28194e-07	9e-24	emb|CAQ36795.1|	nad-dependent epimerase/dehydratase protein
jgi|Auran1|21560	59.0263	152.295	1.36744	Up	6.8843e-11	4e-69	ref|XP_003593555.1|	Splicing factor 3B subunit
jgi|Auran1|70855	12.7067	30.0791	1.24317	Up	3.34038e-06	4e-24	gb|EGB11637.1|	expressed protein, partial
jgi|Auran1|36348	488.314	1952.13	1.99916	Up	0	2e-73	ref|ZP_02378759.1|	3-dehydroquinate synthase
jgi|Auran1|59875	360.912	1023.5	1.5038	Up	3.1909e-133	1e-116	ref|XP_002293898.1|	RS5, ribosomal protein 5
jgi|Auran1|61715	26.6897	87.5188	1.71331	Up	5.39356e-60	2e-15	ref|XP_001602400.1|	PREDICTED: integral membrane protein GPR155-like
jgi|Auran1|70866	7.10171	14.6557	1.04523	Up	5.32104e-11	1e-15	ref|YP_005040720.1|	putative glycosyl transferase
jgi|Auran1|52492	5.67945	21.946	1.95013	Up	1.05571e-05	7e-38	emb|CBN74723.1|	proteasome beta subunit
jgi|Auran1|70875	1.33433	12.1638	3.18841	Up	3.34708e-16	8e-52	gb|EGD77213.1|	atypical/ABC1/ABC1-C protein kinase
jgi|Auran1|14493	170.199	511.04	1.58621	Up	1.16545e-50	3e-91	emb|CBJ33336.1|	eukaryotic initiation factor 2 beta subunit
jgi|Auran1|14145	28.2885	60.1202	1.08764	Up	4.87982e-05	8e-36	gb|ADD19029.1|	Rab GTPase interacting factor
jgi|Auran1|3624	38.0545	81.5611	1.09981	Up	1.4567e-11	2e-63	ref|XP_002293434.1|	ubiquitin protein ligase
jgi|Auran1|1519	10.6628	45.5788	2.09577	Up	2.50144e-19	2e-74	emb|CCA21361.1|	DEAD/DEAH box RNA helicase putative
jgi|Auran1|36368	267.644	566.672	1.0822	Up	2.02156e-69	7e-52	ref|XP_002887786.1|	LEM3 (ligand-effect modulator 3) family protein
jgi|Auran1|2416	31.966	144.848	2.17993	Up	4.71828e-62	0	emb|CCA26186.1|	DEAD/DEAH box RNA helicase putative
jgi|Auran1|16590	121.392	254.783	1.0696	Up	7.01786e-08	6e-22	emb|CCE72714.1|	Piso0_000306
jgi|Auran1|36393	895.651	2205.58	1.30015	Up	0	4e-41	ref|XP_002943730.1|	PREDICTED: peptidyl-prolyl cis-trans isomerase FKBP4
jgi|Auran1|70913	25.83	54.121	1.06714	Up	1.47736e-44	1e-37	ref|XP_003074838.1|	Ogd Prolyl (Lysyl) hydroxylase domain protein, putative Fe II 2-(IC)
jgi|Auran1|70921	10.666	23.1348	1.11705	Up	1.32995e-18	1e-137	ref|XP_001274137.1|	ATP-dependent bile acid permease
jgi|Auran1|21160	106.165	221.016	1.05785	Up	7.86896e-13	3e-40	ref|ZP_06420970.1|	FKBP-type peptidyl-prolyl cis-trans isomerase FklB
jgi|Auran1|61846	19.1821	43.6467	1.18612	Up	2.06666e-07	3e-27	ref|YP_644962.1|	class V aminotransferase
jgi|Auran1|20867	8.88024	28.2151	1.6678	Up	5.10092e-05	1e-68	ref|XP_002998118.1|	peptidyl-prolyl cis-trans isomerase ppi1
jgi|Auran1|21408	3.17151	39.5012	3.63865	Up	5.7947e-14	6e-55	ref|XP_002295609.1|	cyanate lyase
jgi|Auran1|52542	98.4438	492.062	2.32147	Up	1.34768e-136	1e-136	gb|EGB11543.1|	putative plastid light harvesting protein isoform 5
jgi|Auran1|61859	31.1268	63.5884	1.0306	Up	1.30392e-13	3e-08	ref|XP_002558360.1|	Pc12g15600
jgi|Auran1|36410	18.2968	60.6419	1.72873	Up	1.03777e-40	1e-131	ref|NP_001043582.1|	Os01g0617500
jgi|Auran1|10515	0.461744	19.6265	5.40956	Up	2.1145e-23	0	gb|EGB11510.1|	putative 5'-nucleotidase
jgi|Auran1|20744	8.2265	35.2379	2.09878	Up	4.48758e-13	1e-107	ref|XP_003084098.1|	COG1064: Zn-dependent alcohol dehydrogenases (ISS)
jgi|Auran1|17773	106.828	240.604	1.17137	Up	4.02972e-10	4e-31	emb|CBJ27594.1|	chaperonin
jgi|Auran1|22099	240.497	620.57	1.36758	Up	8.8063e-178	1e-176	ref|XP_003083207.1|	Peptide exporter, ABC superfamily (ISS)
jgi|Auran1|22351	52.8557	112.658	1.09182	Up	2.3358e-07	2e-18	gb|EIE87194.1|	calmodulin
jgi|Auran1|22613	15.1675	44.5877	1.55566	Up	7.94946e-27	0	gb|AAI44036.1|	SARDH protein
jgi|Auran1|22354	137.731	386.118	1.48719	Up	6.80036e-97	2e-81	ref|YP_644334.1|	Rieske (2Fe-2S) domain-containing protein
jgi|Auran1|62019	36.2598	163.69	2.17452	Up	4.58832e-69	7e-83	gb|AAT68139.1|	bystin-like
jgi|Auran1|52628	11.1386	25.4812	1.19387	Up	2.17908e-05	1e-175	ref|XP_002182874.1|	coproporphyrinogen III oxidase
jgi|Auran1|22626	164.338	473.213	1.52583	Up	8.165e-45	5e-78	ref|XP_002181437.1|	nucleoside diphosphate kinase 2
jgi|Auran1|62052	19.524	44.2644	1.1809	Up	1.15518e-13	0	gb|EGB11119.1|	expressed protein
jgi|Auran1|22083	31.9099	216.629	2.76315	Up	3.25864e-185	0	emb|CBJ28881.1|	Nog1, nucleolar GTPase
jgi|Auran1|62066	13.7128	28.5369	1.0573	Up	0.000129922	1e-31	emb|CBN79922.1|	Hypothetical leucine rich repeat protein
jgi|Auran1|36501	59.0249	289.425	2.29379	Up	5.92526e-142	1e-155	ref|XP_003078350.1|	unnamed protein product
jgi|Auran1|52648	12.421	44.5437	1.84244	Up	3.6701e-16	4e-19	ref|XP_002567463.1|	Pc21g04170
jgi|Auran1|36514	15.341	81.9527	2.41739	Up	3.20524e-35	2e-63	ref|XP_002000541.1|	GI10280
jgi|Auran1|4131	57.2581	158.875	1.47234	Up	2.3272e-23	4e-62	ref|XP_003213088.1|	PREDICTED: RING finger protein 113A-like, partial
jgi|Auran1|52662	12.8931	36.9337	1.51834	Up	1.25457e-11	1e-154	ref|XP_002289042.1|	GTP pyrophosphokinase-like protein
jgi|Auran1|71018	14.1382	31.3672	1.14966	Up	4.1116e-06	3e-17	ref|YP_001378794.1|	FAD linked oxidase domain-containing protein
jgi|Auran1|2571	12.3055	29.1292	1.24317	Up	3.34038e-06	3e-78	ref|NP_001154394.1|	Endoplasmic reticulum vesicle transporter protein
jgi|Auran1|283	18.4128	72.2909	1.9731	Up	1.73018e-59	1e-113	gb|AFJ68746.1|	ribosome biogenesis protein BMS1, partial
jgi|Auran1|11485	25.1474	70.9282	1.49595	Up	1.8083e-16	3e-97	ref|XP_001562018.1|	putative arginine N-methyltransferase, type III
jgi|Auran1|6155	23.4031	59.6999	1.35103	Up	3.39204e-06	1e-22	ref|NP_850948.1|	sec.4-like phosphatidylinositol transfer protein
jgi|Auran1|5527	425.847	877.808	1.04357	Up	3.9567e-74	9e-92	ref|XP_002906545.1|	60S ribosomal protein L7a-2
jgi|Auran1|71193	17.9939	38.0598	1.08076	Up	5.0362e-35	2e-62	ref|XP_002169349.1|	PREDICTED: similar to NFX1-type zinc finger-containing protein 1
jgi|Auran1|23083	2.11707	8.63241	2.02769	Up	8.01336e-05	2e-71	emb|CBJ30558.1|	similar to U3 small nucleolar RNA interacting protein 2
jgi|Auran1|62782	7.42572	33.2059	2.16084	Up	1.63369e-23	8e-21	ref|YP_475540.1|	phytanoyl-CoA dioxygenase PhyH family protein
jgi|Auran1|71217	18.5273	46.742	1.33506	Up	1.17859e-21	1e-105	ref|XP_002907237.1|	acetyl-coenzyme A transporter, putative
jgi|Auran1|71221	125.973	260.443	1.04785	Up	8.09898e-51	3e-43	gb|EGZ25778.1|	phosphatidylinositol-4-phosphate 5 kinase-like protein
jgi|Auran1|36837	324.756	929.659	1.51735	Up	6.52438e-246	1e-33	emb|CBK22282.2|	unnamed protein product
jgi|Auran1|52991	29.873	102.946	1.78497	Up	1.10727e-35	6e-25	ref|YP_001519499.1|	saccharopine dehydrogenase
jgi|Auran1|67595	3.52737	12.4528	1.8198	Up	4.93608e-13	2e-12	ref|ZP_09729798.1|	methyltransferase-like protein
jgi|Auran1|72637	152.544	333.45	1.12825	Up	2.5409e-38	1e-122	gb|EGB03923.1|	expressed protein
jgi|Auran1|67616	19.544	40.4985	1.05114	Up	6.46488e-13	1e-43	gb|AFJ69728.1|	phytanoyl- dioxygenase, partial
jgi|Auran1|39207	108.373	351.005	1.69548	Up	3.24862e-163	7e-77	gb|AAZ91667.1|	putative 2-epi-5-epi-valiolone synthase
jgi|Auran1|70436	14.9806	58.1749	1.9573	Up	6.14006e-24	1e-147	ref|XP_003079280.1|	dehydroquinate synthase (ISS)
jgi|Auran1|33824	37.5876	105.715	1.49185	Up	3.74824e-18	2e-84	gb|EGF78533.1|	Tata-Box binding protein ytbp
jgi|Auran1|36560	23.2599	114.05	2.29375	Up	7.27188e-64	1e-175	emb|CCA23149.1|	notchless family protein putative
jgi|Auran1|52709	124.537	267.563	1.1033	Up	5.19386e-57	0	gb|AFJ68630.1|	glutamate synthase (NADPH/NADH) small chain
jgi|Auran1|17271	355.145	803.738	1.17832	Up	8.59588e-27	2e-19	ref|XP_002574524.1|	ubiquitination factor E4
jgi|Auran1|59919	59.1978	383.608	2.69602	Up	2.61392e-72	2e-07	ref|ZP_10456438.1|	short-chain dehydrogenase/reductase SDR
jgi|Auran1|22659	187.82	1199.92	2.67552	Up	3.21664e-196	2e-47	ref|XP_001416984.1|	peptidyl-prolyl cis-trans isomerase, FKBP-type
jgi|Auran1|62286	21.5346	53.8685	1.32279	Up	1.18284e-08	0	gb|EGB10973.1|	expressed protein
jgi|Auran1|1191	23.4815	103.422	2.13895	Up	9.99304e-42	1e-116	ref|XP_002902693.1|	N(2),N(2)-dimethylguanosine tRNA methyltransferase, putative
jgi|Auran1|21992	45.4768	102.467	1.17196	Up	6.53492e-09	2e-88	emb|CBN74628.1|	peptidyl-prolyl cis-trans isomerase 11
jgi|Auran1|7243	6.88418	51.0371	2.89019	Up	4.40984e-11	1e-11	ref|XP_003561571.1|	PREDICTED: pre-rRNA-processing protein TSR2-like
jgi|Auran1|22049	28.7567	70.3537	1.29073	Up	1.14146e-34	0	emb|CBJ30064.1|	RNA helicase
jgi|Auran1|36612	155.398	431.355	1.47291	Up	9.48682e-119	1e-116	emb|CBJ48793.1|	Histidinol dehydrogenase
jgi|Auran1|8009	131.045	549.743	2.06869	Up	1.29497e-39	2e-40	ref|XP_002290360.1|	dna-directed RNA polymerase i
jgi|Auran1|62391	11.5302	29.9675	1.37798	Up	2.2924e-20	6e-18	ref|XP_002509399.1|	DNA glycosylase
jgi|Auran1|2684	19.9465	68.251	1.77471	Up	1.33288e-21	1e-68	ref|XP_002897356.1|	tRNA guanosine-2'-O-methyltransferase, putative
jgi|Auran1|22657	272.861	593.384	1.1208	Up	1.36244e-26	3e-44	emb|CCA22672.1|	small nuclear ribonucleoprotein Sm D1 putative
jgi|Auran1|17901	39.7562	114.153	1.52172	Up	9.55348e-06	6e-17	gb|AAD09517.1|	NTFP2, partial
jgi|Auran1|11607	39.1403	160.621	2.03694	Up	3.03794e-60	1e-155	emb|CBJ27325.1|	Cysteine desulfurase
jgi|Auran1|58612	21.8553	81.2489	1.89437	Up	2.17538e-18	2e-60	gb|EGX95679.1|	tRNA methyltransferase
jgi|Auran1|19633	14.8748	36.7589	1.30523	Up	0.000182957	3e-41	ref|XP_003080491.1|	haloacid dehalogenase-like hydrolase-like (ISS)
jgi|Auran1|19883	41.7922	130.642	1.64432	Up	1.13221e-60	0	ref|XP_002287432.1|	cycloartenol synthase;-2,3-epoxysqualene mutase-like protein
jgi|Auran1|20379	613.686	1351.36	1.13884	Up	4.35934e-80	4e-83	gb|AAQ21388.1|	ribosomal protein S18
jgi|Auran1|1293	38.9382	81.668	1.06858	Up	3.19406e-15	1e-136	gb|EGB12461.1|	putative serine/threonine protein kinase
jgi|Auran1|52202	5.26303	24.5259	2.22034	Up	2.5399e-13	1e-150	emb|CBJ26089.1|	ammonium transporter (ISS)
jgi|Auran1|20639	72.3217	155.783	1.10703	Up	7.49282e-08	1e-50	emb|CBJ26849.1|	eukaryotic translation initiation factor 1-SUI1
jgi|Auran1|61072	9.32777	28.7251	1.62271	Up	8.5196e-08	3e-09	ref|XP_002480346.1|	THUMP domain protein
jgi|Auran1|19755	78.5832	201.565	1.35895	Up	3.40316e-50	1e-124	emb|CBN78624.1|	3-Phosphoshikimate 1-Carboxyvinyltransferase
jgi|Auran1|61086	15.8877	37.7805	1.24973	Up	4.55026e-15	1e-11	ref|XP_002292915.1|	probable signal peptidase
jgi|Auran1|2904	0.01	6.49316	9.34278	Up	3.34698e-05	3e-82	gb|ADA68807.1|	HET-E
jgi|Auran1|61097	4.97578	12.2963	1.30523	Up	4.65026e-05	6e-75	ref|YP_004817095.1|	Ricin B lectin
jgi|Auran1|70667	59.4688	180.875	1.60479	Up	2.93848e-63	0	gb|EGB12427.1|	expressed protein
jgi|Auran1|61118	23.3106	82.1373	1.81705	Up	9.58016e-50	8e-05	gb|EFA80136.1|	C2H2-type zinc finger-containing protein
jgi|Auran1|12957	15.8343	199.451	3.65492	Up	4.12494e-91	1e-126	ref|XP_002171929.1|	ribosomal RNA assembly protein mis3
jgi|Auran1|19981	45.8183	109.992	1.26341	Up	5.40732e-06	1e-16	gb|ACM45326.1|	rbp1-like RNA-binding protein PC
jgi|Auran1|70682	1.11434	2.80998	1.33437	Up	8.22216e-09	0	emb|CBJ27165.1|	dynein heavy chain
jgi|Auran1|19907	15.4562	41.1338	1.41214	Up	7.1143e-06	3e-19	ref|XP_002276516.1|	PREDICTED: probable FKBP-type peptidyl-prolyl cis-trans isomerase 7, chloroplastic
jgi|Auran1|3422	74.9328	194.35	1.37499	Up	3.91508e-19	4e-48	ref|NP_001092159.1|	ribosome maturation protein SBDS
jgi|Auran1|9680	30.7637	134.671	2.13014	Up	1.88115e-08	1e-09	ref|XP_002489668.1|	Cytoplasmic pre-60S factor
jgi|Auran1|20258	51.4987	135.035	1.39072	Up	2.62216e-17	1e-59	ref|XP_002158556.1|	PREDICTED: similar to uridine-cytidine kinase 1-like 1
jgi|Auran1|17211	9.94382	52.8329	2.40956	Up	4.98248e-07	3e-18	ref|XP_001609747.1|	XRN 5'-3' exonuclease protein
jgi|Auran1|20690	6.61585	28.7747	2.1208	Up	2.52448e-06	4e-49	gb|AAI10279.1|	XRN2 protein
jgi|Auran1|7719	3.3258	19.7252	2.56826	Up	0.000117287	2e-46	dbj|BAE36272.1|	unnamed protein product
jgi|Auran1|4706	25.3771	83.7744	1.72298	Up	1.13766e-16	8e-90	gb|EKC18163.1|	Brix domain-containing protein 2
jgi|Auran1|61245	11.2815	24.7051	1.13086	Up	5.50614e-08	2e-36	ref|YP_004335371.1|	flavanone 3-dioxygenase
jgi|Auran1|20700	106.212	252.791	1.25099	Up	4.89912e-41	1e-160	gb|ABA60428.1|	glutamine synthetase
jgi|Auran1|16096	53.1847	215.444	2.01823	Up	1.08473e-23	6e-15	ref|XP_002051335.1|	GJ12806
jgi|Auran1|7619	8.26487	35.4022	2.09878	Up	1.11085e-05	3e-33	ref|XP_002895318.1|	NADPH-dependent diflavin oxidoreductase, putative
jgi|Auran1|14236	61.7765	254.111	2.04033	Up	6.04926e-57	3e-39	emb|CBY20423.1|	unnamed protein product
jgi|Auran1|19666	135.203	338.573	1.32434	Up	3.51728e-52	1e-65	gb|EFA86670.1|	phosphoglycerate mutase domain-containing protein
jgi|Auran1|61295	24.9369	59.1276	1.24555	Up	6.33378e-21	4e-59	ref|XP_002296701.1|	probable atp-nad kinase
jgi|Auran1|5779	113.254	462.872	2.03105	Up	3.35654e-93	1e-127	ref|XP_002906846.1|	eukaryotic translation initiation factor 6
jgi|Auran1|19692	69.0027	210.31	1.60779	Up	1.58253e-44	6e-64	ref|XP_003564045.1|	PREDICTED: nuclear migration protein nudC-like
jgi|Auran1|6406	335.406	977.414	1.54306	Up	1.0997e-67	5e-26	ref|XP_002177404.1|	calcyclin-binding protein
jgi|Auran1|14864	21.67	132.349	2.61057	Up	1.40583e-26	8e-38	emb|CCC55868.1|	RxLR effector candidate precursor, partial
jgi|Auran1|61343	3.44733	13.6306	1.9833	Up	5.40314e-11	8e-06	gb|EKC21135.1|	Microcephalin
jgi|Auran1|58655	37.5167	190.864	2.34694	Up	6.20006e-51	9e-96	ref|XP_002765265.1|	type 2 adenylate kinase, putative
jgi|Auran1|15917	812.018	1772.95	1.12657	Up	9.02358e-114	2e-53	ref|XP_002554860.1|	KLTH0F15532p
jgi|Auran1|61355	104.466	330.372	1.66105	Up	2.25962e-74	6e-56	gb|AAX95705.1|	HEAT repeat, putative
jgi|Auran1|61356	3.52544	16.7606	2.24919	Up	9.31014e-14	1e-19	gb|EGB07878.1|	putative arylsulfatase
jgi|Auran1|20714	129.908	331.349	1.35086	Up	9.41888e-66	1e-104	gb|AFJ68688.1|	NADH dehydrogenase (ubiquinone) 1 alpha subcomplex 9
jgi|Auran1|19929	763.354	2396.82	1.6507	Up	0	1e-150	emb|CCA15913.1|	Heat shock protein 70 putative
jgi|Auran1|61379	20.354	43.5737	1.09814	Up	6.36784e-18	3e-08	gb|AFN53679.1|	mitochondrial putative rotenone-insensitive NADH-ubiquinone oxidoreductase
jgi|Auran1|61384	14.6618	39.3384	1.42387	Up	2.4719e-06	2e-09	emb|CBN77382.1|	eukaryotic elongation factor-1 B beta
jgi|Auran1|36201	206.256	473.684	1.19949	Up	1.77548e-51	9e-83	ref|XP_002899366.1|	vesicle-associated membrane protein, putative
jgi|Auran1|19943	81.8769	170.862	1.0613	Up	2.6631e-16	4e-78	emb|CBJ49196.1|	Probable membrane-associated 30 kDa protein, chloroplast precursor
jgi|Auran1|61408	64.9456	210.615	1.6973	Up	7.26006e-33	2e-22	ref|XP_003083237.1|	unnamed protein product
jgi|Auran1|36203	283.859	652.777	1.20141	Up	2.99768e-46	2e-61	ref|XP_002901678.1|	60S ribosomal protein L32-1
jgi|Auran1|61416	14.5449	50.8919	1.80692	Up	6.3663e-22	2e-46	ref|ZP_06775469.1|	biotin carboxylase
jgi|Auran1|539	10.059	20.3836	1.01892	Up	3.99146e-06	5e-93	ref|YP_006528319.1|	glycoside hydrolase family 3 protein
jgi|Auran1|20486	26.3136	198.141	2.91264	Up	1.03935e-43	1e-59	ref|XP_002289527.1|	RL30, ribosomal protein 30 60S large ribosomal subunit
jgi|Auran1|36205	9746.19	22531.1	1.20901	Up	0	0	gb|EGB12199.1|	heat shock protein 70
jgi|Auran1|20331	9.07134	23.392	1.36663	Up	5.10486e-05	6e-63	ref|XP_002402678.1|	hydroxyacylglutathione hydrolase, putative
jgi|Auran1|59855	67.8923	177.005	1.38247	Up	1.30209e-14	2e-30	ref|XP_002771229.1|	C-Myc-binding protein, putative
jgi|Auran1|61450	41.5037	153.668	1.8885	Up	5.88042e-43	8e-33	emb|CBL25872.1|	Predicted thioesterase involved in non-ribosomal peptide biosynthesis
jgi|Auran1|4711	26.5204	276.308	3.3811	Up	1.62936e-100	2e-80	gb|EIE26030.1|	Mak16 protein
jgi|Auran1|8341	511.703	1156.58	1.17649	Up	1.9246e-56	2e-53	ref|XP_002906319.1|	60S ribosomal protein L27
jgi|Auran1|59857	71.5299	210.395	1.55648	Up	1.31913e-46	1e-114	emb|CBJ26727.1|	Prohibitin complex subunit 2
jgi|Auran1|61460	13.2446	39.5147	1.57698	Up	4.93332e-14	1e-28	emb|CBJ27669.1|	YihA4, YihA/EngB-like GTPase
jgi|Auran1|61468	1.35423	4.01594	1.56826	Up	0.000106159	3e-89	ref|XP_002999234.1|	transmembrane protein, putative
jgi|Auran1|61479	10.176	23.8434	1.22841	Up	4.50896e-08	2e-06	ref|YP_003274012.1|	cupin
jgi|Auran1|2314	58.4437	155.314	1.41007	Up	1.06097e-35	1e-123	ref|XP_002176714.1|	bifunctional 6-phosphofructo-2-kinase
jgi|Auran1|62424	15.5141	33.1108	1.09372	Up	1.78757e-05	7e-19	gb|EGB03908.1|	expressed protein
jgi|Auran1|62444	11.7297	45.1137	1.94341	Up	4.0259e-23	4e-14	gb|AEX65804.1|	heat shock protein 70
jgi|Auran1|23294	42.7895	89.0172	1.05683	Up	1.3079e-14	0	emb|CCA25077.1|	unnamed protein product
jgi|Auran1|23034	8.85741	24.3902	1.46135	Up	1.13574e-06	7e-69	ref|XP_002289172.1|	RNA polymerase
jgi|Auran1|17857	62.3702	418.236	2.74539	Up	6.01846e-40	2e-20	ref|XP_002907539.1|	nucleolin, putative
jgi|Auran1|58798	9.94382	55.2902	2.47515	Up	9.9612e-14	1e-62	ref|XP_003386736.1|	PREDICTED: adenylate kinase isoenzyme 6-like
jgi|Auran1|62485	28.2536	59.319	1.07006	Up	3.61562e-12	6e-21	emb|CBJ33516.1|	F-box domain containing protein
jgi|Auran1|11794	9.46575	40.4348	2.09481	Up	5.9155e-15	1e-49	ref|YP_004492363.1|	phosphoribosylglycinamide synthetase
jgi|Auran1|13189	0.406121	8.83184	4.44273	Up	3.38516e-06	1e-38	gb|EEH50381.1|	sulfate transporter
jgi|Auran1|769	131.243	279.583	1.09104	Up	4.31384e-53	1e-111	ref|XP_003523265.1|	PREDICTED: uncharacterized protein sll1770-like
jgi|Auran1|59935	3354.92	8537.64	1.34756	Up	0	0	emb|CBJ29197.1|	Heat shock protein 90
jgi|Auran1|12238	21.7597	61.1901	1.49164	Up	5.59394e-13	1e-45	ref|ZP_04577694.1|	S-adenosylmethionine:tRNA-ribosyltransferase-isomerase
jgi|Auran1|23787	57.8795	214.43	1.88938	Up	8.02342e-45	1e-75	ref|ZP_08885948.1|	protein of hypothetical function DUF208
jgi|Auran1|7954	30.0592	98.425	1.71122	Up	1.86741e-10	2e-28	ref|XP_003080275.1|	ATP-dependent RNA helicase (ISS)
jgi|Auran1|22710	8.414	35.3479	2.07076	Up	7.13484e-09	4e-50	ref|XP_002899922.1|	p21-activated protein kinase-interacting protein, putative
jgi|Auran1|23276	35.9677	77.1264	1.10052	Up	1.9591e-25	2e-90	gb|EKC30997.1|	Coiled-coil domain-containing protein 40
jgi|Auran1|36689	293.617	593.968	1.01645	Up	2.46148e-73	5e-40	ref|XP_002904611.1|	transmembrane protein, putative
jgi|Auran1|59940	444.126	1090.73	1.29625	Up	5.39588e-274	5e-69	ref|XP_002896334.1|	phospholipase D, Pi-sPLD-like-1
jgi|Auran1|62597	15.311	62.7811	2.03577	Up	1.7087e-13	1e-07	gb|EFS57118.1|	DnaJ domain protein
jgi|Auran1|70105	1.91674	291.023	7.24633	Up	3.80572e-219	1e-108	gb|EIE23512.1|	glutathione peroxidase
jgi|Auran1|7941	33.8166	77.9972	1.20569	Up	1.31081e-05	2e-38	gb|EIE27129.1|	Tim17-domain-containing protein, partial
jgi|Auran1|6669	32.8544	76.1717	1.21317	Up	5.4071e-08	5e-54	emb|CBJ30113.1|	Heat shock protein 40
jgi|Auran1|59942	435.594	1299.51	1.57691	Up	0	1e-135	ref|XP_002293647.1|	DnaJ protein
jgi|Auran1|52868	49.3658	127.471	1.36859	Up	4.02258e-56	1e-61	gb|EIE22429.1|	malonyl-CoA:ACP transacylase
jgi|Auran1|36732	229.656	502.818	1.13056	Up	9.02222e-90	8e-56	ref|XP_002907928.1|	eukaryotic translation initiation factor 5, putative
jgi|Auran1|62634	3.15525	36.4915	3.53174	Up	3.3745e-47	9e-55	gb|EIM82960.1|	DUF1253-domain-containing protein, partial
jgi|Auran1|23003	136.047	372.254	1.45218	Up	2.65988e-136	0	ref|XP_002295809.1|	chaperone, heat shock protein 70
jgi|Auran1|52888	131.561	429.658	1.70746	Up	1.86563e-130	1e-143	ref|XP_643620.2|	WD40 repeat-containing protein
jgi|Auran1|52893	33.3708	75.3982	1.17594	Up	7.12292e-14	8e-34	ref|XP_002901591.1|	beta-glucan synthesis-associated protein, putative
jgi|Auran1|17468	10.8578	40.5462	1.90084	Up	0.000123608	6e-38	ref|YP_003550129.1|	phosphoribosyl-AMP cyclohydrolase
jgi|Auran1|62680	47.6341	146.302	1.61889	Up	5.52304e-22	3e-70	gb|EFW39606.1|	GTP:AMP Phosphotransferase
jgi|Auran1|71180	25.4894	89.8943	1.81833	Up	2.48456e-40	4e-07	emb|CBN75499.1|	Soluble NSF Attachment Protein (SNAP) Receptor (SNARE)
jgi|Auran1|62693	72.2278	400.173	2.47	Up	3.18096e-63	1e-09	gb|ABZ09974.1|	putative cold-shock DNA-binding domain protein
jgi|Auran1|16161	1.77057	32.3786	4.19275	Up	1.83923e-09	5e-20	ref|XP_003454980.1|	PREDICTED: PPPDE peptidase domain-containing protein 2-like
jgi|Auran1|59958	8.63542	24.1854	1.4858	Up	4.3031e-06	4e-93	ref|XP_003080661.1|	sarcosine-dimethylglycine methyltransferase (ISS)
jgi|Auran1|62734	11.5801	28.68	1.30839	Up	1.59113e-14	1e-30	gb|AFJ69285.1|	ATP-dependent RNA helicase DHX36
jgi|Auran1|59960	8.25367	50.0646	2.60068	Up	5.67114e-21	3e-79	gb|EIE24287.1|	arad-like aldolase/epimerase, partial
jgi|Auran1|53007	247.293	691.211	1.4829	Up	3.94798e-217	1e-102	ref|XP_002765023.1|	flap exonuclease, putative
jgi|Auran1|71242	171.446	504.165	1.55614	Up	0	0	emb|CBJ27535.1|	possible vacuolar protein
jgi|Auran1|23571	7.67681	28.7915	1.90706	Up	3.45572e-14	1e-84	ref|XP_002904219.1|	DEAD/DEAH box RNA helicase, putative
jgi|Auran1|23750	464.136	1045.79	1.17197	Up	2.11488e-100	6e-41	ref|XP_002499569.1|	Serine/threonine phosphatase family protein
jgi|Auran1|71610	98.7524	263.105	1.41375	Up	9.87934e-46	2e-20	emb|CBJ30548.1|	Soluble NSF Attachment Protein (SNAP) Receptor (SNARE)
jgi|Auran1|64104	10.9412	28.0396	1.35769	Up	3.40376e-14	1e-21	ref|ZP_02188317.1|	short chain dehydrogenase
jgi|Auran1|64116	6.32297	22.1161	1.80642	Up	1.48325e-05	7e-12	ref|YP_005092345.1|	phosphatidylcholine transfer protein
jgi|Auran1|70174	23.6933	97.2513	2.03724	Up	2.77052e-48	1e-124	ref|XP_002908670.1|	60S ribosomal export protein NMD3, putative
jgi|Auran1|12844	8.97664	60.6344	2.75589	Up	1.01771e-26	6e-74	ref|XP_002997293.1|	tRNA-dihydrouridine synthase, putative
jgi|Auran1|37496	371.786	781.147	1.07112	Up	7.47474e-64	1e-103	emb|CBJ25909.1|	cytoplasmic ribosomal protein L18
jgi|Auran1|71636	193.428	490.505	1.34247	Up	0	0	ref|ZP_08985666.1|	ATP-dependent chaperone ClpB
jgi|Auran1|64196	14.3956	48.2996	1.74638	Up	2.58126e-32	7e-21	ref|YP_003113171.1|	HAD-superfamily hydrolase
jgi|Auran1|71641	75.7813	158.501	1.06458	Up	1.18935e-83	5e-63	ref|XP_002184000.1|	oxidoreductase
jgi|Auran1|26477	12.8182	112.262	3.13061	Up	5.24464e-79	1e-143	emb|CBN74305.1|	DEAD box helicase
jgi|Auran1|26320	7.80102	17.6612	1.17885	Up	8.41406e-05	3e-67	emb|CCA20147.1|	histone arginine demethylase putative
jgi|Auran1|64229	55.4315	126.459	1.18989	Up	3.7517e-40	7e-08	ref|XP_003738240.1|	PREDICTED: uncharacterized protein LOC100902573
jgi|Auran1|11394	15.4562	35.8452	1.2136	Up	1.23507e-07	4e-51	gb|AAK50056.1|AF363629_1	enolase
jgi|Auran1|64278	9.33519	24.6073	1.39834	Up	1.2871e-12	9e-10	ref|ZP_01691999.1|	phytanoyl-CoA dioxygenase (PhyH) superfamily
jgi|Auran1|71662	363.075	747.136	1.0411	Up	8.15436e-41	2e-63	gb|EGB08317.1|	expressed protein, partial
jgi|Auran1|359	91.8933	187.308	1.02738	Up	9.23632e-57	0	gb|EGB08316.1|	putative O-linked GlcNAc transferase
jgi|Auran1|71663	48.2404	118.284	1.29394	Up	2.82834e-44	7e-52	sp|P42125.1|ECI1_MOUSE	RecName: Full=Enoyl-CoA delta isomerase 1, mitochondrial; AltName: Full=3,2-trans-enoyl-CoA isomerase; AltName: Full=Delta(3),Delta(2)-enoyl-CoA isomerase; Short=D3,D2-enoyl-CoA isomerase; AltName: Full=Dodecenoyl-CoA isomerase; Flags: Precursor
jgi|Auran1|26367	615.274	1326.44	1.10826	Up	1.36495e-61	3e-24	emb|CCA15601.1|	branchpointbridging protein putative
jgi|Auran1|64311	9.87477	21.3243	1.11068	Up	1.04692e-07	1e-25	gb|EIC67555.1|	peptide-aspartate beta-dioxygenase
jgi|Auran1|11850	2.31306	17.8342	2.94677	Up	9.65494e-08	5e-78	ref|XP_002193509.1|	PREDICTED: similar to Pseudouridylate synthase 3
jgi|Auran1|7855	153.556	435.611	1.50428	Up	5.08538e-31	4e-47	ref|XP_002900245.1|	RNA-binding protein, putative
jgi|Auran1|38695	30.1812	74.7417	1.30826	Up	4.27346e-15	1e-65	emb|CCA27003.1|	HECT E3 ubiquitin ligase putative
jgi|Auran1|1296	44.8195	146.543	1.70912	Up	9.10304e-49	1e-81	emb|CCA20488.1|	RNAbinding protein putative
jgi|Auran1|72347	15.3906	106.703	2.79347	Up	2.74958e-81	1e-124	emb|CCA16408.1|	nucleolar GTPbinding protein 2 putative
jgi|Auran1|59408	47.2489	97.7727	1.04915	Up	7.86916e-17	0	ref|XP_002906665.1|	serine/threonine-protein phosphatase 5
jgi|Auran1|31430	67.2299	145.373	1.11258	Up	2.47936e-12	7e-86	emb|CCA16252.1|	DNAdirected RNA polymerase I putative
jgi|Auran1|5712	39.7364	110.235	1.47205	Up	2.25528e-13	4e-42	gb|EJD41464.1|	DUF500-domain-containing protein
jgi|Auran1|70347	1069.33	2385.48	1.15757	Up	1.77135e-137	1e-51	emb|CBJ33449.1|	Microtubule-associated anchor protein involved in autophagy and membrane trafficking
jgi|Auran1|31406	18.1949	38.3374	1.07522	Up	9.47162e-05	5e-47	gb|AET42571.1|	fatty acid elongase
jgi|Auran1|31375	5.16765	16.6016	1.68374	Up	1.1305e-05	1e-68	ref|XP_002900558.1|	ATP-dependent RNA helicase, putative
jgi|Auran1|72360	8.10401	28.0514	1.79136	Up	2.861e-93	0	emb|CBJ25570.1|	dynein heavy chain
jgi|Auran1|13838	65.1466	338.978	2.37943	Up	5.4962e-100	7e-70	emb|CBN74067.1|	translation initiation factor eIF3 f subunit
jgi|Auran1|6655	43.1218	111.242	1.36721	Up	5.6506e-08	9e-18	pdb|4GPM|A	Chain A, Crystal Structure Of Engineered Protein. Northeast Structural Genomics Consortium Target Or264.
jgi|Auran1|33949	6.88418	33.1741	2.2687	Up	4.99928e-11	5e-94	ref|XP_003564807.1|	PREDICTED: serine/threonine-protein kinase rio2-like
jgi|Auran1|67973	20.6468	84.902	2.03988	Up	6.81554e-24	2e-09	ref|YP_856651.1|	nucleic acid binding protein
jgi|Auran1|31983	258.593	700.303	1.43729	Up	1.5245e-105	1e-109	ref|XP_002292744.1|	RS2, ribosomal protein 2
jgi|Auran1|12344	6.45768	17.3769	1.42808	Up	0.000158186	1e-96	ref|ZP_09052834.1|	tRNA (uracil-5-)-methyltransferase
jgi|Auran1|55011	113.997	301.858	1.40487	Up	4.81868e-118	0	ref|YP_003978691.1|	NAD+ synthetase
jgi|Auran1|64812	58.5482	164.148	1.4873	Up	7.8476e-46	2e-11	emb|CBJ26457.1|	DNA-damage-inducible protein f, putative
jgi|Auran1|64827	7.70509	40.0981	2.37965	Up	4.03884e-48	1e-141	emb|CBN74041.1|	Importin-7 (Imp7) (Ran-binding protein 7) (RanBP7)
jgi|Auran1|8862	56.7945	284.447	2.32434	Up	9.3718e-21	8e-28	emb|CBJ29706.1|	Mitochondrial import inner membrane translocase TIM14 homolog
jgi|Auran1|27746	167.144	506.068	1.59824	Up	3.25136e-61	2e-21	ref|XP_002902215.1|	nuclear pore glycoprotein, putative
jgi|Auran1|71803	396.34	1296.73	1.71006	Up	0	2e-89	ref|XP_002290089.1|	protease of the insulinase family
jgi|Auran1|27870	182.461	650.137	1.83316	Up	1.93451e-30	2e-19	gb|EIE80358.1|	40S ribosomal protein S29
jgi|Auran1|27981	558.936	1299.92	1.21767	Up	1.19796e-46	1e-46	emb|CBJ26210.1|	Ribosomal protein S27
jgi|Auran1|27721	20.8189	151.405	2.86244	Up	2.10658e-67	2e-90	ref|XP_002999151.1|	glutathione S-transferase omega-like protein
jgi|Auran1|64874	30.1359	77.7824	1.36796	Up	5.45822e-13	2e-05	ref|YP_001832957.1|	type 11 methyltransferase
jgi|Auran1|28099	71.0525	151.157	1.08909	Up	3.39204e-14	1e-101	ref|XP_002998826.1|	splicing factor 3A subunit, putative
jgi|Auran1|53938	74.2439	317.682	2.09724	Up	2.279e-140	2e-90	ref|ZP_08328666.1|	tRNA (Uracil54-C5-)-methyltransferase
jgi|Auran1|1767	42.6925	223.831	2.39036	Up	3.03168e-72	1e-84	ref|XP_002909555.1|	SWI4 1, Peter Pan-like protein suppressor
jgi|Auran1|28035	97.7567	214.874	1.13622	Up	2.75006e-33	0	emb|CBN80098.1|	Chorismate Synthase
jgi|Auran1|27837	55.4649	115.773	1.06165	Up	4.05168e-20	1e-78	emb|CCA19474.1|	premRNA cleavage complex II protein Clp1 putative
jgi|Auran1|59112	2.85226	41.0832	3.84837	Up	9.14658e-23	1e-116	ref|XP_002901681.1|	spermidine synthase, putative
jgi|Auran1|6384	201.122	418.541	1.0573	Up	1.5364e-27	1e-113	ref|XP_002296252.1|	rab-type small GTPase
jgi|Auran1|71832	57.3171	136.607	1.253	Up	3.33912e-36	9e-50	gb|EIE25375.1|	FMN-linked oxidoreductase
jgi|Auran1|28123	9.74691	21.076	1.11258	Up	0.000193323	4e-94	ref|XP_003442506.1|	PREDICTED: putative N-acetylglucosamine-6-phosphate deacetylase-like
jgi|Auran1|59122	29.4742	66.282	1.16917	Up	9.47992e-06	1e-64	emb|CBN79758.1|	peptidyl-prolyl cis-trans isomerase, cyclophilin-type
jgi|Auran1|53989	208.337	672.366	1.69033	Up	1.97433e-192	3e-41	ref|XP_002291659.1|	Rad23 like protein
jgi|Auran1|903	50.707	117.654	1.21429	Up	5.41518e-30	1e-123	ref|XP_002315248.1|	sulfate/bicarbonate/oxalate exchanger and transporter sat-1
jgi|Auran1|28009	7.19619	101.01	3.81112	Up	5.81728e-31	5e-69	ref|YP_890462.1|	response regulator receiver domain-containing protein
jgi|Auran1|65016	122.268	390.176	1.67407	Up	9.36154e-84	2e-13	ref|ZP_10289917.1|	Aspartyl/Asparaginyl beta-hydroxylase
jgi|Auran1|65024	4.78015	11.0703	1.21157	Up	1.54552e-05	1e-123	gb|EGB07356.1|	selenoprotein
jgi|Auran1|65026	7.28245	20.3038	1.47926	Up	5.15206e-09	3e-12	emb|CBN77943.1|	YihA5, YihA/EngB-like GTPase
jgi|Auran1|69941	57.4823	163.517	1.50825	Up	7.70284e-20	2e-34	ref|YP_001655268.1|	arsenate reductase
jgi|Auran1|31657	38.6288	144.47	1.90302	Up	1.61495e-37	1e-112	emb|CCA23198.1|	spermine synthase putative
jgi|Auran1|54950	19.4443	42.8343	1.13942	Up	1.25779e-08	1e-51	ref|XP_002907513.1|	DnaJ subfamily B protein
jgi|Auran1|18130	403.458	1042.9	1.37011	Up	1.6228e-33	5e-28	ref|XP_002286797.1|	RS30, ribosomal protein 30 40S small ribosomal subunit
jgi|Auran1|31715	31.0875	84.5067	1.44273	Up	9.4662e-06	6e-19	ref|YP_003709088.1|	RNA-binding protein
jgi|Auran1|26008	4.14791	36.7063	3.14557	Up	1.46471e-34	3e-99	emb|CCA14120.1|	DEAD/DEAH box RNA helicase putative
jgi|Auran1|25623	10.5607	28.1402	1.41393	Up	2.37586e-05	7e-19	gb|EHJ75143.1|	oxygen resistance protein 1
jgi|Auran1|25990	24.4076	54.2849	1.15322	Up	1.79053e-06	2e-42	gb|EIE26449.1|	ketoacyl-synt-domain-containing protein
jgi|Auran1|58979	5.667	55.6176	3.29489	Up	5.2965e-27	2e-62	emb|CCA16504.1|	tRNA (adenineN(1))methyltransferase catalytic subunit putative
jgi|Auran1|26071	219.396	945.859	2.10809	Up	0	6e-41	ref|XP_003558945.1|	PREDICTED: uncharacterized oxidoreductase At4g09670-like
jgi|Auran1|12241	23.4601	114.2	2.28328	Up	7.28414e-34	2e-67	ref|XP_002900236.1|	tRNA (guanine-N(1)-)-methyltransferase, putative
jgi|Auran1|37383	5.63405	24.3984	2.11454	Up	8.06954e-12	2e-74	emb|CCI16210.1|	putative enzyme
jgi|Auran1|60062	172.135	387.952	1.17233	Up	4.66048e-37	4e-44	ref|XP_002902090.1|	60S ribosomal protein L37a, putative
jgi|Auran1|63828	30.3562	67.0623	1.14351	Up	6.7064e-17	2e-31	emb|CBN76750.1|	n/a
jgi|Auran1|15827	16.7354	146.939	3.13424	Up	5.9976e-28	6e-13	ref|NP_559893.1|	tRNA-splicing endonuclease subunit alpha
jgi|Auran1|71546	4.88045	10.8319	1.1502	Up	5.60396e-07	1e-20	ref|ZP_02733723.1|	FG-GAP repeat protein
jgi|Auran1|63849	15.239	56.1119	1.88054	Up	6.78466e-16	2e-29	ref|NP_001240173.1|	uncharacterized protein LOC100814693
jgi|Auran1|25595	754.701	1727.48	1.19469	Up	4.69428e-164	4e-56	ref|XP_003084045.1|	ThiJ/PfpI (ISS)
jgi|Auran1|60066	94.5685	390.215	2.04484	Up	2.27378e-99	1e-146	ref|XP_002907883.1|	ribosome biogenesis protein NSA2
jgi|Auran1|26059	44.0407	90.2686	1.03539	Up	5.57504e-07	7e-51	ref|XP_002909444.1|	prefoldin subunit 3, putative
jgi|Auran1|25681	24.2683	50.2358	1.04964	Up	1.26464e-08	6e-99	ref|XP_002906536.1|	endoplasmic oxidoreductin, putative
jgi|Auran1|60068	6.34762	18.1632	1.51673	Up	2.78996e-05	0	ref|ZP_10578138.1|	putative amidohydrolase
jgi|Auran1|63928	0.374189	1.58521	2.08283	Up	0.000133786	2e-86	ref|XP_003080516.1|	COG3268: Uncharacterized conserved protein (ISS)
jgi|Auran1|63938	16.7017	37.3834	1.16241	Up	7.8784e-11	1e-119	ref|YP_003175967.1|	galactonate dehydratase
jgi|Auran1|26092	104.57	218.479	1.06303	Up	8.23768e-36	1e-148	ref|YP_001739075.1|	argininosuccinate synthase
jgi|Auran1|63980	4.17397	10.2384	1.2945	Up	5.5075e-09	5e-09	ref|NP_001234332.1|	P58IPK
jgi|Auran1|8899	17.9743	77.9033	2.11575	Up	8.15032e-08	3e-21	ref|ZP_02928307.1|	probable hydroxylase
jgi|Auran1|63995	0.819455	3.91511	2.25632	Up	8.01282e-05	2e-31	ref|XP_001382698.2|	U3 snoRNP protein
jgi|Auran1|64000	32.7838	124.833	1.92895	Up	4.37392e-56	8e-37	gb|ABA98960.2|	Phospholipase/Carboxylesterase family protein, expressed
jgi|Auran1|25894	9.04814	80.8538	3.15962	Up	2.03194e-41	1e-60	ref|XP_002185694.1|	anthranilate synthase. anthranilate synthetase. chorismate lyase
jgi|Auran1|25895	13.6383	34.9289	1.35676	Up	2.50342e-08	2e-82	emb|CBJ28043.1|		Ectocarpus siliculosus]
jgi|Auran1|30964	56.6152	119.334	1.07575	Up	8.0766e-32	0	emb|CBJ30287.1|	Glutamate cysteine ligase
jgi|Auran1|16317	102.546	236.942	1.20827	Up	6.46102e-11	2e-13	gb|AFR94827.1|	protein transporter
jgi|Auran1|4268	23.5855	162.691	2.78617	Up	1.96626e-51	4e-70	emb|CCA19689.1|	pescadillolike protein putative
jgi|Auran1|72187	3.84279	9.52173	1.30907	Up	3.08826e-12	1e-135	ref|XP_790859.3|	PREDICTED: uncharacterized protein LOC585963
jgi|Auran1|30567	328.146	658.03	1.00382	Up	1.36176e-30	3e-74	emb|CCA24817.1|	40S ribosomal protein S16 putative
jgi|Auran1|30647	34.6791	81.8295	1.23856	Up	3.1729e-09	2e-46	dbj|BAE23614.1|	unnamed protein product
jgi|Auran1|30566	158.213	392.222	1.3098	Up	1.3787e-19	2e-35	emb|CBJ30571.1|	60S ribosomal protein L36
jgi|Auran1|60250	47.0228	229.633	2.2879	Up	1.40227e-83	5e-15	gb|EFW46712.1|	sjogren syndrome antigen B
jgi|Auran1|70295	17.0972	36.9141	1.11041	Up	8.83498e-09	1e-104	emb|CBJ29466.1|	L-galactono-1,4-lactone dehydrogenase
jgi|Auran1|66284	11.4814	23.4307	1.0291	Up	1.81827e-11	5e-08	ref|XP_629508.1|	regulator of chromosome condensation domain-containing protein
jgi|Auran1|66291	46.6866	109.414	1.22871	Up	4.7458e-20	0	gb|EGB05546.1|	expressed protein
jgi|Auran1|13646	6.17848	23.9205	1.95293	Up	3.93096e-06	1e-149	gb|EGB05549.1|	methyltransferase-like protein
jgi|Auran1|10874	25.1565	101.565	2.0134	Up	2.36802e-37	1e-109	ref|XP_003081871.1|	oxidoreductase (ISS)
jgi|Auran1|2696	27.4147	113.94	2.05525	Up	1.11891e-41	1e-122	gb|AAN31934.1|	putative RNA helicase, DRH1
jgi|Auran1|66331	139.624	410.207	1.55481	Up	0	2e-63	gb|EGB07878.1|	putative arylsulfatase
jgi|Auran1|59335	54.6079	150.662	1.46413	Up	1.64731e-56	0	emb|CBJ30209.1|	Molecular chaperones HSP70/HSC70, HSP70 superfamily
jgi|Auran1|17695	18.0339	165.68	3.19962	Up	1.00105e-29	4e-79	gb|EGB09334.1|	putative formate/nitrite transporter
jgi|Auran1|59981	349.485	717.756	1.03827	Up	1.16756e-43	3e-41	gb|ACU45089.1|	glutathione S-transferase 3
jgi|Auran1|23946	50.3846	144.625	1.52126	Up	2.62466e-12	6e-28	gb|AAR90343.1|	circadian RNA-binding protein CHLAMY 1 subunit C1
jgi|Auran1|53046	17.1424	37.7087	1.13733	Up	1.06611e-08	5e-72	ref|XP_002180117.1|	phosphodiesterase/alkaline phosphatase
jgi|Auran1|71254	5.42889	38.9064	2.84128	Up	1.61263e-24	3e-22	ref|XP_002904848.1|	RNA-binding protein, putative
jgi|Auran1|14928	33.8063	141.02	2.06054	Up	1.63347e-24	1e-36	emb|CCA85118.1|	putative Prolyl 4-hydroxylase alpha subunit
jgi|Auran1|36910	132.022	311.324	1.23764	Up	2.90118e-41	3e-72	emb|CBJ26577.1|	40S ribosomal protein S17
jgi|Auran1|7053	6.15274	22.3004	1.85777	Up	0.000197218	8e-52	ref|XP_002903102.1|	SCO1 family protein
jgi|Auran1|53060	238.419	493.572	1.04976	Up	4.6662e-69	0	ref|XP_002287523.1|	pyruvate dehydrogenase
jgi|Auran1|14446	2.87847	44.1028	3.9375	Up	1.55673e-14	4e-24	gb|EFA83480.1|	WD40 repeat-containing protein
jgi|Auran1|24178	20.103	97.5516	2.27875	Up	1.54015e-21	4e-75	emb|CBK25223.2|	unnamed protein product
jgi|Auran1|59989	73.7706	196.611	1.41423	Up	1.69367e-42	6e-27	ref|YP_006619562.1|	amidohydrolase
jgi|Auran1|71265	503.456	1285.67	1.35258	Up	0	1e-32	emb|CBJ25507.1|	Heat Shock transcription factor
jgi|Auran1|17062	177.746	375.052	1.07728	Up	8.33126e-11	3e-23	emb|CBJ26882.1|	Heat shock protein 40 like protein/ DnaJ domain containing protein
jgi|Auran1|71273	33.4419	70.8365	1.08283	Up	1.92382e-08	1e-157	gb|EGB09379.1|	expressed protein
jgi|Auran1|62964	38.8403	80.0159	1.04273	Up	2.32242e-10	7e-25	ref|XP_002904074.1|	Drug/Metabolite Transporter (DMT) Superfamily
jgi|Auran1|71277	24.7484	55.9168	1.17594	Up	9.2337e-11	0	gb|EGB09892.1|	expressed protein, partial
jgi|Auran1|62968	16.9295	82.6742	2.2879	Up	1.26531e-42	1e-33	ref|XP_003443473.1|	PREDICTED: thiosulfate sulfurtransferase/rhodanese-like domain-containing protein 2-like
jgi|Auran1|69744	21.0066	46.6356	1.15059	Up	7.71706e-08	2e-16	ref|YP_004556113.1|	glutathione S-transferase domain-containing protein
jgi|Auran1|24359	28.7128	72.9831	1.34587	Up	9.24398e-20	0	gb|EGB08740.1|	pyruvate kinase
jgi|Auran1|63000	18.4825	44.713	1.27453	Up	8.25974e-17	8e-16	emb|CBN78153.1|	all0748
jgi|Auran1|3833	28.3973	124.446	2.13169	Up	8.6643e-32	4e-74	emb|CBN76762.1|	Trifunctional Chorismate Mutase/Prephenate Dehydratase/Prephenate Dehydrogenase
jgi|Auran1|63050	18.7778	41.8626	1.15663	Up	2.11506e-06	2e-18	ref|XP_003387115.1|	PREDICTED: putative transferase caf-17, mitochondrial-like
jgi|Auran1|69750	104.48	343.495	1.71706	Up	9.5467e-40	4e-26	ref|NP_892806.1|	elongation factor Tu domain-containing protein
jgi|Auran1|6694	18.2919	83.8319	2.19629	Up	2.12556e-07	2e-46	gb|EGB09463.1|	selenoprotein
jgi|Auran1|12530	23.2394	54.9821	1.24239	Up	3.71824e-09	6e-93	ref|YP_005443525.1|	ribosomal RNA large subunit methyltransferase N
jgi|Auran1|13173	5.01477	27.8358	2.47268	Up	2.27082e-11	0	gb|EGB09487.1|	sideroflexin 5-like protein
jgi|Auran1|71332	4.92876	16.5649	1.74883	Up	0.000286488	1e-158	gb|EGB09501.1|	expressed protein
jgi|Auran1|24305	84.2418	183.548	1.12355	Up	2.01338e-20	9e-66	ref|XP_003057924.1|	vacuolar iron transporter family
jgi|Auran1|24778	8.1054	30.9559	1.93326	Up	5.78774e-10	1e-25	gb|AAP06887.1|	putative peroxisomal Ca-dependent solute carrier protein
jgi|Auran1|71342	55.2293	143.284	1.37538	Up	1.75676e-47	5e-09	gb|EJY81890.1|	Mahogunin, ring finger 1-like protein
jgi|Auran1|17617	16.7802	59.7134	1.8313	Up	2.08884e-06	5e-16	ref|XP_810085.1|	universal minicircle sequence binding protein (UMSBP)
jgi|Auran1|37098	131.763	477.759	1.85833	Up	2.0456e-162	1e-103	gb|EGB09544.1|	expressed protein, partial
jgi|Auran1|23951	183.469	508.241	1.46998	Up	5.55218e-111	3e-84	emb|CCA19356.1|	cellulose synthase 3 putative
jgi|Auran1|24528	50.252	102.787	1.03241	Up	1.02437e-30	1e-136	emb|CCA18067.1|	AP3 complex subunit beta putative
jgi|Auran1|24467	145.103	504.225	1.79699	Up	4.3271e-156	1e-113	ref|XP_002186139.1|	delta 12 fatty acid desaturase
jgi|Auran1|63238	62.9468	130.423	1.05099	Up	1.83087e-44	2e-24	ref|XP_002126089.1|	PREDICTED: similar to major facilitator superfamily domain containing 11
jgi|Auran1|53279	26.3549	177.537	2.75197	Up	2.1236e-142	1e-81	ref|XP_002769466.1|	regulator of chromosome condensation, putative
jgi|Auran1|12663	24.1377	78.1293	1.69458	Up	1.76716e-15	1e-53	ref|XP_001739255.1|	myosin light chain kinase
jgi|Auran1|24725	0.291599	5.18837	4.15322	Up	4.44622e-05	0	ref|XP_002197059.1|	PREDICTED: acyl-Coenzyme A dehydrogenase, long chain
jgi|Auran1|71380	157.623	814.578	2.36957	Up	0	3e-79	emb|CCA15655.1|	U3 small nucleolar ribonucleoprotein protein IMP4 p
jgi|Auran1|24700	14.9157	79.2493	2.40956	Up	8.14184e-13	6e-20	emb|CCA18239.1|	ribosome biogenesis regulatory protein putative
jgi|Auran1|5211	87.0712	258.207	1.56826	Up	1.82534e-45	4e-41	emb|CBJ30860.1|	rRNA biogenesis protein rrp5
jgi|Auran1|63322	3.82306	15.4705	2.01672	Up	2.2381e-15	1e-112	emb|CBN77079.1|	Sulfotransferase
jgi|Auran1|71401	74.4562	156.099	1.068	Up	7.33378e-58	3e-62	ref|XP_003080861.1|	Zinc transporter ZIP (ISS)
jgi|Auran1|32332	11.1586	24.8179	1.15322	Up	3.6222e-05	3e-66	emb|CBN80037.1|	Heat shock protein 40
jgi|Auran1|32286	22.3736	130.293	2.54189	Up	1.2731e-39	5e-23	ref|XP_003715390.1|	MKI67 FHA domain-interacting nucleolar phosphoprotein
jgi|Auran1|12057	11.7195	63.3747	2.435	Up	2.0883e-26	5e-65	ref|XP_001028008.1|	Sua5/YciO/YrdC/YwlC family protein
jgi|Auran1|16196	12.9531	66.5811	2.36181	Up	4.3442e-08	5e-15	ref|XP_791185.2|	PREDICTED: uncharacterized protein LOC586304
jgi|Auran1|32258	22.4416	51.7611	1.20569	Up	1.71639e-08	1e-166	gb|EGB04788.1|	putative aspartate
jgi|Auran1|70480	122.367	267.741	1.12962	Up	2.29824e-19	1e-105	gb|EGB13207.1|	expressed protein
jgi|Auran1|69586	192.493	572.135	1.57155	Up	3.10134e-67	6e-29	emb|CBN77687.1|	flagellar associated protein, transcriptional coactivator-like protein
jgi|Auran1|18888	39.7753	85.1879	1.09878	Up	1.69037e-10	8e-33	gb|ACH63227.1|	O-linked GlcNAc transferase-like protein
jgi|Auran1|19030	15.6571	44.2542	1.499	Up	2.47752e-14	1e-104	emb|CBJ30265.1|	U3 snoRNP-associated protein Utp7
jgi|Auran1|69588	42.8591	90.4278	1.07717	Up	3.70678e-12	1e-151	gb|EGB12533.1|	selenoprotein, partial
jgi|Auran1|35793	16.0839	34.3717	1.0956	Up	2.77554e-11	2e-89	ref|ZP_08134348.1|	TPR repeat protein
jgi|Auran1|17910	13.4855	208.285	3.94908	Up	4.0348e-28	5e-25	emb|CBK20169.2|	Zim17
jgi|Auran1|60521	64.3987	184.485	1.5184	Up	5.46034e-34	1e-08	ref|XP_002908770.1|	nuclear migration protein nudC-like protein
jgi|Auran1|60530	16.1693	50.4405	1.64133	Up	5.94852e-21	4e-11	ref|XP_002774753.1|	prolyl-tRNA synthetase, putative
jgi|Auran1|60537	24.9729	53.664	1.10359	Up	5.36246e-08	1e-05	gb|EJP63837.1|	phosphoprotein phosphatase
jgi|Auran1|35810	6.91463	28.8591	2.0613	Up	1.02222e-09	5e-21	ref|XP_457200.2|	DEHA2B05522p
jgi|Auran1|60553	15.3536	64.0555	2.06074	Up	5.9451e-64	2e-33	ref|XP_003387437.1|	PREDICTED: pumilio domain-containing protein KIAA0020 homolog
jgi|Auran1|15951	59.0663	137.208	1.21596	Up	1.22187e-08	3e-47	gb|EIE22819.1|	enhancer of zeste 2
jgi|Auran1|17856	557.641	1177.89	1.0788	Up	1.24727e-33	1e-30	emb|CAI83759.1|	Polyubiqutin 6
jgi|Auran1|18365	28.3572	58.119	1.03529	Up	2.24352e-10	0	gb|EJD52137.1|	fumarate hydratase
jgi|Auran1|60582	11.5875	25.2272	1.12241	Up	1.18726e-33	8e-13	ref|ZP_09482652.1|	polysaccharide lyase 11
jgi|Auran1|59761	76.1163	158.423	1.0575	Up	5.99848e-17	5e-15	ref|YP_003593812.1|	amidohydrolase
jgi|Auran1|60621	6.40106	22.1458	1.79065	Up	7.3391e-20	3e-10	ref|XP_002268366.1|	PREDICTED: uncharacterized protein LOC100261913
jgi|Auran1|35877	28.6652	62.2316	1.11835	Up	5.6516e-12	1e-113	ref|YP_003290212.1|	homoserine O-acetyltransferase
jgi|Auran1|18834	34.715	112.153	1.69184	Up	4.72054e-35	4e-43	ref|XP_002898832.1|	dimeric dihydrodiol dehydrogenase, putative
jgi|Auran1|18981	168.899	627.273	1.89294	Up	3.76848e-27	2e-11	gb|EFA84124.1|	SNF2-related domain-containing protein
jgi|Auran1|17224	252.797	739.086	1.54776	Up	1.63238e-42	2e-20	emb|CBK24728.2|	Erv1
jgi|Auran1|69599	30.2643	90.3403	1.57775	Up	1.46743e-24	1e-21	gb|EKC23885.1|	Dimethylaniline monooxygenase	Crassostrea gigas]
jgi|Auran1|60647	0.782542	5.41475	2.79065	Up	1.26439e-05	7e-09	ref|XP_003453226.1|	PREDICTED: methyltransferase-like protein 21A-like
jgi|Auran1|60648	28.9354	59.0905	1.03009	Up	8.42214e-09	6e-64	ref|YP_003969848.1|	putative nucleotidyl transferase
jgi|Auran1|18438	11.8682	144.176	3.60265	Up	3.26934e-94	4e-97	gb|EGD78247.1|	NAD-dependent epimerase/dehydratase
jgi|Auran1|18768	11.8811	30.4096	1.35585	Up	3.22642e-10	2e-96	ref|XP_003075267.1|	modular polyketide synthase (ISS)
jgi|Auran1|5851	20.6772	42.8726	1.05201	Up	7.725e-05	2e-26	emb|CAM34269.1|	polyketide synthase
jgi|Auran1|4638	30.3498	92.1834	1.60282	Up	1.44889e-14	6e-36	ref|XP_002905896.1|	geranylgeranyl transferase type-2 subunit alpha, putative
jgi|Auran1|58573	6.92692	25.7777	1.89584	Up	1.18502e-07	2e-60	ref|XP_003446038.1|	PREDICTED: UDP-galactose translocator-like
jgi|Auran1|19173	292.025	762.51	1.38466	Up	1.19648e-27	3e-24	emb|CBJ30820.1|	40S ribosomal protein S28
jgi|Auran1|70563	80.0545	274.6	1.77828	Up	2.93922e-115	2e-39	gb|EGB12699.1|	expressed protein, partial
jgi|Auran1|52052	22.4525	105.085	2.2266	Up	3.42038e-104	4e-81	ref|XP_002909240.1|	rRNA methyltransferase, putative
jgi|Auran1|18711	0.539714	8.53603	3.9833	Up	0.000159074	7e-48	ref|XP_002296788.1|	glutathione s-transferase
jgi|Auran1|60726	7.02523	20.1611	1.52096	Up	7.08416e-08	1e-05	ref|ZP_08031956.1|	DEAD/DEAH box helicase
jgi|Auran1|18595	117.533	240.938	1.03559	Up	1.14373e-13	3e-21	emb|CCA20232.1|	DNA polymerase lambdalike protein putative
jgi|Auran1|70575	16.5085	52.6131	1.67221	Up	7.22152e-17	1e-60	ref|XP_002907895.1|	Drug/Metabolite Transporter (DMT) Superfamily
jgi|Auran1|35940	159.404	391.005	1.2945	Up	3.4207e-65	1e-53	emb|CCA16540.1|	alphasoluble NSF attachment protein putative
jgi|Auran1|52067	15.06	31.1094	1.04663	Up	5.58128e-08	9e-63	emb|CBJ30272.1|	GPA1, alpha subunit of a heterotrimeric G protein
jgi|Auran1|18958	49.7981	175.338	1.81598	Up	3.52044e-41	3e-62	ref|XP_002176865.1|	nucleosome assembly protein
jgi|Auran1|18940	12.3055	79.5328	2.69225	Up	3.4937e-14	2e-08	gb|EGW31980.1|	zinc-finger protein GIS2
jgi|Auran1|2155	20.2678	101.962	2.33076	Up	1.00481e-37	8e-78	ref|XP_002909225.1|	periodic tryptophan protein, putative
jgi|Auran1|60845	5.67945	26.1991	2.20569	Up	2.4857e-06	2e-20	ref|XP_505258.1|	YALI0F10747p
jgi|Auran1|60865	3.91538	11.2423	1.52172	Up	9.55348e-06	1e-13	ref|ZP_09593788.1|	putative transcriptional regulator, Crp/Fnr family
jgi|Auran1|60876	13.8653	49.3407	1.8313	Up	6.45546e-15	0	gb|EGB12937.1|	expressed protein
jgi|Auran1|60888	22.0303	47.9088	1.1208	Up	2.39786e-08	7e-14	gb|EKG12924.1|	Tetratricopeptide TPR-1
jgi|Auran1|5643	36.6113	75.3957	1.04219	Up	2.0874e-07	1e-59	ref|XP_003080659.1|	proteasome protein-like (ISS)
jgi|Auran1|4958	59.7403	159.493	1.41672	Up	7.01062e-22	1e-32	ref|YP_003577475.1|	pirin domain-containing protein
jgi|Auran1|70037	116.283	283.53	1.28586	Up	6.70086e-61	1e-128	ref|XP_002735030.1|	PREDICTED: eukaryotic translation initiation factor 3, subunit 6 48kDa-like
jgi|Auran1|7436	8.32701	31.0956	1.90084	Up	0.000123608	3e-35	gb|ACG60751.1|	alpha-ketoglutarate-dependent hydroxylase
jgi|Auran1|19295	27.072	58.3865	1.10883	Up	1.06203e-06	5e-64	emb|CCA25903.1|	50S ribosomal protein L32 putative
jgi|Auran1|52138	36.8876	76.6294	1.05476	Up	2.07476e-12	2e-98	ref|XP_002371089.1|	amidohydrolase domain-containing protein
jgi|Auran1|18509	35.1046	166.413	2.24504	Up	1.33755e-55	4e-58	ref|XP_001649282.1|	ribosome biogenesis protein tsr1 (20S rrna accumulation protein 1)
jgi|Auran1|60966	2.22388	5.6789	1.35253	Up	4.38276e-05	3e-05	ref|YP_004306003.1|	N-acetylglucosaminyltransferase
jgi|Auran1|58602	6.1261	17.9035	1.5472	Up	2.18824e-06	4e-94	ref|YP_693399.1|	CobW/P47K family protein
jgi|Auran1|60968	21.636	94.1409	2.12139	Up	3.39142e-57	2e-33	ref|XP_002529057.1|	multidrug resistance pump, putative
jgi|Auran1|19109	38.0393	77.4681	1.02611	Up	9.06426e-15	1e-126	gb|ADY41173.1|	Dynamin
jgi|Auran1|58604	150.333	346.34	1.20403	Up	1.83231e-30	7e-79	emb|CBJ28188.1|	Soluble NSF Attachment Protein (SNAP) Receptor (SNARE)
jgi|Auran1|70630	109.16	251.775	1.20569	Up	9.37112e-93	2e-08	ref|ZP_03272122.1|	uncharacterized protein with threonine repeats
jgi|Auran1|71741	46.957	179.249	1.93255	Up	3.34168e-85	0	ref|XP_002178367.1|	zeaxanthin epoxidase
jgi|Auran1|27227	20.0574	103.419	2.3663	Up	1.73359e-26	2e-37	gb|AFJ68795.1|	putative u3 small nucleolar rna-associated protein 11
jgi|Auran1|71744	11.1128	24.6965	1.15209	Up	2.45732e-16	2e-07	gb|AFJ69483.1|	calcyclin binding protein
jgi|Auran1|27356	41.7316	165.358	1.98638	Up	3.51776e-50	1e-113	emb|CCA17253.1|	unnamed protein product
jgi|Auran1|71754	4.38984	11.3649	1.37234	Up	0.000101099	0	gb|EGB07783.1|	expressed protein
jgi|Auran1|15783	45.8659	103.946	1.18034	Up	5.73358e-06	5e-23	gb|AFJ68671.1|	prolyl 4- alpha subunit domain protein
jgi|Auran1|27185	48.4451	152.149	1.65106	Up	4.63958e-62	0	ref|XP_002907447.1|	elongator complex protein, putative
jgi|Auran1|9441	13.1844	82.5404	2.64626	Up	6.56566e-07	5e-15	ref|ZP_04581462.1|	DNA primase
jgi|Auran1|64670	98.4438	294.195	1.5794	Up	8.40262e-41	2e-15	ref|XP_001694654.1|	U2 snRNP auxiliary factor, large subunit
jgi|Auran1|71762	20.544	49.9162	1.28079	Up	2.65044e-19	1e-135	ref|XP_002285963.1|	suppressor of actin mutations protein-like protein
jgi|Auran1|13767	57.1816	129.326	1.17739	Up	2.35236e-15	1e-101	ref|YP_005442114.1|	putative prephenate dehydratase
jgi|Auran1|11755	2.99221	11.8311	1.9833	Up	0.000130024	1e-48	ref|XP_002293456.1|	RabGAP
jgi|Auran1|71768	45.4131	125.362	1.46492	Up	1.72169e-42	2e-26	gb|EGB07750.1|	expressed protein
jgi|Auran1|27316	13.1844	145.842	3.4675	Up	1.12467e-46	8e-83	ref|XP_002908301.1|	RNA-binding protein PNO1-like protein
jgi|Auran1|71775	28.7128	72.9831	1.34587	Up	2.63164e-13	7e-48	emb|CBJ26891.1|	Derlin (Degradation in endoplasmic reticulum protein ) (Der1-like protein)
jgi|Auran1|27564	17.5793	38.3604	1.12574	Up	1.07675e-06	5e-48	ref|NP_193076.3|	dioxygenase domain-containing protein
jgi|Auran1|64741	45.4301	130.478	1.52209	Up	5.80632e-28	1e-135	ref|YP_004584618.1|	cobalamin synthesis protein P47K
jgi|Auran1|53868	20.8705	65.6419	1.65315	Up	2.58656e-21	1e-31	ref|XP_002141037.1|	protein phosphatase 2C
jgi|Auran1|64744	140.085	303.553	1.11565	Up	2.55528e-26	1e-77	gb|EGB07626.1|	expressed protein
jgi|Auran1|64750	52.0561	174.525	1.74529	Up	1.71244e-107	7e-13	gb|EGB01727.1|	expressed protein
jgi|Auran1|27497	169.616	352.271	1.05441	Up	1.04831e-57	1e-91	ref|XP_002908898.1|	ubiquitin carboxyl-terminal hydrolase, putative
jgi|Auran1|1127	0.01	3.98379	8.638	Up	3.34698e-05	9e-88	emb|CAX12360.1|	novel protein similar to H.sapiens CNNM2, cyclin M2 (CNNM2)
jgi|Auran1|71788	111.014	390.172	1.81337	Up	1.7845e-124	7e-58	gb|EGB07703.1|	expressed protein, partial
jgi|Auran1|7967	116.403	265.194	1.18792	Up	2.1984e-13	3e-36	ref|XP_461180.1|	DEHA2F19228p
jgi|Auran1|29530	11.4313	56.4987	2.30523	Up	4.1873e-12	4e-72	emb|CBJ48426.1|	small nucleolar ribonucleoprotein U3 component
jgi|Auran1|60211	11.0626	38.0711	1.783	Up	6.78014e-10	2e-25	ref|XP_002997018.1|	cobalamin adenosyltransferase, putative
jgi|Auran1|29566	468.555	1716.97	1.87358	Up	6.89824e-177	3e-27	ref|NP_951096.1|	chaperone protein DnaJ
jgi|Auran1|29703	58.0045	122.61	1.07984	Up	2.402e-33	0	gb|AEO44494.1|	threonyl-tRNA synthase
jgi|Auran1|65878	8.90183	18.634	1.06576	Up	0.000260478	8e-05	ref|YP_476788.1|	phytanoyl-CoA dioxygenase
jgi|Auran1|16391	28.7128	81.0923	1.49787	Up	1.91207e-08	8e-55	emb|CCA22506.1|	ubiquitinconjugating enzyme E2 putative
jgi|Auran1|6947	300.88	627.176	1.05969	Up	7.2332e-38	2e-76	ref|XP_002903176.1|	60S ribosomal protein L19-1
jgi|Auran1|64336	54.2352	192.369	1.82657	Up	3.14176e-159	4e-20	ref|ZP_04749793.1|	putative helicase
jgi|Auran1|64341	7.53397	22.7555	1.59473	Up	1.3871e-05	6e-15	ref|XP_001938261.1|	nuclear localization sequence-binding protein
jgi|Auran1|64347	2.84734	7.03643	1.30523	Up	5.52746e-08	9e-47	ref|YP_001995148.1|	fibronectin type III domain-containing protein
jgi|Auran1|4875	352.307	782.596	1.15143	Up	5.32234e-67	1e-123	ref|XP_002288449.1|	40S ribosomal protein-like protein
jgi|Auran1|11962	8.51322	89.8901	3.40038	Up	6.5872e-46	1e-71	ref|XP_002907027.1|	angio-associated migratory cell protein
jgi|Auran1|2925	26.5642	96.1523	1.85584	Up	3.79498e-25	2e-95	ref|XP_002907717.1|	ras-like GTP-binding protein
jgi|Auran1|64391	6.99705	17.6141	1.33191	Up	1.05053e-12	6e-27	ref|YP_003550800.1|	Sterol desaturase
jgi|Auran1|60104	28.1651	100.095	1.82939	Up	1.28986e-29	1e-118	ref|XP_002500412.1|	dioxygenase
jgi|Auran1|60106	46.4874	96.2295	1.04964	Up	1.26464e-08	1e-110	ref|XP_002998705.1|	ADP-ribosylation factor family
jgi|Auran1|59038	26.4739	74.6308	1.4952	Up	3.02794e-12	1e-126	gb|ABV22237.1|	triose-phosphate isomerase
jgi|Auran1|27060	373.01	881.879	1.24137	Up	4.69796e-38	5e-30	emb|CCA23956.1|	10 kDa chaperonin putative
jgi|Auran1|27083	7.1719	18.6562	1.37923	Up	0.0002008	8e-45	emb|CBJ26192.1|	similar to sideroflexin 5
jgi|Auran1|64461	11.5994	39.3829	1.76352	Up	2.03916e-08	1e-129	gb|EGB07885.1|	expressed protein
jgi|Auran1|64464	10.93	53.2927	2.28564	Up	6.19996e-56	9e-35	emb|CCA19989.1|	RNAbinding protein NOB1 putative
jgi|Auran1|26879	27.9093	143.375	2.36097	Up	9.36696e-46	3e-58	gb|EFW46277.1|	brix domain-containing protein 1
jgi|Auran1|59056	5.4691	26.4902	2.27608	Up	2.04086e-07	8e-63	ref|XP_002178686.1|	phosphoserine phosphatase
jgi|Auran1|59057	6.86179	24.4181	1.8313	Up	2.08884e-06	6e-60	gb|EIE26529.1|	pyrroline-5-carboxylate reductase
jgi|Auran1|64547	16.2726	38.7939	1.25339	Up	3.19088e-21	2e-80	emb|CBJ48489.1|	ran binding protein 4-like protein
jgi|Auran1|26912	46.9474	362.609	2.9493	Up	1.54783e-208	1e-119	ref|XP_002288442.1|	atp-dependent RNA helicase
jgi|Auran1|26663	77.3487	156.392	1.01572	Up	1.4318e-06	1e-45	emb|CBN75210.1|	40S ribosomal protein S26
jgi|Auran1|71733	47.0689	163.354	1.79516	Up	2.08266e-88	2e-54	emb|CBK22644.2|	unnamed protein product
jgi|Auran1|26789	91.8809	551.428	2.58534	Up	3.12738e-50	1e-14	pdb|3HTS|B	Chain B, Heat Shock Transcription FactorDNA COMPLEX
jgi|Auran1|64568	33.824	104.125	1.6222	Up	3.15196e-27	9e-28	ref|NP_001058243.1|	Os06g0654000
jgi|Auran1|37654	22.0602	137.653	2.64151	Up	8.73502e-61	2e-31	ref|XP_003079607.1|	putative protein (ISS)
jgi|Auran1|70450	5.71648	113.609	4.3128	Up	2.68438e-88	1e-100	ref|XP_002293678.1|	formyltetrahydrofolate deformylase
jgi|Auran1|15503	40.3289	223.345	2.46939	Up	6.67826e-61	1e-145	gb|EGB03260.1|	putative formate/nitrite transporter
jgi|Auran1|60366	163.008	360.176	1.14376	Up	4.50164e-33	3e-61	ref|XP_002295609.1|	cyanate lyase
jgi|Auran1|72771	54.2412	391.324	2.8509	Up	0	0	gb|EGB03280.1|	expressed protein
jgi|Auran1|72773	8.22548	30.2175	1.87721	Up	1.9579e-49	6e-12	ref|XP_002123678.1|	PREDICTED: similar to Uncharacterized protein KIAA1529
jgi|Auran1|54461	61.6212	194.139	1.6556	Up	7.12174e-58	1e-50	gb|ABA98960.2|	Phospholipase/Carboxylesterase family protein, expressed
jgi|Auran1|30309	290.366	582.584	1.00459	Up	6.00768e-22	4e-19	ref|XP_002773303.1|	membrane associated progesterone receptor, putative
jgi|Auran1|15995	75.9104	197.465	1.37923	Up	5.49996e-17	4e-43	ref|NP_953457.2|	SAM-binding protein
jgi|Auran1|30404	58.9882	140.174	1.24872	Up	8.63948e-21	7e-49	ref|YP_003709163.1|	Fe-S-cluster redox enzyme, Cfr family
jgi|Auran1|55303	0.01	4.69345	8.8745	Up	0.000263162	2e-41	emb|CBJ48683.1|	Myb-like DNA-binding domain containing protein
jgi|Auran1|70357	57.1849	131.115	1.19713	Up	5.411e-21	2e-20	ref|NP_001048635.1|	Os02g0833400
jgi|Auran1|72407	139.011	283.127	1.02625	Up	3.57796e-71	0	gb|EGB04840.1|	expressed protein
jgi|Auran1|59443	19.5636	53.1806	1.44273	Up	9.91494e-20	1e-156	ref|ZP_11104615.1|	acyl CoA dehydrogenase
jgi|Auran1|31774	226.026	827.286	1.87189	Up	3.5154e-220	1e-86	ref|XP_002786977.1|	Phosphoribosylamine--glycine ligase, putative
jgi|Auran1|54981	50.2344	112.881	1.16806	Up	3.35006e-20	3e-52	ref|XP_003235322.1|	aldo-keto reductase
jgi|Auran1|31909	14.3853	40.4319	1.4909	Up	6.2865e-18	0	emb|CBJ29197.1|	Heat shock protein 90
jgi|Auran1|60183	29.9029	98.8872	1.7255	Up	2.64226e-17	3e-41	ref|XP_003384042.1|	PREDICTED: protein SYM1-like
jgi|Auran1|29008	27.4822	72.9831	1.40906	Up	1.59752e-24	1e-109	gb|AFJ68693.1|	sdad1 protein, partial
jgi|Auran1|65475	2.0836	9.02596	2.115	Up	2.71426e-18	4e-05	ref|XP_002506421.1|	polycystin cation channel family
jgi|Auran1|65492	58.573	245.816	2.06927	Up	3.38272e-107	3e-06	ref|XP_002149044.1|	MYND domain protein, putative
jgi|Auran1|29090	375.475	951.275	1.34115	Up	1.40009e-55	3e-52	gb|AAY43421.1|	ribosomal protein L34
jgi|Auran1|29178	30.5122	74.574	1.28929	Up	4.60698e-14	1e-105	emb|CBN79951.1|	Heat shock protein 40
jgi|Auran1|65521	9.34342	31.8343	1.76856	Up	6.78456e-16	3e-38	ref|NP_177879.3|	tubulin-tyrosine ligase
jgi|Auran1|54193	28.6186	62.4158	1.12496	Up	2.78916e-20	0	emb|CBJ32548.1|	Anthranilate Synthase
jgi|Auran1|65528	4.39481	9.5901	1.12574	Up	1.07675e-06	4e-09	ref|XP_002672584.1|	ATS1 domain-containing protein
jgi|Auran1|5019	4.10183	48.6554	3.56826	Up	1.47254e-15	2e-48	gb|EIE22385.1|	FtsJ-domain-containing protein
jgi|Auran1|29030	17.6423	235.865	3.74086	Up	3.03662e-112	1e-107	ref|XP_002901380.1|	diphthine synthase
jgi|Auran1|71972	365.646	1168.32	1.67591	Up	0	1e-136	gb|EGB06513.1|	expressed protein
jgi|Auran1|29036	8.07799	21.0272	1.38019	Up	2.70804e-06	0	gb|EET89724.1|	Nicotinamide phosphoribosyltransferase
jgi|Auran1|59196	16.94	45.18	1.41525	Up	1.11538e-10	1e-147	gb|EGZ25952.1|	methionine aminopeptidase, merops subfamily M24
jgi|Auran1|65560	45.4221	96.5148	1.08736	Up	1.65114e-34	2e-31	gb|EJP72400.1|	tryptophan 2,3-dioxygenase
jgi|Auran1|65564	39.4645	114.881	1.54151	Up	8.02786e-29	8e-07	ref|NP_997767.1|	activator of 90 kDa heat shock protein ATPase homolog 1
jgi|Auran1|38045	13.113	76.2346	2.53945	Up	3.09292e-50	1e-58	gb|EFW47430.1|	U3 small nucleolar RNA-associated protein 15
jgi|Auran1|28907	17.0759	82.5213	2.27281	Up	1.82071e-39	1e-108	emb|CCA26657.1|	glycoside hydrolase putative
jgi|Auran1|65595	3.57823	12.5895	1.8149	Up	7.55054e-21	4e-05	ref|XP_003080570.1|	unnamed protein product
jgi|Auran1|67727	2.92988	10.941	1.90084	Up	0.000123608	5e-08	ref|XP_003774300.1|	PREDICTED: sulfotransferase family cytosolic 1B member 1-like
jgi|Auran1|28883	194.297	389.243	1.00241	Up	7.61556e-13	3e-24	ref|XP_002416593.1|	iron-sulfur protein Isa2, putative
jgi|Auran1|65305	52.7751	111.05	1.07328	Up	2.66326e-37	2e-59	emb|CAD91921.1|	putative Na/H antiporter
jgi|Auran1|65319	26.5769	98.9662	1.89676	Up	2.16414e-28	1e-155	gb|EGB06866.1|	expressed protein
jgi|Auran1|28672	194.048	516.964	1.41365	Up	1.04586e-15	2e-28	gb|EGB06857.1|	ribosomal protein L39, partial
jgi|Auran1|28783	297.877	641.748	1.10729	Up	5.22014e-35	3e-81	emb|CBJ31696.1|	Ribosomal protein S23, component of cytosolic 80S ribosome and 40S small subunit
jgi|Auran1|16330	15.878	63.7621	2.00567	Up	3.01408e-08	2e-17	emb|CBL51553.1|	globin
jgi|Auran1|28722	22.8649	47.2582	1.04743	Up	5.1081e-06	1e-101	ref|XP_002895731.1|	nicotinate-nucleotide pyrophosphorylase, putative
jgi|Auran1|10453	56.5907	271.604	2.26287	Up	7.3457e-141	0	ref|XP_002288885.1|	atp-dependent RNA helicase
jgi|Auran1|28813	16.629	46.5733	1.4858	Up	2.6628e-07	1e-39	ref|YP_003802604.1|	phosphoribosyltransferase
jgi|Auran1|65392	2.05271	7.58238	1.88512	Up	2.67966e-08	1e-06	gb|AFI09262.1|	LmrCD-specific DARPin, partial
jgi|Auran1|6643	32.9755	153.439	2.2182	Up	1.32842e-24	1e-32	gb|ACI67547.1|	C16orf24 homolog
jgi|Auran1|60177	190.947	429.768	1.17038	Up	4.58046e-65	1e-131	ref|XP_002902999.1|	40S ribosomal protein S3-3
jgi|Auran1|28857	12.44	31.2405	1.32843	Up	6.51912e-07	1e-150	emb|CBN74703.1|	Fructose-bisphosphatase
jgi|Auran1|7002	11.1091	36.3226	1.70912	Up	5.6551e-05	1e-25	ref|ZP_08458591.1|	Sel1 domain protein repeat-containing protein
jgi|Auran1|65438	29.6008	59.7742	1.01389	Up	7.2408e-07	1e-27	emb|CBJ25587.1|	LOC495188 protein
jgi|Auran1|28354	17.0788	44.5863	1.3844	Up	7.57238e-08	1e-97	emb|CBN78192.1|	Mx2, Mx-like dynamin-related GTPase
jgi|Auran1|65079	3.08408	10.5176	1.7699	Up	1.52199e-07	2e-37	ref|XP_003061215.1|	bile Acid:Na+ symporter family
jgi|Auran1|71858	76.7308	154.127	1.00625	Up	2.15132e-65	9e-06	ref|ZP_09863074.1|	putative esterase of the alpha-beta hydrolase superfamily
jgi|Auran1|59136	114.45	412.55	1.84986	Up	2.8601e-47	1e-57	emb|CBJ25614.1|	disproportionate superoxide radical into hydrogen peroxide
jgi|Auran1|2213	19.0128	73.0875	1.94266	Up	9.1289e-30	1e-118	ref|XP_002905228.1|	nucleolar protein 10, putative
jgi|Auran1|69850	288.648	885.549	1.61726	Up	2.57704e-220	1e-129	ref|XP_003080053.1|	PRLI-interacting factor L-like (ISS)
jgi|Auran1|69851	600.048	1404	1.22639	Up	7.37236e-118	8e-14	gb|EGB06931.1|	expressed protein, partial
jgi|Auran1|71872	62.8438	221.665	1.81854	Up	1.22592e-61	2e-37	gb|EGB07125.1|	expressed protein, partial
jgi|Auran1|65150	46.007	96.982	1.07587	Up	7.03788e-09	1e-125	gb|EGB06955.1|	expressed protein
jgi|Auran1|65151	11.7961	27.8258	1.23811	Up	6.33098e-07	2e-30	emb|CBN77696.1|	Serine/threonine-protein kinase CTR1
jgi|Auran1|28438	115.629	257.957	1.15763	Up	4.28884e-13	2e-57	emb|CCA22057.1|	60S ribosomal protein L31 putative
jgi|Auran1|65167	4.16763	10.0823	1.27453	Up	1.64851e-06	7e-20	emb|CCD28217.1|	zinc finger-containing protein, partial
jgi|Auran1|28476	175.353	588.426	1.7466	Up	2.80804e-35	5e-29	ref|XP_002903095.1|	40S ribosomal protein S21
jgi|Auran1|28238	13.4157	35.6684	1.41072	Up	2.14224e-06	1e-46	gb|EJY87660.1|	3'5'-cyclic nucleotide phosphodiesterase family protein
jgi|Auran1|9434	70.0729	344.642	2.29817	Up	5.303e-27	2e-14	ref|ZP_03609908.1|	RNA-binding region RNP-1
jgi|Auran1|28540	8.48654	44.7406	2.39834	Up	4.41414e-14	7e-99	gb|AFJ69251.1|	RIO kinase 1, partial
jgi|Auran1|28204	22.0696	72.0576	1.70709	Up	1.10922e-10	7e-44	ref|NP_001080284.1|	coiled-coil domain containing 25
jgi|Auran1|69855	11.7698	30.2045	1.35967	Up	1.21357e-09	1e-151	gb|EGZ21127.1|	glucose-6-phosphate isomerase
jgi|Auran1|65231	2.49155	8.62005	1.79065	Up	4.3391e-07	3e-19	ref|ZP_11092641.1|	alpha/beta hydrolase
jgi|Auran1|65238	10.2088	26.8017	1.39251	Up	5.04054e-17	1e-43	ref|XP_002129532.1|	PREDICTED: similar to JmjC domain-containing protein 5 (Jumonji domain-containing protein 5)
jgi|Auran1|54079	303.716	763.772	1.33042	Up	5.26756e-238	4e-61	emb|CCA14206.1|	peptidylprolyl cistrans isomerase putative
jgi|Auran1|65258	0.01	4.28127	8.7419	Up	8.4646e-06	3e-05	emb|CBH11813.1|	chaperone protein DNAj, putative
jgi|Auran1|71902	3534.34	8194.5	1.21322	Up	0	1e-117	gb|EGB07039.1|	expressed protein
jgi|Auran1|28398	4.55758	20.2731	2.15322	Up	0.000222102	1e-66	emb|CBJ29515.1|	endomembrane protein 70, putative
jgi|Auran1|65637	17.5475	52.4758	1.58039	Up	1.28077e-19	2e-06	gb|EJU02362.1|	UreD-domain-containing protein
jgi|Auran1|54227	757.799	1627.49	1.10276	Up	3.95456e-184	1e-142	ref|XP_002998398.1|	60S ribosomal protein L8, putative
jgi|Auran1|29432	17.0525	37.3571	1.1314	Up	4.25958e-05	1e-106	ref|XP_002287895.1|	hydroxyacylglutathione hydrolase
jgi|Auran1|7672	64.3424	370.481	2.52556	Up	1.70908e-66	3e-31	ref|XP_002295292.1|	heat shock protein-like protein
jgi|Auran1|29341	36.1139	75.363	1.0613	Up	1.82578e-08	6e-42	ref|XP_002904804.1|	transcription elongation factor, putative
jgi|Auran1|29238	34.0844	107.518	1.65739	Up	1.12764e-36	1e-148	emb|CBJ29965.1|	5'-nucleotidase
jgi|Auran1|60205	267.686	601.45	1.1679	Up	9.08596e-71	4e-83	emb|CBN79653.1|	ribosomal protein L18
jgi|Auran1|72027	19.3428	65.0552	1.74987	Up	6.14972e-26	0	gb|EGB06361.1|	expressed protein
jgi|Auran1|65764	8.10826	21.8446	1.42981	Up	1.47241e-10	1e-30	emb|CCA15391.1|	ubiquitin family protein putative
jgi|Auran1|60207	139.82	335.086	1.26096	Up	1.09981e-19	1e-24	gb|ABA01137.1|	nucleolar RNA-binding putative
jgi|Auran1|55502	258.76	740.744	1.51736	Up	0	1e-118	ref|XP_002295239.1|	xanthine uracil permease
jgi|Auran1|72700	339.056	1039.62	1.61646	Up	0	0	ref|XP_002185513.1|	heat shock protein Hsp90
jgi|Auran1|67230	5.72982	28.0497	2.29142	Up	2.04156e-14	6e-50	emb|CCA22892.1|	nucleolar protein putative
jgi|Auran1|55217	0.512728	8.61606	4.07076	Up	1.2401e-08	1e-135	ref|ZP_10745640.1|	glutamine synthetase, type III
jgi|Auran1|70392	17.1342	46.9617	1.4546	Up	1.21254e-09	1e-41	ref|ZP_02188317.1|	short chain dehydrogenase
jgi|Auran1|67238	11.767	30.7546	1.38606	Up	3.27674e-11	6e-33	gb|AFJ68909.1|	cwf19-like 1-like protein, partial
jgi|Auran1|6163	80.0597	221.294	1.46682	Up	5.11418e-22	2e-24	ref|YP_004174489.1|	pseudouridine synthase
jgi|Auran1|38254	6.88988	57.7801	3.06802	Up	1.18894e-46	1e-103	ref|XP_002528505.1|	zinc finger protein, putative
jgi|Auran1|1138	29.171	124.953	2.09878	Up	1.49849e-43	1e-143	ref|XP_003742527.1|	PREDICTED: tRNA-dihydrouridine(47) synthase	Metaseiulus occidentalis]
jgi|Auran1|30084	39.1396	381.32	3.2843	Up	1.27155e-226	7e-84	ref|XP_002195500.1|	PREDICTED: RNA terminal phosphate cyclase-like 1
jgi|Auran1|30203	39.7562	81.8721	1.04219	Up	2.02794e-08	4e-95	gb|EGB06839.1|	putative urease accessory protein UreG
jgi|Auran1|59274	49.4433	111.061	1.16751	Up	1.46521e-30	1e-179	gb|ADE34170.1|	heat shock cognate protein 70
jgi|Auran1|3796	24.2703	64.8177	1.4172	Up	2.0498e-11	1e-55	ref|XP_001942027.1|	ADP,ATP carrier protein
jgi|Auran1|30270	6.42823	26.3247	2.03393	Up	0.000218814	1e-27	gb|EHB13008.1|	Immunoglobulin G-binding protein A, partial
jgi|Auran1|66120	4.39089	10.0913	1.20053	Up	4.81626e-06	4e-08	ref|XP_638982.1|	G-protein-coupled receptor family protein
jgi|Auran1|55404	45.5539	97.0769	1.09155	Up	9.53988e-16	3e-55	emb|CBJ26089.1|	ammonium transporter (ISS)
jgi|Auran1|67657	28.6346	84.7931	1.56619	Up	2.5017e-53	3e-13	gb|EGB08217.1|	expressed protein
jgi|Auran1|67661	5.98939	13.9938	1.22431	Up	8.95206e-07	2e-38	emb|CBJ31979.1|	RND family transporter: Niemann-Pick type C1 disease protein-like protein
jgi|Auran1|4399	20.5889	51.5899	1.32522	Up	8.7453e-08	1e-86	ref|XP_002287674.1|	member of the inositol monophosphatase protein family
jgi|Auran1|33432	9.86153	62.3026	2.65941	Up	3.05182e-23	2e-92	gb|AFJ68812.1|	methyltransferase wbscr22
jgi|Auran1|33428	8.81962	24.9089	1.49787	Up	1.42975e-05	1e-70	gb|EIE22429.1|	malonyl-CoA:ACP transacylase
jgi|Auran1|33184	63.056	173.391	1.45933	Up	3.97516e-63	0	ref|XP_002286435.1|	ABC transporter
jgi|Auran1|67544	11.2968	55.0364	2.28447	Up	1.29977e-18	2e-37	dbj|BAL26964.1|	putative 3-hydroxyisobutyrate dehydrogenase
jgi|Auran1|67549	17.0412	53.0375	1.63799	Up	1.46533e-70	5e-18	ref|XP_003724057.1|	PREDICTED: uncharacterized protein LOC100889358 isoform 1
jgi|Auran1|33181	48.512	105.264	1.1176	Up	2.1584e-05	2e-36	emb|CBN77401.1|	Sm-like protein LSm7
jgi|Auran1|69975	38.5694	135.172	1.80927	Up	1.5346e-26	5e-47	gb|EGB03998.1|	expressed protein
jgi|Auran1|67575	28.5316	60.0518	1.07365	Up	1.41807e-14	4e-13	emb|CBJ49014.1|	Soluble NSF Attachment Protein (SNAP) Receptor (SNARE)
jgi|Auran1|67577	4.17442	14.532	1.79959	Up	8.4019e-09	1e-112	gb|EGB04012.1|	expressed protein
jgi|Auran1|33153	660.205	2454.38	1.89437	Up	0	1e-145	emb|CBN77918.1|	stearoyl-CoA desaturase
jgi|Auran1|67153	6.88135	21.2067	1.62376	Up	1.55744e-05	7e-12	gb|EHN00495.1|	YNL024C-like protein
jgi|Auran1|72514	42.555	130.928	1.62137	Up	1.3546e-40	0	gb|EGB04421.1|	expressed protein
jgi|Auran1|72516	168.353	337.929	1.00523	Up	1.32166e-43	2e-20	emb|CAO98763.1|	double-stranded RNA activated protein kinase
jgi|Auran1|67170	11.7109	26.8923	1.19934	Up	5.45602e-09	3e-30	emb|CCA18118.1|	lipinlike protein putative
jgi|Auran1|32530	5.14873	17.8132	1.79065	Up	0.000182385	4e-58	emb|CBN79840.1|	Serine/threonine protein kinase
jgi|Auran1|38989	86.7272	197.54	1.18759	Up	3.99046e-44	1e-118	ref|XP_002773725.1|	adenylosuccinate synthetase, putative
jgi|Auran1|38992	37.2248	75.1168	1.01287	Up	1.32947e-14	2e-56	ref|XP_002787421.1|	chaperone protein DNAJ, putative
jgi|Auran1|72521	43.2169	184.198	2.09159	Up	3.255e-171	4e-66	gb|AFJ69290.1|	glutamate-rich wd repeat containing 1
jgi|Auran1|72522	9.55686	22.7088	1.24864	Up	2.00516e-21	1e-103	gb|EGB04481.1|	selenoprotein
jgi|Auran1|32539	22.8003	122.964	2.43111	Up	4.83198e-51	3e-84	ref|XP_003054771.1|	protein arginine methyltransferase
jgi|Auran1|16978	38.8096	151.58	1.9656	Up	4.14398e-18	3e-28	ref|ZP_01132394.1|	MutT/nudix family protein
jgi|Auran1|60317	68.6162	138.673	1.01506	Up	3.10864e-24	8e-21	gb|EJY67591.1|	Serinc domain containing protein
jgi|Auran1|67210	87.1455	190.899	1.13131	Up	1.54025e-21	2e-13	ref|ZP_10756132.1|	phosphoglycerate mutase family protein
jgi|Auran1|34205	74.8583	219.963	1.55503	Up	1.44056e-17	4e-27	ref|XP_002285573.1|	PREDICTED: transmembrane protein 85
jgi|Auran1|33894	28.5885	79.8636	1.4821	Up	1.95994e-10	6e-36	ref|XP_002517369.1|	ATP binding protein, putative
jgi|Auran1|8214	12.4437	54.669	2.1353	Up	6.7706e-06	6e-15	emb|CBK21166.2|	unnamed protein product
jgi|Auran1|59602	10.0226	20.64	1.04219	Up	0.000251714	1e-64	ref|XP_572045.1|	glucose-6-phosphate 1-dehydrogenase
jgi|Auran1|35093	11.1146	35.0528	1.65707	Up	2.3887e-12	1e-133	emb|CBN75457.1|	DEAD box helicase
jgi|Auran1|34476	12.3592	32.4015	1.39047	Up	3.48954e-05	3e-58	emb|CBN75457.1|	DEAD box helicase
jgi|Auran1|34665	13.4855	32.2148	1.25632	Up	0.00019033	1e-36	dbj|GAA83956.1|	DUF500 and SH3 domain protein
jgi|Auran1|39421	6.85879	19.5419	1.51055	Up	8.19008e-05	1e-45	ref|YP_001803716.1|	short-chain dehydrogenase/reductase (SDR) superfamily protein
jgi|Auran1|10241	3.59284	9.41144	1.38929	Up	0.000117598	2e-60	ref|ZP_01168873.1|	YvgX
jgi|Auran1|34914	22.5312	107.933	2.26014	Up	4.0679e-09	1e-18	gb|ACV83772.1|	protein phosphatase 2C
jgi|Auran1|5711	55.8697	189.448	1.76167	Up	1.84431e-25	2e-58	gb|EIE18289.1|	protein phosphatase 2C
jgi|Auran1|39495	45.4851	131.251	1.52887	Up	3.7912e-43	0	gb|EET89724.1|	Nicotinamide phosphoribosyltransferase
jgi|Auran1|34606	4.18316	13.7834	1.72026	Up	9.69696e-05	1e-70	emb|CCA16394.1|	N(2) putative
jgi|Auran1|68309	9.56041	19.1815	1.00457	Up	3.79948e-09	2e-09	ref|XP_003082513.1|	unnamed protein product
jgi|Auran1|35147	4.62344	16.8747	1.86782	Up	5.94988e-06	3e-96	pdb|3QO6|A	Chain A, Crystal Structure Analysis Of The Plant Protease Deg1
jgi|Auran1|68377	3.99528	10.4656	1.38929	Up	0.000117598	5e-17	ref|XP_002172831.1|	Las1-like protein
jgi|Auran1|35254	41.273	216.834	2.39332	Up	3.79272e-39	1e-21	ref|NP_596794.1|	ATP-dependent RNA helicase Dbp8 (predicted)
jgi|Auran1|34909	64.2989	176.431	1.45623	Up	2.64678e-12	5e-51	emb|CBJ32915.1|	ribosomal protein L35
jgi|Auran1|60385	17.5404	35.4835	1.01647	Up	0.000101141	2e-78	ref|XP_002287532.1|	RL9, ribosomal protein 9
jgi|Auran1|8983	10.7145	25.6757	1.26083	Up	1.06242e-05	9e-71	ref|NP_596794.1|	ATP-dependent RNA helicase Dbp8 (predicted)
jgi|Auran1|68423	25.148	60.9811	1.27792	Up	8.4244e-19	1e-45	gb|EJD43344.1|	S-adenosyl-L-methionine-dependent methyltransferase
jgi|Auran1|9476	36.4993	78.3434	1.10194	Up	0.000115286	2e-19	ref|XP_003110475.1|	CRE-RPB-9 protein
jgi|Auran1|60394	313.707	679.921	1.11595	Up	2.42068e-38	1e-57	ref|XP_002290429.1|	RS19, ribosomal protein 19 40S small ribosomal subunit
jgi|Auran1|34777	224.277	592.497	1.40152	Up	9.70648e-40	2e-25	ref|XP_002905232.1|	60S ribosomal protein L35
jgi|Auran1|9695	17.4481	52.6495	1.59335	Up	8.11608e-06	9e-20	ref|XP_002094987.1|	GE19922
jgi|Auran1|35246	69.0613	157.634	1.19062	Up	1.06472e-07	2e-33	gb|EGB02449.1|	selenoprotein
jgi|Auran1|72815	235.345	602.14	1.35532	Up	0	5e-56	ref|YP_001818844.1|	Beta-ketoacyl synthase
jgi|Auran1|34750	6.28747	26.6362	2.08283	Up	0.000133786	4e-83	gb|EGB09334.1|	putative formate/nitrite transporter
jgi|Auran1|68599	49.2764	122.715	1.31634	Up	8.94668e-28	9e-31	gb|AFJ69771.1|	MFS transporter, ceroid-lipofuscinosis neuronal protein 7
jgi|Auran1|16008	5.07442	24.2441	2.25632	Up	1.7719e-08	3e-83	emb|CBN79951.1|	Heat shock protein 40
jgi|Auran1|69098	18.7151	104.106	2.47578	Up	1.14413e-40	1e-63	ref|XP_003058498.1|	MraW methylase/RNA recognition motif protein
jgi|Auran1|72810	69.3548	180.298	1.37832	Up	1.01758e-42	0	gb|EGB02937.1|	expressed protein
jgi|Auran1|72878	7.17598	26.4032	1.87946	Up	7.08764e-08	6e-82	gb|EGB02001.1|	expressed protein
jgi|Auran1|68501	19.198	39.2597	1.0321	Up	3.65122e-19	7e-14	ref|XP_001703486.1|	centriole proteome protein
jgi|Auran1|68587	7.62681	20.8977	1.45419	Up	4.44808e-12	4e-22	ref|XP_002901765.1|	thioredoxin-like protein
jgi|Auran1|68726	74.2436	239.061	1.68704	Up	4.0415e-128	1e-08	gb|EGB02621.1|	expressed protein
jgi|Auran1|68831	21.9185	61.5883	1.49051	Up	7.39138e-23	0	gb|EGB02490.1|	expressed protein
jgi|Auran1|68845	36.6636	127.887	1.80245	Up	1.66047e-29	5e-12	gb|EKE37315.1|	tRNA-specific adenosine deaminase, putative
jgi|Auran1|68990	52.0053	191.87	1.8834	Up	3.59958e-27	2e-84	gb|EGB02320.1|	expressed protein
jgi|Auran1|69078	1.79642	6.57025	1.87082	Up	7.27572e-05	2e-22	ref|YP_006183392.1|	O-antigen acetylase
jgi|Auran1|69157	37.5681	113.302	1.59259	Up	2.04796e-24	1e-81	gb|EGB12517.1|	expressed protein
jgi|Auran1|69199	31.0762	79.9742	1.36372	Up	1.15214e-10	2e-36	ref|XP_002906174.1|	diacylglycerol acyltransferase, putative
jgi|Auran1|69236	5.97353	20.8636	1.80433	Up	3.28402e-06	6e-17	emb|CBJ27872.1|	Import inner membrane translocase subunit TIM44, mitochondrial precursor
jgi|Auran1|69312	12.1976	29.2818	1.26341	Up	7.05408e-08	2e-05	ref|YP_003102085.1|	peptidase S26B, signal peptidase
jgi|Auran1|69352	61.5274	128.55	1.06303	Up	4.14374e-09	1e-65	gb|EGB01934.1|	expressed protein
jgi|Auran1|69418	76.9092	174.855	1.18493	Up	2.4265e-09	4e-26	gb|EGB01867.1|	expressed protein
jgi|Auran1|69566	138.96	441.87	1.66896	Up	3.58448e-45	4e-59	gb|EGB01715.1|	expressed protein
jgi|Auran1|71405	79.399	38.0289	-1.06202	Down	1.2337e-17	2e-11	pdb|3HME|A	Chain A, Crystal Structure Of Human Bromodomain Containing 9 Isoform 1 (Brd9)
jgi|Auran1|53354	343.466	165.291	-1.05516	Down	6.9645e-121	0	emb|CBJ48318.1|	v-type h-atpase
jgi|Auran1|53365	46.5715	19.93	-1.22451	Down	4.89418e-10	4e-56	ref|NP_001042700.1|	Os01g0269900
jgi|Auran1|63410	72.6577	18.4301	-1.97905	Down	8.8818e-69	2e-08	gb|ABX90023.1|	calcium-dependent protein kinase 4
jgi|Auran1|11098	12.5091	3.7383	-1.74253	Down	3.91634e-05	0	gb|EGB09270.1|	iduronate-2-sulfatase-like protein
jgi|Auran1|63462	46.1029	10.9508	-2.07382	Down	1.06523e-61	1e-32	ref|XP_003081927.1|	putative karyopherin-beta 3 variant (ISS)
jgi|Auran1|25463	10.2315	2.73345	-1.90423	Down	5.22356e-05	1e-142	ref|YP_003548507.1|	3-oxoacyl-(acyl-carrier-protein) synthase 2
jgi|Auran1|53446	253.013	69.0934	-1.87259	Down	1.45238e-143	0	emb|CBN79823.1|	Acetyl-coenzyme A synthetase
jgi|Auran1|25325	11.1386	1.57291	-2.82406	Down	0.000139946	2e-21	ref|XP_001016227.1|	Mpv17 / PMP22 family protein
jgi|Auran1|71475	11.4929	4.24587	-1.4366	Down	4.813e-08	9e-08	ref|XP_003744249.1|	PREDICTED: calcium-independent phospholipase A2-gamma-like
jgi|Auran1|60041	30.1641	12.0362	-1.32545	Down	7.0879e-08	2e-89	ref|YP_003522040.1|	UxuA
jgi|Auran1|58948	14.7213	2.23874	-2.71714	Down	2.54186e-07	1e-109	ref|XP_002185245.1|	plastidic transaldolase
jgi|Auran1|63597	40.415	14.9067	-1.43893	Down	7.25486e-06	1e-63	gb|EGB09181.1|	expressed protein
jgi|Auran1|11569	25.4847	7.55742	-1.75367	Down	1.20331e-07	0	gb|EGB09164.1|	putative asparaginase
jgi|Auran1|37323	157.668	75.8667	-1.05535	Down	2.95002e-57	0	emb|CCA19360.1|	unnamed protein product
jgi|Auran1|4572	90.5683	44.763	-1.0167	Down	1.39099e-08	2e-46	ref|ZP_03130352.1|	dihydrodipicolinate synthetase
jgi|Auran1|25096	85.9864	10.8123	-2.99143	Down	1.34802e-49	1e-110	emb|CBN74093.1|	MutS protein homolog 2A
jgi|Auran1|7244	315.992	100.615	-1.65105	Down	1.59068e-18	3e-24	ref|XP_002293787.1|	phosphoadenosine-phosphosulphate reductase
jgi|Auran1|4272	299.501	65.343	-2.19646	Down	5.68864e-72	1e-103	ref|XP_002293787.1|	phosphoadenosine-phosphosulphate reductase
jgi|Auran1|58968	797.786	299.632	-1.41281	Down	6.79716e-275	0	emb|CBJ48487.1|	transketolase
jgi|Auran1|71512	53.3036	11.0926	-2.26463	Down	1.04098e-41	1e-34	gb|EKB17876.1|	PAS domain S-box protein
jgi|Auran1|25038	37.0974	12.5216	-1.5669	Down	1.20967e-07	2e-55	gb|EGZ10338.1|	pdr transporter
jgi|Auran1|70163	729.877	33.4158	-4.44905	Down	0	1e-106	ref|XP_002288154.1|	pcna-like protein
jgi|Auran1|9324	51.7187	10.5773	-2.28972	Down	6.03872e-05	7e-27	emb|CCA21739.1|	paired amphipathic helix protein Sin3 putative
jgi|Auran1|59252	90.3154	31.6186	-1.5142	Down	7.9e-19	1e-142	emb|CBJ33850.1|	Cysteine synthase
jgi|Auran1|65933	9.83339	4.77865	-1.04109	Down	1.15258e-08	1e-34	emb|CBJ30163.1|	similar to titin isoform N2-B
jgi|Auran1|13143	34.7923	13.3947	-1.3771	Down	2.24996e-07	3e-74	ref|YP_002512294.1|	proline iminopeptidase
jgi|Auran1|65948	44.2997	21.9922	-1.0103	Down	4.24464e-10	4e-11	ref|XP_003078049.1|	unnamed protein product
jgi|Auran1|72091	6.35707	2.60333	-1.288	Down	2.50006e-05	3e-77	gb|EGB06000.1|	selenoprotein, partial
jgi|Auran1|68098	35.6093	13.8124	-1.36629	Down	2.74918e-06	2e-61	emb|CBN79530.1|	flagellar associated protein
jgi|Auran1|39374	102.921	37.2558	-1.46601	Down	3.7033e-16	4e-45	dbj|GAA27650.2|	cell division cycle 2-like
jgi|Auran1|70445	109.211	30.9164	-1.82067	Down	2.07264e-41	2e-82	ref|XP_002958049.1|	mitochondrial substrate carrier
jgi|Auran1|54702	32.1173	12.3159	-1.38283	Down	1.98786e-23	0	ref|XP_002295475.1|	valyl-tRNA synthetase
jgi|Auran1|31167	121.793	33.6845	-1.85427	Down	4.54888e-20	2e-87	emb|CBJ26066.1|	ATP-dependent Clp protease, proteolytic subunit ClpP
jgi|Auran1|31126	11.4865	5.57203	-1.04367	Down	9.19456e-06	0	ref|XP_002182702.1|	P4, P type ATPase
jgi|Auran1|66482	33.2314	14.6356	-1.18306	Down	2.09036e-06	4e-33	emb|CBJ30165.1|	tryptophan-rich sensory-like protein
jgi|Auran1|15075	112.26	42.6802	-1.39521	Down	1.90976e-11	7e-25	gb|AAD17310.1|	solute carrier protein
jgi|Auran1|30982	29.6491	12.7809	-1.214	Down	2.66134e-08	0	ref|XP_002295841.1|	aspartate-tRNA ligase or aspartyl tRNA synthetase
jgi|Auran1|72259	145.559	58.4345	-1.31671	Down	2.22066e-230	2e-13	ref|YP_001519916.1|	hemolysin-type calcium-binding protein
jgi|Auran1|31056	228.674	101.089	-1.17766	Down	6.53182e-35	1e-115	emb|CBJ48383.1|	aspartate-semialdehyde dehydrogenase
jgi|Auran1|66512	9.38183	4.31342	-1.12104	Down	2.78284e-05	5e-07	gb|EKC24966.1|	Ankyrin-1
jgi|Auran1|4415	97.3566	32.73	-1.57266	Down	1.56512e-16	2e-56	ref|XP_003081868.1|	root border cell-specific protein (ISS)
jgi|Auran1|69930	718.925	166.228	-2.11268	Down	1.18131e-165	2e-37	gb|ABA55521.1|	chloroplast light harvesting protein isoform 5
jgi|Auran1|31061	229.111	52.2351	-2.13295	Down	5.58474e-73	1e-137	ref|XP_002184240.1|	fructose-1,6-bisphosphatase
jgi|Auran1|66531	12.7603	5.61985	-1.18306	Down	2.09036e-06	9e-40	ref|YP_004322942.1|	2OG-Fe(II) oxygenase
jgi|Auran1|31094	108.553	35.2219	-1.62386	Down	1.93592e-22	1e-151	ref|XP_002296153.1|	cell division control protein, cdc2, cyclin-dependent kinase, cdk1, p34
jgi|Auran1|66541	40.56	15.2898	-1.40749	Down	4.31082e-09	2e-06	ref|ZP_08431849.1|	putative permease
jgi|Auran1|30993	26.0173	10.6578	-1.28755	Down	1.05005e-07	1e-83	ref|ZP_07965320.1|	HCO3- transporter
jgi|Auran1|4844	610.373	191.069	-1.6756	Down	1.09812e-94	1e-166	gb|EGB11185.1|	putative inorganic pyrophosphatase
jgi|Auran1|61505	10.811	2.8288	-1.93424	Down	9.08472e-05	4e-32	emb|CBI23782.3|	unnamed protein product
jgi|Auran1|61510	715.955	55.7325	-3.68328	Down	0	1e-48	gb|EGB03870.1|	expressed protein
jgi|Auran1|36276	529.448	226.281	-1.22637	Down	3.61908e-66	4e-34	ref|XP_001848682.1|	mitochondrial 18 kDa protein
jgi|Auran1|20854	20.7562	4.39657	-2.23909	Down	0.000101954	4e-34	ref|XP_002902498.1|	guanylate-binding protein, putative
jgi|Auran1|20990	147.931	22.2949	-2.73014	Down	2.41002e-70	7e-87	ref|XP_003525878.1|	PREDICTED: uncharacterized oxidoreductase yrbE-like
jgi|Auran1|52423	17.4911	4.27159	-2.03377	Down	1.09321e-10	5e-63	gb|ADI20177.1|	sulfate permease and related transporters (mfs superfamily)
jgi|Auran1|61551	30.8964	11.8899	-1.3777	Down	2.78078e-34	2e-50	ref|ZP_05250102.1|	chitinase
jgi|Auran1|61559	31.0359	6.72779	-2.20573	Down	3.19498e-15	2e-16	ref|XP_002291137.1|	amino acid/polyamine transporter
jgi|Auran1|52432	17.6881	6.54183	-1.43501	Down	2.83206e-11	0	emb|CBN75498.1|	Alanyl-tRNA Synthetase
jgi|Auran1|21109	106.647	45.4117	-1.23171	Down	9.14904e-12	3e-58	emb|CBN79123.1|	CPLD51 protein required for cyt b6 assembly
jgi|Auran1|11443	12.415	3.24851	-1.93424	Down	9.08472e-05	4e-98	gb|ABL96301.1|	Bacl-2
jgi|Auran1|61590	62.4667	4.17842	-3.90206	Down	4.9492e-30	1e-45	ref|XP_002502828.1|	light-dependent protochlorophyllide oxido-reductase
jgi|Auran1|21485	1219.13	331.057	-1.8807	Down	2.66568e-95	3e-36	ref|YP_001293609.1|	ferredoxin
jgi|Auran1|70817	50.4773	1.54205	-5.03271	Down	4.79392e-116	9e-41	ref|XP_002297406.1|	sodium/potassium/calcium exchange protein
jgi|Auran1|6503	32.9438	8.62005	-1.93424	Down	9.08472e-05	8e-59	gb|EKC36382.1|	Cryptochrome-2
jgi|Auran1|52453	133.141	61.1818	-1.12178	Down	1.77729e-23	1e-111	ref|XP_002290014.1|	ferredoxin--NADP+ reductase
jgi|Auran1|61634	28.1479	12.3824	-1.18474	Down	5.97848e-11	1e-09	gb|ACG25034.1|	dual specificity protein phosphatase 9
jgi|Auran1|61640	105.256	13.3469	-2.97933	Down	1.53432e-59	1e-57	gb|EGB07407.1|	expressed protein
jgi|Auran1|61652	40.7798	11.7395	-1.79648	Down	9.50506e-28	0.0001	ref|XP_003383187.1|	PREDICTED: ubiquitin carboxyl-terminal hydrolase 19-like
jgi|Auran1|59872	342.46	95.9553	-1.8355	Down	4.02368e-91	1e-104	dbj|BAB27586.1|	unnamed protein product
jgi|Auran1|20889	38.4546	10.9475	-1.81256	Down	3.90332e-13	1e-115	ref|XP_002999118.1|	ubiquitin-activating enzyme (E1), putative
jgi|Auran1|11974	14.5428	4.05462	-1.84267	Down	4.79996e-05	1e-89	ref|XP_001012928.1|	Papain family cysteine protease containing protein
jgi|Auran1|58690	659.631	244.22	-1.43348	Down	5.85118e-93	1e-114	ref|XP_002997808.1|	inositol oxygenase
jgi|Auran1|2359	15.0885	4.64016	-1.7012	Down	3.49054e-05	1e-103	ref|XP_003382577.1|	PREDICTED: arylsulfatase B-like
jgi|Auran1|52497	77.4922	11.7028	-2.72719	Down	6.04824e-46	0	emb|CBJ26510.1|	DNA topoisomerase VI subunit A
jgi|Auran1|61750	110.259	53.757	-1.03637	Down	3.8129e-22	5e-13	ref|XP_003083169.1|	K-homology type RNA binding proteins (ISS)
jgi|Auran1|2339	133.378	46.5328	-1.5192	Down	6.33604e-25	4e-79	ref|XP_003074061.1|	Fructose-6-phosphate 2-kinase/fructose-2,6-biphosphatase (ISS)
jgi|Auran1|21394	40.2407	16.4298	-1.29234	Down	2.66594e-09	1e-111	gb|ABL96301.1|	Bacl-2
jgi|Auran1|69678	992.711	478.717	-1.0522	Down	1.94861e-118	1e-108	ref|XP_002291225.1|	oxygen-evolving enhancer protein 1 precursor
jgi|Auran1|69679	1398.44	277.055	-2.33558	Down	6e-305	2e-97	gb|EGB11436.1|	putative plastid light harvesting protein isoform 62
jgi|Auran1|5296	60.5904	8.0269	-2.91617	Down	1.61954e-17	3e-59	gb|EFW41701.1|	tyrosine aminotransferase
jgi|Auran1|21113	84.0781	2.752	-4.93318	Down	4.86124e-77	1e-129	gb|EIE25251.1|	Homogentisate 1,2-dioxygenase
jgi|Auran1|11473	119.597	11.6796	-3.35612	Down	3.60908e-80	1e-146	ref|XP_002895398.1|	fumarylacetoacetase
jgi|Auran1|14993	589.613	60.531	-3.28402	Down	4.25178e-189	7e-49	ref|YP_634472.1|	maleylacetoacetate isomerase
jgi|Auran1|16928	87.6433	35.879	-1.28851	Down	5.09392e-07	9e-96	gb|EGB11447.1|	putative plastid light harvesting protein isoform 6
jgi|Auran1|70954	6.18473	0.843248	-2.87468	Down	7.5473e-11	4e-14	ref|XP_002075401.1|	GK17720
jgi|Auran1|20831	43.6646	21.254	-1.03873	Down	1.02082e-06	1e-104	emb|CBJ30364.1|	3,8-divinyl protochlorophyllide a 8-vinyl reductase, putative chloroplast precursor
jgi|Auran1|52580	170.384	84.806	-1.00655	Down	3.86372e-55	3e-67	ref|XP_002896389.1|	CCR4-NOT transcription complex subunit, putative
jgi|Auran1|52591	509.701	210.896	-1.27312	Down	8.2562e-57	1e-129	gb|EGB11488.1|	putative plastid light harvesting protein isoform 8
jgi|Auran1|4398	49.556	18.1632	-1.44804	Down	1.95729e-07	3e-61	ref|XP_001200245.2|	PREDICTED: counting factor associated protein D-like
jgi|Auran1|52616	125.883	59.7823	-1.07429	Down	5.54374e-21	1e-112	ref|XP_002185276.1|	glycosyl transferase, group 1
jgi|Auran1|21799	39.4278	15.1427	-1.38058	Down	2.37926e-11	1e-119	ref|YP_005092309.1|	adenosylmethionine-8-amino-7-oxononanoate aminotransferase
jgi|Auran1|5421	111.77	38.2444	-1.54722	Down	5.33098e-17	3e-68	emb|CCA17506.1|	DNA repair protein RAD50 putative
jgi|Auran1|58733	33.635	7.29831	-2.20433	Down	2.54764e-11	1e-106	ref|NP_441723.1|	fructose-1,6-bisphosphate aldolase
jgi|Auran1|21703	11.9381	4.53875	-1.39521	Down	0.00011616	0	ref|XP_001689978.1|	oligoendopeptidase
jgi|Auran1|62056	29.4561	4.89819	-2.58824	Down	4.64704e-17	5e-40	gb|EJP05185.1|	endonuclease/exonuclease/phosphatase family protein
jgi|Auran1|62085	18.5093	8.45413	-1.13052	Down	4.0487e-08	5e-07	emb|CBK24383.2|	unnamed protein product
jgi|Auran1|71007	36.0789	11.0387	-1.70858	Down	6.28308e-16	1e-139	emb|CBJ27942.1|	flagellar associated protein
jgi|Auran1|62115	8.38611	2.94818	-1.50818	Down	1.17737e-18	3e-07	ref|XP_003876832.1|	dynein heavy chain, point mutation
jgi|Auran1|21842	63.7092	28.4686	-1.16213	Down	7.17074e-05	7e-91	gb|EGB10697.1|	selenoprotein, partial
jgi|Auran1|21801	40.7448	16.2185	-1.32898	Down	2.61316e-10	0	ref|XP_002908234.1|	coronin-like protein, putative
jgi|Auran1|62142	28.5783	13.9585	-1.03377	Down	9.60368e-05	2e-12	emb|CBN81172.1|	PKHD domain-containing transmembrane protein
jgi|Auran1|62160	12.724	2.31692	-2.45727	Down	7.2468e-12	1e-36	ref|NP_001154953.1|	RAD54-like
jgi|Auran1|21714	37.0126	18.0557	-1.03556	Down	0.000202558	1e-23	emb|CAD41017.1|	OSJNBb0086G13.15
jgi|Auran1|21803	206.369	88.5583	-1.22053	Down	1.05944e-62	1e-117	dbj|BAL60532.1|	myosin VIII
jgi|Auran1|71195	81.0212	33.7216	-1.26463	Down	1.11305e-30	0	emb|CBN77774.1|	ATP-sulfurylase
jgi|Auran1|23252	92.2911	13.7057	-2.75141	Down	8.1066e-68	0	gb|EGD76852.1|	fumarate hydratase class I
jgi|Auran1|5074	58.3882	23.583	-1.30793	Down	8.49802e-07	1e-48	ref|XP_002162499.1|	PREDICTED: similar to Phosphoglycerate mutase family member 5
jgi|Auran1|62765	27.0923	12.5142	-1.11431	Down	3.22584e-06	9e-46	emb|CBJ25520.1|	ortho-aminophenol oxidase
jgi|Auran1|71201	49.261	8.40552	-2.55104	Down	1.39111e-25	5e-25	gb|EGB10170.1|	expressed protein, partial
jgi|Auran1|71204	23.5825	11.2174	-1.07198	Down	4.80062e-07	2e-11	gb|EGB10176.1|	expressed protein, partial
jgi|Auran1|23610	409.043	198.226	-1.04511	Down	4.8153e-16	8e-29	emb|CBJ27829.1|	Thylakoid lumenal 15 kDa protein, chloroplast precursor (p15)
jgi|Auran1|22889	541.631	222.612	-1.28278	Down	3.41246e-65	1e-174	gb|EGB10185.1|	putative plastid light harvesting protein isoform 20, partial
jgi|Auran1|71218	82.3117	30.2416	-1.44456	Down	1.90086e-39	8e-93	ref|XP_002908604.1|	HECT E3 ubiquitin ligase, putative
jgi|Auran1|62802	6.90644	2.55269	-1.43593	Down	4.00014e-09	1e-123	ref|XP_788834.3|	PREDICTED: LOW QUALITY PROTEIN: tripeptidyl-peptidase 2-like
jgi|Auran1|23014	29.0173	12.9252	-1.16673	Down	2.65458e-09	1e-130	ref|XP_002895514.1|	vacuolar protein sorting-associated protein 33A, putative
jgi|Auran1|23035	36.5278	16.3892	-1.15625	Down	3.57608e-08	5e-92	gb|AAT67159.1|	digalactosyldiacylglycerol synthase
jgi|Auran1|59967	1435.87	445.121	-1.68966	Down	6.37782e-285	1e-157	gb|EGB10204.1|	putative plastid light harvesting protein isoform 21
jgi|Auran1|17394	224.709	37.0204	-2.60166	Down	5.98902e-20	3e-20	emb|CBJ48478.1|	FK506-binding protein 1
jgi|Auran1|23262	10.0822	1.7888	-2.49475	Down	8.8207e-07	0	emb|CBJ25505.1|	flagellar associated protein
jgi|Auran1|55665	620.993	305.159	-1.02502	Down	7.20232e-211	1e-123	ref|XP_002903777.1|	FACT complex subunit SPT16, putative
jgi|Auran1|39464	149.738	49.986	-1.58285	Down	8.97622e-66	1e-111	emb|CCA22508.1|	protein kinase putative
jgi|Auran1|34561	180.885	83.029	-1.12338	Down	8.87666e-45	0	ref|XP_002293459.1|	multispanning membrane protein
jgi|Auran1|69997	201.665	76.6075	-1.39641	Down	2.05002e-32	2e-83	gb|EGB09687.1|	putative plastid light harvesting protein isoform 35
jgi|Auran1|33333	142.443	27.3784	-2.37927	Down	4.71242e-49	1e-151	ref|XP_002176694.1|	triose phosphate/phosphate translocator
jgi|Auran1|72635	96.1995	43.3272	-1.15076	Down	8.9707e-49	6e-78	emb|CBN79764.1|	similar to Structural maintenance of chromosome 3
jgi|Auran1|33288	412.196	152.235	-1.43703	Down	6.83628e-38	1e-114	gb|EGB03955.1|	putative plastid light harvesting protein isoform 58
jgi|Auran1|2181	55.2431	13.2907	-2.05538	Down	2.42218e-22	3e-88	emb|CBJ27648.1|	Digalactosyldiacylglycerol synthase, family GT4
jgi|Auran1|67617	4.77426	0.930568	-2.35909	Down	1.02877e-10	1e-10	ref|ZP_09957859.1|	methyl-accepting chemotaxis protein O-methyltransferase
jgi|Auran1|33301	98.8521	12.9709	-2.92999	Down	6.69968e-58	1e-118	ref|ZP_10197294.1|	N-acylglucosamine 2-epimerase
jgi|Auran1|60343	285.603	71.5037	-1.99792	Down	2.88038e-74	1e-114	gb|EGB07483.1|	putative plastid light harvesting protein isoform 25
jgi|Auran1|69979	13.9894	2.30473	-2.60166	Down	1.36367e-06	1e-173	gb|EGB03298.1|	Ribulose-phosphate 3-epimerase
jgi|Auran1|39047	70.5554	34.1968	-1.0449	Down	4.72404e-14	0	emb|CBN77053.1|	similar to RuvB-like protein 1
jgi|Auran1|72853	62.6232	21.4465	-1.54595	Down	7.85312e-30	0	ref|XP_002997377.1|	26S proteasome non-ATPase regulatory subunit, putative
jgi|Auran1|9771	199.349	43.7899	-2.18663	Down	4.22466e-11	1e-22	gb|ABC96072.2|	EMYB4
jgi|Auran1|72724	131.174	52.2582	-1.32776	Down	4.42242e-87	1e-08	ref|XP_003074357.1|	Chromatin remodeling complex WSTF-ISWI, large subunit (contains heterochromatin localization, PHD and BROMO domains) (ISS)
jgi|Auran1|72733	62.7166	27.0995	-1.21058	Down	1.23506e-18	4e-68	ref|XP_002998858.1|	serine protease family S09X, putative
jgi|Auran1|72736	63.7559	29.6913	-1.10252	Down	4.87382e-16	1e-161	gb|EGB04219.1|	expressed protein
jgi|Auran1|34584	10.274	1.15407	-3.1542	Down	3.33256e-09	1e-28	ref|XP_003477758.1|	PREDICTED: protein NLRC3-like
jgi|Auran1|62212	60.0082	13.5154	-2.15056	Down	5.90746e-20	1e-146	gb|EGB10747.1|	expressed protein
jgi|Auran1|71046	54.3959	23.8026	-1.19238	Down	3.14694e-17	0	ref|XP_003441500.1|	PREDICTED: urocanate hydratase-like
jgi|Auran1|22058	28.83	4.17046	-2.78929	Down	8.1692e-08	1e-43	ref|YP_001619674.1|	peptide deformylase
jgi|Auran1|22358	54.3059	22.2718	-1.28589	Down	1.03203e-06	2e-60	ref|XP_002909336.1|	flagellar adenylate kinase
jgi|Auran1|62234	24.2581	9.59156	-1.33863	Down	0.000121826	4e-16	ref|XP_003133423.1|	PREDICTED: dual specificity protein phosphatase 26-like
jgi|Auran1|62236	124.734	11.0652	-3.49475	Down	2e-307	3e-12	gb|EGB09177.1|	expressed protein
jgi|Auran1|22512	82.48	36.5385	-1.17463	Down	8.46696e-44	0	ref|XP_002294498.1|	phosphoribosylformylglycinamidine synthase
jgi|Auran1|62250	94.4176	40.079	-1.23621	Down	3.72536e-19	1e-32	ref|YP_003305681.1|	galactokinase
jgi|Auran1|62251	7.88813	2.07929	-1.92359	Down	0.000256376	1e-27	ref|XP_002177588.1|	9-cis-epoxycarotenoid dioxygenase
jgi|Auran1|21914	50.4695	16.2558	-1.63445	Down	1.29555e-08	7e-23	ref|XP_793918.2|	PREDICTED: F-box/LRR-repeat protein 20-like
jgi|Auran1|71063	117.887	8.45568	-3.80134	Down	2.24228e-94	0	gb|EGB10987.1|	expressed protein
jgi|Auran1|22539	31.0072	10.5912	-1.54974	Down	9.17254e-16	1e-155	emb|CBN79191.1|	Bardet-Biedl syndrome protein 7
jgi|Auran1|71064	137.003	53.9605	-1.34423	Down	6.46764e-79	1e-115	emb|CBJ25567.1|	MutS protein homolog 6
jgi|Auran1|71065	76.2541	29.0627	-1.39165	Down	2.5554e-32	1e-124	ref|XP_002998971.1|	replication factor C subunit 5
jgi|Auran1|8505	121.497	20.0165	-2.60166	Down	7.29866e-13	4e-19	ref|YP_003448059.1|	peptide/nickel transport system substrate-binding protein
jgi|Auran1|9205	169.933	77.2308	-1.13772	Down	1.99558e-05	7e-15	ref|YP_004824519.1|	chaperone protein dnaJ
jgi|Auran1|62293	10.7363	4.31508	-1.31504	Down	1.0069e-06	1e-60	dbj|BAE22453.1|	unnamed protein product
jgi|Auran1|71078	503.07	103.569	-2.28016	Down	0	4e-06	gb|EKC20234.1|	Calmodulin
jgi|Auran1|71084	207.689	12.7802	-4.02244	Down	2.11846e-167	4e-07	gb|EGB10835.1|	expressed protein, partial
jgi|Auran1|62351	21.5663	3.44851	-2.64473	Down	1.46009e-11	0	gb|EGB10836.1|	expressed protein
jgi|Auran1|58776	115.773	36.4676	-1.66662	Down	5.47322e-41	5e-75	gb|AAK76609.2|	putative dihydrolipoamide S-acetyltransferase
jgi|Auran1|22578	286.702	103.721	-1.46685	Down	1.98728e-78	1e-148	gb|EFA74789.1|	threonine synthase
jgi|Auran1|36610	1309.47	378.031	-1.79241	Down	0	0	gb|AFD34245.1|	glyceraldehyde-3-phosphate dehydrogenase
jgi|Auran1|16925	141.21	51.8459	-1.44554	Down	4.17498e-06	5e-21	ref|XP_003382543.1|	PREDICTED: peptidyl-prolyl cis-trans isomerase FKBP2-like
jgi|Auran1|15757	341.686	146.439	-1.22238	Down	2.12598e-16	1e-28	ref|XP_002295767.1|	rubredoxin, rubredoxin-type Fe4 protein
jgi|Auran1|13348	45.6931	21.0184	-1.12032	Down	5.56914e-06	4e-75	emb|CCA24586.1|	unnamed protein product
jgi|Auran1|16307	56.4703	20.8285	-1.43893	Down	7.25486e-06	5e-42	ref|ZP_07375393.1|	YtoQ
jgi|Auran1|22034	53.0738	24.7055	-1.10316	Down	1.81576e-17	0	ref|XP_002906366.1|	phospholipid-transporting ATPase, putative
jgi|Auran1|39075	590.337	262.352	-1.17003	Down	5.20272e-141	1e-131	ref|XP_002901915.1|	AP-1 complex subunit gamma-1
jgi|Auran1|72571	360.504	107.16	-1.75025	Down	7.64138e-101	1e-124	gb|EGB04207.1|	putative plastid light harvesting protein isoform 10
jgi|Auran1|2818	111.535	51.2434	-1.12205	Down	3.63904e-11	1e-72	dbj|BAH29747.1|	valosin-containing protein
jgi|Auran1|72579	73.1497	32.0743	-1.18944	Down	2.5503e-14	0	gb|EGB04219.1|	expressed protein
jgi|Auran1|70404	165.419	70.7706	-1.2249	Down	1.29917e-57	0	ref|XP_002907155.1|	DNA topoisomerase, putative
jgi|Auran1|20418	29.2988	6.95077	-2.07559	Down	1.25483e-12	1e-102	ref|YP_643322.1|	D-galactarate dehydratase/Altronate hydrolase-like protein
jgi|Auran1|61009	49.4693	23.2274	-1.0907	Down	2.11262e-08	4e-21	ref|YP_464789.1|	diacylglycerol kinase
jgi|Auran1|12473	65.5044	31.9128	-1.03746	Down	4.92218e-07	1e-115	emb|CBJ31941.1|	cyclin B2
jgi|Auran1|70645	1304.38	231.41	-2.49484	Down	0	2e-93	gb|EGB02923.1|	expressed protein
jgi|Auran1|58615	67.9663	20.5088	-1.72858	Down	9.63304e-10	7e-65	ref|ZP_08917720.1|	Ribosome-recycling factor
jgi|Auran1|59805	337.506	82.7425	-2.02821	Down	1.8107e-69	8e-32	ref|XP_002178860.1|	protein fucoxanthin chlorophyll a/c protein
jgi|Auran1|20561	319.942	150.832	-1.08487	Down	7.2362e-24	2e-39	ref|YP_002911660.1|	diguanylate cyclase
jgi|Auran1|59810	313.313	94.7074	-1.72605	Down	2.01334e-61	8e-51	gb|EGB07105.1|	putative plastid light harvesting protein isoform 50
jgi|Auran1|17366	55.0817	18.5354	-1.57129	Down	6.38646e-05	2e-31	gb|AAU93947.1|	thioredoxin H
jgi|Auran1|59818	196.952	74.1205	-1.4099	Down	7.9357e-68	0	ref|XP_002296190.1|	CTP synthase
jgi|Auran1|19572	54.6005	12.0833	-2.1759	Down	2.25042e-17	2e-35	ref|NP_001239852.1|	uncharacterized protein LOC100812074
jgi|Auran1|19845	200.755	48.3079	-2.05511	Down	2.75318e-64	1e-151	ref|XP_002177931.1|	enoyl-acp reductase
jgi|Auran1|52250	52.9207	25.9449	-1.02838	Down	2.8582e-11	0	gb|EIE18461.1|	aldehyde dehydrogenase
jgi|Auran1|19641	75.6073	15.2525	-2.30948	Down	1.65459e-26	6e-18	ref|XP_002902747.1|	DNA repair protein RAD5, SWI/SNF-related matrix-associated actin-dependent regulator of chromatin, putative
jgi|Auran1|3042	58.9422	23.1692	-1.34709	Down	7.7001e-12	1e-64	emb|CBN75106.1|	similarity to sodium/hydrogen exchanger and potassium exchanger
jgi|Auran1|61173	24.9535	10.3985	-1.26286	Down	5.17476e-07	2e-28	ref|YP_003011999.1|	sulfatase
jgi|Auran1|36122	23.939	11.8317	-1.0167	Down	8.08612e-09	1e-178	emb|CBN73971.1|	myosin II heavy chain
jgi|Auran1|70695	25.9867	12.6549	-1.03807	Down	7.08724e-07	0	gb|EGB11931.1|	expressed protein
jgi|Auran1|4457	368.347	26.6716	-3.78769	Down	1.49646e-190	1e-101	gb|ABV22077.1|	solute carrier family 35
jgi|Auran1|19712	108.917	51.7611	-1.07328	Down	2.81876e-10	6e-19	ref|XP_003542621.1|	PREDICTED: uncharacterized protein LOC100801191 isoform 2
jgi|Auran1|59830	975.382	160.078	-2.60719	Down	2.9516e-269	2e-38	ref|YP_003721932.1|	sigma 54 modulation protein/ribosomal protein S30EA
jgi|Auran1|20291	67.7201	15.0073	-2.17391	Down	1.53015e-81	0	ref|XP_002183906.1|	precursor of carboxylase pyruvate carboxylase
jgi|Auran1|7978	15.2233	0.01	-10.5721	Down	0.000226396	5e-15	pdb|4GPM|A	Chain A, Crystal Structure Of Engineered Protein. Northeast Structural Genomics Consortium Target Or264.
jgi|Auran1|61268	87.018	36.2765	-1.26228	Down	1.10432e-51	1e-125	gb|EGD81071.1|	generic methyltransferase
jgi|Auran1|20495	473.482	135.654	-1.80337	Down	1.08298e-87	4e-62	ref|NP_567658.1|	alternative oxidase 4
jgi|Auran1|61289	8.46707	1.39494	-2.60166	Down	3.44602e-10	2e-16	gb|EGB08217.1|	expressed protein
jgi|Auran1|17047	98.8645	40.5462	-1.28589	Down	1.03203e-06	2e-29	emb|CAH25386.1|	putative FKBP-type peptidyl-prolyl cis-trans isomerase 2
jgi|Auran1|7566	332.446	77.4955	-2.10094	Down	1.8336e-39	5e-21	ref|XP_001703277.1|	TspO/MBR-related protein
jgi|Auran1|36157	69.8729	34.1299	-1.03369	Down	1.73134e-18	0	emb|CBN78883.1|	PEFG, plastid translation elongation factor EF-G
jgi|Auran1|20568	365.258	1.44808	-7.97863	Down	7.87484e-221	1e-101	ref|XP_002296054.1|	cytochrome C peroxidase
jgi|Auran1|70723	81.4675	16.3361	-2.31816	Down	2.5707e-46	3e-10	emb|CBJ30273.1|	Chalcone Isomerase
jgi|Auran1|20371	55.8799	21.7421	-1.36184	Down	3.28628e-07	2e-46	emb|CBJ31233.1|	gill-specific calpain
jgi|Auran1|16315	50.3406	3.68601	-3.77159	Down	1.26163e-12	2e-21	emb|CBK91331.1|	Predicted membrane protein
jgi|Auran1|59843	1106.93	422.003	-1.39123	Down	6.3198e-125	6e-67	ref|XP_002286413.1|	histone H2A
jgi|Auran1|15554	666.992	210.664	-1.66273	Down	4.22256e-63	3e-99	gb|EGB12218.1|	putative plastid light harvesting protein isoform 15
jgi|Auran1|61399	13.4576	4.88085	-1.46322	Down	5.18956e-11	0	emb|CBJ32382.1|	Intraflagellar transport protein 122A intraflagellar transport protein
jgi|Auran1|19802	12.3742	3.39772	-1.8647	Down	1.30435e-06	7e-57	gb|EIE21770.1|	molybdopterin biosynthesis protein
jgi|Auran1|2464	167.741	74.8291	-1.16457	Down	9.64132e-26	2e-86	ref|ZP_04605129.1|	transcriptional regulator
jgi|Auran1|15080	108.679	53.9984	-1.00909	Down	1.09148e-08	7e-48	ref|YP_731484.1|	fructose-6-phosphate aldolase
jgi|Auran1|70756	410.373	43.2807	-3.24514	Down	2.46184e-89	7e-19	gb|EGB12175.1|	expressed protein
jgi|Auran1|59858	75.0532	36.7931	-1.02848	Down	2.88592e-06	1e-90	emb|CBN77328.1|	n/a
jgi|Auran1|70762	31.7472	13.6561	-1.21709	Down	1.88301e-19	1e-13	ref|XP_003082526.1|	unnamed protein product
jgi|Auran1|14858	811.225	253.854	-1.6761	Down	2.39206e-102	1e-122	gb|EGB12138.1|	putative plastid light harvesting protein isoform 16
jgi|Auran1|20051	186.301	78.1476	-1.25336	Down	3.50054e-16	5e-27	ref|XP_001272149.1|	pheromone processing endoprotease Kex2
jgi|Auran1|62425	7.05629	3.31741	-1.08885	Down	6.44572e-05	3e-13	ref|XP_003426975.1|	PREDICTED: uncharacterized WD repeat-containing protein alr3466-like
jgi|Auran1|62430	20.8793	7.90431	-1.40136	Down	1.80319e-07	1e-15	ref|NP_001152304.1|	mTERF family protein
jgi|Auran1|22705	191.776	65.8719	-1.54169	Down	3.2679e-76	1e-166	ref|XP_002184804.1|	precursor of phosphorylase udp-glucose diphosphorylase
jgi|Auran1|52773	96.8063	31.4213	-1.62336	Down	3.5036e-12	3e-31	ref|YP_001551548.1|	50S ribosomal protein L18
jgi|Auran1|62435	13.9006	3.15359	-2.14008	Down	1.75232e-08	2e-27	ref|ZP_10084711.1|	putative methyltransferase (contains TPR repeat)
jgi|Auran1|8973	97.253	27.4668	-1.82406	Down	5.7107e-06	8e-14	ref|YP_001046975.1|	molecular chaperone DnaJ
jgi|Auran1|14750	61.9971	24.142	-1.36066	Down	1.97626e-05	3e-20	gb|EGF25847.1|	dual specificity protein phosphatase family protein
jgi|Auran1|23725	151.768	64.8739	-1.22615	Down	3.08042e-07	1e-25	pdb|3DMI|A	Chain A, Crystallization And Structural Analysis Of Cytochrome C6 From The Diatom Phaeodactylum Tricornutum At 1.5 A Resolution
jgi|Auran1|15170	82.5984	14.9965	-2.46149	Down	6.0578e-15	1e-105	gb|EGB10525.1|	putative plastid light harvesting protein isoform 17
jgi|Auran1|62507	71.3487	3.99751	-4.15771	Down	4.24698e-57	0	gb|EGB10518.1|	expressed protein
jgi|Auran1|62510	49.2219	18.7479	-1.39257	Down	2.18708e-15	3e-17	emb|CBJ28432.1|	putative transcription antitermination protein
jgi|Auran1|62513	16.5116	7.04404	-1.229	Down	1.82646e-11	6e-73	gb|AFJ69324.1|	carbohydrate binding family 6, partial
jgi|Auran1|23580	126.459	11.058	-3.51551	Down	7.30654e-53	1e-108	ref|XP_002180902.1|	3-oxoacyl-	Phaeodactylum tricornutum CCAP 1055/1]
jgi|Auran1|23037	111.424	14.0264	-2.98985	Down	7.63882e-164	0	ref|XP_002895592.1|	DNA polymerase delta catalytic subunit
jgi|Auran1|23039	74.9738	24.4351	-1.61743	Down	1.97291e-23	1e-166	ref|ZP_09518327.1|	citrate synthase
jgi|Auran1|62562	15.6376	4.62284	-1.75817	Down	4.98556e-11	8e-64	ref|XP_003074299.1|	unnamed protein product
jgi|Auran1|52842	24.2147	9.35681	-1.3718	Down	2.72482e-08	1e-131	ref|YP_004697605.1|	aspartate kinase
jgi|Auran1|71155	22.1767	7.52859	-1.55859	Down	6.71798e-09	1e-15	gb|EGB10438.1|	expressed protein, partial
jgi|Auran1|23375	109.402	21.3089	-2.36011	Down	4.7679e-81	0	emb|CBJ31874.1|	Probable chromatin remodelling complex ATPase chain
jgi|Auran1|23653	42.8707	14.5181	-1.56214	Down	7.99376e-18	0	ref|XP_002288927.1|	ABC transporter
jgi|Auran1|6725	63.9122	23.5733	-1.43893	Down	7.25486e-06	2e-36	ref|XP_001419866.1|	peptidyl-prolyl cis-trans isomerase, FKBP-type
jgi|Auran1|58835	239.872	33.913	-2.82235	Down	1.31576e-136	1e-144	ref|XP_002908635.1|	DNA primase small subunit, putative
jgi|Auran1|59955	815.772	365.855	-1.1569	Down	6.6219e-83	1e-127	gb|EGB07308.1|	putative plastid light harvesting protein isoform 28
jgi|Auran1|71186	22.6892	9.19182	-1.30358	Down	1.79388e-08	3e-13	ref|XP_002778704.1|	U4/U6.U5 tri-snRNP-associated protein, putative
jgi|Auran1|36790	146.473	61.3944	-1.25446	Down	7.08758e-56	1e-161	ref|XP_002287605.1|	ligase
jgi|Auran1|4905	13.3176	0.01	-10.3791	Down	2.56274e-08	2e-40	pdb|3COK|A	Chain A, Crystal Structure Of Plk4 Kinase
jgi|Auran1|62732	43.8037	9.99221	-2.13218	Down	4.95904e-39	3e-19	ref|XP_002568434.1|	Pc21g14180
jgi|Auran1|23341	16.5804	7.8986	-1.06981	Down	7.39486e-05	0	ref|XP_002294701.1|	phosphatidylinositol phosphatase
jgi|Auran1|71232	74.8034	36.5639	-1.03268	Down	7.19918e-34	0	ref|XP_002184832.1|	3-oxoacyl-	Phaeodactylum tricornutum CCAP 1055/1]
jgi|Auran1|53005	323.564	74.2426	-2.12373	Down	5.5276e-112	2e-57	emb|CBJ27159.1|	nitrite transporter NAR1
jgi|Auran1|23206	115.88	34.7539	-1.73738	Down	6.84364e-30	1e-178	ref|XP_002290014.1|	ferredoxin--NADP+ reductase
jgi|Auran1|22805	27.9319	8.01592	-1.80097	Down	1.45926e-21	0	emb|CBJ31846.1|	Valine--tRNA ligase
jgi|Auran1|39278	64.3616	24.6823	-1.38272	Down	2.40998e-20	0	emb|CBN77053.1|	similar to RuvB-like protein 1
jgi|Auran1|67849	86.5346	22.8668	-1.92002	Down	1.21405e-82	1e-72	gb|EGD03721.1|	glycosyltransferase/CDP-glycerol:poly(glycerophosphate) glycerophosphotransferase
jgi|Auran1|55489	850.197	235.444	-1.85241	Down	1.44664e-175	9e-82	gb|EGB09687.1|	putative plastid light harvesting protein isoform 35
jgi|Auran1|72694	472.33	199.572	-1.24289	Down	2.32624e-176	2e-30	emb|CCA66463.1|	related to DNA polymerase epsilon subunit B
jgi|Auran1|39292	24.0579	9.02038	-1.41525	Down	5.04462e-09	1e-108	gb|EGB08218.1|	putative calcium dependent protein kinase
jgi|Auran1|26371	28.1072	12.8754	-1.12633	Down	4.0166e-05	1e-149	ref|XP_003873512.1|	putative tyrosyl-tRNA synthetase
jgi|Auran1|15332	245.289	58.3865	-2.07078	Down	9.00698e-35	1e-28	ref|XP_003057876.1|	DNA glycosylase
jgi|Auran1|64106	156.023	23.2483	-2.74656	Down	8.6191e-117	0	gb|EGB08150.1|	expressed protein
jgi|Auran1|53628	94.5673	46.4326	-1.0262	Down	1.8309e-19	3e-77	emb|CBJ33486.1|	putative kinase wee 1
jgi|Auran1|26197	1293.51	172.715	-2.90482	Down	0	0	ref|XP_002183984.1|	phosphoenolpyruvate carboxykinase
jgi|Auran1|64117	14.2074	3.17121	-2.16354	Down	1.06027e-08	6e-28	ref|XP_002286457.1|	sulfate transporter
jgi|Auran1|2065	40.4609	17.5186	-1.20764	Down	1.27839e-07	2e-50	ref|XP_003469750.1|	PREDICTED: coronin-6-like isoform 1
jgi|Auran1|26333	61.5274	7.76416	-2.98633	Down	2.54756e-09	4e-46	pdb|1A5J|A	Chain A, Chicken B-Myb Dna Binding Domain, Repeat 2 And Repeat3, Nmr, 32 Structures
jgi|Auran1|64170	17.7724	7.06534	-1.33081	Down	6.95234e-07	8e-08	gb|EGT98408.1|	Major Facilitator Superfamily protein
jgi|Auran1|71634	24.1377	9.35681	-1.3672	Down	0.000171318	7e-06	ref|XP_003517989.1|	PREDICTED: ribonuclease 1-like
jgi|Auran1|26373	59.9658	15.4364	-1.95781	Down	2.27998e-21	1e-97	emb|CBJ26029.1|	Homoserine dehydrogenase
jgi|Auran1|71648	74.4234	30.9032	-1.268	Down	1.3595e-48	0	gb|EGB08354.1|	expressed protein
jgi|Auran1|60089	1655.36	768.71	-1.10663	Down	1.42749e-236	2e-34	gb|ACU45191.1|	protein disulfide-isomerase-like protein EhSep2 precursor
jgi|Auran1|60091	199.403	76.1794	-1.38821	Down	6.00932e-25	5e-32	gb|ABA55522.1|	chloroplast light harvesting protein isoform 6
jgi|Auran1|64241	5.31284	2.23969	-1.24618	Down	5.16724e-05	7e-24	ref|YP_004718807.1|	ABC transporter
jgi|Auran1|59016	38.9414	10.3932	-1.90567	Down	1.9339e-11	1e-134	ref|XP_673203.1|	lipoate synthase
jgi|Auran1|59020	131.775	46.6121	-1.4993	Down	1.69237e-30	0	gb|EGB08263.1|	actin A
jgi|Auran1|26418	14.3166	3.20101	-2.16109	Down	2.57102e-11	1e-111	ref|YP_591031.1|	glycoside hydrolase
jgi|Auran1|37557	4.97563	0.819728	-2.60166	Down	1.36367e-06	0	emb|CBJ32887.1|	ribonucleotide reductase large chain subunit
jgi|Auran1|54854	80.5292	29.6726	-1.44038	Down	3.34452e-20	1e-136	emb|CBJ27235.1|	Chlorophyll synthase, putative chloroplast precursor
jgi|Auran1|38679	319.337	99.1147	-1.68791	Down	0	0	ref|XP_002902242.1|	carbamoyl-phosphate synthase	Phytophthora infestans T30-4]
jgi|Auran1|282	631.14	107.87	-2.54866	Down	0	0	emb|CBJ48425.1|	Nicotinamide nucleotide transhydrogenase
jgi|Auran1|31362	72.4599	29.6557	-1.28888	Down	1.25539e-17	1e-154	ref|XP_002182086.1|	pyrophosphate-dependent phosphofructose kinase
jgi|Auran1|72348	17.5676	8.20035	-1.09916	Down	0.00016295	0	gb|EGB05055.1|	expressed protein
jgi|Auran1|13608	37.659	3.67013	-3.35909	Down	7.25178e-15	3e-77	ref|XP_002175777.1|	ATPase family AAA domain-containing protein
jgi|Auran1|12637	84.3651	26.5586	-1.66747	Down	1.60127e-14	8e-62	ref|XP_003814870.1|	PREDICTED: ribonuclease H2 subunit A
jgi|Auran1|10595	13.5119	3.10059	-2.12362	Down	7.94228e-08	1e-110	ref|XP_001780785.1|	ATP-binding cassette transporter, subfamily B, member 5, group TAP protein PpABCB5
jgi|Auran1|33973	83.1466	4.15535	-4.32261	Down	0	0	ref|XP_003385274.1|	PREDICTED: DNA polymerase epsilon catalytic subunit A-like
jgi|Auran1|10873	20.0711	7.55812	-1.40902	Down	7.39086e-07	0	gb|EGB03482.1|	putative phosphoglucomutase
jgi|Auran1|72433	28.766	3.15944	-3.18663	Down	8.32824e-70	2e-16	ref|XP_001008219.1|	Myb-like DNA-binding domain containing protein
jgi|Auran1|14638	997.355	389.781	-1.35544	Down	1.2943e-90	1e-129	gb|EGB04815.1|	putative plastid light harvesting protein isoform 24
jgi|Auran1|32029	24.4649	9.38457	-1.38235	Down	1.34726e-05	1e-145	ref|XP_002290601.1|	malonyl coa-acyl carrier protein transacylase
jgi|Auran1|60302	329.174	111.075	-1.56731	Down	9.44336e-77	1e-155	emb|CBN78787.1|	malate dehydrogenase
jgi|Auran1|38859	18.4285	2.3505	-2.9709	Down	7.45028e-12	0	gb|EGB04788.1|	putative aspartate
jgi|Auran1|64826	98.9264	21.0929	-2.22959	Down	4.79556e-161	5e-27	ref|XP_002904965.1|	glucosidase 2 subunit beta, putative
jgi|Auran1|27885	65.0823	22.1652	-1.55397	Down	2.3793e-19	1e-147	emb|CCA20055.1|	ornithine aminotransferase putative
jgi|Auran1|64859	11.6343	2.21161	-2.39521	Down	9.92776e-05	1e-23	gb|EGB07585.1|	expressed protein
jgi|Auran1|27946	47.171	22.3004	-1.08083	Down	2.46488e-10	1e-71	emb|CBN75106.1|	similarity to sodium/hydrogen exchanger and potassium exchanger
jgi|Auran1|27794	53.6966	21.5632	-1.31626	Down	1.03374e-12	0	gb|EKC23983.1|	L-rhamnonate dehydratase
jgi|Auran1|28025	31.4182	9.05818	-1.79431	Down	4.89556e-08	2e-53	emb|CBJ30595.1|	Putative subunit of the Anaphase Promoting Complex
jgi|Auran1|14994	19.8822	4.24938	-2.22615	Down	7.74646e-06	1e-35	ref|XP_829573.1|	1-acyl-sn-glycerol-3-phosphate acyltransferase protein
jgi|Auran1|64922	22.256	9.59294	-1.21415	Down	2.4422e-10	2e-07	gb|EFN63765.1|	Ovarian cancer-associated gene 2 protein-like protein
jgi|Auran1|64923	41.3177	18.9413	-1.12523	Down	4.22452e-14	1e-22	ref|XP_002185436.1|	macrocin o-methyltransferase domain-containing protein
jgi|Auran1|53967	104.193	24.7854	-2.07169	Down	8.2124e-70	1e-132	gb|EKC40757.1|	Neutral ceramidase B
jgi|Auran1|64931	7.51831	1.9717	-1.93097	Down	2.42314e-06	1e-169	ref|YP_004174853.1|	putative UTP--glucose-1-phosphate uridylyltransferase
jgi|Auran1|27960	60.1751	30.0754	-1.00058	Down	3.63562e-08	9e-72	ref|XP_003759126.1|	PREDICTED: L-fucose kinase-like, partial
jgi|Auran1|64951	14.7417	5.13857	-1.52047	Down	2.6865e-15	4e-30	ref|XP_002933869.1|	PREDICTED: ubiquitin carboxyl-terminal hydrolase 32-like
jgi|Auran1|53975	26.1741	12.2177	-1.09916	Down	8.94618e-08	1e-134	ref|XP_781218.3|	PREDICTED: O-phosphoseryl-tRNA(Sec) selenium transferase
jgi|Auran1|64957	20.302	5.52902	-1.87652	Down	3.11788e-30	4e-05	ref|XP_002411530.1|	ankyrin repeat containing protein
jgi|Auran1|71833	80.4208	37.2542	-1.11017	Down	1.32112e-13	0	gb|EGB07407.1|	expressed protein
jgi|Auran1|28049	194.965	73.3632	-1.41009	Down	2.3433e-34	1e-158	ref|YP_001090455.1|	FAD-dependent pyridine nucleotide-disulphide oxidoreductase
jgi|Auran1|27956	14.2831	4.07272	-1.81025	Down	3.28612e-06	4e-83	ref|XP_003384556.1|	PREDICTED: extracellular sulfatase Sulf-2-like
jgi|Auran1|71842	36.0458	17.3625	-1.05385	Down	3.55092e-11	1e-49	ref|ZP_02188299.1|	short chain dehydrogenase
jgi|Auran1|28106	48.0419	17.4959	-1.45727	Down	3.0149e-05	3e-17	ref|XP_001012950.2|	DHHC zinc finger domain containing protein
jgi|Auran1|4430	120.022	3.85474	-4.96052	Down	5.5887e-71	2e-40	gb|EGG20723.1|	mitochondrial substrate carrier family protein
jgi|Auran1|14720	72.5885	17.7674	-2.03051	Down	7.31092e-13	1e-128	gb|EGB07306.1|	putative plastid light harvesting protein isoform 27
jgi|Auran1|13271	137.84	66.9483	-1.04188	Down	3.82586e-13	1e-51	pdb|4G31|A	Chain A, Crystal Structure Of Gsk6414 Bound To Perk (R587-R1092, Delete A660- T867) At 2.28 A Resolution
jgi|Auran1|71848	32.7586	10.2403	-1.67761	Down	4.30234e-21	1e-160	gb|EHH02984.1|	propionyl-CoA carboxylase, alpha subunit
jgi|Auran1|65044	13.3377	2.17826	-2.61426	Down	2.0247e-18	2e-17	ref|XP_002900725.1|	serine protease family S09A, putative
jgi|Auran1|59127	47.1853	17.5795	-1.42445	Down	3.50066e-23	1e-159	ref|NP_848994.1|	preprotein translocase subunit SecA
jgi|Auran1|38752	97.1305	41.9949	-1.20971	Down	1.66365e-30	0	ref|XP_002902888.1|	VAC14 family protein
jgi|Auran1|38757	244.776	102.464	-1.25635	Down	5.35014e-38	4e-96	emb|CBN79074.1|	chloroplast clp protease P
jgi|Auran1|72381	135.563	53.8191	-1.33277	Down	2.88482e-45	6e-05	ref|XP_002678101.1|	INCENP protein
jgi|Auran1|38763	64.1289	23.0512	-1.47613	Down	3.3724e-25	1e-118	emb|CBJ28738.1|	hemolysin-related protein
jgi|Auran1|38765	98.8121	47.624	-1.053	Down	1.05084e-14	2e-57	gb|EGG20887.1|	EF-hand domain-containing protein
jgi|Auran1|31716	25.4725	6.85026	-1.89471	Down	5.8902e-15	6e-92	ref|XP_002289652.1|	Na+/H+ exchanger
jgi|Auran1|3405	177.798	53.6504	-1.72858	Down	1.19988e-34	1e-108	emb|CBN74489.1|	Possible a2+/calmodulin-dependent protein kinase, EF-Hand protein superfamily
jgi|Auran1|54967	13.4476	5.82699	-1.20653	Down	4.30482e-05	0	ref|XP_002998461.1|	T-complex protein 1 subunit epsilon
jgi|Auran1|26043	5.94688	1.35656	-2.13218	Down	0.000286016	0	emb|CBJ28658.1|	T-complex protein, epsilon subunit
jgi|Auran1|26073	63.8668	18.9627	-1.75191	Down	8.70566e-26	1e-141	ref|NP_178161.1|	glycerol kinase
jgi|Auran1|63773	64.4573	23.9967	-1.42551	Down	1.75706e-06	8e-12	ref|XP_002172567.1|	GTPase regulator Nrf1
jgi|Auran1|25565	93.1601	19.2422	-2.27544	Down	2.80962e-18	2e-34	emb|CBJ32870.1|	Pentapeptide repeat
jgi|Auran1|12990	124.412	62.1608	-1.00105	Down	7.19672e-12	1e-142	gb|AAT09097.1|	cathepsin Z
jgi|Auran1|25646	546.226	229.086	-1.25361	Down	1.19783e-44	7e-56	emb|CBJ31450.1|	CAB/ELIP/HLIP superfamily of protein
jgi|Auran1|25715	7.59322	1.54532	-2.29681	Down	1.27968e-05	1e-176	ref|XP_003055421.1|	oxidase
jgi|Auran1|71534	72.1034	28.7743	-1.32529	Down	2.16982e-36	1e-104	ref|XP_002787367.1|	Polypeptide N-acetylgalactosaminyltransferase, putative
jgi|Auran1|25630	29.0591	8.02365	-1.85666	Down	9.47118e-19	0	ref|YP_003682711.1|	NADH:flavin oxidoreductase/NADH oxidase
jgi|Auran1|17413	53.0603	15.6233	-1.76393	Down	1.42402e-05	2e-49	ref|YP_713579.1|	FKBP-type peptidylprolyl isomerase
jgi|Auran1|53543	77.9798	36.3133	-1.1026	Down	8.60568e-17	1e-150	ref|NP_196968.2|	Shaggy-related protein kinase epsilon
jgi|Auran1|63839	104.294	26.5212	-1.97544	Down	1.65515e-55	1e-53	ref|XP_002291787.1|	apyrase
jgi|Auran1|63856	55.3919	27.3345	-1.01895	Down	2.24356e-26	8e-10	ref|XP_002508776.1|	bromodomain-containing protein
jgi|Auran1|63865	131.593	35.6581	-1.88378	Down	5.134e-122	1e-118	ref|XP_003082379.1|	Pristanoyl-CoA/acyl-CoA oxidase (ISS)
jgi|Auran1|71563	69.9414	29.5556	-1.24271	Down	4.6538e-51	1e-27	ref|NP_990041.1|	DNA repair and recombination protein RAD54B
jgi|Auran1|63922	67.1208	16.5871	-2.0167	Down	2.80668e-18	9e-21	ref|XP_822041.1|	acyltransferase
jgi|Auran1|71571	16.1936	4.38776	-1.88387	Down	3.57268e-40	1e-41	emb|CBJ33235.1|	ankyrin repeat protein
jgi|Auran1|71578	9.18794	4.30988	-1.09209	Down	7.49636e-23	1e-100	ref|YP_001995148.1|	fibronectin type III domain-containing protein
jgi|Auran1|7744	33.387	8.48641	-1.97606	Down	5.60044e-05	6e-26	ref|ZP_07343434.1|	SNF2/helicase domain protein
jgi|Auran1|25961	66.3217	4.73916	-3.80678	Down	6.8678e-19	1e-38	ref|ZP_01691740.1|	lipoprotein, putative
jgi|Auran1|25732	61.249	26.144	-1.22821	Down	4.87484e-13	1e-180	ref|XP_002185375.1|	UDP-Glucose-Pyrophosphorylase/Phosphoglucomutase
jgi|Auran1|63990	19.3731	4.25557	-2.18663	Down	8.01392e-21	1e-16	ref|XP_002526100.1|	pearli, putative
jgi|Auran1|70168	55.384	27.3733	-1.0167	Down	5.89298e-13	0	ref|XP_002293459.1|	multispanning membrane protein
jgi|Auran1|64002	40.8905	10.2313	-1.99878	Down	1.67002e-35	4e-25	ref|XP_002732370.1|	PREDICTED: steroid Alpha ReducTase family member (art-1)-like
jgi|Auran1|25795	24.7129	10.5773	-1.2243	Down	1.78352e-06	0	emb|CBN79667.1|	dihydrolipoamide dehydrogenase
jgi|Auran1|5477	36.1059	5.82699	-2.63141	Down	1.22771e-08	5e-28	ref|XP_003576048.1|	PREDICTED: PXMP2/4 family protein 4-like
jgi|Auran1|53612	27.6646	5.37959	-2.36248	Down	1.78221e-17	0	ref|XP_002293993.1|	serine hydroxymethyltransferase
jgi|Auran1|11223	232.661	61.4839	-1.91995	Down	4.98382e-71	4e-65	emb|CCA21790.1|	replication protein A 70 kDa DNAbinding subunit puta
jgi|Auran1|8479	208.146	43.9969	-2.24212	Down	4.60974e-21	5e-14	emb|CAO89539.1|	unnamed protein product
jgi|Auran1|66375	864.592	247.477	-1.80472	Down	0	7e-57	ref|ZP_05250102.1|	chitinase
jgi|Auran1|54621	316.651	110.427	-1.5198	Down	1.43098e-117	2e-94	emb|CBJ31011.1|	vacuolar protein sorting vps16
jgi|Auran1|72223	116.84	56.5189	-1.04773	Down	5.75546e-51	9e-34	gb|EGB05200.1|	expressed protein
jgi|Auran1|72227	100.486	42.0463	-1.25695	Down	1.74389e-29	0	gb|EGB05431.1|	expressed protein
jgi|Auran1|66403	56.7519	21.8922	-1.37425	Down	4.4436e-27	4e-07	ref|XP_003692499.1|	PREDICTED: uncharacterized protein LOC100868449
jgi|Auran1|38469	84.9204	33.8761	-1.32584	Down	2.04246e-21	1e-123	gb|AFJ68665.1|	AP-3 complex subunit mu
jgi|Auran1|54649	311.144	105.493	-1.56044	Down	3.46132e-79	1e-101	ref|XP_002269020.1|	PREDICTED: putative casein kinase II subunit beta-4 isoform 1
jgi|Auran1|72240	58.0697	28.8901	-1.00721	Down	3.45024e-93	1e-166	ref|XP_002289421.1|	beta-ketoacyl-coa synthase
jgi|Auran1|38494	85.6126	42.3136	-1.0167	Down	4.36818e-22	1e-144	emb|CBJ27517.1|	Mitogen-activated protein kinase
jgi|Auran1|38497	253.462	105.319	-1.267	Down	5.57856e-35	7e-44	ref|XP_002269020.1|	PREDICTED: putative casein kinase II subunit beta-4 isoform 1
jgi|Auran1|38507	46.9756	18.2336	-1.36531	Down	2.6732e-13	1e-129	emb|CCA20918.1|	G protein alpha subunit putative
jgi|Auran1|70313	137.863	41.3767	-1.73634	Down	9.02008e-91	0	emb|CCA22788.1|	DNA topoisomerase putative
jgi|Auran1|54676	89.1972	27.2359	-1.71149	Down	2.3228e-34	1e-119	emb|CBJ30695.1|	Plastid ribosomal protein S1
jgi|Auran1|38574	82.5295	35.3804	-1.22196	Down	1.67481e-30	0	emb|CBJ28010.1|	kinesin-like protein
jgi|Auran1|72272	63.4513	24.5142	-1.37203	Down	2.3798e-54	7e-21	ref|XP_003520717.1|	PREDICTED: trafficking protein particle complex subunit 8-like
jgi|Auran1|14567	255.255	86.2976	-1.56455	Down	9.57738e-25	2e-37	emb|CBJ32843.1|	tetrapyrrole-binding protein
jgi|Auran1|8900	100.681	46.6895	-1.10862	Down	5.5916e-05	1e-23	ref|XP_002950465.1|	phototropin
jgi|Auran1|54782	180.232	79.8636	-1.17424	Down	9.39786e-23	6e-99	emb|CBN77049.1|	PGPS/D6
jgi|Auran1|38612	59.6228	27.6674	-1.10767	Down	1.57808e-17	1e-176	ref|XP_002289421.1|	beta-ketoacyl-coa synthase
jgi|Auran1|38625	138.319	54.2862	-1.34934	Down	1.19364e-54	0	ref|XP_002178632.1|	2-isopropylmalate synthase
jgi|Auran1|66629	39.5805	17.0545	-1.21464	Down	1.36373e-17	5e-44	emb|CBJ26075.1|	tyrosinase-like protein 2
jgi|Auran1|72332	62.5494	29.3993	-1.08921	Down	3.55276e-19	0	emb|CBN76515.1|	WD repeat protein
jgi|Auran1|72333	124.626	40.3736	-1.62612	Down	1.46285e-20	1e-161	gb|EGB05200.1|	expressed protein
jgi|Auran1|30594	55.3645	22.9695	-1.26924	Down	1.22132e-16	1e-81	ref|XP_570928.1|	lipid particle protein
jgi|Auran1|5637	35.4856	7.35488	-2.27046	Down	3.76192e-09	1e-105	ref|XP_002291800.1|	phosphoglycerate mutase
jgi|Auran1|69913	35.0114	14.7595	-1.24618	Down	5.16724e-05	1e-23	ref|ZP_01002402.1|	glutathione S-transferase family protein
jgi|Auran1|72193	84.8347	36.3158	-1.22406	Down	3.57056e-46	1e-23	gb|EIE21907.1|	DUF221-domain-containing protein
jgi|Auran1|72197	181.338	40.0033	-2.18049	Down	4.27846e-71	1e-143	ref|XP_002176694.1|	triose phosphate/phosphate translocator
jgi|Auran1|38422	225.136	82.604	-1.44651	Down	2.3725e-32	3e-36	gb|EGB12138.1|	putative plastid light harvesting protein isoform 16
jgi|Auran1|296	3673.85	672.379	-2.44994	Down	0	0	emb|CBJ25582.1|	elongation factor EF-3
jgi|Auran1|30730	567.957	20.5304	-4.78995	Down	0	0	emb|CBJ32887.1|	ribonucleotide reductase large chain subunit
jgi|Auran1|72206	5.14475	1.80819	-1.50855	Down	0.000147281	2e-20	ref|XP_003084143.1|	unnamed protein product
jgi|Auran1|12910	122.642	31.4301	-1.96423	Down	2.3761e-32	1e-140	emb|CBJ31646.1|	MPBQ/MSBQ transferase
jgi|Auran1|30667	165.651	21.6512	-2.93562	Down	1.25856e-251	0	ref|XP_002176321.1|	catalytic subunit p180
jgi|Auran1|30541	108.203	33.5554	-1.68913	Down	4.4744e-10	3e-16	ref|ZP_03274403.1|	macrophage migration inhibitory factor family protein
jgi|Auran1|69737	42.5959	14.4362	-1.56102	Down	2.241e-09	6e-15	ref|ZP_09219177.1|	glycerol uptake facilitator protein
jgi|Auran1|2613	129.224	54.5608	-1.24393	Down	8.45018e-23	1e-124	ref|XP_002185276.1|	glycosyl transferase, group 1
jgi|Auran1|36918	30.4095	10.9895	-1.4684	Down	7.61912e-08	2e-76	ref|NP_197498.1|	golgi nucleotide sugar transporter 4
jgi|Auran1|58883	62.9321	28.8822	-1.12362	Down	1.08272e-11	1e-150	ref|XP_002908112.1|	serine protease family S10, putative
jgi|Auran1|24699	36.8066	15.7478	-1.22481	Down	1.88175e-08	0	gb|EGB06117.1|	tubulin beta chain
jgi|Auran1|58885	67.8574	28.5325	-1.2499	Down	1.11113e-08	5e-94	ref|XP_002292927.1|	triose-phosphate isomerase
jgi|Auran1|71272	36.3015	16.5366	-1.13437	Down	7.26974e-27	7e-07	ref|YP_001636622.1|	major facilitator superfamily permease
jgi|Auran1|23855	133.396	24.021	-2.47334	Down	3.41584e-37	7e-46	gb|EGB13073.1|	putative plastid light harvesting protein isoform 39
jgi|Auran1|24010	1514.36	395.852	-1.93567	Down	5.22634e-217	1e-124	gb|EGB09890.1|	putative plastid light harvesting protein isoform 32
jgi|Auran1|71282	30.2686	10.0666	-1.58824	Down	9.7833e-10	3e-11	ref|ZP_10105890.1|	putative protein-S-isoprenylcysteine methyltransferase
jgi|Auran1|8515	20.1729	2.99111	-2.75367	Down	0.000249234	4e-20	emb|CBJ33216.1|	Formylglycine-dependent sulfatase
jgi|Auran1|13365	105.29	12.4208	-3.08353	Down	4.61032e-44	3e-47	gb|AAC38954.1|	mannitol-1-phosphatase
jgi|Auran1|53112	10.2975	2.29026	-2.1687	Down	4.64752e-06	3e-40	ref|YP_001813474.1|	endonuclease I
jgi|Auran1|15386	128.472	3.82511	-5.06981	Down	1.58954e-43	1e-60	ref|YP_004272099.1|	cyclophilin type peptidyl-prolyl cis-trans isomerase
jgi|Auran1|36976	135.562	24.886	-2.44554	Down	8.23542e-78	1e-118	emb|CBJ29940.1|	solanesyl diphosphate synthase-like protein
jgi|Auran1|24094	137.759	66.5569	-1.04949	Down	1.01525e-08	4e-46	emb|CBI28997.3|	unnamed protein product
jgi|Auran1|23960	148.36	54.9335	-1.43335	Down	2.14876e-21	5e-76	gb|ACI33590.1|	NADH-cytochrome b5 reductase 1
jgi|Auran1|71305	95.2763	42.7412	-1.15649	Down	1.46218e-37	0	emb|CBN75623.1|	phosphoglycerate kinase
jgi|Auran1|63058	58.1778	19.8665	-1.55013	Down	8.08154e-14	1e-180	gb|EGB09844.1|	expressed protein
jgi|Auran1|13453	869.118	374.647	-1.21402	Down	7.66682e-65	1e-128	gb|EGB09834.1|	putative plastid light harvesting protein isoform 33
jgi|Auran1|63075	141.838	56.6535	-1.32401	Down	3.6631e-36	1e-21	gb|EFA82889.1|	periplasmic binding protein
jgi|Auran1|24154	596.849	263.442	-1.17988	Down	5.28924e-46	1e-122	gb|EGB09827.1|	putative plastid light harvesting protein isoform 34, partial
jgi|Auran1|53176	72.6158	26.8674	-1.43443	Down	3.38132e-37	0	ref|NP_001031878.1|	Glycosyl hydrolase family 38 protein
jgi|Auran1|63084	126.829	8.65991	-3.87238	Down	2.21974e-202	1e-95	gb|EGB10518.1|	expressed protein
jgi|Auran1|24012	21.4191	3.73634	-2.5192	Down	7.05124e-16	1e-159	emb|CBJ49101.1|	outer dynein arm docking complex protein like
jgi|Auran1|24144	28.8732	5.43636	-2.40902	Down	5.58972e-07	7e-25	ref|XP_001468055.1|	putative 3-hydroxyisobutyryl-coenzyme A hydrolase
jgi|Auran1|58899	40.5119	15.5177	-1.38443	Down	1.87683e-06	1e-125	ref|XP_002287836.1|	ribose-5-phosphate isomerase
jgi|Auran1|63115	20.1451	5.03828	-1.99942	Down	2.8714e-10	4e-19	gb|ABA55539.1|	chloroplast psbU
jgi|Auran1|71329	112.56	46.6025	-1.27221	Down	4.903e-113	2e-11	gb|EDL12269.1|	ankyrin 2, brain, isoform CRA_b
jgi|Auran1|23976	20.8567	7.90306	-1.40003	Down	3.24748e-05	4e-39	gb|ACF72677.1|	triosephosphate/phosphate translocator
jgi|Auran1|23968	21.1079	10.0626	-1.06879	Down	2.32106e-07	0	ref|YP_003313830.1|	serine protease, S9A family peptidase
jgi|Auran1|24196	508.937	74.2293	-2.77743	Down	1.35409e-292	0	gb|AAU20794.1|	enolase 2, partial
jgi|Auran1|71341	157.738	64.6938	-1.28583	Down	6.40678e-76	2e-23	ref|YP_002432582.1|	chromosome condensation regulator RCC1
jgi|Auran1|24586	8.05266	1.99	-2.0167	Down	9.67276e-05	0	ref|XP_003078909.1|	Predicted unusual protein kinase (ISS)
jgi|Auran1|3442	84.7055	39.5742	-1.0979	Down	2.6809e-10	5e-83	ref|NP_563879.1|	15-cis-zeta-carotene isomerase
jgi|Auran1|71354	65.3279	26.1959	-1.31836	Down	1.21172e-07	1e-13	gb|EGB09743.1|	expressed protein
jgi|Auran1|24670	74.0906	22.9266	-1.69227	Down	5.37164e-21	1e-125	emb|CBJ28381.1|	Monogalactosyldiacylglycerol synthase, family GT28
jgi|Auran1|5684	43.9906	7.63913	-2.52571	Down	6.48974e-12	7e-79	emb|CBJ25479.1|	B1142C05.17
jgi|Auran1|2515	13.9363	3.22415	-2.11186	Down	9.98186e-07	1e-113	emb|CBN78084.1|	DEAD box helicase
jgi|Auran1|71362	22.6101	10.0212	-1.17391	Down	4.58842e-18	5e-21	emb|CBJ27535.1|	possible vacuolar protein
jgi|Auran1|6752	29.1254	4.31853	-2.75367	Down	1.44307e-07	8e-35	ref|ZP_04055241.1|	fkbp-type peptidyl-prolyl cis-trans isomerase fkpa
jgi|Auran1|24050	29.8473	10.6973	-1.48036	Down	1.98273e-13	0	ref|XP_002286607.1|	mcm6-like protein
jgi|Auran1|53271	2034.95	749.236	-1.4415	Down	5.83634e-284	1e-35	emb|CBN74737.1|	Chromatin modification-related protein vid-21
jgi|Auran1|60020	60.6782	29.3031	-1.05012	Down	8.98678e-07	2e-81	ref|YP_172289.1|	elongation factor Ts
jgi|Auran1|63240	33.092	5.09275	-2.69997	Down	5.36298e-27	1e-05	ref|XP_001345921.4|	PREDICTED: coiled-coil domain-containing protein 41-like
jgi|Auran1|24245	135.553	59.8689	-1.17897	Down	2.1834e-08	1e-48	ref|ZP_08195107.1|	glycerol-3-phosphate cytidyltransferase
jgi|Auran1|60022	88.6239	43.1978	-1.03674	Down	4.33342e-13	1e-136	ref|XP_001691128.1|	ribonucleoside-diphosphate reductase small chain
jgi|Auran1|23994	1236.41	374.328	-1.72378	Down	2.38582e-147	1e-106	gb|EGB09687.1|	putative plastid light harvesting protein isoform 35
jgi|Auran1|63286	12.9733	3.91026	-1.73021	Down	3.69486e-28	1e-149	ref|YP_005058447.1|	sulfatase-modifying factor protein
jgi|Auran1|24439	23.3906	6.43377	-1.86219	Down	1.3423e-12	1e-145	ref|XP_568570.1|	phosphoglucomutase
jgi|Auran1|2438	25.4452	9.89601	-1.36248	Down	4.04802e-05	8e-72	ref|XP_002890322.1|	glycoside hydrolase family 28 protein
jgi|Auran1|24373	94.3269	40.248	-1.22875	Down	2.17818e-23	1e-156	ref|XP_002182818.1|	pyruvate kinase 1
jgi|Auran1|71393	21.9151	9.67506	-1.17958	Down	3.95862e-29	3e-46	emb|CBN74440.1|	mannitol 1-phosphate dehydrogenase
jgi|Auran1|24430	74.5874	27.2539	-1.45247	Down	6.04372e-19	9e-39	ref|XP_002291137.1|	amino acid/polyamine transporter
jgi|Auran1|63325	11.6294	3.47539	-1.74253	Down	3.91634e-05	1e-35	ref|XP_002667585.2|	PREDICTED: sphingosine kinase 1-like
jgi|Auran1|67048	7.45951	3.28316	-1.184	Down	3.11118e-08	3e-12	gb|EFQ34106.1|	tat pathway signal sequence
jgi|Auran1|67051	19.8867	4.7588	-2.06314	Down	2.16276e-50	6e-64	emb|CBJ29829.1|	similar to voltage-dependent calcium channel T-type alpha 1I subunit
jgi|Auran1|32248	71.1065	15.2959	-2.21684	Down	6.38848e-25	1e-111	ref|XP_003459160.1|	PREDICTED: 2-oxoisovalerate dehydrogenase subunit alpha, mitochondrial-like
jgi|Auran1|67078	10.3908	4.38545	-1.24451	Down	3.60806e-06	4e-59	ref|YP_005370176.1|	long-chain-fatty-acid--CoA ligase
jgi|Auran1|67082	17.5499	5.0725	-1.7907	Down	3.5116e-17	1e-07	emb|CCD53798.1|	similar to copper radical oxidase
jgi|Auran1|72486	118.998	55.3324	-1.10475	Down	1.56243e-42	1e-23	ref|YP_003096489.1|	alpha-1,2-mannosidase
jgi|Auran1|38942	186.648	28.3672	-2.71803	Down	3.31512e-126	0	ref|XP_003056897.1|	bifunctional dihydrofolate reductase-thymidylate synthase
jgi|Auran1|72489	19.5702	5.60563	-1.80371	Down	8.393e-18	3e-19	gb|EGD83648.1|	serine/threonine protein kinase
jgi|Auran1|38949	37.6577	4.39657	-3.09849	Down	8.02494e-24	7e-66	emb|CBJ27441.1|	Cyclin B1
jgi|Auran1|60437	28.9978	9.1872	-1.65825	Down	7.65972e-08	3e-47	gb|ABS87869.1|	delta carbonic anhydrase 1, partial
jgi|Auran1|60453	23.0728	9.60304	-1.26463	Down	0.000180785	0	gb|EGB12524.1|	expressed protein
jgi|Auran1|70490	26.3841	9.60859	-1.45727	Down	2.3831e-18	0	ref|ZP_10114145.1|	aminopeptidase N
jgi|Auran1|15452	125.279	52.0261	-1.26783	Down	8.48484e-11	1e-117	gb|EGB13183.1|	putative plastid light harvesting protein isoform 36
jgi|Auran1|11820	13.443	2.04434	-2.71714	Down	2.54186e-07	3e-49	ref|XP_003079100.1|	COG4399: Uncharacterized protein conserved in bacteria (ISS)
jgi|Auran1|70495	102.199	46.1364	-1.1474	Down	2.07002e-25	1e-41	emb|CCA23316.1|	ribosomal protein S6 kinase putative
jgi|Auran1|12519	22.6355	9.35681	-1.2745	Down	0.000216008	2e-74	emb|CBJ33275.1|	Triose phosphate/phosphate translocator, non-green plastid, chloroplast precursor (CTPT), C-terminal
jgi|Auran1|69589	337.959	104.878	-1.68813	Down	4.40216e-183	0	emb|CBJ30498.1|	Trifunctional enzyme subunit alpha
jgi|Auran1|70503	89.524	23.491	-1.93016	Down	6.28148e-85	8e-64	emb|CBN77803.1|	structural maintenance of chromosomes 1 protein
jgi|Auran1|18821	167.329	56.069	-1.57742	Down	1.80739e-82	1e-140	dbj|BAD80748.1|	myosin class 11-1
jgi|Auran1|6963	71.6613	18.6035	-1.94562	Down	1.28548e-11	1e-29	ref|YP_005940042.1|	50S ribosomal protein L11 methyltransferase
jgi|Auran1|60524	161.008	70.8595	-1.1841	Down	5.3923e-211	1e-07	ref|XP_003219895.1|	PREDICTED: tenascin-N-like
jgi|Auran1|51933	40.3672	10.2974	-1.9709	Down	7.15572e-08	6e-60	ref|XP_001347555.2|	centrin-3
jgi|Auran1|60545	32.351	14.6444	-1.14346	Down	1.63702e-11	1e-06	ref|YP_004543347.1|	group 1 glycosyl transferase
jgi|Auran1|70513	284.239	11.6499	-4.60872	Down	0	0	gb|EGB10629.1|	putative inorganic phosphate transporter
jgi|Auran1|51955	24.6801	12.3005	-1.00463	Down	6.37572e-06	2e-34	ref|NP_001017607.1|	calcium/calmodulin-dependent protein kinase type IV
jgi|Auran1|51957	111.027	47.9009	-1.21279	Down	1.11537e-50	0	emb|CBJ48425.1|	Nicotinamide nucleotide transhydrogenase
jgi|Auran1|15639	232.531	50.3332	-2.20784	Down	1.43226e-34	2e-35	ref|XP_003056717.1|	peroxiredoxin, bacteria-like protein
jgi|Auran1|60599	20.7431	3.54586	-2.54842	Down	1.56914e-20	5e-21	gb|EHR75595.1|	putative DNA helicase
jgi|Auran1|69595	70.1955	6.30796	-3.47613	Down	1.54266e-44	1e-160	ref|XP_002288929.1|	replication factor C 37 KD subunit
jgi|Auran1|18463	118.747	51.3703	-1.20888	Down	4.65556e-24	1e-174	gb|EGB12111.1|	putative ammonium transporter
jgi|Auran1|10705	21.1461	7.55518	-1.48485	Down	3.08786e-07	0	ref|XP_002286775.1|	precursor of hydrogenase
jgi|Auran1|51990	21.0405	7.18486	-1.55013	Down	1.79883e-05	1e-55	emb|CBJ30839.1|	methionine sulfoxide reductase
jgi|Auran1|58561	26.9755	12.1803	-1.1471	Down	4.32014e-09	1e-178	ref|YP_003268648.1|	peptidase S9B dipeptidylpeptidase IV domain-containing protein
jgi|Auran1|70540	4566.86	894.947	-2.35133	Down	0	1e-115	gb|EGB10204.1|	putative plastid light harvesting protein isoform 21
jgi|Auran1|19481	460.15	198.308	-1.21437	Down	3.05172e-33	1e-115	gb|EGB13073.1|	putative plastid light harvesting protein isoform 39
jgi|Auran1|70556	20.0372	6.24339	-1.68228	Down	3.57146e-09	8e-40	ref|XP_002138625.1|	GA24879
jgi|Auran1|4152	32.138	5.01602	-2.67967	Down	6.18206e-13	4e-51	ref|XP_001509918.2|	PREDICTED: retinol dehydrogenase 13-like
jgi|Auran1|59775	27.2398	12.0527	-1.17636	Down	1.46127e-06	0	gb|EGB03929.1|	tubulin alpha-2 chain
jgi|Auran1|18580	19.81	6.45053	-1.61874	Down	3.437e-08	3e-72	ref|XP_003727400.1|	PREDICTED: lipase maturation factor 1-like
jgi|Auran1|19231	53.2365	25.0178	-1.08946	Down	1.0401e-06	2e-85	ref|YP_003585483.1|	short-chain dehydrogenase
jgi|Auran1|19287	11.9514	3.93794	-1.60166	Down	1.35686e-05	1e-145	ref|XP_002899963.1|	cGMP-dependent protein kinase, putative
jgi|Auran1|60769	310.344	31.5903	-3.29632	Down	0	9e-10	gb|EKG19803.1|	FAD linked oxidase
jgi|Auran1|13477	47.8248	20.7157	-1.20703	Down	6.10784e-06	4e-30	ref|NP_001061897.1|	Os08g0439100
jgi|Auran1|18780	176.967	72.2605	-1.2922	Down	1.94436e-34	2e-57	pdb|1OT5|A	Chain A, The 2.4 Angstrom Crystal Sructure Of Kex2 In Complex With A Peptidyl-Boronic Acid Inhibitor
jgi|Auran1|2295	62.0695	18.219	-1.76844	Down	3.81472e-22	6e-86	gb|EFW41222.1|	cre
jgi|Auran1|19513	414.814	96.9184	-2.09762	Down	3.07274e-119	1e-167	gb|ABP93410.1|	cbbx protein
jgi|Auran1|60819	10.8578	4.9536	-1.13218	Down	5.79964e-05	9e-27	gb|EJY81833.1|	Tetratricopeptide repeat domain 5
jgi|Auran1|18929	33.0792	11.1175	-1.57309	Down	4.44324e-09	1e-107	ref|XP_002295320.1|	3-oxoacyl-synthase
jgi|Auran1|18779	31.6253	10.8212	-1.54722	Down	4.12936e-13	1e-175	emb|CBJ31687.1|	Proline--tRNA ligase, central part
jgi|Auran1|60856	15.0286	5.20582	-1.52951	Down	4.9439e-10	1e-07	ref|XP_002774908.1|	membrane associated RING finger, putative
jgi|Auran1|70602	43.9984	17.536	-1.32713	Down	2.10016e-38	1e-134	gb|EJD38161.1|	P-loop containing nucleoside triphosphate hydrolase protein
jgi|Auran1|19517	19.1525	6.15292	-1.63819	Down	0.000148105	1e-87	ref|XP_002899470.1|	phosphatidylinositol kinase (PIK-J)
jgi|Auran1|70616	33.3565	11.3603	-1.55397	Down	2.18612e-10	5e-09	gb|EGB12917.1|	expressed protein, partial
jgi|Auran1|60924	102.012	32.9171	-1.63183	Down	2.74976e-121	1e-106	dbj|BAC55068.1|	dynamin related protein involved in chloroplast division
jgi|Auran1|16401	33.0147	3.95572	-3.0611	Down	5.06574e-07	2e-34	gb|EGD77603.1|	7,8-dihydro-8-oxoguanine triphosphatase
jgi|Auran1|18778	104.173	32.5013	-1.68042	Down	2.42884e-28	1e-155	ref|NP_001035394.1|	GMP reductase 2
jgi|Auran1|60963	47.6933	19.3413	-1.3021	Down	1.95452e-19	1e-43	gb|EKC39557.1|	GTPase SLIP-GC
jgi|Auran1|59795	1328.99	594.291	-1.16109	Down	4.83438e-223	0	gb|AAV71135.1|	plastid C1 class II fructose bisphosphate aldolase
jgi|Auran1|60973	16.629	5.63576	-1.56102	Down	1.10769e-06	1e-09	ref|YP_004626210.1|	integral membrane sensor hybrid histidine kinase
jgi|Auran1|58606	57.4795	27.2086	-1.07899	Down	1.43937e-10	0	ref|XP_002288120.1|	glycyl tRNA synthetase
jgi|Auran1|19112	164.59	22.9796	-2.84045	Down	5.75416e-87	1e-122	ref|XP_002906681.1|	flap endonuclease 1
jgi|Auran1|27341	34.4728	11.6462	-1.56559	Down	2.10212e-07	6e-55	ref|YP_005416776.1|	Amidases related to nicotinamidase
jgi|Auran1|27394	112.151	47.7316	-1.23243	Down	6.87668e-13	1e-72	gb|AFG25441.1|	tRNA nucleotidyltransferase, partial
jgi|Auran1|64611	14.9661	4.22682	-1.82406	Down	2.48312e-13	5e-42	ref|ZP_05058784.1|	ATPase, AAA family
jgi|Auran1|59064	74.5261	27.4115	-1.44297	Down	4.76422e-13	1e-106	ref|XP_002896725.1|	enoyl-CoA hydratase, mitochondrial precursor
jgi|Auran1|60117	256.953	115.58	-1.15262	Down	5.51494e-53	0	gb|EGB03929.1|	tubulin alpha-2 chain
jgi|Auran1|59069	727.417	209.722	-1.79431	Down	2.9405e-111	4e-25	gb|EGB09890.1|	putative plastid light harvesting protein isoform 32
jgi|Auran1|37691	28.9972	7.11644	-2.02668	Down	3.42602e-17	1e-142	gb|ACF37172.1|	SNF2LT
jgi|Auran1|27516	22.6421	5.4216	-2.06222	Down	2.51172e-19	0	emb|CBJ25607.1|	flagellar associated protein
jgi|Auran1|27325	20.7755	5.00245	-2.05418	Down	5.01086e-10	1e-112	gb|AAI19694.1|	WDR51A protein
jgi|Auran1|27471	119.887	48.6554	-1.301	Down	1.04641e-29	1e-129	ref|YP_430940.1|	GMP synthase
jgi|Auran1|27343	104.363	44.6521	-1.22481	Down	7.38544e-05	5e-13	ref|XP_002903234.1|	small ubiquitin-like modifier (SUMO), putative
jgi|Auran1|64743	8.20947	3.36686	-1.28589	Down	1.03203e-06	2e-40	gb|EGB03870.1|	expressed protein
jgi|Auran1|2913	35.069	17.0232	-1.0427	Down	6.36696e-06	0	gb|ABI96273.1|	chloroplast 1-deoxy-D-xylulose 5-phosphate reductoisomerase precursor
jgi|Auran1|27252	462.721	229.568	-1.01122	Down	1.40056e-81	0	gb|ABV25597.1|	plastid ATP/ADP translocase
jgi|Auran1|59087	179.096	23.243	-2.94586	Down	6.58376e-78	1e-145	gb|EFW40804.1|	DNA replication factor C subunit Rfc4
jgi|Auran1|27224	38.9414	10.3932	-1.90567	Down	1.9339e-11	8e-70	ref|ZP_10755697.1|	6-phosphogluconate dehydrogenase nad-binding protein
jgi|Auran1|27283	25.547	5.78313	-2.14323	Down	1.00543e-16	0	ref|XP_001689978.1|	oligoendopeptidase
jgi|Auran1|11348	297.874	118.497	-1.32986	Down	2.39198e-40	7e-62	ref|XP_002899252.1|	programmed cell death protein, putative
jgi|Auran1|64808	18.6323	5.05984	-1.88064	Down	2.27018e-10	7e-22	ref|YP_004405370.1|	xylanase A
jgi|Auran1|29848	56.7486	8.26669	-2.7792	Down	2.04576e-16	5e-48	emb|CBN79757.1|	Peptidyl-prolyl cis-trans isomerase
jgi|Auran1|65785	7.5125	2.97041	-1.33863	Down	0.000251454	7e-05	ref|XP_003770647.1|	PREDICTED: coiled-coil domain-containing protein 57-like, partial
jgi|Auran1|72033	22.3252	10.9524	-1.02743	Down	1.87124e-17	1e-101	ref|XP_749352.2|	nuclear condensin complex subunit Smc4
jgi|Auran1|29835	767.661	74.9632	-3.35621	Down	1.3688e-204	3e-60	ref|NP_001090480.1|	uncharacterized protein LOC779393
jgi|Auran1|72034	279.782	52.2801	-2.41997	Down	1.02858e-72	1e-129	gb|EGB06245.1|	expressed protein
jgi|Auran1|29693	90.7598	29.7216	-1.61054	Down	2.29856e-14	4e-87	ref|XP_002292927.1|	triose-phosphate isomerase
jgi|Auran1|29718	87.3469	35.8399	-1.28519	Down	2.05428e-19	0	gb|EGB06117.1|	tubulin beta chain
jgi|Auran1|59240	667.329	274.867	-1.27966	Down	5.89774e-226	0	ref|YP_003913268.1|	isocitrate dehydrogenase
jgi|Auran1|1254	113.506	56.2068	-1.01395	Down	1.19491e-21	0	gb|AFJ68659.1|	lysyl-tRNA synthetase, class II, partial
jgi|Auran1|65882	22.2319	5.43319	-2.03276	Down	5.98422e-31	9e-95	ref|XP_003082415.1|	putative 4-hydroxyphenylacetate isomerase/decar (ISS)
jgi|Auran1|29615	42.142	15.8297	-1.41263	Down	0.000136991	1e-32	ref|YP_002495568.1|	FKBP-type peptidylprolyl isomerase
jgi|Auran1|6570	208.373	57.5755	-1.85564	Down	5.86608e-26	2e-35	ref|YP_001953637.1|	1-acyl-sn-glycerol-3-phosphate acyltransferase
jgi|Auran1|72060	167.209	73.4015	-1.18777	Down	1.69555e-48	3e-86	ref|XP_002290767.1|	structure specific recognition protein 1
jgi|Auran1|14447	35.868	6.54557	-2.45411	Down	2.54074e-10	5e-24	gb|EIE19834.1|	DUF28-domain-containing protein
jgi|Auran1|27097	69.731	15.4075	-2.17816	Down	1.55566e-11	1e-51	ref|ZP_00515824.1|	Ferredoxin thioredoxin reductase, beta chain
jgi|Auran1|37568	1065.61	479.193	-1.153	Down	1.95812e-91	3e-29	emb|CBN77428.1|	ferredoxin component
jgi|Auran1|26683	1007.42	489.078	-1.04252	Down	1.55163e-80	1e-174	gb|EGB07835.1|	putative plastid light harvesting protein isoform 44
jgi|Auran1|69813	232.917	104.558	-1.15551	Down	4.08984e-33	1e-107	gb|EGB07854.1|	selenoprotein
jgi|Auran1|1165	29.3711	11.2628	-1.38283	Down	9.25068e-09	0	gb|EGB08070.1|	putative ABC transporter
jgi|Auran1|64429	140.367	7.55423	-4.21577	Down	5.95954e-206	1e-30	ref|XP_003083858.1|	transducin family protein / WD-40 repeat family protein (ISS)
jgi|Auran1|26603	48.3753	18.8286	-1.36135	Down	2.51174e-11	0	gb|EGB07878.1|	putative arylsulfatase
jgi|Auran1|12244	193.532	51.4199	-1.91217	Down	3.65064e-36	1e-160	gb|EGB07880.1|	putative plastid light harvesting protein isoform 45
jgi|Auran1|26716	46.6558	20.7535	-1.1687	Down	2.94974e-05	7e-75	emb|CBJ25479.1|	B1142C05.17
jgi|Auran1|11603	61.2464	18.3291	-1.74049	Down	4.50642e-11	4e-81	emb|CBN75468.1|	Alb3 homolog, thylakoidal inner membrane insertase
jgi|Auran1|59047	98.4438	29.4946	-1.73885	Down	3.14004e-41	1e-135	gb|EIE18382.1|	alcohol oxidase
jgi|Auran1|27009	269.456	111.542	-1.27246	Down	3.56922e-32	3e-86	gb|EGB11992.1|	putative plastid light harvesting protein isoform 14, partial
jgi|Auran1|26802	92.5644	44.0684	-1.07071	Down	1.56852e-33	0	ref|XP_002181260.1|	imitation switch isoform 1, alias nucleosome remodeling factor 140 kDa subunit
jgi|Auran1|18035	41.7507	4.34423	-3.26463	Down	0.000108974	3e-18	ref|XP_001275619.1|	dynactin, putative
jgi|Auran1|37636	21.1376	8.53431	-1.30847	Down	1.72914e-05	0	gb|EGB08263.1|	actin A
jgi|Auran1|15095	49.5892	13.6162	-1.8647	Down	1.30435e-06	5e-19	ref|ZP_08685957.1|	TPR repeat protein
jgi|Auran1|6816	54.9686	26.5505	-1.04987	Down	5.82572e-05	7e-79	ref|XP_002291485.1|	chloroplast ftsH
jgi|Auran1|71725	40.4564	19.0865	-1.08382	Down	1.24815e-16	1e-174	emb|CBN76650.1|	FtsH protease
jgi|Auran1|64548	19.3582	9.39985	-1.04224	Down	2.3763e-08	3e-33	emb|CBJ48858.1|	polymorphic Outer membrane protein G/I family
jgi|Auran1|53803	206.274	87.9924	-1.22911	Down	3.20526e-54	0	ref|XP_002904990.1|	inosine-5'-monophosphate dehydrogenase 2
jgi|Auran1|64577	12.3476	5.4776	-1.17262	Down	1.74887e-11	2e-76	emb|CBN79351.1|	folate/biopterin transporter
jgi|Auran1|55617	65.2174	28.7841	-1.17999	Down	7.52908e-15	1e-80	ref|XP_003571536.1|	PREDICTED: protein strawberry notch-like
jgi|Auran1|17699	55.3055	12.3005	-2.1687	Down	4.64752e-06	2e-45	gb|EGB03268.1|	putative selenoprotein, W-related family
jgi|Auran1|30428	70.2514	24.0554	-1.54617	Down	7.11462e-13	3e-33	ref|XP_646062.1|	SET domain-containing protein
jgi|Auran1|30512	872.801	196.879	-2.14834	Down	1.62141e-81	2e-25	ref|YP_001293609.1|	ferredoxin
jgi|Auran1|30464	15.0526	4.83578	-1.63819	Down	0.000148105	5e-50	ref|XP_972052.2|	PREDICTED: similar to CG9008 CG9008-PA
jgi|Auran1|30501	52.6104	20.2731	-1.37578	Down	7.8751e-09	2e-46	emb|CBJ48332.1|	similar to CTF18, chromosome transmission fidelity factor 18 homolog isoform 3
jgi|Auran1|66139	63.1359	31.4034	-1.00754	Down	1.98428e-07	6e-07	gb|EJY77616.1|	Deoxycytidylate deaminase, putative
jgi|Auran1|30520	46.5455	21.2795	-1.12918	Down	8.33182e-09	1e-132	emb|CBJ32345.1|	Putative subunit of the Anaphase Promoting Complex
jgi|Auran1|30302	26.7856	6.5538	-2.03106	Down	1.98714e-12	1e-101	ref|XP_002737720.1|	PREDICTED: sno, strawberry notch homolog 1-like
jgi|Auran1|72155	94.2439	38.9422	-1.27506	Down	2.51152e-32	0	gb|EGB05767.1|	expressed protein
jgi|Auran1|38341	8.84789	2.60521	-1.76393	Down	1.42402e-05	2e-73	ref|YP_005032285.1|	amP-dependent synthetase and ligase
jgi|Auran1|72162	100.149	45.2127	-1.14735	Down	2.98566e-23	0	gb|EGB05762.1|	expressed protein
jgi|Auran1|54518	1105.06	181.454	-2.60644	Down	0	1e-101	gb|EGB10204.1|	putative plastid light harvesting protein isoform 21
jgi|Auran1|72169	467.947	204.266	-1.19589	Down	4.48292e-130	8e-23	pdb|2DB9|A	Chain A, Solution Structure Of The Plus-3 Domain Of Human Kiaa0252 Protein
jgi|Auran1|54528	168.472	70.2203	-1.26255	Down	7.08002e-49	0	ref|XP_002178632.1|	2-isopropylmalate synthase
jgi|Auran1|70285	176.595	64.5995	-1.45085	Down	1.37777e-42	1e-166	emb|CBJ29491.1|	tryptophanyl-tRNA synthetase
jgi|Auran1|30389	114.971	54.1602	-1.08596	Down	6.02888e-07	3e-42	emb|CCA13992.1|	eukaryotic translation initiation factor 4 gamma 2 putative
jgi|Auran1|54535	79.279	37.1389	-1.09401	Down	1.59743e-11	1e-112	gb|EGB08878.1|	putative inorganic pyrophosphatase
jgi|Auran1|72178	128.232	46.9153	-1.45063	Down	1.18491e-51	0	emb|CBJ28718.1|	minichromosome maintenance protein, a family of eukaryotic DNA replication proteins
jgi|Auran1|72180	303.979	127.46	-1.25393	Down	2.34286e-150	0	ref|XP_002289157.1|	coatomer protein subunit beta2
jgi|Auran1|72183	99.2366	40.4987	-1.293	Down	1.77575e-53	0	ref|XP_002906181.1|	26S proteasome non-ATPase regulatory subunit 2
jgi|Auran1|70289	254.243	110.602	-1.20083	Down	4.5783e-90	0	emb|CBJ27676.1|	Coatomer protein complex, beta sub-unit Vesicle coat complex COPI, beta subunit
jgi|Auran1|72585	149.124	65.7478	-1.18149	Down	9.08942e-50	2e-32	emb|CCA22488.1|	THO complex subunit putative
jgi|Auran1|8350	221.25	84.7783	-1.38391	Down	1.01273e-12	2e-30	ref|XP_003516915.1|	PREDICTED: uncharacterized protein LOC100811740
jgi|Auran1|39128	89.0994	35.4687	-1.32887	Down	1.02551e-40	1e-154	ref|XP_002296471.1|	chromodomain-helicase
jgi|Auran1|39138	120.921	50.9184	-1.2478	Down	4.81882e-46	0	ref|XP_002289979.1|	importin beta-1 subunit-like protein
jgi|Auran1|72402	22.5053	9.19585	-1.29121	Down	2.0715e-24	2e-71	ref|XP_003389863.1|	PREDICTED: ATP-binding cassette sub-family A member 3-like
jgi|Auran1|66849	21.8356	7.66544	-1.51024	Down	3.82462e-09	1e-66	ref|XP_002288206.1|	ABC transporter
jgi|Auran1|59442	76.6455	11.4688	-2.74049	Down	2.49494e-35	1e-164	emb|CBN74306.1|	biotin synthase
jgi|Auran1|14644	117.88	45.4723	-1.37425	Down	2.69696e-14	3e-87	ref|XP_002291800.1|	phosphoglycerate mutase
jgi|Auran1|11611	27.012	7.62889	-1.82406	Down	2.5266e-07	1e-69	ref|XP_002500075.1|	HIRA protein
jgi|Auran1|72664	36.0809	15.0171	-1.26463	Down	2.73352e-48	1e-33	ref|XP_002906565.1|	separin, putative
jgi|Auran1|72666	30.717	13.4087	-1.19587	Down	2.74844e-15	3e-15	emb|CCA15146.1|	ATPbinding Cassette (ABC) superfamily putative
jgi|Auran1|67788	171.614	66.5466	-1.36673	Down	9.3362e-21	4e-46	gb|EGB03718.1|	expressed protein
jgi|Auran1|72671	156.794	52.5478	-1.57717	Down	8.36758e-135	1e-55	ref|XP_003567788.1|	PREDICTED: DNA damage-binding protein 1a-like
jgi|Auran1|39265	652.885	297.842	-1.13228	Down	0	0	gb|AFJ68613.1|	DNA-directed RNA polymerase III subunit RPC2
jgi|Auran1|29026	37.7921	15.034	-1.32986	Down	2.8687e-06	1e-118	ref|XP_002903616.1|	kinesin-like protein
jgi|Auran1|65478	37.2343	13.6899	-1.44352	Down	1.6317e-12	4e-15	emb|CBN77194.1|	WD-40 repeat-containing protein
jgi|Auran1|65502	418.038	67.1493	-2.63819	Down	0	0	ref|ZP_01909586.1|	pyruvate carboxylase
jgi|Auran1|29093	29.3994	8.00482	-1.87684	Down	7.90508e-18	0	emb|CBN73779.1|	DNA topoisomerase IV subunit B
jgi|Auran1|29015	12.0776	4.27987	-1.49669	Down	4.10624e-05	1e-170	dbj|BAJ34488.1|	unnamed protein product
jgi|Auran1|29133	164.186	29.2336	-2.48964	Down	9.94944e-69	5e-65	ref|YP_005836844.1|	3-keto-5-aminohexanoate cleavage protein
jgi|Auran1|65524	76.8378	36.085	-1.09042	Down	1.46649e-59	0	ref|XP_002551722.1|	KLTH0A06050p
jgi|Auran1|65542	39.0317	18.2541	-1.09643	Down	7.4495e-22	2e-12	ref|XP_002771009.1|	sumo-1 activating enzyme subunit, putative
jgi|Auran1|5521	25.3091	4.31342	-2.55275	Down	1.92987e-05	2e-50	ref|XP_003286810.1|	formate-dihydrofolate ligase
jgi|Auran1|29188	14.7092	2.83705	-2.37425	Down	9.52568e-07	1e-112	gb|ACU45103.1|	tetrahydrofolate dehydrogenase
jgi|Auran1|71979	299.212	82.8757	-1.85215	Down	9.5105e-281	3e-35	emb|CBN74737.1|	Chromatin modification-related protein vid-21
jgi|Auran1|29089	205.831	45.1442	-2.18885	Down	8.64722e-79	1e-151	emb|CBJ25908.1|	photosystem II stability/assembly factor HCF136
jgi|Auran1|28963	42.4146	12.4227	-1.77159	Down	9.49698e-09	1e-17	gb|EJY69714.1|	Peroxisomal membrane protein MPV17 (ISS)
jgi|Auran1|60193	276.685	26.0123	-3.41098	Down	6.22386e-143	3e-51	ref|ZP_00514757.1|	Short-chain dehydrogenase/reductase SDR
jgi|Auran1|34091	33.5139	16.1847	-1.05012	Down	8.98678e-07	1e-139	ref|XP_002289000.1|	probable aspartyl aminopeptidase
jgi|Auran1|16465	862.302	376.716	-1.19471	Down	1.74744e-48	2e-30	gb|AEQ61010.1|	RING-finger-containing E3 ubiquitin ligase
jgi|Auran1|39219	116.551	25.3766	-2.19939	Down	4.4719e-83	2e-38	gb|EJY70245.1|	Leucine-rich repeat-containing protein 9
jgi|Auran1|39225	203.907	95.0712	-1.10083	Down	8.09796e-42	1e-87	ref|XP_002178954.1|	regulatory proteasome non-atpase subunit 2
jgi|Auran1|65285	52.0107	23.7407	-1.13144	Down	1.65003e-46	6e-31	emb|CBJ48698.1|	Hypothetical inner membrane leucine rich repeat protein
jgi|Auran1|54097	84.7127	40.4171	-1.06761	Down	1.12887e-31	0	gb|EGZ23570.1|	putative ubiquitin-activating enzyme
jgi|Auran1|70232	660.239	150.774	-2.1306	Down	0	0	dbj|BAA82752.2|	Na-ATPase
jgi|Auran1|65314	7.63543	1.75524	-2.12104	Down	2.76992e-06	9e-77	gb|EIE25026.1|	alpha/beta-hydrolase
jgi|Auran1|65316	24.8708	2.93547	-3.08279	Down	6.07956e-25	9e-07	ref|YP_004339647.1|	RNP-1 like RNA-binding protein
jgi|Auran1|71923	410.739	160.919	-1.35189	Down	1.11228e-100	1e-116	ref|XP_001712632.1|	ftsZ
jgi|Auran1|65333	9.45543	4.50758	-1.06879	Down	2.32106e-07	1e-100	emb|CBJ26725.1|	n/a
jgi|Auran1|28862	50.5705	19.4399	-1.37927	Down	1.8727e-18	0	ref|XP_002182913.1|	glutamine-fructose-6-phosphate transaminase
jgi|Auran1|28694	27.1417	13.2334	-1.03633	Down	2.37656e-07	0	emb|CBJ25904.1|	ABC transporter
jgi|Auran1|37955	349.205	18.2621	-4.25715	Down	0	0	gb|EGB06704.1|	putative proton translocating inorganic pyrophosphatase
jgi|Auran1|65376	151.835	9.95224	-3.93134	Down	0	4e-16	ref|XP_002900673.1|	GTP-binding protein, putative
jgi|Auran1|28673	128.157	23.141	-2.46939	Down	2.14626e-60	0	ref|XP_002949757.1|	succinate-coa ligase beta chain, succinyl-CoA synthetase mitochondrial precursor
jgi|Auran1|28553	307.637	79.8252	-1.94631	Down	5.2899e-67	3e-96	ref|XP_002902119.1|	electron transfer flavoprotein subunit beta
jgi|Auran1|59179	201.127	75.6407	-1.41087	Down	9.31284e-27	1e-106	ref|XP_002288984.1|	probable peptide methionine sulfoxide reductase
jgi|Auran1|13263	41.3314	14.8566	-1.47613	Down	1.53349e-07	6e-47	ref|ZP_04670158.1|	oxidoreductase-aldo/keto reductase family
jgi|Auran1|15476	144.77	57.2416	-1.33863	Down	4.48374e-11	1e-53	ref|XP_003727587.1|	PREDICTED: histone-lysine N-methyltransferase SETD1B-A-like
jgi|Auran1|7494	355.894	124.024	-1.52083	Down	6.22364e-23	2e-41	emb|CBN76956.1|	photosystem II 11 kDa protein
jgi|Auran1|28853	17.5104	8.73383	-1.00353	Down	1.59941e-05	1e-135	ref|YP_004863660.1|	Tfp pilus assembly protein PilF
jgi|Auran1|65425	166.541	71.3914	-1.22206	Down	9.24786e-148	1e-118	gb|EGB02874.1|	expressed protein
jgi|Auran1|16492	55.0817	16.2185	-1.76393	Down	1.42402e-05	3e-07	ref|XP_001513073.2|	PREDICTED: cleavage stimulation factor subunit 2-like
jgi|Auran1|65060	9.34975	1.49067	-2.64897	Down	6.33702e-06	1e-55	gb|EHJ15109.1|	2-methyl-6-phytyl-1,4-benzoquinone cyclase
jgi|Auran1|65075	12.8034	6.15224	-1.05734	Down	0.000258654	9e-20	emb|CAG10476.1|	unnamed protein product
jgi|Auran1|65104	58.4376	22.7076	-1.36372	Down	2.5669e-28	7e-34	emb|CBI22657.3|	unnamed protein product
jgi|Auran1|71871	178.094	77.5537	-1.19937	Down	3.16748e-121	0	gb|EGZ17758.1|	histidine kinase A two component receptor
jgi|Auran1|28337	368.409	167.906	-1.13366	Down	4.91902e-24	1e-117	gb|EGB06942.1|	putative plastid light harvesting protein isoform 49
jgi|Auran1|37874	23.0589	9.64341	-1.25771	Down	4.35098e-07	1e-123	gb|AFB71166.1|	SAM domain and HD domain-containing protein 1
jgi|Auran1|65159	7.59461	3.3728	-1.17103	Down	0.000103381	6e-18	emb|CBN76864.1|	polymorphic Outer membrane protein G/I family
jgi|Auran1|65161	30.7637	9.77452	-1.65413	Down	6.96048e-20	5e-08	ref|XP_001857580.1|	heat shock protein 70
jgi|Auran1|28387	125.106	10.1365	-3.62551	Down	1.37154e-38	1e-69	ref|XP_002288550.1|	cyclophilin-type peptidyl-prolyl cis-trans isomerase
jgi|Auran1|28436	13.7726	1.77574	-2.9553	Down	4.56776e-09	1e-101	emb|CBJ31745.1|	Myo-inositol-1-phosphate synthase
jgi|Auran1|28201	9.70324	2.61588	-1.89117	Down	1.07944e-05	1e-87	gb|ABK29439.1|	sugar transport protein
jgi|Auran1|65207	23.7106	5.93358	-1.99855	Down	7.8437e-10	5e-22	ref|ZP_11029178.1|	putative membrane protein
jgi|Auran1|28164	143.191	52.71	-1.44179	Down	2.94136e-27	1e-111	emb|CBJ32669.1|	Leucyl aminopeptidase
jgi|Auran1|6356	1096.09	112.738	-3.28132	Down	0	2e-62	emb|CBJ28064.1|	manganese superoxide dismutase
jgi|Auran1|28389	83.5844	34.426	-1.27974	Down	1.39499e-13	1e-136	ref|XP_002905147.1|	UDP-glucose:glycoprotein glucosyltransferase, putative
jgi|Auran1|60167	244.986	119.894	-1.03094	Down	1.18388e-21	1e-70	ref|XP_003632316.1|	PREDICTED: proteasome subunit beta type-2-A-like
jgi|Auran1|65270	30.1039	3.96122	-2.92594	Down	1.11704e-52	7e-40	ref|XP_002901264.1|	protein phosphatase 1L-like protein
jgi|Auran1|59202	347.63	166.384	-1.06303	Down	2.33594e-34	7e-86	ref|YP_001997057.1|	phosphoglycerate mutase
jgi|Auran1|65636	69.2516	31.5944	-1.13218	Down	1.75006e-19	0	ref|XP_003057538.1|	formaldehyde dehydrogenase/S-formylglutathione hydrolase
jgi|Auran1|3154	560.747	32.4126	-4.11272	Down	0	1e-111	ref|XP_002177348.1|	plastidic triose-phosphate/phosphate translocator
jgi|Auran1|29345	143.86	11.0352	-3.70447	Down	1.94152e-118	1e-145	emb|CBN79116.1|	DNA primase
jgi|Auran1|12916	35.891	9.4125	-1.93097	Down	2.05906e-11	1e-119	ref|YP_004584618.1|	cobalamin synthesis protein P47K
jgi|Auran1|16288	59.5426	10.2019	-2.54508	Down	3.76838e-12	1e-61	ref|XP_003078310.1|	unnamed protein product
jgi|Auran1|65682	33.4208	11.0899	-1.5915	Down	1.80876e-23	2e-17	ref|XP_818575.1|	hydroxyacylglutathione hydrolase
jgi|Auran1|65685	215.873	78.1962	-1.46501	Down	1.35131e-43	0	ref|XP_002906420.1|	ribonucleoside-diphosphate reductase small chain
jgi|Auran1|29295	34.8474	9.68802	-1.84678	Down	0.000235284	3e-35	gb|EGZ09192.1|	ABC transporter SMC family
jgi|Auran1|29396	346.849	87.6049	-1.98522	Down	1.09169e-58	2e-44	emb|CBJ48925.1|	smc-like protein
jgi|Auran1|65716	60.3538	18.2292	-1.72719	Down	3.3645e-17	0	gb|EGB06327.1|	expressed protein
jgi|Auran1|65721	31.6115	13.7681	-1.19912	Down	1.09144e-14	1e-23	ref|XP_002998858.1|	serine protease family S09X, putative
jgi|Auran1|65724	12.3817	5.64885	-1.13218	Down	0.000245674	8e-09	ref|XP_001701266.1|	low-CO2-inducible protein
jgi|Auran1|72017	196.308	52.6015	-1.89995	Down	2.09228e-164	1e-166	ref|ZP_08988155.1|	GTP cyclohydrolase II
jgi|Auran1|54285	5.46212	0.744725	-2.87468	Down	5.29224e-06	0	ref|XP_002998211.1|	ribonucleoside-diphosphate reductase large subunit
jgi|Auran1|6341	173.022	9.58364	-4.17424	Down	7.32878e-54	2e-51	dbj|BAI91431.1|	shikimate kinase
jgi|Auran1|33813	494.954	64.8739	-2.93158	Down	9.3996e-62	4e-26	pdb|3DMI|A	Chain A, Crystallization And Structural Analysis Of Cytochrome C6 From The Diatom Phaeodactylum Tricornutum At 1.5 A Resolution
jgi|Auran1|16103	319.419	140.618	-1.18367	Down	1.28207e-19	7e-21	ref|XP_003745510.1|	PREDICTED: rhomboid-related protein 2-like
jgi|Auran1|33815	139.743	67.3177	-1.05372	Down	1.93672e-35	0	ref|XP_002291125.1|	cdc21-like protein
jgi|Auran1|33739	60.4666	27.9629	-1.11263	Down	3.93594e-09	3e-41	ref|XP_629046.1|	LMBR1-like conserved region-containing protein
jgi|Auran1|55515	14.213	4.06694	-1.8052	Down	1.80247e-08	0	ref|XP_002288503.1|	threonyl-trna synthetase
jgi|Auran1|67879	15.8825	7.78159	-1.0293	Down	6.0098e-06	1e-37	gb|EJY65631.1|	IQ calmodulin-binding motif family protein
jgi|Auran1|38967	121.871	30.9399	-1.97781	Down	6.27938e-59	4e-42	ref|XP_003614041.1|	COBW domain-containing protein
jgi|Auran1|38972	30.3545	9.70754	-1.64473	Down	6.19724e-07	1e-32	ref|XP_002908241.1|	Major Facilitator Superfamily (MFS)
jgi|Auran1|32385	32.596	14.2992	-1.18876	Down	6.79728e-10	1e-147	emb|CCA19969.1|	ribosome biogenesis ATPase RIX7 putative
jgi|Auran1|72500	30.6502	11.5579	-1.40702	Down	5.09104e-71	6e-57	gb|EGB05439.1|	expressed protein
jgi|Auran1|67220	32.5403	15.5283	-1.06733	Down	5.10448e-05	1e-55	ref|XP_003083381.1|	unnamed protein product
jgi|Auran1|55209	70.955	30.4096	-1.22238	Down	2.12598e-16	0	dbj|BAH30216.1|	methionine S-adenosyl transferase
jgi|Auran1|32720	53.4011	4.59013	-3.54026	Down	8.831e-52	6e-49	ref|XP_647280.1|	cell division cycle protein 45
jgi|Auran1|32735	58.1666	11.755	-2.30692	Down	3.62348e-30	3e-83	emb|CBY32061.1|	unnamed protein product
jgi|Auran1|32654	180.784	34.5393	-2.38796	Down	7.31066e-49	2e-33	emb|CAJ13715.1|	putative replication factor A
jgi|Auran1|9009	276.873	120.469	-1.20057	Down	2.42206e-13	3e-48	emb|CBN77970.1|	aureochrome 3
jgi|Auran1|32664	48.7476	15.6281	-1.64119	Down	1.64544e-16	0	ref|ZP_08445822.1|	adenylosuccinate lyase
jgi|Auran1|32627	104.967	28.4312	-1.88439	Down	2.8405e-36	1e-160	ref|ZP_09252625.1|	class V aminotransferase
jgi|Auran1|55239	26.3353	11.0017	-1.25927	Down	1.20872e-10	4e-87	gb|EDL77036.1|	rCG26088
jgi|Auran1|72107	56.3281	25.3883	-1.14969	Down	1.25536e-25	1e-132	emb|CBN79893.1|	Glucosylceramidase, family GH30
jgi|Auran1|66063	257.275	62.7737	-2.03508	Down	2.59438e-121	2e-20	ref|YP_004312064.1|	taurine catabolism dioxygenase TauD/TfdA
jgi|Auran1|66064	29.7263	12.8276	-1.21249	Down	9.33726e-22	1e-58	gb|ACD54708.1|	beta-D-galactosidase-like protein
jgi|Auran1|60226	285.633	130.194	-1.1335	Down	1.58587e-43	0	gb|EGB08263.1|	actin A
jgi|Auran1|30269	90.4431	32.2363	-1.48832	Down	3.87394e-16	2e-59	ref|NP_505413.1|	Protein K07B1.4, isoform a
jgi|Auran1|54443	494.656	133.682	-1.88762	Down	1.89561e-279	1e-122	ref|YP_003267967.1|	AMP-dependent synthetase and ligase
jgi|Auran1|30090	12.0543	1.98593	-2.60166	Down	9.16278e-05	5e-57	ref|YP_001003963.1|	tRNA (guanine-N(7)-)-methyltransferase
jgi|Auran1|59283	46.9403	10.7219	-2.13026	Down	1.80523e-30	0	ref|XP_002900725.1|	serine protease family S09A, putative
jgi|Auran1|30245	58.3659	19.7122	-1.56604	Down	1.44927e-10	2e-34	ref|XP_002283966.1|	PREDICTED: fruit protein pKIWI502
jgi|Auran1|9027	28.766	1.57972	-4.18663	Down	3.60594e-05	2e-16	ref|YP_795162.1|	membrane-associated serine protease
jgi|Auran1|72648	158.767	72.0439	-1.13996	Down	2.14518e-60	1e-169	ref|YP_003548542.1|	phosphofructokinase
jgi|Auran1|59574	552.187	139.456	-1.98535	Down	2.17396e-168	0	gb|EGB03892.1|	chloroplast O-acetyl-serine lyase
jgi|Auran1|33371	224.575	56.5619	-1.98929	Down	4.9855e-40	8e-82	ref|NP_001149847.1|	peptidyl-prolyl cis-trans isomerase CYP19-4 precursor
jgi|Auran1|68117	35.4438	16.0375	-1.14408	Down	4.16852e-08	4e-16	ref|ZP_08447434.1|	tRNA(Ile)-lysidine synthetase
jgi|Auran1|39388	94.5953	28.2917	-1.74139	Down	7.20158e-36	1e-165	emb|CBJ29491.1|	tryptophanyl-tRNA synthetase
jgi|Auran1|55591	404.05	162.5	-1.3141	Down	2.11968e-99	1e-128	gb|EGZ10424.1|	methionine aminopeptidase, merops subfamily M24
jgi|Auran1|34189	55.934	24.5734	-1.18663	Down	7.21708e-06	3e-47	gb|EGB05762.1|	expressed protein
jgi|Auran1|72760	233.786	94.8565	-1.30137	Down	1.07193e-50	5e-17	emb|CAX75271.1|	bromodomain containing 2
jgi|Auran1|39399	8.78426	1.78116	-2.3021	Down	2.73716e-06	1e-105	ref|XP_002673672.1|	component of scar regulatory complex
jgi|Auran1|72764	187.529	66.86	-1.4879	Down	1.4128e-132	5e-81	ref|XP_002289580.1|	guanyl nucleotide exchange factor
jgi|Auran1|55360	182.486	86.7545	-1.07277	Down	7.0684e-82	1e-138	emb|CBJ49249.1|	similar to E1a binding protein P400 (Partial)
jgi|Auran1|72613	117.913	50.8239	-1.21415	Down	3.14368e-19	2e-19	ref|XP_003385115.1|	PREDICTED: RNA polymerase-associated protein RTF1 homolog
jgi|Auran1|59550	217.75	94.5806	-1.20306	Down	3.49206e-46	1e-142	gb|EIE22468.1|	WD40 repeat-like protein
jgi|Auran1|55367	159.771	70.7906	-1.17437	Down	6.52576e-43	9e-23	ref|YP_003868921.1|	GAF domain containing protein
jgi|Auran1|7478	779.8	338.034	-1.20594	Down	1.09652e-59	7e-78	ref|XP_002508406.1|	peptidyl-prolyl cis-trans isomerase
jgi|Auran1|16948	102.354	14.7785	-2.79199	Down	1.56787e-15	5e-17	ref|NP_497569.1|	Protein Y54F10AM.7
jgi|Auran1|67177	25.1362	4.07934	-2.62336	Down	2.5398e-11	6e-23	ref|XP_003080271.1|	Prolyl 4-hydroxylase alpha subunit (ISS)
jgi|Auran1|67187	12.1493	5.31847	-1.19179	Down	7.3139e-05	4e-45	ref|XP_002286486.1|	calcium channel
jgi|Auran1|67199	17.213	7.78341	-1.14502	Down	8.27246e-06	8e-66	ref|XP_003389460.1|	PREDICTED: iduronate 2-sulfatase-like
jgi|Auran1|15607	332.541	31.8577	-3.38382	Down	3.44484e-88	1e-59	emb|CBN79011.1|	peroxisomal membrane protein-related
jgi|Auran1|55205	76.294	35.6806	-1.09643	Down	1.85335e-05	3e-56	emb|CBN79967.1|	Deflagellation inducible protein,13 kDa
jgi|Auran1|68134	54.3847	4.37667	-3.63529	Down	1.12878e-133	1e-115	gb|EGB01828.1|	tentative prolyl-4-hydroxylase
jgi|Auran1|69990	145.942	65.5202	-1.15538	Down	7.1863e-25	1e-26	ref|ZP_05086043.1|	Pyridine nucleotide-disulphide oxidoreductase, putative
jgi|Auran1|66976	84.0414	38.5644	-1.12383	Down	4.88048e-25	3e-54	ref|XP_003729602.1|	PREDICTED: uncharacterized protein LOC100889941, partial
jgi|Auran1|66979	22.4394	8.22849	-1.44734	Down	1.47762e-05	7e-20	emb|CBN76140.1|	calcium ion binding
jgi|Auran1|72456	161.244	72.5959	-1.15129	Down	4.18824e-48	8e-09	gb|EGG17407.1|	TH1 family protein
jgi|Auran1|32152	29.645	8.29353	-1.83773	Down	2.07416e-06	9e-30	ref|XP_002068635.1|	GK20318
jgi|Auran1|32064	41.7179	11.1524	-1.90332	Down	2.43348e-17	1e-111	emb|CBJ28738.1|	hemolysin-related protein
jgi|Auran1|72462	93.2425	41.6509	-1.16264	Down	5.26922e-18	6e-47	ref|XP_002766986.1|	Palmitoyltransferase SWF1, putative
jgi|Auran1|72466	140.192	67.9414	-1.04505	Down	5.61112e-43	0	gb|EGB04719.1|	expressed protein
jgi|Auran1|72468	19.9043	9.23974	-1.10716	Down	1.6068e-09	0	emb|CBJ26660.1|	similar to 3-phosphoadenosine 5-phosphosulfate synthase 2 isoform 2
jgi|Auran1|67020	37.9637	10.9992	-1.78722	Down	1.08942e-06	1e-136	gb|EGB04716.1|	expressed protein
jgi|Auran1|17164	64.3241	19.3516	-1.73291	Down	2.23444e-05	2e-25	ref|XP_003542960.1|	PREDICTED: transcription factor GTE8-like
jgi|Auran1|55116	64.7123	29.6225	-1.12734	Down	2.82836e-08	3e-11	ref|ZP_10576776.1|	DnaJ-class molecular chaperone with C-terminal Zn finger domain
jgi|Auran1|33640	54.691	24.3277	-1.1687	Down	3.47156e-11	1e-72	ref|ZP_00514781.1|	probable monooxygenase
jgi|Auran1|67808	25.6364	11.826	-1.11624	Down	3.86958e-06	1e-31	ref|XP_003080005.1|	unnamed protein product
jgi|Auran1|33639	750.182	218.726	-1.77812	Down	1.67755e-121	1e-159	gb|EGB03698.1|	putative plastid light harvesting protein isoform 56
jgi|Auran1|7794	114.265	54.7373	-1.06179	Down	7.88976e-07	2e-37	emb|CAI43117.1|	alpha thalassemia/mental retardation syndrome X-linked (RAD54 homolog, S. cerevisiae)
jgi|Auran1|8383	173.395	69.1128	-1.32704	Down	8.62312e-09	2e-29	emb|CBY13372.1|	unnamed protein product
jgi|Auran1|67917	13.3352	5.17256	-1.36629	Down	2.74918e-06	4e-17	ref|XP_003451861.1|	PREDICTED: scavenger mRNA-decapping enzyme DcpS-like
jgi|Auran1|55650	123.872	51.7267	-1.25987	Down	4.75038e-18	6e-99	emb|CBN77049.1|	PGPS/D6
jgi|Auran1|12447	11.28	1.52048	-2.89117	Down	7.82094e-05	1e-123	emb|CBN74306.1|	biotin synthase
jgi|Auran1|35155	11.4313	1.66173	-2.78224	Down	1.15945e-06	1e-105	ref|XP_002294094.1|	pyruvate dehydrogenase kinase
jgi|Auran1|34951	29.0002	9.29721	-1.64119	Down	0.000261716	6e-51	ref|XP_800648.2|	PREDICTED: protein strawberry notch homolog 1-like
jgi|Auran1|14287	37.7921	16.4007	-1.20433	Down	1.47941e-05	1e-125	ref|XP_002903616.1|	kinesin-like protein
jgi|Auran1|68641	15.0885	1.6572	-3.18663	Down	1.83226e-09	6e-07	emb|CBN73956.1|	basal body protein
jgi|Auran1|39530	396.442	153.311	-1.37065	Down	8.98438e-96	1e-111	ref|NP_001148980.1|	LOC100282600 precursor
jgi|Auran1|68254	188.23	68.7522	-1.45302	Down	9.24048e-28	1e-158	gb|EGB03155.1|	expressed protein
jgi|Auran1|68525	24.0997	10.1065	-1.25374	Down	6.17234e-05	3e-12	ref|YP_006242192.1|	protein kinase
jgi|Auran1|35524	23.9273	3.37885	-2.82406	Down	0.000139946	4e-39	ref|XP_002909737.1|	C-1-tetrahydrofolate synthase, putative
jgi|Auran1|39517	17.9699	5.02	-1.83982	Down	9.92784e-06	2e-24	gb|EFN63784.1|	Cytochrome b5 domain-containing protein 2
jgi|Auran1|16048	27.9046	7.68719	-1.85998	Down	2.75092e-07	4e-85	ref|XP_002184708.1|	pyrroline-5-carboxylate reductase
jgi|Auran1|35178	30.2594	2.99111	-3.33863	Down	6.50316e-07	3e-41	ref|XP_002909737.1|	C-1-tetrahydrofolate synthase, putative
jgi|Auran1|9678	85.4808	33.4274	-1.35457	Down	5.6491e-07	2e-43	ref|XP_003074751.1|	Aspartyl beta-hydroxylase (ISS)
jgi|Auran1|34695	270.407	116.99	-1.20875	Down	3.71844e-19	3e-53	ref|XP_002296360.1|	acyl-CoA dehydrogenase-like protein
jgi|Auran1|9776	53.8365	12.6707	-2.08709	Down	4.56712e-06	2e-30	ref|XP_002287317.1|	zeaxanthin epoxidase
jgi|Auran1|16967	25.1132	7.44725	-1.75367	Down	6.87394e-05	8e-63	emb|CBN75468.1|	Alb3 homolog, thylakoidal inner membrane insertase
jgi|Auran1|17075	201.743	68.6802	-1.55455	Down	1.38546e-19	6e-80	ref|XP_002176151.1|	3R-hydroxyacyl-	Phaeodactylum tricornutum CCAP 1055/1]
jgi|Auran1|35021	223.348	54.8428	-2.02592	Down	1.8445e-35	1e-126	gb|EGB02668.1|	putative plastid light harvesting protein isoform 61
jgi|Auran1|39492	150.669	50.6685	-1.57222	Down	1.07875e-23	3e-73	ref|XP_002907526.1|	caltractin
jgi|Auran1|72831	27.9368	8.87632	-1.65413	Down	2.54188e-08	8e-22	emb|CBN77125.1|	6,7-dimethyl-8-ribityllumazine synthase
jgi|Auran1|72834	10.0555	4.22442	-1.25117	Down	1.04153e-05	1e-109	ref|XP_002285972.1|	tubulin-specific chaperone d
jgi|Auran1|72840	14.268	5.83605	-1.28972	Down	2.48712e-06	5e-22	ref|XP_002294874.1|	mismatch repair protein MutS
jgi|Auran1|72882	121.627	53.7636	-1.17776	Down	1.89281e-15	3e-52	gb|EIE26446.1|	EMP/nonaspanin domain family protein
jgi|Auran1|69378	39.1789	13.0911	-1.58149	Down	7.29634e-07	3e-07	ref|ZP_10244106.1|	putative Urea transporter
jgi|Auran1|72905	118.534	57.0956	-1.05385	Down	3.55092e-11	9e-15	dbj|BAJ07865.1|	putative oxidoreductase
jgi|Auran1|68667	45.6067	11.8202	-1.94799	Down	3.44846e-35	1e-17	ref|XP_792838.1|	PREDICTED: COMM domain-containing protein 5-like
jgi|Auran1|68689	15.3852	7.64345	-1.00925	Down	7.60352e-09	1e-46	gb|EDM09916.1|	arylsulfatase K
jgi|Auran1|68761	93.4931	40.6635	-1.20113	Down	2.42646e-10	2e-31	ref|XP_002368978.1|	KH domain-containing protein
jgi|Auran1|68775	48.8462	14.8566	-1.71714	Down	1.87187e-10	4e-25	ref|XP_003078639.1|	unnamed protein product
jgi|Auran1|68947	27.324	8.90738	-1.61709	Down	6.58698e-09	5e-15	ref|NP_001147831.1|	solute carrier family 2, facilitated glucose transporter member 8
jgi|Auran1|68980	101.674	34.6088	-1.55474	Down	1.01143e-28	1e-09	emb|CBN75998.1|	Hypothetical leucine rich repeat protein
jgi|Auran1|69286	29.8211	5.08239	-2.55275	Down	6.30246e-14	2e-24	emb|CCA15561.1|	glutamyltRNA(Gln) amidotransferase subunit A putativ
jgi|Auran1|69471	81.1973	19.599	-2.05065	Down	6.72336e-11	1e-83	gb|EGB01812.1|	expressed protein
jgi|Auran1|69554	32.3174	15.1536	-1.09265	Down	9.33572e-05	0	gb|EGB01727.1|	expressed protein
jgi|Auran1|69562	14.2377	3.01583	-2.23909	Down	0.000101954	4e-22	gb|EGB01719.1|	expressed protein
