# Supplementary material for: Understanding Strategy of Nitrate and Urea Assimilation in a Chinese Strain of Aureococcus anophagefferens through RNA-Seq Analysis
Source: PLoS One. 2014 Oct 22;9(10):e111069. doi: 10.1371/journal.pone.0111069 (PMC4206512; doi:10.1371/journal.pone.0111069)
Supplement: Table S8 — Information of differentially expressed genes in A. anophagefferens cells identified when urea-recovery cells were compared to N-depleted cells. (XLS) [file pone.0111069.s008.xls]

## Sheet: Sheet1
Table S8 Information of differentially expressed genes in A. anophagefferens cells identified when urea-recovery cells were compared to N-depleted cells.
Protein ID	RPKM in N-depleted cells	RPKM in urea-recovery cells	Fold change (log2 Ratio)(urea-recovery/N-depleted)	Up-Down-Regulation (urea-recovery/N-depleted)	P-value	E-value	Accession number	Putative function annotation
jgi|Auran1|25327	26.6181	54.5727	1.03577	Up	6.1416e-16	0	ref|XP_002906848.1|	myosin-like protein
jgi|Auran1|18026	384.592	1123.81	1.547	Up	2.89418e-49	2e-29	ref|NP_488359.1|	photosystem I reaction center subunit IV
jgi|Auran1|25463	2.73345	84.7229	4.95396	Up	2.45866e-80	1e-142	ref|YP_003548507.1|	3-oxoacyl-(acyl-carrier-protein) synthase 2
jgi|Auran1|25417	28.9974	63.6038	1.13319	Up	1.85403e-09	1e-116	ref|NP_564806.1|	3,5-epimerase/4-reductase
jgi|Auran1|37286	95.2104	194.861	1.03326	Up	3.2279e-47	1e-145	emb|CBJ32684.1|	Cysteinyl-tRNA Synthetase
jgi|Auran1|25325	1.57291	16.0561	3.35161	Up	3.85328e-07	2e-21	ref|XP_001016227.1|	Mpv17 / PMP22 family protein
jgi|Auran1|7375	0.01	9.18785	9.84358	Up	0.000105794	2e-38	ref|XP_003565339.1|	PREDICTED: geranylgeranyl transferase type-1 subunit beta-like
jgi|Auran1|58948	2.23874	51.5921	4.52639	Up	8.09038e-35	1e-109	ref|XP_002185245.1|	plastidic transaldolase
jgi|Auran1|24811	252.035	1710.8	2.76297	Up	0	1e-164	gb|EGB09018.1|	putative plastid light harvesting protein isoform 1
jgi|Auran1|25036	6.02171	24.867	2.04599	Up	1.11744e-10	1e-120	ref|YP_001916478.1|	2-amino-3-ketobutyrate coenzyme A ligase
jgi|Auran1|24967	304.795	689.818	1.17837	Up	2.22226e-149	1e-124	emb|CBN76275.1|	Glutamyl-tRNA Reductase, chloroplast precursor
jgi|Auran1|5707	13.416	31.1248	1.21411	Up	4.93958e-05	3e-43	gb|AFM52663.1|	putative NAD-dependent dehydrogenase 2
jgi|Auran1|7244	100.615	1017.31	3.33784	Up	1.95858e-131	3e-24	ref|XP_002293787.1|	phosphoadenosine-phosphosulphate reductase
jgi|Auran1|4272	65.343	929.155	3.82981	Up	0	1e-103	ref|XP_002293787.1|	phosphoadenosine-phosphosulphate reductase
jgi|Auran1|58968	299.632	4720.22	3.97759	Up	0	0	emb|CBJ48487.1|	transketolase
jgi|Auran1|71512	11.0926	34.3633	1.63127	Up	7.79908e-19	1e-34	gb|EKB17876.1|	PAS domain S-box protein
jgi|Auran1|59252	31.6186	128.413	2.02195	Up	1.56428e-39	1e-142	emb|CBJ33850.1|	Cysteine synthase
jgi|Auran1|72069	92.3333	196.172	1.0872	Up	1.02868e-40	1e-21	gb|EGB05967.1|	expressed protein, partial
jgi|Auran1|13143	13.3947	43.6735	1.7051	Up	4.91812e-12	3e-74	ref|YP_002512294.1|	proline iminopeptidase
jgi|Auran1|30004	8.00912	26.2456	1.71236	Up	1.07987e-10	1e-165	ref|XP_002290086.1|	histidyl-trna synthetase
jgi|Auran1|72091	2.60333	5.91471	1.18395	Up	0.000109028	3e-77	gb|EGB06000.1|	selenoprotein, partial
jgi|Auran1|38247	87.2041	203.93	1.2256	Up	1.77159e-82	1e-122	gb|AFJ68616.1|	hypoxia up-regulated 1
jgi|Auran1|72248	21.925	113.994	2.37831	Up	1.50152e-103	1e-119	gb|EGB05256.1|	putative plastid light harvesting protein isoform 3
jgi|Auran1|54702	12.3159	65.7804	2.41714	Up	2.5774e-100	0	ref|XP_002295475.1|	valyl-tRNA synthetase
jgi|Auran1|31177	53.858	113.219	1.07189	Up	7.08418e-15	1e-114	ref|XP_002288279.1|	l-lactate dehydrogenase
jgi|Auran1|72255	47.2749	123.635	1.38695	Up	5.143e-22	3e-94	ref|XP_002295570.1|	triose-phosphate isomerase
jgi|Auran1|66482	14.6356	43.4615	1.57025	Up	7.00378e-12	4e-33	emb|CBJ30165.1|	tryptophan-rich sensory-like protein
jgi|Auran1|15075	42.6802	107.598	1.33402	Up	1.03103e-10	7e-25	gb|AAD17310.1|	solute carrier protein
jgi|Auran1|30982	12.7809	46.4195	1.86075	Up	2.60734e-22	0	ref|XP_002295841.1|	aspartate-tRNA ligase or aspartyl tRNA synthetase
jgi|Auran1|31056	101.089	343.559	1.76493	Up	2.51538e-96	1e-115	emb|CBJ48383.1|	aspartate-semialdehyde dehydrogenase
jgi|Auran1|66512	4.31342	11.1078	1.36467	Up	6.03866e-08	5e-07	gb|EKC24966.1|	Ankyrin-1
jgi|Auran1|69930	166.228	2532.02	3.92905	Up	0	2e-37	gb|ABA55521.1|	chloroplast light harvesting protein isoform 5
jgi|Auran1|31061	52.2351	149.15	1.51367	Up	1.26528e-31	1e-137	ref|XP_002184240.1|	fructose-1,6-bisphosphatase
jgi|Auran1|2245	7.1552	20.4511	1.51511	Up	1.12338e-06	0	gb|EGB05304.1|	general sugar transporter
jgi|Auran1|66541	15.2898	31.5305	1.04418	Up	3.1859e-05	2e-06	ref|ZP_08431849.1|	putative permease
jgi|Auran1|30993	10.6578	26.016	1.28748	Up	6.25688e-08	1e-83	ref|ZP_07965320.1|	HCO3- transporter
jgi|Auran1|4844	191.069	1004.43	2.3942	Up	7.67644e-254	1e-166	gb|EGB11185.1|	putative inorganic pyrophosphatase
jgi|Auran1|70771	70.2478	394.981	2.49126	Up	1.8554e-271	0	ref|XP_002180171.1|	phytoene dehydrogenase
jgi|Auran1|61510	55.7325	1077.48	4.273	Up	0	1e-48	gb|EGB03870.1|	expressed protein
jgi|Auran1|17080	65.3807	245.512	1.90886	Up	5.33858e-18	2e-09	emb|CCF74409.1|	unnamed protein product
jgi|Auran1|36276	226.281	513.431	1.18205	Up	6.96752e-63	4e-34	ref|XP_001848682.1|	mitochondrial 18 kDa protein
jgi|Auran1|20812	21.013	50.5348	1.266	Up	4.21314e-11	1e-140	ref|XP_002184864.1|	acyl desaturase
jgi|Auran1|70798	11.696	25.0275	1.0975	Up	1.20427e-09	8e-21	gb|EHR75647.1|	kexin type 2 proprotein convertase
jgi|Auran1|61559	6.72779	36.2113	2.42823	Up	4.5366e-20	2e-16	ref|XP_002291137.1|	amino acid/polyamine transporter
jgi|Auran1|52432	6.54183	20.6406	1.65772	Up	4.20034e-16	0	emb|CBN75498.1|	Alanyl-tRNA Synthetase
jgi|Auran1|21109	45.4117	107.361	1.24133	Up	2.41292e-12	3e-58	emb|CBN79123.1|	CPLD51 protein required for cyt b6 assembly
jgi|Auran1|11443	3.24851	11.7234	1.85154	Up	0.00017876	4e-98	gb|ABL96301.1|	Bacl-2
jgi|Auran1|61587	4.68789	16.4854	1.81418	Up	8.93088e-08	1e-12	ref|XP_001698619.1|	SOUL3-like protein
jgi|Auran1|61590	4.17842	82.2898	4.29968	Up	6.53464e-43	1e-45	ref|XP_002502828.1|	light-dependent protochlorophyllide oxido-reductase
jgi|Auran1|21485	331.057	2268.06	2.7763	Up	2.23278e-290	3e-36	ref|YP_001293609.1|	ferredoxin
jgi|Auran1|70817	1.54205	61.6355	5.32084	Up	5.39362e-149	9e-41	ref|XP_002297406.1|	sodium/potassium/calcium exchange protein
jgi|Auran1|61607	60.1359	218.511	1.86141	Up	1.4017e-111	8e-17	ref|XP_002177738.1|	methionine-dependent methyltransferase
jgi|Auran1|21274	22.0619	79.1261	1.8426	Up	2.04832e-14	6e-18	ref|NP_681893.1|	FKBP-type peptidylprolyl isomerase
jgi|Auran1|21676	111.776	314.74	1.49355	Up	5.33054e-43	4e-96	emb|CBJ27051.1|	ATP-dependent Clp protease proteolytic subunit
jgi|Auran1|61634	12.3824	35.148	1.50516	Up	3.58434e-19	1e-09	gb|ACG25034.1|	dual specificity protein phosphatase 9
jgi|Auran1|52464	255.343	716.617	1.48877	Up	1.06613e-158	1e-126	ref|XP_002178555.1|	farnesyltranstransferase
jgi|Auran1|70840	14.8159	51.5587	1.79907	Up	2.58738e-34	1e-127	emb|CBJ31299.1|	Beta-1,6-glucan active enzyme, family GH16
jgi|Auran1|20733	27.2551	55.9712	1.03816	Up	1.36308e-10	0	emb|CBN76133.1|	Serine palmitoyltransferase
jgi|Auran1|21222	7.19979	18.2857	1.34469	Up	0.000266072	3e-50	ref|ZP_06052020.1|	probable aspartoacylase
jgi|Auran1|6909	36.7982	146.079	1.98904	Up	6.55128e-17	1e-64	ref|XP_002176685.1|	zeta-carotene desaturase
jgi|Auran1|52497	11.7028	36.2826	1.63242	Up	1.03406e-12	0	emb|CBJ26510.1|	DNA topoisomerase VI subunit A
jgi|Auran1|61750	53.757	110.532	1.03993	Up	4.28012e-23	5e-13	ref|XP_003083169.1|	K-homology type RNA binding proteins (ISS)
jgi|Auran1|2339	46.5328	127.652	1.4559	Up	2.65618e-23	4e-79	ref|XP_003074061.1|	Fructose-6-phosphate 2-kinase/fructose-2,6-biphosphatase (ISS)
jgi|Auran1|550	55.3665	167.061	1.59329	Up	2.35626e-80	0	ref|XP_003290830.1|	cell division cycle protein 48
jgi|Auran1|20758	47.6328	123.867	1.37877	Up	4.82264e-31	0	emb|CBN75444.1|	serine hydroxymethyltransferase 2
jgi|Auran1|1716	3.10302	20.445	2.72	Up	9.91098e-12	3e-94	emb|CBN79326.1|	Monogalactosyldiacylglycerol synthase, family GT28
jgi|Auran1|61838	13.7941	31.1291	1.17422	Up	2.23144e-06	1e-08	ref|XP_003559359.1|	PREDICTED: uncharacterized protein LOC100828433
jgi|Auran1|61839	50.8932	114.554	1.17048	Up	2.53868e-17	2e-36	emb|CBN73853.1|	Pyridoxamine 5'-phosphate oxidase-related
jgi|Auran1|69676	32.9423	70.4098	1.09584	Up	2.3052e-16	0	gb|ABH11442.1|	cytosolic glucose-6-phosphate isomerase
jgi|Auran1|21394	16.4298	46.0077	1.48556	Up	5.9956e-13	1e-111	gb|ABL96301.1|	Bacl-2
jgi|Auran1|69678	478.717	4675.48	3.28787	Up	0	1e-108	ref|XP_002291225.1|	oxygen-evolving enhancer protein 1 precursor
jgi|Auran1|69679	277.055	2698.23	3.28377	Up	0	2e-97	gb|EGB11436.1|	putative plastid light harvesting protein isoform 62
jgi|Auran1|16928	35.879	854.309	4.57355	Up	6.76068e-239	9e-96	gb|EGB11447.1|	putative plastid light harvesting protein isoform 6
jgi|Auran1|21633	3.45074	72.8511	4.39998	Up	1.53219e-41	1e-83	ref|XP_003080509.1|	unnamed protein product
jgi|Auran1|20831	21.254	81.0182	1.93051	Up	3.28792e-27	1e-104	emb|CBJ30364.1|	3,8-divinyl protochlorophyllide a 8-vinyl reductase, putative chloroplast precursor
jgi|Auran1|36435	171.575	407.1	1.24654	Up	2.66978e-80	1e-176	emb|CBJ28737.1|	eukaryotic peptide chain release factor 1
jgi|Auran1|52580	84.806	186.427	1.13638	Up	1.36733e-75	3e-67	ref|XP_002896389.1|	CCR4-NOT transcription complex subunit, putative
jgi|Auran1|52591	210.896	1055.15	2.32284	Up	7.50868e-275	1e-129	gb|EGB11488.1|	putative plastid light harvesting protein isoform 8
jgi|Auran1|61957	2.65687	22.4043	3.07598	Up	5.348e-36	2e-93	ref|XP_003081886.1|	Fushion of putative sugar/xylulosekinase and ribulose-phosphate (IC)
jgi|Auran1|22099	620.57	1390.99	1.16445	Up	0	1e-176	ref|XP_003083207.1|	Peptide exporter, ABC superfamily (ISS)
jgi|Auran1|22501	134.565	332.486	1.305	Up	1.64151e-60	2e-72	ref|XP_002287435.1|	chloroplast membrane protein
jgi|Auran1|21818	83.0417	263.204	1.66427	Up	1.50672e-39	3e-70	ref|XP_002501931.1|	adenylate kinase
jgi|Auran1|22166	11.6094	24.7627	1.09288	Up	8.01568e-08	0	ref|XP_003083207.1|	Peptide exporter, ABC superfamily (ISS)
jgi|Auran1|5421	38.2444	90.6977	1.24582	Up	7.30796e-11	3e-68	emb|CCA17506.1|	DNA repair protein RAD50 putative
jgi|Auran1|58733	7.29831	35.7451	2.29211	Up	8.1809e-13	1e-106	ref|NP_441723.1|	fructose-1,6-bisphosphate aldolase
jgi|Auran1|21703	4.53875	18.5324	2.02968	Up	1.76851e-10	0	ref|XP_001689978.1|	oligoendopeptidase
jgi|Auran1|52628	25.4812	55.4665	1.12219	Up	1.10383e-09	1e-175	ref|XP_002182874.1|	coproporphyrinogen III oxidase
jgi|Auran1|22416	5.05073	16.7952	1.73348	Up	6.81222e-05	3e-94	emb|CBJ28708.1|	esterase
jgi|Auran1|62056	4.89819	28.2829	2.52961	Up	1.66361e-16	5e-40	gb|EJP05185.1|	endonuclease/exonuclease/phosphatase family protein
jgi|Auran1|21944	31.2785	76.5966	1.29211	Up	9.70552e-12	4e-80	ref|XP_002178724.1|	lutein deficient 1-like protein
jgi|Auran1|62089	3.43407	26.6684	2.95714	Up	9.96088e-27	4e-35	ref|ZP_10333020.1|	PfkB domain protein
jgi|Auran1|59906	222.101	531.492	1.25883	Up	1.56045e-61	7e-42	ref|YP_002370510.1|	50S ribosomal protein L4
jgi|Auran1|62118	45.4355	121.644	1.42077	Up	4.884e-115	2e-16	gb|EJP73273.1|	oxidoreductase, 2OG-Fe(II) oxygenase family
jgi|Auran1|3749	14.0701	33.2741	1.24177	Up	2.22464e-05	2e-76	ref|XP_002958049.1|	mitochondrial substrate carrier
jgi|Auran1|62132	15.8473	49.1528	1.63304	Up	7.37576e-30	3e-11	gb|EIM44046.1|	Tfp pilus assembly protein PilF
jgi|Auran1|71022	12.2797	34.8313	1.50411	Up	1.77485e-12	0	gb|EGB10710.1|	expressed protein
jgi|Auran1|52678	15.0123	38.9362	1.37496	Up	6.70534e-08	4e-28	ref|XP_003084425.1|	unnamed protein product
jgi|Auran1|71195	33.7216	336.961	3.32084	Up	0	0	emb|CBN77774.1|	ATP-sulfurylase
jgi|Auran1|62745	9.79865	23.203	1.24365	Up	3.99698e-05	2e-11	ref|ZP_03970562.1|	gnat family acetyltransferase
jgi|Auran1|23252	13.7057	43.1246	1.65373	Up	2.14318e-18	0	gb|EGD76852.1|	fumarate hydratase class I
jgi|Auran1|5074	23.583	122.67	2.37896	Up	3.71932e-28	1e-48	ref|XP_002162499.1|	PREDICTED: similar to Phosphoglycerate mutase family member 5
jgi|Auran1|52969	26.5263	186.062	2.81029	Up	1.1464e-127	1e-104	emb|CBJ25536.1|	flagellar associated protein, adenosine kinase-like protein
jgi|Auran1|59964	189.365	4181.7	4.46485	Up	0	1e-136	gb|EGB07308.1|	putative plastid light harvesting protein isoform 28
jgi|Auran1|22889	222.612	3946.42	4.14794	Up	0	1e-174	gb|EGB10185.1|	putative plastid light harvesting protein isoform 20, partial
jgi|Auran1|62802	2.55269	11.7892	2.20738	Up	5.75076e-26	1e-123	ref|XP_788834.3|	PREDICTED: LOW QUALITY PROTEIN: tripeptidyl-peptidase 2-like
jgi|Auran1|23014	12.9252	31.8757	1.30227	Up	4.38056e-12	1e-130	ref|XP_002895514.1|	vacuolar protein sorting-associated protein 33A, putative
jgi|Auran1|59967	445.121	4802.89	3.43163	Up	0	1e-157	gb|EGB10204.1|	putative plastid light harvesting protein isoform 21
jgi|Auran1|52984	15.9548	37.2046	1.22149	Up	3.0242e-06	1e-18	ref|NP_494398.1|	Protein Y110A2AR.3, isoform a
jgi|Auran1|17394	37.0204	219.215	2.56595	Up	9.04552e-20	3e-20	emb|CBJ48478.1|	FK506-binding protein 1
jgi|Auran1|9008	123.037	531.96	2.11223	Up	8.12332e-46	3e-37	emb|CBJ29912.1|	flagellar outer arm dynein 14 kDa light chain LC5
jgi|Auran1|69997	76.6075	501.459	2.71057	Up	3.75206e-191	2e-83	gb|EGB09687.1|	putative plastid light harvesting protein isoform 35
jgi|Auran1|33333	27.3784	248.988	3.18496	Up	1.92073e-118	1e-151	ref|XP_002176694.1|	triose phosphate/phosphate translocator
jgi|Auran1|33288	152.235	1238.21	3.02389	Up	6.69832e-291	1e-114	gb|EGB03955.1|	putative plastid light harvesting protein isoform 58
jgi|Auran1|2181	13.2907	31.1021	1.2266	Up	3.38018e-07	3e-88	emb|CBJ27648.1|	Digalactosyldiacylglycerol synthase, family GT4
jgi|Auran1|60343	71.5037	2429.95	5.08677	Up	0	1e-114	gb|EGB07483.1|	putative plastid light harvesting protein isoform 25
jgi|Auran1|33270	11.5063	26.5419	1.20584	Up	1.34957e-05	0	emb|CBN80072.1|	gdp-d-mannose 4,6-dehydratase
jgi|Auran1|69979	2.30473	86.9764	5.23796	Up	1.17784e-60	1e-173	gb|EGB03298.1|	Ribulose-phosphate 3-epimerase
jgi|Auran1|72853	21.4465	58.8017	1.45512	Up	1.05765e-26	0	ref|XP_002997377.1|	26S proteasome non-ATPase regulatory subunit, putative
jgi|Auran1|34662	32.3806	93.2822	1.52647	Up	2.9252e-26	1e-113	gb|AFJ68621.1|	cytochrome P450 enzyme
jgi|Auran1|72721	71.3265	213.944	1.58472	Up	1.38159e-74	4e-36	ref|XP_002183698.1|	lipoprotein, type 6
jgi|Auran1|39351	7.88296	21.0315	1.41574	Up	1.19445e-05	1e-126	emb|CCA22079.1|	60S acidic ribosomal protein P0 putative
jgi|Auran1|34878	23.9591	62.4256	1.38157	Up	9.71722e-06	2e-47	emb|CCC47837.1|	putative oligosaccharyl transferase subunit, fragment, partial
jgi|Auran1|15101	27.0948	102.715	1.92255	Up	6.93998e-20	5e-97	ref|XP_002184461.1|	methionine synthase
jgi|Auran1|34875	40.1905	131.692	1.71225	Up	4.23994e-34	1e-136	gb|EGZ21051.1|	putative methyltetrahydrofolate-homocysteine S-methyltransferase
jgi|Auran1|8272	9.2551	73.6169	2.99172	Up	5.34978e-11	7e-25	ref|YP_001551225.1|	FKBP-type peptidyl-prolyl cis-trans isomerase (PPIase)
jgi|Auran1|21835	6.15433	187.46	4.92884	Up	6.54552e-133	9e-72	ref|XP_003543117.1|	PREDICTED: soluble inorganic pyrophosphatase 1, chloroplastic-like
jgi|Auran1|22358	22.2718	60.9442	1.45227	Up	7.4647e-09	2e-60	ref|XP_002909336.1|	flagellar adenylate kinase
jgi|Auran1|52722	63.8513	150.45	1.2365	Up	3.4698e-47	1e-177	gb|EGD73701.1|	AMP dependent ligase
jgi|Auran1|8505	20.0165	125.739	2.65117	Up	6.94398e-14	4e-19	ref|YP_003448059.1|	peptide/nickel transport system substrate-binding protein
jgi|Auran1|12414	19.5973	92.1847	2.23387	Up	1.33238e-35	1e-106	ref|XP_002184319.1|	uroporphyrinogen decarboxylase
jgi|Auran1|9205	77.2308	231.134	1.58148	Up	6.97426e-11	7e-15	ref|YP_004824519.1|	chaperone protein dnaJ
jgi|Auran1|62293	4.31508	9.41562	1.12567	Up	3.7865e-05	1e-60	dbj|BAE22453.1|	unnamed protein product
jgi|Auran1|71070	491.609	3822.16	2.95881	Up	0	4e-67	emb|CBJ31718.1|	Light harvesting complex protein
jgi|Auran1|52742	38.4401	93.5364	1.28291	Up	7.62458e-32	0	gb|AFJ69222.1|	acetyl-CoA synthetase
jgi|Auran1|58776	36.4676	278.079	2.93081	Up	1.6192e-197	5e-75	gb|AAK76609.2|	putative dihydrolipoamide S-acetyltransferase
jgi|Auran1|22578	103.721	292.268	1.49459	Up	5.20748e-85	1e-148	gb|EFA74789.1|	threonine synthase
jgi|Auran1|36610	378.031	9547.85	4.6586	Up	0	0	gb|AFD34245.1|	glyceraldehyde-3-phosphate dehydrogenase
jgi|Auran1|16925	51.8459	129.534	1.32102	Up	2.85634e-05	5e-21	ref|XP_003382543.1|	PREDICTED: peptidyl-prolyl cis-trans isomerase FKBP2-like
jgi|Auran1|15757	146.439	302.473	1.04651	Up	3.74742e-12	1e-28	ref|XP_002295767.1|	rubredoxin, rubredoxin-type Fe4 protein
jgi|Auran1|22269	831.085	2219.13	1.41693	Up	0	1e-177	gb|AFE02906.1|	fructose-1,6-bisphosphate aldolase class I
jgi|Auran1|22034	24.7055	62.0364	1.32828	Up	2.13726e-27	0	ref|XP_002906366.1|	phospholipid-transporting ATPase, putative
jgi|Auran1|72571	107.16	804.963	2.90915	Up	0	1e-124	gb|EGB04207.1|	putative plastid light harvesting protein isoform 10
jgi|Auran1|20412	22.4563	52.677	1.23005	Up	6.12106e-06	9e-63	emb|CBJ26599.1|	Putative subunit of the Anaphase Promoting Complex
jgi|Auran1|19592	120.487	290.75	1.2709	Up	1.06543e-72	0	ref|XP_002293604.1|	cytochrome P450
jgi|Auran1|61009	23.2274	55.5888	1.25896	Up	1.20331e-11	4e-21	ref|YP_464789.1|	diacylglycerol kinase
jgi|Auran1|12473	31.9128	67.3842	1.07828	Up	8.30178e-08	1e-115	emb|CBJ31941.1|	cyclin B2
jgi|Auran1|61014	6.20929	15.5135	1.32102	Up	2.77134e-07	7e-35	gb|AFE74678.1|	eukaryotic elongation factor 2 kinase, partial
jgi|Auran1|70645	231.41	721.265	1.64008	Up	0	2e-93	gb|EGB02923.1|	expressed protein
jgi|Auran1|58615	20.5088	167.35	3.02855	Up	5.81426e-43	7e-65	ref|ZP_08917720.1|	Ribosome-recycling factor
jgi|Auran1|59805	82.7425	1201.47	3.86004	Up	0	8e-32	ref|XP_002178860.1|	protein fucoxanthin chlorophyll a/c protein
jgi|Auran1|59810	94.7074	958.016	3.3385	Up	0	8e-51	gb|EGB07105.1|	putative plastid light harvesting protein isoform 50
jgi|Auran1|70661	15.2048	37.5026	1.30246	Up	1.58027e-12	6e-80	ref|XP_002902564.1|	serine palmitoyltransferase, putative
jgi|Auran1|59812	11.6256	31.766	1.45018	Up	9.7111e-05	1e-18	gb|EJF63179.1|	YjgF-like protein
jgi|Auran1|20184	9.87783	28.8091	1.54426	Up	3.33994e-09	1e-151	ref|XP_002289717.1|	sterol delta7 reductase-like protein
jgi|Auran1|17366	18.5354	112.879	2.60643	Up	4.88408e-16	2e-31	gb|AAU93947.1|	thioredoxin H
jgi|Auran1|1318	17.6117	46.6335	1.40483	Up	1.2784e-14	1e-106	ref|YP_002377141.1|	FAD dependent oxidoreductase
jgi|Auran1|20573	152.66	512.881	1.7483	Up	2.49408e-58	4e-53	ref|XP_002293494.1|	RK17, ribosomal protein 17 50S large ribosomal subunit, chloroplast
jgi|Auran1|52245	932.49	4644.35	2.31632	Up	0	1e-140	ref|XP_002289138.1|	ATP synthase
jgi|Auran1|19572	12.0833	108.02	3.16022	Up	1.84569e-50	2e-35	ref|NP_001239852.1|	uncharacterized protein LOC100812074
jgi|Auran1|19845	48.3079	678.888	3.81284	Up	0	1e-151	ref|XP_002177931.1|	enoyl-acp reductase
jgi|Auran1|36122	11.8317	24.3865	1.04342	Up	1.40043e-09	1e-178	emb|CBN73971.1|	myosin II heavy chain
jgi|Auran1|4457	26.6716	228.009	3.09571	Up	2.17798e-102	1e-101	gb|ABV22077.1|	solute carrier family 35
jgi|Auran1|59830	160.078	606.909	1.9227	Up	6.86848e-120	2e-38	ref|YP_003721932.1|	sigma 54 modulation protein/ribosomal protein S30EA
jgi|Auran1|20291	15.0073	149.07	3.31225	Up	9.77996e-289	0	ref|XP_002183906.1|	precursor of carboxylase pyruvate carboxylase
jgi|Auran1|20495	135.654	419.929	1.63021	Up	3.38168e-70	4e-62	ref|NP_567658.1|	alternative oxidase 4
jgi|Auran1|19812	13.7057	36.5665	1.41574	Up	4.06084e-07	9e-91	ref|ZP_03272478.1|	thiazole biosynthesis family protein
jgi|Auran1|20168	381.375	6942.26	4.18612	Up	0	1e-165	gb|EGB11992.1|	putative plastid light harvesting protein isoform 14, partial
jgi|Auran1|12561	23.4924	168.108	2.83912	Up	2.46058e-54	7e-52	ref|XP_001713512.1|	RNA-polymerase sigma factor
jgi|Auran1|17047	40.5462	159.189	1.9731	Up	7.64648e-18	2e-29	emb|CAH25386.1|	putative FKBP-type peptidyl-prolyl cis-trans isomerase 2
jgi|Auran1|20581	17.3769	44.3454	1.35161	Up	1.73174e-06	4e-67	ref|YP_003270085.1|	ubiquinone/menaquinone biosynthesis methyltransferase
jgi|Auran1|3291	15.2513	35.21	1.20705	Up	2.35668e-06	2e-92	gb|AAH64515.1|	Raptor protein
jgi|Auran1|61323	6.22137	13.7366	1.14272	Up	0.00020905	2e-40	gb|EGP44532.1|	2,5-diketo-d-gluconic acid reductase a
jgi|Auran1|36157	34.1299	336.536	3.30165	Up	0	0	emb|CBN78883.1|	PEFG, plastid translation elongation factor EF-G
jgi|Auran1|20568	1.44808	107.504	6.21411	Up	1.05338e-63	1e-101	ref|XP_002296054.1|	cytochrome C peroxidase
jgi|Auran1|20469	31.6553	69.9035	1.14292	Up	6.15262e-13	1e-133	emb|CBJ48669.1|	Aminomethyltransferase
jgi|Auran1|70723	16.3361	41.8493	1.35714	Up	6.76108e-13	3e-10	emb|CBJ30273.1|	Chalcone Isomerase
jgi|Auran1|69644	195.083	824.717	2.07981	Up	0	0	ref|XP_002177758.1|	adenosylhomocysteinase
jgi|Auran1|61365	0.501395	6.14182	3.61465	Up	6.19826e-14	1e-103	ref|XP_001417224.1|	SSS family transporter: sodium ion/solute
jgi|Auran1|52316	750.306	1504.72	1.00394	Up	5.08602e-177	1e-132	ref|XP_002295395.1|	RL5, ribosomal protein 5, 60S large ribosomal subunit
jgi|Auran1|20001	2.32801	8.91152	1.93657	Up	5.1311e-11	0	gb|EGZ22662.1|	multidrug resistance protein ABC superfamily
jgi|Auran1|20235	37.2824	176.833	2.24582	Up	1.69549e-60	2e-77	ref|XP_002176694.1|	triose phosphate/phosphate translocator
jgi|Auran1|15554	210.664	1738.18	3.04456	Up	0	3e-99	gb|EGB12218.1|	putative plastid light harvesting protein isoform 15
jgi|Auran1|70752	55.0107	250.49	2.18697	Up	0	0	gb|AFJ69243.1|	glutamate-1-semialdehyde aminotransferase/glutamate-1-semialdehyde 21-aminomutase
jgi|Auran1|52346	55.6829	126.095	1.17921	Up	1.16305e-19	1e-156	ref|XP_002176191.1|	2-phosphoglycolate phosphatase
jgi|Auran1|61436	0.835684	6.03172	2.85154	Up	4.2407e-12	7e-47	ref|ZP_06383195.1|	cyclic nucleotide-binding protein
jgi|Auran1|15300	2.74373	18.6718	2.76665	Up	0.000184245	2e-34	ref|XP_002070326.1|	GK12000
jgi|Auran1|70756	43.2807	773.354	4.15933	Up	7.5481e-210	7e-19	gb|EGB12175.1|	expressed protein
jgi|Auran1|14858	253.854	3433.62	3.75766	Up	0	1e-122	gb|EGB12138.1|	putative plastid light harvesting protein isoform 16
jgi|Auran1|22720	7.16548	19.9485	1.47714	Up	1.39805e-09	1e-167	ref|ZP_02186892.1|	PROBABLE TRIFUNCTONAL: ENOYL-COA HYDRATASE AND DELTA3-CIS-DELTA2-TRANS-ENOYL-COA ISOMERASE AND
jgi|Auran1|62430	7.90431	18.134	1.19799	Up	1.18888e-05	1e-15	ref|NP_001152304.1|	mTERF family protein
jgi|Auran1|22705	65.8719	164.109	1.31692	Up	7.63026e-54	1e-166	ref|XP_002184804.1|	precursor of phosphorylase udp-glucose diphosphorylase
jgi|Auran1|52773	31.4213	181.579	2.53078	Up	2.49628e-38	3e-31	ref|YP_001551548.1|	50S ribosomal protein L18
jgi|Auran1|12803	11.3291	50.353	2.15205	Up	1.62194e-11	2e-97	ref|XP_002297090.1|	protease
jgi|Auran1|62435	3.15359	11.706	1.89218	Up	1.29498e-06	2e-27	ref|ZP_10084711.1|	putative methyltransferase (contains TPR repeat)
jgi|Auran1|23034	24.3902	65.5802	1.42696	Up	1.09256e-15	7e-69	ref|XP_002289172.1|	RNA polymerase
jgi|Auran1|8613	393.725	866.398	1.13784	Up	4.39974e-40	1e-30	ref|XP_002909565.1|	60S ribosomal protein L22, putative
jgi|Auran1|62486	7.35396	38.7331	2.39697	Up	5.1495e-28	2e-22	ref|ZP_01125670.1|	Nitroreductase
jgi|Auran1|23725	64.8739	599.514	3.20809	Up	1.36919e-83	1e-25	pdb|3DMI|A	Chain A, Crystallization And Structural Analysis Of Cytochrome C6 From The Diatom Phaeodactylum Tricornutum At 1.5 A Resolution
jgi|Auran1|58799	46.2427	152.06	1.71735	Up	2.92304e-28	6e-76	emb|CBJ29870.1|	ATP-dependent Clp protease proteolytic subunit
jgi|Auran1|15170	14.9965	391.985	4.7081	Up	6.48958e-118	1e-105	gb|EGB10525.1|	putative plastid light harvesting protein isoform 17
jgi|Auran1|62497	161.056	360.406	1.16206	Up	1.62736e-74	3e-14	gb|EJP73273.1|	oxidoreductase, 2OG-Fe(II) oxygenase family
jgi|Auran1|62507	3.99751	12.1888	1.60839	Up	9.21028e-05	0	gb|EGB10518.1|	expressed protein
jgi|Auran1|62515	15.1119	41.4963	1.4573	Up	6.94458e-25	2e-44	ref|XP_395125.4|	PREDICTED: arylsulfatase B-like
jgi|Auran1|23580	11.058	314.545	4.8301	Up	1.01532e-165	1e-108	ref|XP_002180902.1|	3-oxoacyl-	Phaeodactylum tricornutum CCAP 1055/1]
jgi|Auran1|23143	374.992	849.934	1.18049	Up	6.61812e-120	0	ref|XP_002291084.1|	dtdp-glucose 4,6-dehydratase
jgi|Auran1|23622	79.5448	657.457	3.04706	Up	0	0	emb|CBJ31955.1|	Myo-inositol dehydrogenase myo-inositol dehydrogenase
jgi|Auran1|23037	14.0264	29.5535	1.07519	Up	1.12801e-12	0	ref|XP_002895592.1|	DNA polymerase delta catalytic subunit
jgi|Auran1|62559	31.0059	78.0195	1.33129	Up	1.99924e-09	1e-102	gb|EGB10482.1|	expressed protein
jgi|Auran1|62562	4.62284	16.2214	1.81104	Up	3.73188e-12	8e-64	ref|XP_003074299.1|	unnamed protein product
jgi|Auran1|71137	24.601	87.2753	1.82685	Up	2.70794e-34	1e-45	ref|YP_003656443.1|	prolyl 4-hydroxylase subunit alpha
jgi|Auran1|12877	31.9301	155.562	2.2845	Up	5.09274e-54	1e-135	ref|XP_003079574.1|	quinone oxidoreductase (ISS)
jgi|Auran1|52842	9.35681	24.8375	1.40843	Up	5.10258e-09	1e-131	ref|YP_004697605.1|	aspartate kinase
jgi|Auran1|62582	3.49201	12.9622	1.89218	Up	3.75954e-08	5e-26	emb|CBJ30324.1|	PsbB mRNA maturation factor Mbb1
jgi|Auran1|71143	43.1782	193.945	2.16727	Up	3.44744e-79	1e-132	ref|XP_002289084.1|	uroporphyrinogen III decarboxylase
jgi|Auran1|7695	500.589	1048.04	1.066	Up	2.3497e-49	3e-32	ref|XP_002288348.1|	RL24, ribosomal protein 24 60S large ribosomal subunit
jgi|Auran1|23670	6.37805	52.4233	3.03902	Up	1.09559e-21	3e-77	emb|CBJ33583.1|	4-diphosphocytidyl-2C-methyl-D-erythritol synthase, chloroplast precursor
jgi|Auran1|23002	41.4677	120.576	1.53988	Up	6.56802e-28	1e-81	emb|CCA16600.1|	cleft lip and palate transmembrane family protein pu
jgi|Auran1|22988	8.50889	19.0226	1.16067	Up	3.07702e-06	1e-151	gb|EIW74358.1|	Creatinase aminopeptidase
jgi|Auran1|23472	13.0327	63.6961	2.28907	Up	7.35822e-11	1e-100	gb|EGB10081.1|	selenoprotein, partial
jgi|Auran1|23653	14.5181	42.0566	1.53448	Up	1.19504e-17	0	ref|XP_002288927.1|	ABC transporter
jgi|Auran1|6725	23.5733	60.3773	1.35685	Up	2.23458e-05	2e-36	ref|XP_001419866.1|	peptidyl-prolyl cis-trans isomerase, FKBP-type
jgi|Auran1|10217	16.3325	39.118	1.26008	Up	1.41961e-15	1e-111	ref|XP_003056952.1|	glycosyltransferase family 66 protein
jgi|Auran1|59955	365.855	5689.29	3.95891	Up	0	1e-127	gb|EGB07308.1|	putative plastid light harvesting protein isoform 28
jgi|Auran1|23344	38.7032	612.04	3.9831	Up	0	0	gb|EGB10137.1|	inositol phosphatase
jgi|Auran1|36790	61.3944	132.493	1.10974	Up	1.51811e-43	1e-161	ref|XP_002287605.1|	ligase
jgi|Auran1|10097	15.2048	55.4318	1.86619	Up	5.57076e-47	0	ref|XP_002286281.1|	isoleucine-trna synthetase
jgi|Auran1|59958	24.1854	49.5084	1.03354	Up	4.1725e-07	4e-93	ref|XP_003080661.1|	sarcosine-dimethylglycine methyltransferase (ISS)
jgi|Auran1|62732	9.99221	37.8325	1.92075	Up	9.2368e-31	3e-19	ref|XP_002568434.1|	Pc21g14180
jgi|Auran1|22930	19.2359	45.1517	1.23098	Up	2.04076e-14	1e-156	ref|XP_002288496.1|	arginyl-trna synthetase
jgi|Auran1|58861	21.7312	158.974	2.87095	Up	6.70722e-95	1e-144	ref|NP_895930.1|	phosphoglycerate kinase
jgi|Auran1|71232	36.5639	245.748	2.74868	Up	0	0	ref|XP_002184832.1|	3-oxoacyl-	Phaeodactylum tricornutum CCAP 1055/1]
jgi|Auran1|4523	5.69069	69.9719	3.6201	Up	1.15341e-21	1e-26	ref|XP_003580122.1|	PREDICTED: protein WAX2-like
jgi|Auran1|23206	34.7539	2172.02	5.96572	Up	0	1e-178	ref|XP_002290014.1|	ferredoxin--NADP+ reductase
jgi|Auran1|59975	54.4108	181.101	1.73482	Up	6.66838e-24	2e-25	gb|ACO10253.1|	ARMET-like protein precursor
jgi|Auran1|22805	8.01592	44.6322	2.47714	Up	4.71018e-51	0	emb|CBJ31846.1|	Valine--tRNA ligase
jgi|Auran1|23365	33.0074	100.684	1.60897	Up	4.5394e-28	0	emb|CBN75996.1|	Cystathionine gamma-lyase
jgi|Auran1|55481	65.0697	130.165	1.00028	Up	2.66816e-28	0	ref|XP_002907483.1|	T-complex protein 1 subunit alpha
jgi|Auran1|55489	235.444	1752.19	2.89571	Up	0	9e-82	gb|EGB09687.1|	putative plastid light harvesting protein isoform 35
jgi|Auran1|26371	12.8754	48.1073	1.90164	Up	6.32146e-16	1e-149	ref|XP_003873512.1|	putative tyrosyl-tRNA synthetase
jgi|Auran1|64089	3.9593	10.4102	1.39468	Up	0.000205868	1e-31	emb|CBN75868.1|	MEngA, mitochondrial EngA GTPase
jgi|Auran1|71614	98.5837	248.78	1.33545	Up	3.1018e-79	1e-62	ref|XP_002906530.1|	cysteine protease family C26, putative
jgi|Auran1|15332	58.3865	129.435	1.14852	Up	3.52998e-09	1e-28	ref|XP_003057876.1|	DNA glycosylase
jgi|Auran1|64117	3.17121	10.9306	1.78527	Up	7.45276e-06	6e-28	ref|XP_002286457.1|	sulfate transporter
jgi|Auran1|64125	90.3785	186.228	1.04302	Up	6.51544e-49	2e-93	gb|EGD76841.1|	soluble acid invertase
jgi|Auran1|13633	6.43023	28.3441	2.14011	Up	1.2174e-07	1e-166	gb|EGB08414.1|	putative ABC transporter, partial
jgi|Auran1|2065	17.5186	59.2003	1.75672	Up	7.50292e-18	2e-50	ref|XP_003469750.1|	PREDICTED: coronin-6-like isoform 1
jgi|Auran1|26431	101.012	296.132	1.55172	Up	6.45874e-76	1e-146	ref|XP_002178617.1|	hydroxymethylbutenyl diphosphate reductase
jgi|Auran1|64170	7.06534	20.7329	1.55309	Up	8.98088e-10	8e-08	gb|EGT98408.1|	Major Facilitator Superfamily protein
jgi|Auran1|26104	20.1096	48.9295	1.28282	Up	5.71852e-13	1e-118	ref|YP_900305.1|	seryl-tRNA synthetase
jgi|Auran1|26373	15.4364	132.361	3.10007	Up	2.65208e-78	1e-97	emb|CBJ26029.1|	Homoserine dehydrogenase
jgi|Auran1|37524	77.6654	164.056	1.07885	Up	7.27132e-129	0	ref|XP_003422047.1|	PREDICTED: U5 small nuclear ribonucleoprotein 200 kDa helicase
jgi|Auran1|64210	5.61193	15.1026	1.42823	Up	9.84318e-09	2e-92	ref|XP_003078892.1|	ABC transporter, putative (ISS)
jgi|Auran1|60091	76.1794	943.736	3.63091	Up	0	5e-32	gb|ABA55522.1|	chloroplast light harvesting protein isoform 6
jgi|Auran1|64241	2.23969	7.38194	1.7207	Up	6.36996e-10	7e-24	ref|YP_004718807.1|	ABC transporter
jgi|Auran1|71657	33.8346	228.713	2.75697	Up	0	2e-67	pdb|2E1Q|A	Chain A, Crystal Structure Of Human Xanthine Oxidoreductase Mutant, Glu803val
jgi|Auran1|59016	10.3932	40.0078	1.94465	Up	2.39546e-12	1e-134	ref|XP_673203.1|	lipoate synthase
jgi|Auran1|26185	48.8793	99.7215	1.02868	Up	2.60982e-12	5e-86	emb|CCA17819.1|	protein transport protein SEC13 putative
jgi|Auran1|60095	17.7922	46.9431	1.39966	Up	2.62578e-10	1e-31	ref|YP_004368530.1|	uroporphyrinogen-III synthase
jgi|Auran1|54854	29.6726	126.824	2.09562	Up	9.80768e-53	1e-136	emb|CBJ27235.1|	Chlorophyll synthase, putative chloroplast precursor
jgi|Auran1|72348	8.20035	20.1437	1.29657	Up	2.79734e-06	0	gb|EGB05055.1|	expressed protein
jgi|Auran1|31507	415.737	1088.07	1.38803	Up	1.59432e-253	0	ref|XP_002292145.1|	sulfolipid biosynthesis protein
jgi|Auran1|59414	64.5942	191.635	1.56889	Up	1.58587e-107	0	ref|XP_002296299.1|	bifunctional aspartokinase/homoserine dehydrogenase
jgi|Auran1|31415	623.361	2245.63	1.84898	Up	0	0	emb|CBJ30916.1|	geranylgeranyl reductase; geranylgeranyl diphosphate reductase; geranylgeranyl hydrogenase
jgi|Auran1|66715	317.402	999.316	1.65463	Up	0	4e-41	ref|XP_002424402.1|	Lethal, putative
jgi|Auran1|31368	4.32706	64.6936	3.90216	Up	7.8984e-31	4e-50	ref|XP_002903515.1|	glutaredoxin, putative
jgi|Auran1|39327	129.517	386.889	1.57878	Up	1.34357e-33	3e-27	emb|CBJ48869.1|	50S ribosomal protein L28
jgi|Auran1|34008	22.2263	95.2536	2.09951	Up	8.99178e-29	1e-50	ref|XP_003570816.1|	PREDICTED: uncharacterized protein LOC100838483
jgi|Auran1|14638	389.781	4406.03	3.49875	Up	0	1e-129	gb|EGB04815.1|	putative plastid light harvesting protein isoform 24
jgi|Auran1|38843	349.728	741.871	1.08493	Up	1.2324e-78	1e-114	gb|ABB55367.1|	cyc07-like
jgi|Auran1|32029	9.38457	175.181	4.22241	Up	1.1388e-113	1e-145	ref|XP_002290601.1|	malonyl coa-acyl carrier protein transacylase
jgi|Auran1|55034	103.444	232.022	1.16541	Up	1.44313e-27	1e-95	ref|XP_002287079.1|	proteasome subunit alpha type 3
jgi|Auran1|32040	80.5013	182.318	1.17937	Up	2.07004e-27	1e-177	emb|CBN78566.1|	pyruvate dehydrogenase
jgi|Auran1|31937	48.0977	109.321	1.18454	Up	1.95586e-17	1e-156	ref|XP_003083810.1|	pyruvate dehydrogenase E1 component beta (ISS)
jgi|Auran1|12112	242.283	498.268	1.04023	Up	3.84772e-63	4e-93	ref|XP_001416499.1|	NhaA family transporter: sodium ion/proton
jgi|Auran1|37768	231.45	587.107	1.34293	Up	2.587e-133	1e-173	gb|ACV53651.1|	guanine nucleotide-binding protein beta polypeptide 2-like 1
jgi|Auran1|64826	21.0929	64.8779	1.62097	Up	3.40568e-72	5e-27	ref|XP_002904965.1|	glucosidase 2 subunit beta, putative
jgi|Auran1|27825	11.1985	36.193	1.69241	Up	1.45611e-09	1e-102	ref|XP_002178115.1|	short-chain dehydrogenase/reductase
jgi|Auran1|28128	580.389	5777.57	3.31537	Up	0	1e-179	gb|EGB07483.1|	putative plastid light harvesting protein isoform 25
jgi|Auran1|27946	22.3004	54.1402	1.27963	Up	2.82726e-15	1e-71	emb|CBN75106.1|	similarity to sodium/hydrogen exchanger and potassium exchanger
jgi|Auran1|28033	69.2739	266.253	1.94241	Up	1.80505e-52	4e-66	emb|CBJ29509.1|	Chloroplast 50S ribosomal protein L15
jgi|Auran1|27980	19.7252	68.6428	1.79907	Up	2.8824e-05	6e-27	emb|CBJ33332.1|	proton gradient regulation
jgi|Auran1|14994	4.24938	104.007	4.61328	Up	2.59496e-49	1e-35	ref|XP_829573.1|	1-acyl-sn-glycerol-3-phosphate acyltransferase protein
jgi|Auran1|64914	54.0898	118.299	1.12901	Up	3.39628e-45	1e-11	ref|XP_002158130.1|	PREDICTED: flp protein
jgi|Auran1|71821	330.026	774.217	1.23016	Up	0	0	dbj|BAG39455.1|	glutamine synthetase type III
jgi|Auran1|64923	18.9413	49.9855	1.39998	Up	1.04653e-23	1e-22	ref|XP_002185436.1|	macrocin o-methyltransferase domain-containing protein
jgi|Auran1|64933	22.489	74.2903	1.72396	Up	3.97698e-48	0	emb|CBJ27921.1|	Leucyl-tRNA Synthetase
jgi|Auran1|64942	5.41954	16.7642	1.62915	Up	2.79288e-08	1e-156	gb|EGB07266.1|	expressed protein
jgi|Auran1|17503	9.99768	71.1294	2.83078	Up	2.61632e-08	3e-24	emb|CCA16500.1|	50S ribosomal protein L7/L12 putative
jgi|Auran1|64951	5.13857	14.0921	1.45545	Up	2.69446e-14	4e-30	ref|XP_002933869.1|	PREDICTED: ubiquitin carboxyl-terminal hydrolase 32-like
jgi|Auran1|53975	12.2177	34.3473	1.49122	Up	2.64346e-15	1e-134	ref|XP_781218.3|	PREDICTED: O-phosphoseryl-tRNA(Sec) selenium transferase
jgi|Auran1|64957	5.52902	11.4653	1.05218	Up	1.6565e-08	4e-05	ref|XP_002411530.1|	ankyrin repeat containing protein
jgi|Auran1|69840	172.589	1620.78	3.23127	Up	0	3e-53	emb|CBJ33498.1|	Light harvesting complex protein
jgi|Auran1|28049	73.3632	219.409	1.58049	Up	8.78708e-47	1e-158	ref|YP_001090455.1|	FAD-dependent pyridine nucleotide-disulphide oxidoreductase
jgi|Auran1|1204	7.00413	16.6827	1.25208	Up	2.51528e-05	0	gb|EGB07292.1|	putative selenocysteine-specific elongation factor, selB
jgi|Auran1|27956	4.07272	12.5981	1.62915	Up	3.81112e-05	4e-83	ref|XP_003384556.1|	PREDICTED: extracellular sulfatase Sulf-2-like
jgi|Auran1|27892	3.51556	20.5532	2.54753	Up	6.48582e-10	8e-42	ref|XP_001691593.1|	PsaB RNA binding protein
jgi|Auran1|27943	109.434	367.707	1.7485	Up	3.67326e-83	6e-54	ref|XP_002177348.1|	plastidic triose-phosphate/phosphate translocator
jgi|Auran1|14720	17.7674	697.568	5.29503	Up	5.93642e-270	1e-128	gb|EGB07306.1|	putative plastid light harvesting protein isoform 27
jgi|Auran1|60145	231.909	3422.77	3.88354	Up	0	1e-136	gb|EGB07308.1|	putative plastid light harvesting protein isoform 28
jgi|Auran1|59127	17.5795	118.799	2.75657	Up	1.61506e-134	1e-159	ref|NP_848994.1|	preprotein translocase subunit SecA
jgi|Auran1|70352	29.0304	292.563	3.33311	Up	6.4992e-208	0	gb|AAU81890.1|	mitochondrial glyceraldehyde-3-phosphate dehydrogenase
jgi|Auran1|38757	102.464	386.014	1.91354	Up	4.12424e-111	4e-96	emb|CBN79074.1|	chloroplast clp protease P
jgi|Auran1|31716	6.85026	18.7273	1.45091	Up	1.88874e-08	6e-92	ref|XP_002289652.1|	Na+/H+ exchanger
jgi|Auran1|59430	505.811	1288.5	1.34902	Up	0	0	ref|XP_002291694.1|	mitochondrial ATPase, inner membrane
jgi|Auran1|54959	5.40737	12.773	1.2401	Up	1.24018e-05	1e-153	ref|XP_002900781.1|	delta-1-pyrroline-5-carboxylate synthetase
jgi|Auran1|3405	53.6504	155.799	1.53803	Up	5.9256e-27	1e-108	emb|CBN74489.1|	Possible a2+/calmodulin-dependent protein kinase, EF-Hand protein superfamily
jgi|Auran1|54967	5.82699	13.5185	1.21411	Up	2.74766e-05	0	ref|XP_002998461.1|	T-complex protein 1 subunit epsilon
jgi|Auran1|14019	0.769864	18.5751	4.59262	Up	5.61306e-07	8e-17	ref|XP_003908432.1|	PREDICTED: potassium channel subfamily K member 3
jgi|Auran1|25920	54.1751	135.645	1.32413	Up	1.79196e-09	8e-67	gb|EGB08473.1|	putative inorganic phosphate transporter
jgi|Auran1|25565	19.2422	54.2076	1.49422	Up	4.04588e-07	2e-34	emb|CBJ32870.1|	Pentapeptide repeat
jgi|Auran1|25646	229.086	1479.97	2.69161	Up	0	7e-56	emb|CBJ31450.1|	CAB/ELIP/HLIP superfamily of protein
jgi|Auran1|25715	1.54532	9.8334	2.66979	Up	3.48564e-08	1e-176	ref|XP_003055421.1|	oxidase
jgi|Auran1|71534	28.7743	68.3756	1.2487	Up	8.64376e-33	1e-104	ref|XP_002787367.1|	Polypeptide N-acetylgalactosaminyltransferase, putative
jgi|Auran1|25630	8.02365	22.9333	1.51511	Up	4.82724e-12	0	ref|YP_003682711.1|	NADH:flavin oxidoreductase/NADH oxidase
jgi|Auran1|17413	15.6233	48.6727	1.63941	Up	6.11916e-05	2e-49	ref|YP_713579.1|	FKBP-type peptidylprolyl isomerase
jgi|Auran1|63826	74.2356	273.481	1.88125	Up	0	6e-56	ref|XP_002292626.1|	arginine n-methyltransferase-like protein
jgi|Auran1|63856	27.3345	54.775	1.00279	Up	2.27996e-26	8e-10	ref|XP_002508776.1|	bromodomain-containing protein
jgi|Auran1|71555	98.1538	206.573	1.07353	Up	5.42034e-46	0	gb|EGB08545.1|	expressed protein
jgi|Auran1|63886	280.061	1601.26	2.51539	Up	0	0	gb|EGB08546.1|	expressed protein
jgi|Auran1|7609	11.8895	47.5281	1.9991	Up	5.18148e-07	2e-42	emb|CBJ48820.1|	Glutathione peroxidase
jgi|Auran1|25829	24.9942	131.435	2.39468	Up	3.79948e-12	3e-30	ref|XP_002896502.1|	Type II (General) Secretory Pathway (IISP) Family
jgi|Auran1|25558	52.2744	155.326	1.57112	Up	1.47503e-49	0	ref|XP_002180322.1|	glutathione reductase
jgi|Auran1|25961	4.73916	43.9789	3.21411	Up	1.12255e-11	1e-38	ref|ZP_01691740.1|	lipoprotein, putative
jgi|Auran1|25705	79.9871	559.973	2.80752	Up	0	0	ref|XP_002289636.1|	phosphoglucomutase
jgi|Auran1|25732	26.144	311.312	3.57381	Up	1.30468e-231	1e-180	ref|XP_002185375.1|	UDP-Glucose-Pyrophosphorylase/Phosphoglucomutase
jgi|Auran1|70168	27.3733	61.6173	1.17057	Up	4.13372e-18	0	ref|XP_002293459.1|	multispanning membrane protein
jgi|Auran1|25906	3.26109	48.7227	3.90117	Up	4.443e-34	5e-43	gb|EGZ05670.1|	phosphatidylinositol 3 and 4-kinase-like protein
jgi|Auran1|25795	10.5773	193.274	4.19161	Up	6.25776e-178	0	emb|CBN79667.1|	dihydrolipoamide dehydrogenase
jgi|Auran1|71598	154.479	410.816	1.41109	Up	3.85158e-127	9e-80	ref|YP_003719939.1|	light-dependent protochlorophyllide reductase
jgi|Auran1|53612	5.37959	29.9532	2.47714	Up	2.26488e-20	0	ref|XP_002293993.1|	serine hydroxymethyltransferase
jgi|Auran1|8479	43.9969	102.072	1.21411	Up	1.53096e-05	5e-14	emb|CAO89539.1|	unnamed protein product
jgi|Auran1|72240	28.8901	60.8054	1.07362	Up	4.56196e-112	1e-166	ref|XP_002289421.1|	beta-ketoacyl-coa synthase
jgi|Auran1|38491	193.343	436.285	1.17411	Up	1.58036e-43	2e-57	ref|XP_002779224.1|	60S ribosomal protein L26-1, putative
jgi|Auran1|54676	27.2359	175.423	2.68726	Up	6.70694e-119	1e-119	emb|CBJ30695.1|	Plastid ribosomal protein S1
jgi|Auran1|70315	157.095	326.231	1.05426	Up	5.34214e-71	1e-178	emb|CBJ27261.1|	DnaJ-like/ Sec63 translocase subunit
jgi|Auran1|31278	11.058	98.7693	3.15897	Up	1.97912e-14	1e-40	gb|AFD54028.1|	GAPDH
jgi|Auran1|9147	27.7421	110.899	1.9991	Up	5.18148e-07	1e-30	emb|CBJ27396.1|	chloroplast clp protease P
jgi|Auran1|66559	62.3397	138.277	1.14934	Up	2.80264e-10	5e-66	ref|XP_002909481.1|	60S ribosomal protein L21-1
jgi|Auran1|72272	24.5142	52.7392	1.10526	Up	5.12974e-34	7e-21	ref|XP_003520717.1|	PREDICTED: trafficking protein particle complex subunit 8-like
jgi|Auran1|14567	86.2976	273.046	1.66175	Up	1.49095e-29	2e-37	emb|CBJ32843.1|	tetrapyrrole-binding protein
jgi|Auran1|38583	69.4342	147.841	1.09033	Up	1.57991e-35	0	emb|CBJ28170.1|	Glutamyl-tRNA Synthetase, chloroplast precursor
jgi|Auran1|38591	141.487	366.976	1.37501	Up	1.67903e-47	8e-62	emb|CCA23225.1|	40S ribosomal protein S24 putative
jgi|Auran1|38598	29.7473	126.436	2.08758	Up	2.56468e-65	1e-120	emb|CBJ30695.1|	Plastid ribosomal protein S1
jgi|Auran1|54773	197.975	487.599	1.30038	Up	7.71714e-55	1e-104	gb|EGB05475.1|	40S ribosomal protein S13
jgi|Auran1|72333	40.3736	88.8624	1.13816	Up	1.19427e-09	1e-161	gb|EGB05200.1|	expressed protein
jgi|Auran1|54846	16.5871	66.932	2.01264	Up	7.96558e-41	1e-170	emb|CBJ26660.1|	similar to 3-phosphoadenosine 5-phosphosulfate synthase 2 isoform 2
jgi|Auran1|69913	14.7595	98.238	2.73464	Up	5.97286e-32	1e-23	ref|ZP_01002402.1|	glutathione S-transferase family protein
jgi|Auran1|30550	32.8688	77.034	1.22878	Up	8.8271e-19	0	emb|CBN79493.1|	RuvB-like 2
jgi|Auran1|66270	41.8034	563.813	3.75352	Up	0	7e-07	ref|YP_003802840.1|	oxidoreductase domain-containing protein
jgi|Auran1|10071	9.92003	42.5215	2.09978	Up	3.93098e-43	0	ref|XP_002183209.1|	probable serca-type calcium ATPase
jgi|Auran1|66275	39.4533	89.8572	1.18749	Up	2.66922e-43	9e-81	gb|EGD73701.1|	AMP dependent ligase
jgi|Auran1|3183	17.3063	85.3477	2.30206	Up	7.02758e-24	1e-69	ref|YP_008317.1|	glycerol-3-phosphate acyltransferase
jgi|Auran1|72197	40.0033	120.436	1.59008	Up	9.3251e-33	1e-143	ref|XP_002176694.1|	triose phosphate/phosphate translocator
jgi|Auran1|10322	25.0904	52.1554	1.05568	Up	1.8317e-12	1e-150	emb|CBJ29052.1|	PTIF2, plastid translation intiation factor 2
jgi|Auran1|38422	82.604	1251.29	3.92106	Up	0	3e-36	gb|EGB12138.1|	putative plastid light harvesting protein isoform 16
jgi|Auran1|30614	30.8775	318.667	3.36742	Up	6.63324e-199	1e-147	gb|ABD51942.1|	chloroplast uroporphyrinogen decarboxylase
jgi|Auran1|30730	20.5304	41.5419	1.01681	Up	3.5255e-12	0	emb|CBJ32887.1|	ribonucleotide reductase large chain subunit
jgi|Auran1|10683	8.20353	33.6013	2.0342	Up	1.13644e-14	0	gb|EGB05557.1|	pyruvate kinase
jgi|Auran1|14595	180.633	2518.9	3.80166	Up	0	1e-145	gb|EGB05558.1|	putative plastid light harvesting protein isoform 30
jgi|Auran1|12910	31.4301	119.697	1.92917	Up	6.8452e-32	1e-140	emb|CBJ31646.1|	MPBQ/MSBQ transferase
jgi|Auran1|30673	1.35154	20.0674	3.89218	Up	0.000261344	5e-21	ref|ZP_05735471.2|	chaperone protein DnaJ
jgi|Auran1|30727	227.563	1126.09	2.30699	Up	9.33022e-252	8e-69	ref|YP_003002185.1|	photosystem I reaction center subunit III
jgi|Auran1|72212	63.6537	158.722	1.31819	Up	4.22842e-21	2e-13	ref|ZP_08387921.1|	sensory box protein
jgi|Auran1|30607	2.01055	20.5235	3.35161	Up	4.21218e-05	1e-50	ref|XP_002400835.1|	XTP3-transactivated protein A protein, putative
jgi|Auran1|66343	22.2305	56.8289	1.35408	Up	6.25368e-10	7e-07	ref|XP_002784255.1|	Palmitoyltransferase ZDHHC9, putative
jgi|Auran1|14036	2.58805	18.7332	2.85565	Up	2.85228e-07	1e-30	ref|ZP_04164801.1|	Protein containing DUF124
jgi|Auran1|2613	54.5608	177.211	1.69954	Up	1.54099e-49	1e-124	ref|XP_002185276.1|	glycosyl transferase, group 1
jgi|Auran1|58885	28.5325	271.746	3.25158	Up	3.35602e-103	5e-94	ref|XP_002292927.1|	triose-phosphate isomerase
jgi|Auran1|23855	24.021	1062.87	5.46752	Up	0	7e-46	gb|EGB13073.1|	putative plastid light harvesting protein isoform 39
jgi|Auran1|24010	395.852	5400.59	3.77008	Up	0	1e-124	gb|EGB09890.1|	putative plastid light harvesting protein isoform 32
jgi|Auran1|8515	2.99111	21.2805	2.83078	Up	0.000106915	4e-20	emb|CBJ33216.1|	Formylglycine-dependent sulfatase
jgi|Auran1|13365	12.4208	74.3254	2.58109	Up	3.38864e-27	3e-47	gb|AAC38954.1|	mannitol-1-phosphatase
jgi|Auran1|53100	10.1427	28.0322	1.46665	Up	2.01424e-10	8e-95	gb|EIE23905.1|	beta cyclase
jgi|Auran1|15386	3.82511	231.438	5.91898	Up	1.01046e-84	1e-60	ref|YP_004272099.1|	cyclophilin type peptidyl-prolyl cis-trans isomerase
jgi|Auran1|36976	24.886	117.024	2.2334	Up	1.60128e-62	1e-118	emb|CBJ29940.1|	solanesyl diphosphate synthase-like protein
jgi|Auran1|23960	54.9335	135.637	1.30399	Up	8.03408e-18	5e-76	gb|ACI33590.1|	NADH-cytochrome b5 reductase 1
jgi|Auran1|17377	40.5462	153.926	1.9246	Up	2.01438e-14	3e-32	ref|YP_002362642.1|	FKBP-type peptidylprolyl isomerase
jgi|Auran1|7444	23.314	67.7276	1.53854	Up	1.94769e-06	3e-30	ref|XP_002908142.1|	CBL-interacting serine/threonine-protein kinase, putative
jgi|Auran1|24131	38.1611	89.2705	1.22608	Up	1.89909e-07	9e-83	emb|CCA14478.1|	AP4 complex subunit sigma putative
jgi|Auran1|71302	16.5131	34.7487	1.07335	Up	6.35144e-08	1e-147	emb|CBJ48618.1|	pepsinogen
jgi|Auran1|71305	42.7412	1965.64	5.52323	Up	0	0	emb|CBN75623.1|	phosphoglycerate kinase
jgi|Auran1|12514	10.0786	24.8334	1.30099	Up	1.42103e-05	2e-80	gb|EIE26519.1|	kinesin-domain-containing protein
jgi|Auran1|63058	19.8665	42.3701	1.09271	Up	7.56592e-07	1e-180	gb|EGB09844.1|	expressed protein
jgi|Auran1|13453	374.647	2326.6	2.63462	Up	0	1e-128	gb|EGB09834.1|	putative plastid light harvesting protein isoform 33
jgi|Auran1|24154	263.442	2317.34	3.13692	Up	0	1e-122	gb|EGB09827.1|	putative plastid light harvesting protein isoform 34, partial
jgi|Auran1|12714	45.2246	93.5837	1.04915	Up	5.50592e-09	4e-59	gb|EFA77686.1|	ABC transporter A family protein
jgi|Auran1|5001	32.0919	74.4523	1.21411	Up	4.74424e-09	3e-62	ref|XP_001851801.1|	ATP-binding cassette sub-family A member 3
jgi|Auran1|24012	3.73634	10.5945	1.50362	Up	4.50486e-05	1e-159	emb|CBJ49101.1|	outer dynein arm docking complex protein like
jgi|Auran1|58899	15.5177	231.797	3.90088	Up	1.28605e-102	1e-125	ref|XP_002287836.1|	ribose-5-phosphate isomerase
jgi|Auran1|24309	111.199	354.643	1.67322	Up	6.50288e-68	5e-38	ref|XP_003528914.1|	PREDICTED: probable chlorophyll(ide) b reductase NYC1, chloroplastic-like
jgi|Auran1|23976	7.90306	24.8717	1.65402	Up	1.775e-07	4e-39	gb|ACF72677.1|	triosephosphate/phosphate translocator
jgi|Auran1|24196	74.2293	165.674	1.15828	Up	1.96913e-31	0	gb|AAU20794.1|	enolase 2, partial
jgi|Auran1|63175	3.65108	12.661	1.794	Up	1.37298e-07	5e-31	gb|EIE27403.1|	plastid fibrillin 3
jgi|Auran1|3442	39.5742	112.106	1.50223	Up	3.73304e-21	5e-83	ref|NP_563879.1|	15-cis-zeta-carotene isomerase
jgi|Auran1|23934	36.4915	79.0155	1.11457	Up	1.43151e-12	1e-145	emb|CBJ30243.1|	putative anion:sodium symporter
jgi|Auran1|71352	20.4952	70.8588	1.78966	Up	1.71892e-54	0	ref|XP_002289684.1|	asparaginyl-trna synthetase
jgi|Auran1|24670	22.9266	137.996	2.58953	Up	7.5561e-66	1e-125	emb|CBJ28381.1|	Monogalactosyldiacylglycerol synthase, family GT28
jgi|Auran1|5684	7.63913	41.4436	2.43967	Up	3.30848e-11	7e-79	emb|CBJ25479.1|	B1142C05.17
jgi|Auran1|63200	5.32892	38.9165	2.86846	Up	2.35424e-29	7e-28	gb|EJP62017.1|	ribose-phosphate pyrophosphokinase, putative
jgi|Auran1|71362	10.0212	21.597	1.10778	Up	1.86436e-16	5e-21	emb|CBJ27535.1|	possible vacuolar protein
jgi|Auran1|6752	4.31853	54.1019	3.64707	Up	6.10536e-17	8e-35	ref|ZP_04055241.1|	fkbp-type peptidyl-prolyl cis-trans isomerase fkpa
jgi|Auran1|24050	10.6973	29.3006	1.45368	Up	2.6737e-13	0	ref|XP_002286607.1|	mcm6-like protein
jgi|Auran1|63227	1.00528	3.04743	1.6	Up	5.72346e-05	4e-19	ref|NP_001087467.1|	mannosidase, alpha, class 1B, member 1
jgi|Auran1|60020	29.3031	281.278	3.26287	Up	6.22278e-117	2e-81	ref|YP_172289.1|	elongation factor Ts
jgi|Auran1|71377	8.13675	24.6222	1.59744	Up	1.3645e-12	5e-34	ref|XP_505084.1|	YALI0F06534p
jgi|Auran1|23994	374.328	3798.92	3.34322	Up	0	1e-106	gb|EGB09687.1|	putative plastid light harvesting protein isoform 35
jgi|Auran1|24439	6.43377	83.4	3.69631	Up	2.33012e-88	1e-145	ref|XP_568570.1|	phosphoglucomutase
jgi|Auran1|63293	3.36018	9.04281	1.42823	Up	7.14476e-07	2e-38	emb|CBN79226.1|	ortho-aminophenol oxidase
jgi|Auran1|24373	40.248	160.811	1.99838	Up	2.38484e-79	1e-156	ref|XP_002182818.1|	pyruvate kinase 1
jgi|Auran1|10572	2.51449	9.33368	1.89218	Up	0.00028363	2e-99	gb|EGD81587.1|	polypeptide N-acetylgalactosaminyltransferase 14
jgi|Auran1|63325	3.47539	19.5988	2.49552	Up	7.23544e-12	1e-35	ref|XP_002667585.2|	PREDICTED: sphingosine kinase 1-like
jgi|Auran1|8563	9.18026	34.0768	1.89218	Up	0.00028363	8e-20	ref|XP_002979700.1|	N-acetylglucosaminyltransferase
jgi|Auran1|32244	35.0171	137.964	1.97815	Up	1.45123e-25	5e-64	ref|XP_002507190.1|	demethylmenaquinone methyltransferase/aldolase
jgi|Auran1|10632	4.61626	11.7806	1.35161	Up	0.00016533	1e-131	ref|XP_002909646.1|	putative fatty-acid-CoA ligase, putative
jgi|Auran1|70009	16.3293	49.8801	1.611	Up	2.80772e-19	0	gb|EGB12501.1|	putative GTP binding signal recognition particle protein SRP54
jgi|Auran1|60437	9.1872	50.1307	2.448	Up	1.66435e-20	3e-47	gb|ABS87869.1|	delta carbonic anhydrase 1, partial
jgi|Auran1|70482	17.8869	57.5499	1.68591	Up	1.36891e-43	1e-134	emb|CBJ26283.1|	ABC transporter, ATP-binding protein
jgi|Auran1|18647	6.56141	22.9506	1.80645	Up	1.17906e-05	1e-103	emb|CBN75111.1|	p28, 28 kDa light chain of axonemal inner dynein arms
jgi|Auran1|70490	9.60859	42.0358	2.12922	Up	2.45718e-48	0	ref|ZP_10114145.1|	aminopeptidase N
jgi|Auran1|12519	9.35681	41.5275	2.14998	Up	1.25352e-13	2e-74	emb|CBJ33275.1|	Triose phosphate/phosphate translocator, non-green plastid, chloroplast precursor (CTPT), C-terminal
jgi|Auran1|18992	3.06454	9.4066	1.61801	Up	0.000148394	1e-107	ref|ZP_03560533.1|	predicted carboxypeptidase, Zn dependent
jgi|Auran1|18821	56.069	231.829	2.04779	Up	1.87682e-167	1e-140	dbj|BAD80748.1|	myosin class 11-1
jgi|Auran1|13380	11.6877	36.1535	1.62915	Up	2.79288e-08	2e-52	emb|CCD16667.1|	unnamed protein product
jgi|Auran1|70513	11.6499	98.2526	3.07618	Up	2.0438e-103	0	gb|EGB10629.1|	putative inorganic phosphate transporter
jgi|Auran1|35830	257.869	602.375	1.22402	Up	4.36974e-95	1e-133	ref|XP_003064596.1|	mitochondrial carrier family
jgi|Auran1|51957	47.9009	192.34	2.00554	Up	5.18244e-184	0	emb|CBJ48425.1|	Nicotinamide nucleotide transhydrogenase
jgi|Auran1|18955	1.70521	27.9561	4.03514	Up	2.7843e-12	3e-26	ref|XP_003630125.1|	S-adenosylmethionine mitochondrial carrier protein
jgi|Auran1|375	13.5512	43.8642	1.69462	Up	4.11324e-25	0	ref|ZP_08430106.1|	ATPase with chaperone activity, ATP-binding subunit
jgi|Auran1|15639	50.3332	477.207	3.24503	Up	7.32764e-108	2e-35	ref|XP_003056717.1|	peroxiredoxin, bacteria-like protein
jgi|Auran1|60599	3.54586	10.73	1.59744	Up	5.95564e-07	5e-21	gb|EHR75595.1|	putative DNA helicase
jgi|Auran1|69595	6.30796	22.5368	1.83704	Up	2.40266e-08	1e-160	ref|XP_002288929.1|	replication factor C 37 KD subunit
jgi|Auran1|18463	51.3703	139.308	1.43928	Up	2.6089e-37	1e-174	gb|EGB12111.1|	putative ammonium transporter
jgi|Auran1|10705	7.55518	41.5994	2.46102	Up	1.13929e-24	0	ref|XP_002286775.1|	precursor of hydrogenase
jgi|Auran1|18668	0.450513	7.94335	4.14011	Up	4.22014e-05	4e-15	gb|ACI66597.1|	Nucleolar protein of 40 kDa
jgi|Auran1|58561	12.1803	28.869	1.24497	Up	4.13642e-11	1e-178	ref|YP_003268648.1|	peptidase S9B dipeptidylpeptidase IV domain-containing protein
jgi|Auran1|60618	0.366381	11.2199	4.93657	Up	7.03308e-09	3e-29	gb|EGG20723.1|	mitochondrial substrate carrier family protein
jgi|Auran1|70540	894.947	18172.2	4.34379	Up	0	1e-115	gb|EGB10204.1|	putative plastid light harvesting protein isoform 21
jgi|Auran1|19481	198.308	2141.29	3.43267	Up	0	1e-115	gb|EGB13073.1|	putative plastid light harvesting protein isoform 39
jgi|Auran1|4152	5.01602	26.3773	2.39468	Up	5.67948e-10	4e-51	ref|XP_001509918.2|	PREDICTED: retinol dehydrogenase 13-like
jgi|Auran1|52055	14.4736	55.7401	1.94529	Up	8.85086e-34	0	ref|NP_001046573.1|	Os02g0285800
jgi|Auran1|18780	72.2605	145.29	1.00766	Up	2.2121e-20	2e-57	pdb|1OT5|A	Chain A, The 2.4 Angstrom Crystal Sructure Of Kex2 In Complex With A Peptidyl-Boronic Acid Inhibitor
jgi|Auran1|60785	13.2296	30.6922	1.21411	Up	2.72734e-10	1e-138	ref|XP_002898350.1|	leukotriene A-4 hydrolase-like protein
jgi|Auran1|2295	18.219	47.7375	1.38968	Up	4.51074e-13	6e-86	gb|EFW41222.1|	cre
jgi|Auran1|35962	6.31342	12.7429	1.0132	Up	0.000155325	1e-141	ref|XP_002905640.1|	DNA replication licensing factor MCM9
jgi|Auran1|19513	96.9184	645.961	2.7366	Up	1.87016e-260	1e-167	gb|ABP93410.1|	cbbx protein
jgi|Auran1|19038	4.01006	11.9081	1.57025	Up	8.5596e-05	1e-137	emb|CBN80242.1|	Hydroxymethylglutaryl-CoA synthase
jgi|Auran1|15117	23.3279	238.129	3.35161	Up	1.39565e-56	1e-105	gb|EGB12765.1|	putative plastid light harvesting protein isoform 40
jgi|Auran1|18929	11.1175	43.3918	1.96459	Up	1.42558e-15	1e-107	ref|XP_002295320.1|	3-oxoacyl-synthase
jgi|Auran1|70598	52.6669	113.72	1.11052	Up	1.53706e-81	1e-165	gb|EJO95773.1|	acetoacetyl-CoA synthetase
jgi|Auran1|18779	10.8212	28.6382	1.40408	Up	6.59784e-11	1e-175	emb|CBJ31687.1|	Proline--tRNA ligase, central part
jgi|Auran1|58588	137.171	523.585	1.93245	Up	0	1e-134	emb|CBJ27091.1|	Magnesium chelatase subunit D, putative chloroplast precursor
jgi|Auran1|70035	41.1083	111.314	1.43714	Up	1.51461e-37	0	ref|XP_002295228.1|	protoporphyrinogen IX oxidase usually abbreviated
jgi|Auran1|19517	6.15292	23.2786	1.91966	Up	2.01732e-06	1e-87	ref|XP_002899470.1|	phosphatidylinositol kinase (PIK-J)
jgi|Auran1|18344	9.5611	27.1107	1.50362	Up	4.50486e-05	1e-77	ref|XP_002906658.1|	inosine triphosphate pyrophosphatase
jgi|Auran1|18573	66.705	165.678	1.31251	Up	1.97418e-06	1e-09	ref|XP_003561363.1|	PREDICTED: potassium channel AKT3-like
jgi|Auran1|18778	32.5013	69.579	1.09816	Up	3.25036e-11	1e-155	ref|NP_001035394.1|	GMP reductase 2
jgi|Auran1|59795	594.291	4711.64	2.98699	Up	0	0	gb|AAV71135.1|	plastid C1 class II fructose bisphosphate aldolase
jgi|Auran1|58606	27.2086	64.361	1.24212	Up	1.05742e-14	0	ref|XP_002288120.1|	glycyl tRNA synthetase
jgi|Auran1|2523	117.224	238.048	1.02198	Up	6.1965e-21	1e-104	emb|CBJ26509.1|	violaxanthin de-epoxidase, chloroplast precursor
jgi|Auran1|27306	133.292	676.938	2.34443	Up	1.23219e-246	1e-162	ref|XP_002292986.1|	porphobilinogen deaminase
jgi|Auran1|27183	3026.02	9402.64	1.63564	Up	0	7e-10	ref|XP_003614387.1|	RRNA intron-encoded homing endonuclease
jgi|Auran1|64611	4.22682	11.3315	1.4227	Up	6.30346e-08	5e-42	ref|ZP_05058784.1|	ATPase, AAA family
jgi|Auran1|64617	4.41786	17.2189	1.96257	Up	1.39072e-07	3e-24	ref|XP_003079201.1|	unnamed protein product
jgi|Auran1|53820	1442.04	4627.14	1.68201	Up	0	1e-15	ref|XP_003542191.1|	PREDICTED: uncharacterized protein LOC100803853
jgi|Auran1|9264	14.103	58.8935	2.06211	Up	4.4879e-05	1e-38	ref|XP_002171108.1|	PREDICTED: similar to CG41536 CG41536-PA, partial
jgi|Auran1|59069	209.722	3130.04	3.89963	Up	0	4e-25	gb|EGB09890.1|	putative plastid light harvesting protein isoform 32
jgi|Auran1|53834	148.269	345.317	1.2197	Up	2.44158e-52	1e-68	ref|XP_002899107.1|	ATP synthase subunit gamma, putative
jgi|Auran1|27171	14.7143	42.178	1.51927	Up	4.83158e-11	1e-107	ref|ZP_05058784.1|	ATPase, AAA family
jgi|Auran1|27603	19.6504	44.561	1.18123	Up	8.69518e-18	0	ref|XP_002295393.1|	aminopeptidase with a membrane alanine aminopeptidase domain
jgi|Auran1|17538	132.282	314.651	1.25014	Up	6.26822e-13	9e-49	ref|XP_002171108.1|	PREDICTED: similar to CG41536 CG41536-PA, partial
jgi|Auran1|12100	13.9904	76.8156	2.45697	Up	3.52544e-29	2e-71	ref|XP_002286981.1|	carboxyl-terminal protease
jgi|Auran1|64728	54.595	163.13	1.57918	Up	1.24175e-144	5e-30	ref|XP_003277813.1|	PREDICTED: LOW QUALITY PROTEIN: carbohydrate sulfotransferase 15-like
jgi|Auran1|27441	33.9113	152.558	2.16952	Up	1.87073e-26	1e-117	gb|EGB07728.1|	putative plastid light harvesting protein isoform 42
jgi|Auran1|37713	47.7814	103.968	1.12162	Up	2.25188e-57	0	ref|XP_002998343.1|	splicing factor 3B subunit 1
jgi|Auran1|64743	3.36686	19.7078	2.54929	Up	7.66766e-35	2e-40	gb|EGB03870.1|	expressed protein
jgi|Auran1|2913	17.0232	177.505	3.38228	Up	7.72204e-113	0	gb|ABI96273.1|	chloroplast 1-deoxy-D-xylulose 5-phosphate reductoisomerase precursor
jgi|Auran1|27287	95.7862	623.758	2.7031	Up	1.50658e-293	1e-66	emb|CCC15095.1|	putative chloroplast mRNA binding protein csp41
jgi|Auran1|59087	23.243	55.3612	1.25208	Up	2.23806e-09	1e-145	gb|EFW40804.1|	DNA replication factor C subunit Rfc4
jgi|Auran1|27224	10.3932	28.9342	1.47714	Up	9.45444e-07	8e-70	ref|ZP_10755697.1|	6-phosphogluconate dehydrogenase nad-binding protein
jgi|Auran1|2849	31.1795	72.157	1.21054	Up	2.4737e-11	1e-115	emb|CBJ48968.1|	Isopentenyl-diphosphate delta-isomerase type 1 fused to squalene synthase; probably two separate ORFs
jgi|Auran1|27565	15.968	39.2245	1.29657	Up	2.79734e-06	2e-89	gb|ACI45949.1|	putative type 1 isopentenyl-diphosphate delta-isomerase 1
jgi|Auran1|27283	5.78313	14.6689	1.34284	Up	4.3996e-06	0	ref|XP_001689978.1|	oligoendopeptidase
jgi|Auran1|71793	4.52108	9.88942	1.12922	Up	3.4254e-07	1e-124	ref|YP_006371102.1|	methionyl-tRNA synthetase
jgi|Auran1|29797	7.33498	35.1684	2.26141	Up	1.09956e-08	1e-33	emb|CBJ30081.1|	Putative tyrosine phosphatase
jgi|Auran1|29848	8.26669	197.265	4.57668	Up	8.7126e-83	5e-48	emb|CBN79757.1|	Peptidyl-prolyl cis-trans isomerase
jgi|Auran1|29609	53.3681	141.956	1.41139	Up	2.5751e-75	0	ref|YP_478648.1|	preprotein translocase subunit SecA
jgi|Auran1|29835	74.9632	1848.73	4.6242	Up	0	3e-60	ref|NP_001090480.1|	uncharacterized protein LOC779393
jgi|Auran1|72034	52.2801	196.973	1.91366	Up	4.18902e-40	1e-129	gb|EGB06245.1|	expressed protein
jgi|Auran1|29693	29.7216	156.294	2.39468	Up	4.41126e-40	4e-87	ref|XP_002292927.1|	triose-phosphate isomerase
jgi|Auran1|59236	455.503	1238.81	1.44343	Up	0	0	ref|XP_002296041.1|	F-type H-ATPase beta subunit
jgi|Auran1|65852	3.9936	9.72831	1.2845	Up	0.000103754	3e-17	ref|XP_002290400.1|	ankyrin domain-containing protein
jgi|Auran1|65882	5.43319	65.9967	3.60252	Up	3.09598e-168	9e-95	ref|XP_003082415.1|	putative 4-hydroxyphenylacetate isomerase/decar (ISS)
jgi|Auran1|29615	15.8297	115.199	2.86342	Up	2.2525e-24	1e-32	ref|YP_002495568.1|	FKBP-type peptidylprolyl isomerase
jgi|Auran1|29752	84.685	728	3.10376	Up	7.43648e-171	2e-55	ref|NP_001090480.1|	uncharacterized protein LOC779393
jgi|Auran1|6570	57.5755	246.077	2.09558	Up	1.63538e-36	2e-35	ref|YP_001953637.1|	1-acyl-sn-glycerol-3-phosphate acyltransferase
jgi|Auran1|4661	68.3911	459.224	2.74732	Up	3.77376e-150	1e-106	ref|XP_002286728.1|	aldose-1-epimerase
jgi|Auran1|14447	6.54557	26.8278	2.03514	Up	7.93418e-07	5e-24	gb|EIE19834.1|	DUF28-domain-containing protein
jgi|Auran1|71677	2.80345	15.6094	2.47714	Up	1.27237e-15	4e-09	ref|NP_001167733.1|	uncharacterized protein LOC100381421
jgi|Auran1|27097	15.4075	43.6466	1.50223	Up	2.80068e-05	1e-51	ref|ZP_00515824.1|	Ferredoxin thioredoxin reductase, beta chain
jgi|Auran1|37568	479.193	4684.06	3.28908	Up	0	3e-29	emb|CBN77428.1|	ferredoxin component
jgi|Auran1|37569	14.1188	106.328	2.91284	Up	1.71001e-34	2e-37	gb|ABA55521.1|	chloroplast light harvesting protein isoform 5
jgi|Auran1|64375	1.93589	5.01519	1.37331	Up	2.4907e-05	2e-23	emb|CCA19816.1|	phosphoserine aminotransferase putative
jgi|Auran1|26683	489.078	4831.33	3.30428	Up	0	1e-174	gb|EGB07835.1|	putative plastid light harvesting protein isoform 44
jgi|Auran1|64390	18.4728	249.729	3.75689	Up	0	7e-23	ref|ZP_08432246.1|	phenylpropionate dioxygenase family ring-hydroxylating dioxygenase, large terminal subunit
jgi|Auran1|17179	43.4423	110.192	1.34284	Up	4.3996e-06	2e-16	ref|XP_001617126.1|	ATP-dependent Clp protease adaptor protein ClpS containing protein
jgi|Auran1|69813	104.558	221.046	1.08004	Up	1.94673e-29	1e-107	gb|EGB07854.1|	selenoprotein
jgi|Auran1|71694	27.9128	56.0832	1.00664	Up	4.97438e-10	1e-28	ref|XP_792903.2|	PREDICTED: transmembrane protein 65-like
jgi|Auran1|12244	51.4199	1064.66	4.37192	Up	0	1e-160	gb|EGB07880.1|	putative plastid light harvesting protein isoform 45
jgi|Auran1|26716	20.7535	43.3328	1.06211	Up	0.000149784	7e-75	emb|CBJ25479.1|	B1142C05.17
jgi|Auran1|11603	18.3291	59.2745	1.69328	Up	1.03563e-10	4e-81	emb|CBN75468.1|	Alb3 homolog, thylakoidal inner membrane insertase
jgi|Auran1|71705	44.2047	158.993	1.84669	Up	4e-308	0	ref|XP_002177442.1|	glycosyl transferase, family 48
jgi|Auran1|59047	29.4946	181.406	2.6207	Up	4.35788e-128	1e-135	gb|EIE18382.1|	alcohol oxidase
jgi|Auran1|27009	111.542	2669.84	4.58109	Up	0	3e-86	gb|EGB11992.1|	putative plastid light harvesting protein isoform 14, partial
jgi|Auran1|11777	7.92545	89.536	3.4979	Up	1.75937e-53	2e-68	emb|CAO87823.1|	unnamed protein product
jgi|Auran1|11634	1.42267	8.58146	2.59262	Up	7.94058e-05	2e-67	emb|CAO87823.1|	unnamed protein product
jgi|Auran1|26696	31.3906	89.9393	1.51862	Up	1.65103e-18	1e-76	gb|ABQ53875.1|	cytochrome c peroxidase
jgi|Auran1|27033	52.3981	140.086	1.41873	Up	1.45388e-16	3e-93	ref|XP_002293731.1|	microsomal signal peptidase
jgi|Auran1|26802	44.0684	93.4903	1.08507	Up	8.57836e-36	0	ref|XP_002181260.1|	imitation switch isoform 1, alias nucleosome remodeling factor 140 kDa subunit
jgi|Auran1|6816	26.5505	123.193	2.21411	Up	3.57216e-26	7e-79	ref|XP_002291485.1|	chloroplast ftsH
jgi|Auran1|71725	19.0865	82.8671	2.11825	Up	1.36635e-86	1e-174	emb|CBN76650.1|	FtsH protease
jgi|Auran1|64548	9.39985	20.1459	1.09978	Up	1.37364e-09	3e-33	emb|CBJ48858.1|	polymorphic Outer membrane protein G/I family
jgi|Auran1|64560	5.82431	16.0068	1.45853	Up	2.20604e-06	8e-74	ref|XP_002180051.1|	precursor of protein violaxanthin deepoxidase-like protein
jgi|Auran1|30512	196.879	2335.55	3.56838	Up	0	2e-25	ref|YP_001293609.1|	ferredoxin
jgi|Auran1|38303	62.6269	126.299	1.01199	Up	9.95388e-16	1e-118	ref|NP_564806.1|	3,5-epimerase/4-reductase
jgi|Auran1|7928	181.947	387.963	1.0924	Up	1.92342e-18	1e-17	ref|XP_001599128.1|	PREDICTED: muscle-specific protein 20-like
jgi|Auran1|30302	6.5538	18.2456	1.47714	Up	2.41716e-06	1e-101	ref|XP_002737720.1|	PREDICTED: sno, strawberry notch homolog 1-like
jgi|Auran1|30491	5.4465	29.7642	2.45018	Up	4.38402e-22	0	ref|XP_002176863.1|	CRTISO5 carotenoid isomerase 5,phytoene dehydrogenase-related protein
jgi|Auran1|38325	259.759	657.086	1.33891	Up	4.03648e-123	5e-66	ref|XP_002909481.1|	60S ribosomal protein L21-1
jgi|Auran1|38341	2.60521	11.0519	2.08483	Up	3.37242e-08	2e-73	ref|YP_005032285.1|	amP-dependent synthetase and ligase
jgi|Auran1|54518	181.454	1503.94	3.05107	Up	0	1e-101	gb|EGB10204.1|	putative plastid light harvesting protein isoform 21
jgi|Auran1|54528	70.2203	174.838	1.31606	Up	7.88888e-56	0	ref|XP_002178632.1|	2-isopropylmalate synthase
jgi|Auran1|70285	64.5995	152.933	1.24331	Up	1.17117e-30	1e-166	emb|CBJ29491.1|	tryptophanyl-tRNA synthetase
jgi|Auran1|38382	184.063	492.067	1.41866	Up	6.26962e-63	2e-99	ref|XP_002289769.1|	RL11A, ribosomal protein 11A 60S large ribosomal subunit
jgi|Auran1|70289	110.602	229.246	1.05152	Up	1.64827e-68	0	emb|CBJ27676.1|	Coatomer protein complex, beta sub-unit Vesicle coat complex COPI, beta subunit
jgi|Auran1|39128	35.4687	77.6636	1.13069	Up	4.81382e-29	1e-154	ref|XP_002296471.1|	chromodomain-helicase
jgi|Auran1|39132	32.472	64.9911	1.00104	Up	7.77428e-16	9e-95	ref|XP_002961116.1|	ubiquitin-protein ligase, PUB59
jgi|Auran1|39148	45.4409	104.367	1.19961	Up	3.26984e-44	0	ref|XP_002287000.1|	glycyl tRNA synthetase
jgi|Auran1|8288	24.7782	81.5239	1.71815	Up	8.16346e-08	3e-15	gb|EJD52975.1|	Got1-domain-containing protein
jgi|Auran1|66849	7.66544	18.9068	1.30246	Up	6.23134e-07	1e-66	ref|XP_002288206.1|	ABC transporter
jgi|Auran1|59442	11.4688	63.2124	2.4625	Up	4.9191e-27	1e-164	emb|CBN74306.1|	biotin synthase
jgi|Auran1|14644	45.4723	91.2529	1.00488	Up	1.0757e-07	3e-87	ref|XP_002291800.1|	phosphoglycerate mutase
jgi|Auran1|11611	7.62889	33.0378	2.11457	Up	1.58244e-10	1e-69	ref|XP_002500075.1|	HIRA protein
jgi|Auran1|31758	49.014	224.926	2.19819	Up	1.83847e-93	0	ref|XP_002180238.1|	zeaxanthin epoxidase
jgi|Auran1|31888	19.491	302.463	3.95588	Up	2.60702e-186	1e-180	ref|XP_002290014.1|	ferredoxin--NADP+ reductase
jgi|Auran1|72664	15.0171	31.936	1.08858	Up	2.12446e-35	1e-33	ref|XP_002906565.1|	separin, putative
jgi|Auran1|9735	94.4487	199.199	1.07661	Up	1.67528e-07	2e-22	gb|EIE22808.1|	complex 1 family protein-like protein
jgi|Auran1|29093	8.00482	25.6764	1.6815	Up	3.69942e-14	0	emb|CBN73779.1|	DNA topoisomerase IV subunit B
jgi|Auran1|65516	5.01848	19.2937	1.94281	Up	7.08838e-10	2e-41	emb|CBJ27522.1|	4-diphosphocytidyl-2-C-methyl-D-erythritol kinase, chloroplast precursor
jgi|Auran1|29133	29.2336	173.373	2.56818	Up	2.2632e-77	5e-65	ref|YP_005836844.1|	3-keto-5-aminohexanoate cleavage protein
jgi|Auran1|65524	36.085	548.989	3.92731	Up	0	0	ref|XP_002551722.1|	KLTH0A06050p
jgi|Auran1|29072	2.67758	15.2635	2.51109	Up	6.94022e-13	0	ref|ZP_02164545.1|	putative acyl-coa synthetase protein
jgi|Auran1|29089	45.1442	330.783	2.87327	Up	2.25026e-176	1e-151	emb|CBJ25908.1|	photosystem II stability/assembly factor HCF136
jgi|Auran1|28944	3.55437	20.3403	2.51667	Up	2.77158e-16	1e-162	sp|Q0GZS3.1|USP_CUCME	RecName: Full=UDP-sugar pyrophospharylase; AltName: Full=UDP-galactose/glucose pyrophosphorylase; Short=UGGPase
jgi|Auran1|28954	8.83572	19.952	1.17511	Up	9.5691e-05	1e-165	gb|EGZ23620.1|	putative GTP-binding protein
jgi|Auran1|16773	33.3698	115.876	1.79597	Up	1.36496e-11	3e-11	emb|CCF73123.1|	unnamed protein product
jgi|Auran1|65285	23.7407	49.6066	1.06317	Up	8.40738e-42	6e-31	emb|CBJ48698.1|	Hypothetical inner membrane leucine rich repeat protein
jgi|Auran1|70232	150.774	429.95	1.51178	Up	0	0	dbj|BAA82752.2|	Na-ATPase
jgi|Auran1|71923	160.919	329.908	1.03572	Up	8.69692e-56	1e-116	ref|XP_001712632.1|	ftsZ
jgi|Auran1|28862	19.4399	45.5297	1.22778	Up	1.02836e-14	0	ref|XP_002182913.1|	glutamine-fructose-6-phosphate transaminase
jgi|Auran1|37955	18.2621	148.438	3.02294	Up	2.17068e-160	0	gb|EGB06704.1|	putative proton translocating inorganic pyrophosphatase
jgi|Auran1|59179	75.6407	186.867	1.30478	Up	4.30472e-23	1e-106	ref|XP_002288984.1|	probable peptide methionine sulfoxide reductase
jgi|Auran1|15476	57.2416	124.499	1.121	Up	6.455e-08	1e-53	ref|XP_003727587.1|	PREDICTED: histone-lysine N-methyltransferase SETD1B-A-like
jgi|Auran1|7494	124.024	709.369	2.51592	Up	6.29816e-87	2e-41	emb|CBN76956.1|	photosystem II 11 kDa protein
jgi|Auran1|10731	17.7443	35.5582	1.00282	Up	8.63546e-07	1e-127	emb|CBN78752.1|	NADH dehydrogenase (ubiquinone)
jgi|Auran1|28678	89.6284	365.702	2.02864	Up	2.60052e-58	2e-39	emb|CCA17292.1|	methionyltRNA synthetase of possible bacterial origi (ISS) putative
jgi|Auran1|28731	16.8942	90.1466	2.41574	Up	4.08768e-16	2e-46	pdb|3ULF|A	Chain A, The Light State Structure Of The Blue-Light Photoreceptor Aureochrome1 Lov
jgi|Auran1|28705	19.7465	69.6333	1.81818	Up	7.10216e-10	2e-33	ref|XP_002899153.1|	prefoldin subunit, putative
jgi|Auran1|11914	3.15126	24.8568	2.97964	Up	5.19066e-15	3e-88	emb|CBJ30106.1|	Similarities to Heat shock protein 70-probable alternative splicing
jgi|Auran1|28308	18.8807	42.3297	1.16476	Up	5.01438e-14	1e-109	ref|XP_002906652.1|	protein transporter Sec31A, putative
jgi|Auran1|12251	12.8245	35.3424	1.4625	Up	8.35496e-08	1e-123	ref|XP_002904032.1|	fidgetin-like protein
jgi|Auran1|28412	13.1897	50.3197	1.93171	Up	7.27662e-05	3e-35	ref|XP_320622.4|	AGAP011907-PA
jgi|Auran1|28337	167.906	1169.65	2.80035	Up	3.35184e-254	1e-117	gb|EGB06942.1|	putative plastid light harvesting protein isoform 49
jgi|Auran1|71877	49.7208	102.168	1.03902	Up	5.96204e-11	3e-77	ref|XP_002287532.1|	RL9, ribosomal protein 9
jgi|Auran1|70223	300.338	748.998	1.31838	Up	8.29362e-219	0	emb|CBJ32105.1|	putative Sec61/secY
jgi|Auran1|65161	9.77452	74.077	2.92193	Up	1.24479e-93	5e-08	ref|XP_001857580.1|	heat shock protein 70
jgi|Auran1|15769	28.3574	161.355	2.50844	Up	1.65553e-32	1e-116	gb|EGB07105.1|	putative plastid light harvesting protein isoform 50
jgi|Auran1|28387	10.1365	160.539	3.98529	Up	3.34952e-54	1e-69	ref|XP_002288550.1|	cyclophilin-type peptidyl-prolyl cis-trans isomerase
jgi|Auran1|28436	1.77574	11.2605	2.66477	Up	3.78962e-07	1e-101	emb|CBJ31745.1|	Myo-inositol-1-phosphate synthase
jgi|Auran1|28278	77.4996	157.174	1.0201	Up	6.22932e-26	1e-155	gb|AAU11444.1|	fatty acid desaturase
jgi|Auran1|65207	5.93358	33.8638	2.51277	Up	7.2157e-18	5e-22	ref|ZP_11029178.1|	putative membrane protein
jgi|Auran1|6356	112.738	437.751	1.95714	Up	3.38896e-79	2e-62	emb|CBJ28064.1|	manganese superoxide dismutase
jgi|Auran1|231	38.3038	81.5381	1.08999	Up	6.97488e-28	0	ref|XP_002899661.1|	pre-mRNA-splicing factor ATP-dependent RNA helicase, putative
jgi|Auran1|65228	51.9823	206.463	1.98979	Up	2.4522e-44	1e-145	gb|EGB07055.1|	expressed protein
jgi|Auran1|37911	66.9076	141.664	1.08223	Up	1.06475e-17	1e-116	emb|CBN79978.1|	20S proteasome subunit alpha type 1
jgi|Auran1|28389	34.426	69.9283	1.02238	Up	8.75508e-09	1e-136	ref|XP_002905147.1|	UDP-glucose:glycoprotein glucosyltransferase, putative
jgi|Auran1|60167	119.894	249.453	1.05701	Up	1.12848e-23	1e-70	ref|XP_003632316.1|	PREDICTED: proteasome subunit beta type-2-A-like
jgi|Auran1|65270	3.96122	10.3107	1.38012	Up	2.65586e-08	7e-40	ref|XP_002901264.1|	protein phosphatase 1L-like protein
jgi|Auran1|71908	27.4674	76.7594	1.48262	Up	1.05845e-88	3e-20	ref|XP_002506421.1|	polycystin cation channel family
jgi|Auran1|65636	31.5944	69.389	1.13504	Up	2.90628e-20	0	ref|XP_003057538.1|	formaldehyde dehydrogenase/S-formylglutathione hydrolase
jgi|Auran1|3154	32.4126	530.6	4.033	Up	0	1e-111	ref|XP_002177348.1|	plastidic triose-phosphate/phosphate translocator
jgi|Auran1|18133	10.4861	118.718	3.50099	Up	1.14725e-12	6e-13	ref|ZP_06382603.1|	50S ribosomal protein L32
jgi|Auran1|16288	10.2019	43.6952	2.09863	Up	8.1132e-08	1e-61	ref|XP_003078310.1|	unnamed protein product
jgi|Auran1|29277	5.48745	26.3102	2.26141	Up	1.09956e-08	2e-89	emb|CBJ33197.1|	Aryl sulfotransferase
jgi|Auran1|72012	84.2533	204.604	1.28003	Up	3.28006e-129	0	emb|CBJ29911.1|	chaperonin cpn60
jgi|Auran1|59217	402.343	1243.68	1.62811	Up	2.2257e-142	9e-73	emb|CBJ29582.1|	Cytochrome b6-f complex iron-sulfur subunit
jgi|Auran1|65714	173.204	1015.51	2.55167	Up	0	0	emb|CBJ25524.1|	Magnesium chelatase subunit H, putative chloroplast precursor
jgi|Auran1|29424	112.997	803.725	2.83041	Up	9.63196e-199	1e-119	gb|EGB06328.1|	putative plastid light harvesting protein isoform 51
jgi|Auran1|65721	13.7681	31.5529	1.19644	Up	4.2371e-15	1e-23	ref|XP_002998858.1|	serine protease family S09X, putative
jgi|Auran1|65724	5.64885	13.8041	1.28907	Up	1.26413e-05	8e-09	ref|XP_001701266.1|	low-CO2-inducible protein
jgi|Auran1|6341	9.58364	153.242	3.9991	Up	1.01892e-47	2e-51	dbj|BAI91431.1|	shikimate kinase
jgi|Auran1|33813	64.8739	1921.46	4.88842	Up	0	4e-26	pdb|3DMI|A	Chain A, Crystallization And Structural Analysis Of Cytochrome C6 From The Diatom Phaeodactylum Tricornutum At 1.5 A Resolution
jgi|Auran1|55515	4.06694	15.611	1.94054	Up	2.95174e-10	0	ref|XP_002288503.1|	threonyl-trna synthetase
jgi|Auran1|59615	65.7065	412.715	2.65104	Up	3.61186e-117	8e-78	ref|XP_002947884.1|	magnesium protoporphyrin IX S-adenosyl methionine O-methyl transferase chloroplast precursor
jgi|Auran1|59495	17.3769	52.0417	1.5825	Up	1.41559e-06	3e-54	emb|CCA24513.1|	transcription factor BTF3like protein putative
jgi|Auran1|38972	9.70754	25.3876	1.38695	Up	4.44442e-05	1e-32	ref|XP_002908241.1|	Major Facilitator Superfamily (MFS)
jgi|Auran1|32385	14.2992	28.6621	1.00321	Up	2.84158e-07	1e-147	emb|CCA19969.1|	ribosome biogenesis ATPase RIX7 putative
jgi|Auran1|72500	11.5579	27.6992	1.26096	Up	1.37009e-56	6e-57	gb|EGB05439.1|	expressed protein
jgi|Auran1|70385	58.9996	121.777	1.04547	Up	1.38029e-25	1e-154	emb|CBJ27519.1|	eukaryotic elongation factor-1 B gamma
jgi|Auran1|67220	15.5283	34.6529	1.15807	Up	5.4934e-06	1e-55	ref|XP_003083381.1|	unnamed protein product
jgi|Auran1|72537	20.8658	60.2734	1.53039	Up	2.61662e-30	1e-161	gb|EGB04409.1|	putative plastid light harvesting protein isoform 52
jgi|Auran1|55209	30.4096	293.122	3.2689	Up	3.12818e-226	0	dbj|BAH30216.1|	methionine S-adenosyl transferase
jgi|Auran1|32735	11.755	25.3741	1.11009	Up	6.08452e-06	3e-83	emb|CBY32061.1|	unnamed protein product
jgi|Auran1|32730	86.007	370.563	2.10719	Up	1.91217e-71	1e-113	ref|XP_002292583.1|	catalytic subunit of clp protease
jgi|Auran1|9009	120.469	376.626	1.64447	Up	2.7105e-28	3e-48	emb|CBN77970.1|	aureochrome 3
jgi|Auran1|32655	135.441	333.834	1.30146	Up	2.9243e-24	2e-43	emb|CBJ30909.1|	aureochrome 4
jgi|Auran1|72544	3.35297	12.1868	1.86181	Up	1.1999e-05	4e-07	gb|EGB04392.1|	expressed protein
jgi|Auran1|32664	15.6281	44.4749	1.50885	Up	4.8741e-14	0	ref|ZP_08445822.1|	adenylosuccinate lyase
jgi|Auran1|32656	232.7	2069.45	3.15271	Up	0	3e-41	emb|CBJ28280.1|	photosystem II 12 kDa extrinsic protein
jgi|Auran1|32627	28.4312	74.2555	1.38502	Up	6.83104e-18	1e-160	ref|ZP_09252625.1|	class V aminotransferase
jgi|Auran1|10394	0.675769	9.82468	3.86181	Up	1.02526e-10	1e-106	ref|XP_003080278.1|	ABC1-like (ISS)
jgi|Auran1|66018	11.3043	45.5669	2.01112	Up	8.0076e-44	2e-09	ref|YP_170723.1|	Thf1-like protein
jgi|Auran1|38253	58.7987	129.38	1.13776	Up	7.7944e-22	2e-97	emb|CBN77566.1|	putative PKG-Ib
jgi|Auran1|66063	62.7737	432.953	2.78598	Up	2.4874e-303	2e-20	ref|YP_004312064.1|	taurine catabolism dioxygenase TauD/TfdA
jgi|Auran1|66064	12.8276	37.3727	1.54273	Up	1.75692e-39	1e-58	gb|ACD54708.1|	beta-D-galactosidase-like protein
jgi|Auran1|66080	1.21234	60.3773	5.63814	Up	1.0874e-41	1e-158	gb|EGB05923.1|	expressed protein
jgi|Auran1|30124	8.40045	43.655	2.37761	Up	5.46962e-19	4e-75	ref|ZP_08191144.1|	amino acid adenylation domain protein
jgi|Auran1|59283	10.7219	39.9709	1.89839	Up	1.92367e-23	0	ref|XP_002900725.1|	serine protease family S09A, putative
jgi|Auran1|30245	19.7122	110.202	2.483	Up	5.46344e-34	2e-34	ref|XP_002283966.1|	PREDICTED: fruit protein pKIWI502
jgi|Auran1|741	7.6024	17.6374	1.21411	Up	8.543e-06	4e-85	dbj|BAL26556.1|	putative composite ATP-binding transmembrane ABC transporter protein
jgi|Auran1|59574	139.456	484.904	1.79789	Up	3.58844e-134	0	gb|EGB03892.1|	chloroplast O-acetyl-serine lyase
jgi|Auran1|5215	11.9343	54.5228	2.19174	Up	5.59476e-16	2e-48	emb|CBN80221.1|	calcium/calmodulin-dependent protein kinase IV
jgi|Auran1|33371	56.5619	221.808	1.97141	Up	2.27744e-40	8e-82	ref|NP_001149847.1|	peptidyl-prolyl cis-trans isomerase CYP19-4 precursor
jgi|Auran1|33447	8.18196	19.235	1.23322	Up	3.53072e-05	1e-113	emb|CBJ30045.1|	Aminotransferase
jgi|Auran1|67669	114.63	479.853	2.0656	Up	0	1e-151	gb|EGB08545.1|	expressed protein
jgi|Auran1|67670	30.0961	134.99	2.1652	Up	2.53814e-40	1e-163	gb|EGB03870.1|	expressed protein
jgi|Auran1|39388	28.2917	100.79	1.8329	Up	3.9156e-42	1e-165	emb|CBJ29491.1|	tryptophanyl-tRNA synthetase
jgi|Auran1|55591	162.5	466.641	1.52188	Up	1.57852e-147	1e-128	gb|EGZ10424.1|	methionine aminopeptidase, merops subfamily M24
jgi|Auran1|55396	83.6419	331.769	1.98788	Up	8.45076e-98	7e-56	ref|XP_002178699.1|	protein fucoxanthin chlorophyll a/c protein
jgi|Auran1|72629	202.441	582.403	1.52452	Up	1.66713e-150	7e-22	ref|ZP_01078179.1|	syrP protein, putative
jgi|Auran1|67579	3.42273	11.4834	1.74633	Up	2.7882e-05	6e-60	gb|EGB04012.1|	expressed protein
jgi|Auran1|39368	88.5581	187.146	1.07947	Up	2.443e-88	0	emb|CBJ31410.1|	Isoleucyl-tRNA Synthetase
jgi|Auran1|6937	3.0925	27.7415	3.1652	Up	3.78444e-06	3e-35	ref|XP_003079885.1|	unnamed protein product
jgi|Auran1|72519	238.059	926.49	1.96046	Up	0	8e-36	ref|XP_002296542.1|	dimeric dihydrodiol dehydrogenase
jgi|Auran1|67199	7.78341	20.9969	1.4317	Up	2.45306e-09	8e-66	ref|XP_003389460.1|	PREDICTED: iduronate 2-sulfatase-like
jgi|Auran1|15607	31.8577	1052.87	5.04654	Up	0	1e-59	emb|CBN79011.1|	peroxisomal membrane protein-related
jgi|Auran1|68240	0.266167	4.44601	4.06211	Up	7.76784e-05	1e-174	emb|CBJ26660.1|	similar to 3-phosphoadenosine 5-phosphosulfate synthase 2 isoform 2
jgi|Auran1|15689	389.119	3088.63	2.98868	Up	0	1e-131	gb|EGB03282.1|	putative plastid light harvesting protein isoform 55
jgi|Auran1|59650	33.1239	238.566	2.84844	Up	2.3575e-214	0	emb|CBJ28110.1|	1-deoxy-D-xylulose 5-phosphate synthase, chloroplast precursor
jgi|Auran1|69990	65.5202	148.324	1.17874	Up	6.3589e-27	1e-26	ref|ZP_05086043.1|	Pyridine nucleotide-disulphide oxidoreductase, putative
jgi|Auran1|32152	8.29353	27.1936	1.71321	Up	1.09881e-05	9e-30	ref|XP_002068635.1|	GK20318
jgi|Auran1|72468	9.23974	38.8369	2.0715	Up	4.19854e-42	0	emb|CBJ26660.1|	similar to 3-phosphoadenosine 5-phosphosulfate synthase 2 isoform 2
jgi|Auran1|38925	26.6021	58.6068	1.13953	Up	2.76284e-15	4e-68	ref|XP_002528359.1|	Pre-mRNA-splicing factor, putative
jgi|Auran1|38929	465.512	1005.89	1.11158	Up	3.97658e-137	9e-65	ref|XP_002905131.1|	40S ribosomal protein S15
jgi|Auran1|67808	11.826	48.1529	2.02566	Up	1.49925e-23	1e-31	ref|XP_003080005.1|	unnamed protein product
jgi|Auran1|33639	218.726	3407.09	3.96134	Up	0	1e-159	gb|EGB03698.1|	putative plastid light harvesting protein isoform 56
jgi|Auran1|33667	8.08357	29.2915	1.85742	Up	6.45598e-09	1e-111	ref|XP_002179509.1|	ribokinase
jgi|Auran1|72706	66.6424	176.824	1.4078	Up	1.12561e-37	4e-24	ref|YP_004779437.1|	30S ribosomal protein S1
jgi|Auran1|34438	22.6627	80.2602	1.82437	Up	3.47462e-18	4e-74	ref|XP_002900396.1|	CAAX prenyl protease 1
jgi|Auran1|68503	14.225	28.5566	1.00539	Up	3.2814e-05	1e-178	emb|CBJ28187.1|	putative multispanning membrane protein
jgi|Auran1|12447	1.52048	17.4022	3.51667	Up	3.78916e-08	1e-123	emb|CBN74306.1|	biotin synthase
jgi|Auran1|33922	5.8722	27.2467	2.21411	Up	2.61396e-05	2e-66	gb|EGB03692.1|	histone 3
jgi|Auran1|4536	8.54485	28.453	1.73546	Up	1.87494e-06	1e-46	emb|CBI22653.3|	unnamed protein product
jgi|Auran1|39474	8.14543	73.0692	3.1652	Up	4.53086e-26	3e-37	gb|ABA55521.1|	chloroplast light harvesting protein isoform 5
jgi|Auran1|35012	179.945	412.336	1.19627	Up	1.17414e-22	6e-15	gb|AAL50112.1|	acidic ribosomal protein P2
jgi|Auran1|68404	13.3888	30.4007	1.18308	Up	2.62006e-12	3e-37	dbj|BAL53039.1|	RNA-binding S1 domain-containing protein
jgi|Auran1|39517	5.02	23.2925	2.21411	Up	7.52662e-09	2e-24	gb|EFN63784.1|	Cytochrome b5 domain-containing protein 2
jgi|Auran1|16048	7.68719	31.4719	2.03354	Up	3.85886e-09	4e-85	ref|XP_002184708.1|	pyrroline-5-carboxylate reductase
jgi|Auran1|35224	54.0615	162.152	1.58467	Up	9.50868e-15	7e-54	ref|XP_002908804.1|	40S ribosomal protein S12, putative
jgi|Auran1|70003	378.853	767.226	1.01801	Up	1.72832e-49	2e-83	gb|EGB02316.1|	40S ribosomal protein S14
jgi|Auran1|9776	12.6707	76.4287	2.59262	Up	2.30534e-10	2e-30	ref|XP_002287317.1|	zeaxanthin epoxidase
jgi|Auran1|35568	12.9748	37.6264	1.53604	Up	7.90264e-05	5e-13	ref|XP_001319033.1|	ankyrin repeat protein
jgi|Auran1|17075	68.6802	213.472	1.63608	Up	8.08704e-23	6e-80	ref|XP_002176151.1|	3R-hydroxyacyl-	Phaeodactylum tricornutum CCAP 1055/1]
jgi|Auran1|35021	54.8428	2814.8	5.68159	Up	0	1e-126	gb|EGB02668.1|	putative plastid light harvesting protein isoform 61
jgi|Auran1|35196	2.36958	48.3768	4.35161	Up	1.01258e-15	5e-17	ref|XP_002903515.1|	glutaredoxin, putative
jgi|Auran1|35534	37.8066	77.7952	1.04104	Up	2.7742e-05	8e-19	ref|XP_001895573.1|	Protein kinase domain containing protein
jgi|Auran1|72831	8.87632	33.2536	1.90548	Up	9.0609e-12	8e-22	emb|CBN77125.1|	6,7-dimethyl-8-ribityllumazine synthase
jgi|Auran1|68630	17.4938	72.6263	2.05364	Up	1.2018e-54	1e-77	dbj|BAH30216.1|	methionine S-adenosyl transferase
jgi|Auran1|68761	40.6635	162.703	2.00043	Up	5.52354e-35	2e-31	ref|XP_002368978.1|	KH domain-containing protein
jgi|Auran1|68775	14.8566	93.0608	2.64707	Up	5.00852e-32	4e-25	ref|XP_003078639.1|	unnamed protein product
jgi|Auran1|68979	3.52421	13.6763	1.95631	Up	7.65298e-06	3e-15	emb|CBK22560.2|	unnamed protein product
jgi|Auran1|69500	0.785609	7.65489	3.2845	Up	7.50032e-05	9e-22	gb|AAD03448.1|	contains similarity several bacterial glutathione-regulated potassium efflux system proteins
jgi|Auran1|3043	97.3108	45.5409	-1.09544	Down	5.31824e-12	4e-91	emb|CCA22232.1|	histone arginine demethylase putative
jgi|Auran1|63392	94.6077	39.6603	-1.25426	Down	4.63192e-16	4e-17	ref|YP_002299027.1|	major facilitator superfamily transport protein
jgi|Auran1|25037	173.769	75.2528	-1.20735	Down	5.18044e-11	5e-19	ref|XP_420166.2|	PREDICTED: heat shock factor protein 3
jgi|Auran1|63399	14.8411	4.41075	-1.7505	Down	1.30077e-15	3e-08	pdb|2XEE|A	Chain A, Structural Determinants For Improved Thermal Stability Of Designed Ankyrin Repeat Proteins With A Redesigned C- Capping Module.
jgi|Auran1|895	133.37	39.7274	-1.74723	Down	6.56108e-61	1e-138	emb|CBJ26838.1|	DEAD box helicase
jgi|Auran1|37238	270.106	14.4528	-4.22411	Down	0	0	ref|XP_002287665.1|	NADPH nitrite reductase
jgi|Auran1|53391	331.558	146.04	-1.1829	Down	1.04814e-126	0	ref|XP_003614820.1|	Nitrate reductase
jgi|Auran1|63410	18.4301	4.14616	-2.15221	Down	1.48542e-21	2e-08	gb|ABX90023.1|	calcium-dependent protein kinase 4
jgi|Auran1|71441	36.6183	13.7033	-1.41804	Down	9.04948e-35	4e-07	ref|XP_003590256.1|	Erythroid differentiation-related factor
jgi|Auran1|71443	288.964	96.2722	-1.5857	Down	5.23756e-147	1e-170	emb|CBJ30094.1|	dynein heavy chain
jgi|Auran1|63449	18.5837	5.87913	-1.66036	Down	5.58356e-09	7e-16	ref|XP_002552443.1|	KLTH0C05016p
jgi|Auran1|71446	4.63705	0.935463	-2.30945	Down	0.000258978	8e-19	ref|XP_002884802.1|	glycosyl transferase family 1 protein
jgi|Auran1|63469	58.1324	19.4932	-1.57637	Down	6.31326e-11	9e-18	ref|XP_002179659.1|	chitinase glycoside hydrolase family 18, ribosome-binding factor
jgi|Auran1|63470	63.3082	18.2407	-1.79523	Down	8.9646e-49	8e-11	ref|ZP_11023105.1|	cyclic nucleotide-binding domain protein
jgi|Auran1|63491	4.53459	1.99329	-1.18582	Down	2.66748e-07	7e-17	gb|EIW76004.1|	DUF221-domain-containing protein
jgi|Auran1|71458	110.925	33.6395	-1.72135	Down	9.02012e-43	1e-158	ref|XP_002182499.1|	isocitrate dehydrogenase
jgi|Auran1|63509	6.62519	2.70517	-1.29224	Down	0.000280898	3e-15	ref|XP_002500929.1|	voltage-gated ion channel superfamily
jgi|Auran1|8195	291.932	118.254	-1.30374	Down	1.50956e-16	1e-34	emb|CBK20961.2|	unnamed protein product
jgi|Auran1|25445	70.2511	21.1271	-1.73342	Down	2.6791e-11	6e-60	ref|ZP_06862169.1|	dehydratase, MaoC family protein
jgi|Auran1|63534	20.0297	8.71281	-1.20093	Down	1.86936e-06	3e-14	ref|XP_002902200.1|	glycoside hydrolase, putative
jgi|Auran1|63540	51.1312	24.9733	-1.03382	Down	2.65064e-05	7e-37	ref|XP_002997689.1|	mitochondrial inner membrane protease ATP23
jgi|Auran1|37292	522.35	168.502	-1.63225	Down	0	0	gb|EGZ19426.1|	putative lon protease
jgi|Auran1|63566	6.20253	1.81204	-1.77524	Down	1.8185e-06	2e-20	gb|EFX81683.1|	alpha-carbonic anhydrase
jgi|Auran1|71481	114.448	43.6103	-1.39195	Down	1.18213e-75	0	emb|CBN73928.1|	phosphoenolpyruvate carboxylase
jgi|Auran1|63574	60.8192	26.4281	-1.20246	Down	9.36502e-15	1e-09	ref|XP_002188692.1|	PREDICTED: similar to SLIT-ROBO Rho GTPase activating protein 3
jgi|Auran1|71483	70.4608	9.92252	-2.82804	Down	2.04344e-44	1e-20	gb|EGB09192.1|	expressed protein, partial
jgi|Auran1|25440	31.1699	9.17144	-1.76493	Down	3.59776e-05	6e-22	ref|XP_003737876.1|	PREDICTED: beta-1,4-galactosyltransferase 7-like
jgi|Auran1|24989	113.546	20.9373	-2.43913	Down	6.27048e-67	2e-96	ref|XP_003080930.1|	DEAD-box protein abstrakt (ISS)
jgi|Auran1|63610	11.5161	2.00377	-2.52286	Down	5.0028e-06	1e-44	ref|XP_003083037.1|	unnamed protein product
jgi|Auran1|71493	222.645	83.3735	-1.41708	Down	1.52355e-66	0	gb|EGB09169.1|	expressed protein
jgi|Auran1|63617	26.5907	12.7974	-1.05508	Down	1.60098e-17	7e-07	gb|EFN66197.1|	Protein arginine N-methyltransferase 7
jgi|Auran1|13224	125.151	50.9383	-1.29685	Down	2.2306e-18	5e-32	ref|ZP_05413747.1|	putative epimerase/reductase
jgi|Auran1|63641	56.3603	27.806	-1.01928	Down	8.21376e-08	3e-07	ref|NP_001043014.1|	Os01g0358300
jgi|Auran1|6713	379.182	165.138	-1.19922	Down	6.55388e-28	1e-44	gb|EFW43001.1|	FAM18B
jgi|Auran1|37323	75.8667	33.2373	-1.19067	Down	9.75838e-36	0	emb|CCA19360.1|	unnamed protein product
jgi|Auran1|71503	112.632	49.2399	-1.19372	Down	2.26236e-37	5e-14	gb|EGB09049.1|	expressed protein, partial
jgi|Auran1|2559	27.0308	4.79552	-2.49484	Down	2.5876e-11	3e-44	ref|ZP_05065432.1|	Sel1 domain protein repeat-containing protein
jgi|Auran1|63679	87.4025	39.2461	-1.15513	Down	3.37172e-12	2e-07	emb|CBJ48787.1|	putative 30S ribosomal protein S18
jgi|Auran1|63685	3.48621	1.19561	-1.54392	Down	6.82976e-05	2e-18	ref|ZP_06968198.1|	amino acid adenylation domain protein
jgi|Auran1|24921	68.457	25.726	-1.41197	Down	1.2589e-09	1e-41	emb|CBN78033.1|	Rab7L, RAB family GTPase
jgi|Auran1|3205	49.509	7.92135	-2.64387	Down	1.70955e-19	3e-78	ref|XP_002293625.1|	phosphatase 2A (PP2A) regulatory subunit B-like protein-like protein
jgi|Auran1|69784	27.4283	7.74662	-1.82403	Down	1.92056e-10	2e-20	ref|XP_003618129.1|	UDP-N-acetylglucosamine transporter
jgi|Auran1|11767	227.411	24.539	-3.21216	Down	2.00508e-107	2e-70	emb|CBJ33234.1|	Nug1, nuclear ribosome-associated GTPase
jgi|Auran1|30070	113.791	46.1227	-1.30284	Down	3.01286e-22	1e-146	emb|CBN76722.1|	putative Rab geranylgeranyl transferase type II beta subunit
jgi|Auran1|65930	29.4966	7.82073	-1.91517	Down	2.4021e-34	7e-52	emb|CBJ32264.1|	similar to WD repeat domain 36
jgi|Auran1|17852	151.673	69.6786	-1.12217	Down	3.61804e-06	9e-27	emb|CCA24560.1|	dihydrolipoyllysineresidue acetyltransferase component of pyruvate dehydrogenase complex putative
jgi|Auran1|65935	26.1372	9.32886	-1.48633	Down	6.02046e-11	5e-19	gb|ADC52836.1|	StrG
jgi|Auran1|54389	54.2641	15.8096	-1.7792	Down	7.62694e-26	2e-50	gb|AAA59387.1|	extracellular signal-regulated protein kinase
jgi|Auran1|30031	17.6612	4.3859	-2.00964	Down	2.48798e-09	1e-160	ref|ZP_10755684.1|	aminotransferase
jgi|Auran1|65962	50.3519	13.5051	-1.89855	Down	5.42444e-68	2e-64	emb|CBJ31908.1|	Hypothetical leucine rich repeat calcium binding protein
jgi|Auran1|72087	287.858	86.9801	-1.7266	Down	0	5e-47	emb|CBJ26842.1|	Hypothetical leucine rich repeat protein
jgi|Auran1|70268	92.1666	13.1775	-2.80616	Down	1.93391e-58	8e-95	gb|EIE20078.1|	guanine deaminase
jgi|Auran1|30024	19.4812	8.81869	-1.14344	Down	2.29278e-05	1e-95	ref|XP_003068744.1|	mitochondrial chaperone BCS1, putative
jgi|Auran1|72098	121.415	57.1645	-1.08676	Down	8.55594e-26	8e-22	ref|YP_223943.1|	gp19
jgi|Auran1|60268	32.4286	13.8361	-1.22883	Down	3.84422e-06	1e-122	ref|XP_002290226.1|	dimethyladenosine transferase
jgi|Auran1|66460	1487.38	536.555	-1.47098	Down	0	3e-10	ref|XP_003580536.1|	PREDICTED: uncharacterized protein LOC100836831
jgi|Auran1|1770	88.1578	31.7403	-1.47377	Down	8.3133e-28	1e-162	ref|XP_002294407.1|	ABC-transporter like protein
jgi|Auran1|16186	37.0954	8.00562	-2.21216	Down	8.9806e-07	1e-47	gb|EIE19675.1|	Molybdopterin biosynthesis MoaE
jgi|Auran1|66464	8.64673	2.71084	-1.67342	Down	7.85484e-08	1e-160	ref|YP_001413957.1|	carbamoyl-phosphate synthase L chain ATP-binding
jgi|Auran1|31063	203.744	49.3847	-2.04463	Down	2.55712e-62	7e-54	emb|CBN76880.1|	chp-1 / RAR1 homologue
jgi|Auran1|66495	120.268	38.7923	-1.63241	Down	4.98732e-118	1e-17	ref|XP_003382822.1|	PREDICTED: putative sodium/calcium exchanger 7-like
jgi|Auran1|59367	51.0621	25.3526	-1.01012	Down	1.12287e-07	1e-159	emb|CCA24999.1|	ribosomal RNA methyltransferase nop2like protein put
jgi|Auran1|31097	12.6707	4.46814	-1.50375	Down	4.61054e-05	5e-69	ref|XP_002871352.1|	dead box RNA helicase
jgi|Auran1|59370	133.41	41.5104	-1.68432	Down	1.08455e-60	1e-168	emb|CBJ27493.1|	Similar to novel protein similar to vertebrate block of proliferation 1 (BOP1)
jgi|Auran1|31025	139.085	27.8825	-2.31853	Down	9.99188e-40	3e-60	ref|ZP_07659965.1|	major intrinsic protein
jgi|Auran1|66543	60.6596	14.5173	-2.06297	Down	2.24554e-23	6e-08	ref|XP_002422563.1|	ankyrin repeat and mynd domain-containing protein, putative
jgi|Auran1|30980	104.42	21.1326	-2.30486	Down	2.22372e-26	4e-34	ref|XP_791396.1|	PREDICTED: protein disulfide-isomerase A4
jgi|Auran1|4026	6.57505	0.381349	-4.10782	Down	7.84302e-05	1e-48	ref|XP_003516327.1|	PREDICTED: GDP-mannose transporter GONST3-like
jgi|Auran1|61499	24.9259	8.32716	-1.58175	Down	2.3535e-05	3e-28	ref|XP_003078028.1|	unnamed protein product
jgi|Auran1|21273	26.6563	8.81425	-1.59657	Down	1.76133e-08	3e-67	ref|YP_003553031.1|	class I and II aminotransferase
jgi|Auran1|21458	187.987	86.7584	-1.11555	Down	1.24915e-27	2e-48	emb|CBN79827.1|	SGT1 homologue
jgi|Auran1|15531	70.7024	23.2813	-1.60258	Down	5.1399e-09	8e-45	ref|ZP_08896777.1|	endonuclease
jgi|Auran1|36271	80.496	23.3436	-1.78589	Down	2.87758e-24	5e-58	gb|EGR30177.1|	protein kinase domain protein
jgi|Auran1|70781	18.8888	8.82646	-1.09762	Down	7.4169e-08	3e-15	ref|YP_002378014.1|	erythronolide synthase
jgi|Auran1|61543	83.4428	36.5358	-1.19148	Down	8.03126e-09	1e-19	gb|ABY87352.1|	glutathione-S-transferase isoform
jgi|Auran1|70799	2013.86	713.272	-1.49744	Down	0	7e-29	ref|ZP_04539947.1|	protease
jgi|Auran1|61558	6.76814	1.39572	-2.27774	Down	4.95372e-06	1e-10	ref|YP_073677.1|	putative lipopolysaccharide-modifying enzyme
jgi|Auran1|14358	22.5256	3.48393	-2.69278	Down	4.70874e-06	2e-19	emb|CBA71725.1|	conserved Sel1 repeat protein
jgi|Auran1|59866	246.429	57.3	-2.10457	Down	1.02579e-53	1e-73	emb|CCA22973.1|	Rab5 family GTPase putative
jgi|Auran1|61576	31.1442	9.27028	-1.74828	Down	3.12778e-11	2e-27	emb|CBJ49046.1|	similar to LPS-responsive vesicle trafficking, beach and anchor containing isoform 5
jgi|Auran1|12951	12.6434	2.02293	-2.64387	Down	8.46664e-06	8e-59	emb|CCA20392.1|	animal inward rectifier K channel (IRKC) family protein putative
jgi|Auran1|2324	68.5659	15.9071	-2.10782	Down	4.06028e-26	1e-130	emb|CCA23456.1|	diphthamide biosynthesis protein 1 putative
jgi|Auran1|70813	12.0371	4.26237	-1.49777	Down	1.08958e-12	7e-48	gb|EJF57619.1|	family S53 protease-like protein
jgi|Auran1|20775	67.1188	21.2579	-1.65872	Down	1.53389e-26	1e-156	gb|EGD82523.1|	xaa-Pro dipeptidase
jgi|Auran1|52444	117.268	35.5986	-1.71992	Down	7.20364e-45	2e-89	ref|XP_002906715.1|	phosphoglycerate mutase, putative
jgi|Auran1|2373	49.0876	18.0492	-1.44342	Down	1.41124e-12	1e-97	ref|XP_002891882.1|	RNA binding protein
jgi|Auran1|70822	60.2994	18.034	-1.74143	Down	2.90786e-70	2e-86	pdb|3QO6|A	Chain A, Crystal Structure Analysis Of The Plant Protease Deg1
jgi|Auran1|52451	52.5421	10.3528	-2.34345	Down	6.75224e-41	0	emb|CCA26577.1|	unnamed protein product
jgi|Auran1|52453	61.1818	21.1964	-1.52928	Down	1.33423e-18	1e-111	ref|XP_002290014.1|	ferredoxin--NADP+ reductase
jgi|Auran1|16894	98.7418	26.5598	-1.89442	Down	1.60478e-08	1e-28	ref|XP_002776951.1|	FK506-binding protein 2 precursor, putative
jgi|Auran1|52462	164.306	35.5773	-2.20735	Down	1.36892e-132	1e-88	ref|XP_002908851.1|	DEAD/DEAH box RNA helicase, putative
jgi|Auran1|70842	8.19579	3.53924	-1.21144	Down	8.46504e-07	3e-67	ref|XP_002198824.1|	PREDICTED: similar to arylsulfatase I
jgi|Auran1|61681	97.6182	40.4796	-1.26996	Down	1.44921e-30	2e-11	ref|YP_003267890.1|	DNA-3-methyladenine glycosylase II
jgi|Auran1|70852	4.79264	2.06716	-1.21317	Down	3.66356e-05	2e-30	emb|CBJ27259.1|	flagellar associated protein
jgi|Auran1|61700	8.77464	3.15533	-1.47555	Down	3.46764e-07	3e-07	emb|CBI37755.3|	unnamed protein product
jgi|Auran1|36347	31.4291	15.2681	-1.04159	Down	1.15569e-07	2e-50	ref|ZP_06982172.1|	TPR repeat protein
jgi|Auran1|70855	30.0791	6.44148	-2.2233	Down	5.54668e-13	4e-24	gb|EGB11637.1|	expressed protein, partial
jgi|Auran1|21062	38.9243	16.3675	-1.24984	Down	6.0758e-05	3e-45	emb|CBJ48439.1|	Hypothetical leucine rich repeat and MORN domain-containing protein
jgi|Auran1|36348	1952.13	270.474	-2.85149	Down	0	2e-73	ref|ZP_02378759.1|	3-dehydroquinate synthase
jgi|Auran1|70860	9.17449	4.54071	-1.01471	Down	3.26822e-06	1e-08	ref|YP_005080962.1|	phenylacetate-CoA oxygenase/reductase subunit PaaK
jgi|Auran1|61715	87.5188	20.363	-2.10364	Down	1.18573e-82	2e-15	ref|XP_001602400.1|	PREDICTED: integral membrane protein GPR155-like
jgi|Auran1|70875	12.1638	4.21597	-1.52866	Down	9.84462e-08	8e-52	gb|EGD77213.1|	atypical/ABC1/ABC1-C protein kinase
jgi|Auran1|14493	511.04	209.633	-1.28557	Down	3.49302e-39	3e-91	emb|CBJ33336.1|	eukaryotic initiation factor 2 beta subunit
jgi|Auran1|1519	45.5788	11.6316	-1.97032	Down	7.64186e-19	2e-74	emb|CCA21361.1|	DEAD/DEAH box RNA helicase putative
jgi|Auran1|20955	15.4033	4.2735	-1.84975	Down	4.02938e-11	0	emb|CBN79407.1|	Kinesin-associated protein
jgi|Auran1|61772	39.5937	14.0152	-1.49828	Down	5.97258e-23	3e-07	ref|XP_784479.2|	PREDICTED: dnaJ homolog subfamily C member 7-like
jgi|Auran1|36368	566.672	265.049	-1.09625	Down	3.06892e-74	7e-52	ref|XP_002887786.1|	LEM3 (ligand-effect modulator 3) family protein
jgi|Auran1|70908	39.6825	19.235	-1.04477	Down	1.06043e-13	1e-12	emb|CCA27085.1|	unnamed protein product
jgi|Auran1|2416	144.848	20.7594	-2.8027	Down	4.83702e-87	0	emb|CCA26186.1|	DEAD/DEAH box RNA helicase putative
jgi|Auran1|16590	254.783	108.303	-1.2342	Down	5.73068e-10	6e-22	emb|CCE72714.1|	Piso0_000306
jgi|Auran1|36393	2205.58	740.972	-1.57367	Down	0	4e-41	ref|XP_002943730.1|	PREDICTED: peptidyl-prolyl cis-trans isomerase FKBP4
jgi|Auran1|70913	54.121	25.5684	-1.08182	Down	1.13979e-47	1e-37	ref|XP_003074838.1|	Ogd Prolyl (Lysyl) hydroxylase domain protein, putative Fe II 2-(IC)
jgi|Auran1|70920	4.64037	0.77653	-2.57913	Down	1.26614e-10	2e-07	ref|XP_001694542.1|	exostosin-like glycosyltransferase
jgi|Auran1|70922	155.908	71.2472	-1.12979	Down	5.61284e-201	3e-35	ref|XP_002902200.1|	glycoside hydrolase, putative
jgi|Auran1|52534	72.9831	26.2823	-1.47347	Down	4.09116e-11	2e-59	ref|XP_002909012.1|	rho GDP-dissociation inhibitor
jgi|Auran1|61846	43.6467	7.30395	-2.57913	Down	6.55218e-20	3e-27	ref|YP_644962.1|	class V aminotransferase
jgi|Auran1|52540	17.8263	6.48731	-1.45832	Down	5.74928e-05	8e-42	ref|ZP_08134348.1|	TPR repeat protein
jgi|Auran1|21408	39.5012	4.65481	-3.0851	Down	6.69924e-13	6e-55	ref|XP_002295609.1|	cyanate lyase
jgi|Auran1|52542	492.062	219.369	-1.16548	Down	7.07746e-55	1e-136	gb|EGB11543.1|	putative plastid light harvesting protein isoform 5
jgi|Auran1|21512	114.769	54.377	-1.07766	Down	5.01254e-14	6e-43	emb|CBY23170.1|	unnamed protein product
jgi|Auran1|70941	76.2589	36.9136	-1.04675	Down	1.38239e-31	5e-13	ref|ZP_01622110.1|	putative deacetylase sulfotransferase
jgi|Auran1|17567	375.863	160.289	-1.22954	Down	2.46026e-18	3e-28	ref|XP_002329602.1|	chromatin remodeling complex subunit
jgi|Auran1|20956	25.4273	8.29057	-1.61683	Down	0.00022819	8e-17	gb|EJF40224.1|	Sel1 repeat protein
jgi|Auran1|10515	19.6265	0.635343	-4.94912	Down	7.97318e-24	0	gb|EGB11510.1|	putative 5'-nucleotidase
jgi|Auran1|70956	16.9549	6.07903	-1.47979	Down	0.00016115	3e-13	emb|CBJ48768.1|	Heat shock protein 40 like protein
jgi|Auran1|20744	35.2379	7.54625	-2.2233	Down	1.21773e-14	1e-107	ref|XP_003084098.1|	COG1064: Zn-dependent alcohol dehydrogenases (ISS)
jgi|Auran1|3980	51.2162	21.479	-1.25367	Down	2.8346e-07	3e-49	gb|ABG54356.1|	double HA-tagged protein kinase domain of mitogen-activated protein kinase kinase kinase
jgi|Auran1|52593	750.683	159.35	-2.236	Down	0	1e-110	ref|XP_002500845.1|	xanthine/uracil/vitamin C permease
jgi|Auran1|22351	112.658	52.2729	-1.10782	Down	8.18538e-08	2e-18	gb|EIE87194.1|	calmodulin
jgi|Auran1|15589	198.34	65.4268	-1.60002	Down	2.78396e-22	2e-45	ref|YP_003442256.1|	peptidylprolyl isomerase
jgi|Auran1|70985	124.394	52.1708	-1.25361	Down	1.77518e-110	2e-71	gb|EGD83507.1|	multidrug resistance associated protein 1
jgi|Auran1|21799	15.1427	5.29841	-1.51499	Down	5.85936e-06	1e-119	ref|YP_005092309.1|	adenosylmethionine-8-amino-7-oxononanoate aminotransferase
jgi|Auran1|22613	44.5877	6.04926	-2.88182	Down	1.01623e-59	0	gb|AAI44036.1|	SARDH protein
jgi|Auran1|22354	386.118	55.1451	-2.80774	Down	5.60064e-230	2e-81	ref|YP_644334.1|	Rieske (2Fe-2S) domain-containing protein
jgi|Auran1|62014	2.36868	0.258601	-3.19528	Down	0.000216638	9e-10	ref|XP_002763066.1|	PREDICTED: UPF0368 protein Cxorf26-like
jgi|Auran1|62019	163.69	41.6422	-1.97485	Down	2.33454e-64	7e-83	gb|AAT68139.1|	bystin-like
jgi|Auran1|62030	20.0119	5.60865	-1.83513	Down	1.97508e-45	4e-47	ref|YP_001995148.1|	fibronectin type III domain-containing protein
jgi|Auran1|22083	216.629	47.9442	-2.1758	Down	5.8262e-148	0	emb|CBJ28881.1|	Nog1, nucleolar GTPase
jgi|Auran1|62066	28.5369	9.5997	-1.57177	Down	9.33252e-08	1e-31	emb|CBN79922.1|	Hypothetical leucine rich repeat protein
jgi|Auran1|36501	289.425	133.46	-1.11678	Down	4.4297e-54	1e-155	ref|XP_003078350.1|	unnamed protein product
jgi|Auran1|21790	35.0094	11.1456	-1.65126	Down	3.9923e-13	3e-59	ref|XP_002265825.2|	PREDICTED: protease Do-like 10, mitochondrial-like
jgi|Auran1|62077	8.36547	2.30794	-1.85784	Down	4.87784e-05	1e-67	emb|CBY20536.1|	unnamed protein product
jgi|Auran1|22189	9.88931	2.75315	-1.84478	Down	2.59656e-05	1e-102	ref|XP_002903665.1|	sterol 3-beta-glucosyltransferase, putative
jgi|Auran1|36514	81.9527	10.7789	-2.92658	Down	1.85407e-45	2e-63	ref|XP_002000541.1|	GI10280
jgi|Auran1|2874	81.3201	35.1955	-1.20822	Down	4.11334e-14	3e-78	emb|CCA15044.1|	cytochrome oxidase assembly protein putative
jgi|Auran1|4131	158.875	60.3558	-1.39632	Down	1.01736e-22	4e-62	ref|XP_003213088.1|	PREDICTED: RING finger protein 113A-like, partial
jgi|Auran1|52662	36.9337	16.8957	-1.12828	Down	3.36038e-08	1e-154	ref|XP_002289042.1|	GTP pyrophosphokinase-like protein
jgi|Auran1|71018	31.3672	10.0871	-1.63675	Down	6.2409e-10	3e-17	ref|YP_001378794.1|	FAD linked oxidase domain-containing protein
jgi|Auran1|283	72.2909	23.1944	-1.64004	Down	8.39984e-49	1e-113	gb|AFJ68746.1|	ribosome biogenesis protein BMS1, partial
jgi|Auran1|71026	16.2983	4.61429	-1.82054	Down	9.57746e-19	0	gb|EGB11057.1|	expressed protein
jgi|Auran1|11485	70.9282	23.9907	-1.56388	Down	2.62212e-18	3e-97	ref|XP_001562018.1|	putative arginine N-methyltransferase, type III
jgi|Auran1|21967	14.0089	6.18299	-1.17997	Down	1.41153e-05	1e-73	ref|XP_002907993.1|	myosin-like protein
jgi|Auran1|62182	30.9967	14.3823	-1.10782	Down	0.00021578	9e-15	emb|CCA15008.1|	Major Facilitator Superfamily (MFS) putative
jgi|Auran1|23222	4.29818	0.199433	-4.42975	Down	5.09916e-06	9e-72	ref|XP_002274077.1|	PREDICTED: ATPase family AAA domain-containing protein 3-B
jgi|Auran1|71193	38.0598	14.4205	-1.40015	Down	2.73934e-54	2e-62	ref|XP_002169349.1|	PREDICTED: similar to NFX1-type zinc finger-containing protein 1
jgi|Auran1|71199	112.936	50.4745	-1.16188	Down	6.96806e-30	3e-84	ref|ZP_03726707.1|	Beta-galactosidase
jgi|Auran1|23105	48.133	16.9665	-1.50434	Down	4.81636e-11	9e-63	ref|ZP_05100128.1|	indigoidine synthase A family protein
jgi|Auran1|62782	33.2059	8.27132	-2.00525	Down	1.39914e-22	8e-21	ref|YP_475540.1|	phytanoyl-CoA dioxygenase PhyH family protein
jgi|Auran1|71214	370.44	101.289	-1.87076	Down	0	1e-12	gb|EGB07878.1|	putative arylsulfatase
jgi|Auran1|71221	260.443	109.289	-1.25282	Down	2.55062e-70	3e-43	gb|EGZ25778.1|	phosphatidylinositol-4-phosphate 5 kinase-like protein
jgi|Auran1|36837	929.659	349.634	-1.41086	Down	7.97654e-232	1e-33	emb|CBK22282.2|	unnamed protein product
jgi|Auran1|52991	102.946	31.6766	-1.70039	Down	4.14088e-35	6e-25	ref|YP_001519499.1|	saccharopine dehydrogenase
jgi|Auran1|33332	10.7781	0.952568	-3.50014	Down	1.66085e-05	9e-89	ref|YP_003982486.1|	alcohol dehydrogenase
jgi|Auran1|67595	12.4528	4.06772	-1.61417	Down	9.33988e-12	2e-12	ref|ZP_09729798.1|	methyltransferase-like protein
jgi|Auran1|72635	43.3272	19.9716	-1.11732	Down	7.37446e-23	6e-78	emb|CBN79764.1|	similar to Structural maintenance of chromosome 3
jgi|Auran1|72637	333.45	107.317	-1.63559	Down	1.46808e-69	1e-122	gb|EGB03923.1|	expressed protein
jgi|Auran1|67616	40.4985	11.4207	-1.82621	Down	3.56672e-29	1e-43	gb|AFJ69728.1|	phytanoyl- dioxygenase, partial
jgi|Auran1|33293	88.3957	44.1701	-1.0009	Down	1.25672e-10	1e-105	ref|XP_001315726.1|	ornithine carbamoyltransferase family protein
jgi|Auran1|1243	26.3506	11.115	-1.24532	Down	6.28702e-07	1e-136	ref|XP_002904236.1|	kinesin-like protein
jgi|Auran1|59665	73.5307	30.4883	-1.27009	Down	2.8762e-12	9e-90	ref|ZP_11128191.1|	acetylglutamate kinase
jgi|Auran1|17700	46.9967	6.41359	-2.87335	Down	4.33568e-07	9e-27	ref|XP_002902477.1|	type II inositol-3,4-bisphosphate 4-phosphatase, putative
jgi|Auran1|70436	58.1749	21.8397	-1.41345	Down	2.29262e-16	1e-147	ref|XP_003079280.1|	dehydroquinate synthase (ISS)
jgi|Auran1|36560	114.05	15.4214	-2.88666	Down	7.35438e-87	1e-175	emb|CCA23149.1|	notchless family protein putative
jgi|Auran1|62200	30.8175	13.458	-1.19528	Down	2.46288e-10	0	gb|EGB11028.1|	expressed protein
jgi|Auran1|52709	267.563	110.548	-1.27521	Down	9.28576e-75	0	gb|AFJ68630.1|	glutamate synthase (NADPH/NADH) small chain
jgi|Auran1|71046	23.8026	4.44949	-2.41941	Down	5.44776e-21	0	ref|XP_003441500.1|	PREDICTED: urocanate hydratase-like
jgi|Auran1|22056	31.1371	4.59078	-2.76182	Down	6.7034e-19	1e-137	ref|ZP_05080882.1|	imidazolonepropionase
jgi|Auran1|59919	383.608	21.1177	-4.18311	Down	8.19202e-113	2e-07	ref|ZP_10456438.1|	short-chain dehydrogenase/reductase SDR
jgi|Auran1|62253	9.01736	3.20477	-1.49248	Down	8.61444e-05	3e-85	emb|CBJ33027.1|	putative scytonemin-related tyrosinase
jgi|Auran1|62259	138.288	45.632	-1.59956	Down	1.23229e-130	6e-31	ref|XP_002904984.1|	Voltage-gated Ion Channel (VIC) Superfamily
jgi|Auran1|62261	60.6801	22.9891	-1.40027	Down	5.04922e-16	1e-172	gb|EGB10989.1|	expressed protein
jgi|Auran1|62264	14.0352	3.55214	-1.98229	Down	6.34538e-05	4e-28	gb|AFJ68810.1|	peptidyl-prolyl cis-trans isomerase cyclophilin type
jgi|Auran1|22659	1199.92	114.577	-3.38856	Down	2.34426e-262	2e-47	ref|XP_001416984.1|	peptidyl-prolyl cis-trans isomerase, FKBP-type
jgi|Auran1|22094	84.0737	21.5799	-1.96197	Down	1.93969e-06	3e-20	ref|XP_002909611.1|	2Fe-2S ferredoxin, putative
jgi|Auran1|1191	103.422	44.1701	-1.2274	Down	1.27524e-20	1e-116	ref|XP_002902693.1|	N(2),N(2)-dimethylguanosine tRNA methyltransferase, putative
jgi|Auran1|62318	30.3166	7.07653	-2.099	Down	1.08992e-20	7e-10	ref|XP_003803503.1|	PREDICTED: E3 ubiquitin-protein ligase SIAH1-like
jgi|Auran1|62356	2.3838	1.09611	-1.12088	Down	1.21657e-06	0	emb|CBJ26575.1|	dynein heavy chain
jgi|Auran1|71089	27.5302	9.5804	-1.52286	Down	4.5614e-31	5e-31	ref|YP_371076.1|	cobalamin synthesis protein/P47K
jgi|Auran1|2193	106.274	23.7641	-2.16093	Down	5.1901e-42	1e-100	ref|XP_002294199.1|	kinesin motor protein-like protein
jgi|Auran1|7243	51.0371	5.52556	-3.20735	Down	9.2841e-13	1e-11	ref|XP_003561571.1|	PREDICTED: pre-rRNA-processing protein TSR2-like
jgi|Auran1|62384	58.9809	17.3442	-1.7658	Down	2.11946e-37	1e-16	ref|YP_002840971.1|	ankyrin
jgi|Auran1|36612	431.355	209.765	-1.0401	Down	6.94428e-73	1e-116	emb|CBJ48793.1|	Histidinol dehydrogenase
jgi|Auran1|8009	549.743	178.848	-1.62003	Down	3.0995e-30	2e-40	ref|XP_002290360.1|	dna-directed RNA polymerase i
jgi|Auran1|62391	29.9675	9.30023	-1.68806	Down	3.20314e-28	6e-18	ref|XP_002509399.1|	DNA glycosylase
jgi|Auran1|62392	21.1026	8.31353	-1.34389	Down	4.47466e-08	1e-09	ref|XP_001027700.1|	HSF-type DNA-binding domain containing protein
jgi|Auran1|2684	68.251	16.6082	-2.03896	Down	5.2133e-27	1e-68	ref|XP_002897356.1|	tRNA guanosine-2'-O-methyltransferase, putative
jgi|Auran1|22657	593.384	268.947	-1.14164	Down	1.28592e-28	3e-44	emb|CCA22672.1|	small nuclear ribonucleoprotein Sm D1 putative
jgi|Auran1|60994	134.54	57.0097	-1.23875	Down	1.43626e-13	7e-15	ref|XP_635703.1|	pmp22 family protein
jgi|Auran1|17901	114.153	27.7857	-2.03856	Down	2.51064e-08	6e-17	gb|AAD09517.1|	NTFP2, partial
jgi|Auran1|11607	160.621	52.2237	-1.62089	Down	1.06999e-46	1e-155	emb|CBJ27325.1|	Cysteine desulfurase
jgi|Auran1|58612	81.2489	21.3555	-1.92774	Down	1.02382e-19	2e-60	gb|EGX95679.1|	tRNA methyltransferase
jgi|Auran1|61025	17.4737	6.03363	-1.53408	Down	2.51552e-11	6e-33	ref|YP_006822774.1|	Short-chain dehydrogenase/reductase SDR
jgi|Auran1|19883	130.642	41.613	-1.65052	Down	4.67826e-64	0	ref|XP_002287432.1|	cycloartenol synthase;-2,3-epoxysqualene mutase-like protein
jgi|Auran1|52202	24.5259	4.59793	-2.41525	Down	2.50594e-15	1e-150	emb|CBJ26089.1|	ammonium transporter (ISS)
jgi|Auran1|61066	4.8156	1.15858	-2.05535	Down	0.000221778	1e-79	emb|CBJ33142.1|	tyrosinase
jgi|Auran1|61072	28.7251	9.87282	-1.54078	Down	1.1898e-07	3e-09	ref|XP_002480346.1|	THUMP domain protein
jgi|Auran1|3711	67.1908	29.0261	-1.21091	Down	1.30793e-07	4e-67	ref|YP_003242412.1|	Non-specific serine/threonine protein kinase
jgi|Auran1|19755	201.565	97.3497	-1.05	Down	1.63702e-35	1e-124	emb|CBN78624.1|	3-Phosphoshikimate 1-Carboxyvinyltransferase
jgi|Auran1|61086	37.7805	18.6986	-1.01471	Down	1.10622e-11	1e-11	ref|XP_002292915.1|	probable signal peptidase
jgi|Auran1|61091	15.2048	6.5684	-1.21091	Down	0.000198098	5e-13	gb|EIE24288.1|	U box
jgi|Auran1|61097	12.2963	1.57996	-2.96026	Down	8.5462e-13	6e-75	ref|YP_004817095.1|	Ricin B lectin
jgi|Auran1|70667	180.875	71.9658	-1.32961	Down	1.57224e-50	0	gb|EGB12427.1|	expressed protein
jgi|Auran1|61118	82.1373	33.0201	-1.31469	Down	3.96738e-33	8e-05	gb|EFA80136.1|	C2H2-type zinc finger-containing protein
jgi|Auran1|12957	199.451	27.8048	-2.84263	Down	2.70342e-76	1e-126	ref|XP_002171929.1|	ribosomal RNA assembly protein mis3
jgi|Auran1|19900	152.207	54.3712	-1.48512	Down	6.79792e-19	4e-35	emb|CBJ32858.1|	DEAD box helicase
jgi|Auran1|70682	2.80998	1.37683	-1.02921	Down	1.54391e-06	0	emb|CBJ27165.1|	dynein heavy chain
jgi|Auran1|19907	41.1338	14.1781	-1.53666	Down	9.14804e-07	3e-19	ref|XP_002276516.1|	PREDICTED: probable FKBP-type peptidyl-prolyl cis-trans isomerase 7, chloroplastic
jgi|Auran1|3422	194.35	71.259	-1.44751	Down	1.58153e-21	4e-48	ref|NP_001092159.1|	ribosome maturation protein SBDS
jgi|Auran1|9680	134.671	42.3297	-1.6697	Down	9.44508e-07	1e-09	ref|XP_002489668.1|	Cytoplasmic pre-60S factor
jgi|Auran1|52275	2060.48	1012.7	-1.02477	Down	0	0	ref|XP_003035220.1|	heat shock protein HSS1
jgi|Auran1|20258	135.035	51.2183	-1.3986	Down	2.9367e-18	1e-59	ref|XP_002158556.1|	PREDICTED: similar to uridine-cytidine kinase 1-like 1
jgi|Auran1|61213	197.739	64.3809	-1.61889	Down	9.97068e-55	9e-22	ref|XP_002501798.1|	membrane protein
jgi|Auran1|5467	14.3809	2.22422	-2.69278	Down	4.58298e-05	3e-31	ref|ZP_09657461.1|	putative transcriptional regulator, Crp/Fnr family
jgi|Auran1|4706	83.7744	38.212	-1.13248	Down	6.18064e-10	8e-90	gb|EKC18163.1|	Brix domain-containing protein 2
jgi|Auran1|70708	15.1697	7.29935	-1.05535	Down	5.16658e-06	4e-16	ref|XP_001698320.1|	aminotransferase
jgi|Auran1|20700	252.791	109.726	-1.20403	Down	1.39827e-40	1e-160	gb|ABA60428.1|	glutamine synthetase
jgi|Auran1|16096	215.444	41.134	-2.38891	Down	2.2493e-30	6e-15	ref|XP_002051335.1|	GJ12806
jgi|Auran1|7619	35.4022	10.951	-1.69278	Down	9.16112e-05	3e-33	ref|XP_002895318.1|	NADPH-dependent diflavin oxidoreductase, putative
jgi|Auran1|14236	254.111	43.4151	-2.54919	Down	3.15762e-78	3e-39	emb|CBY20423.1|	unnamed protein product
jgi|Auran1|19666	338.573	102.454	-1.72449	Down	4.50356e-80	1e-65	gb|EFA86670.1|	phosphoglycerate mutase domain-containing protein
jgi|Auran1|61295	59.1276	21.0808	-1.4879	Down	2.961e-28	4e-59	ref|XP_002296701.1|	probable atp-nad kinase
jgi|Auran1|5779	462.872	114.877	-2.01052	Down	8.56496e-97	1e-127	ref|XP_002906846.1|	eukaryotic translation initiation factor 6
jgi|Auran1|6406	977.414	297.682	-1.7152	Down	1.69134e-82	5e-26	ref|XP_002177404.1|	calcyclin-binding protein
jgi|Auran1|14864	132.349	31.237	-2.08302	Down	1.14365e-21	8e-38	emb|CCC55868.1|	RxLR effector candidate precursor, partial
jgi|Auran1|70720	374.296	161.467	-1.21294	Down	3.92766e-109	2e-39	ref|ZP_07741931.1|	YkgB
jgi|Auran1|61343	13.6306	5.08713	-1.42193	Down	1.04735e-07	8e-06	gb|EKC21135.1|	Microcephalin
jgi|Auran1|8492	1520.48	504.701	-1.59103	Down	1.70979e-105	2e-32	ref|XP_003565609.1|	PREDICTED: probable FAD synthase-like
jgi|Auran1|20552	525.281	242.708	-1.11387	Down	0	0	ref|XP_002289336.1|	CPSase
jgi|Auran1|20383	93.4778	36.6585	-1.35047	Down	1.4418e-16	8e-73	emb|CBI20791.3|	unnamed protein product
jgi|Auran1|61356	16.7606	3.23392	-2.37371	Down	2.54402e-15	1e-19	gb|EGB07878.1|	putative arylsulfatase
jgi|Auran1|19929	2396.82	640.114	-1.90472	Down	0	1e-150	emb|CCA15913.1|	Heat shock protein 70 putative
jgi|Auran1|61379	43.5737	18.4576	-1.23925	Down	2.141e-22	3e-08	gb|AFN53679.1|	mitochondrial putative rotenone-insensitive NADH-ubiquinone oxidoreductase
jgi|Auran1|19620	216.803	104.247	-1.05637	Down	1.9454e-14	5e-42	emb|CCA16481.1|	ubiquitinconjugating enzyme E2 putative
jgi|Auran1|36201	473.684	214.106	-1.1456	Down	2.99898e-50	9e-83	ref|XP_002899366.1|	vesicle-associated membrane protein, putative
jgi|Auran1|61408	210.615	81.0013	-1.37859	Down	8.2378e-26	2e-22	ref|XP_003083237.1|	unnamed protein product
jgi|Auran1|19710	72.7035	18.8132	-1.95028	Down	5.97844e-57	1e-128	emb|CBN73971.1|	myosin II heavy chain
jgi|Auran1|61416	50.8919	9.74192	-2.38516	Down	3.00784e-32	2e-46	ref|ZP_06775469.1|	biotin carboxylase
jgi|Auran1|539	20.3836	9.53476	-1.09614	Down	5.20862e-07	5e-93	ref|YP_006528319.1|	glycoside hydrolase family 3 protein
jgi|Auran1|20486	198.141	41.886	-2.24198	Down	1.29008e-34	1e-59	ref|XP_002289527.1|	RL30, ribosomal protein 30 60S large ribosomal subunit
jgi|Auran1|36205	22531.1	6487.58	-1.79616	Down	0	0	gb|EGB12199.1|	heat shock protein 70
jgi|Auran1|61450	153.668	39.4075	-1.96327	Down	1.79667e-47	8e-33	emb|CBL25872.1|	Predicted thioesterase involved in non-ribosomal peptide biosynthesis
jgi|Auran1|4711	276.308	40.8701	-2.75716	Down	5.25868e-87	2e-80	gb|EIE26030.1|	Mak16 protein
jgi|Auran1|61460	39.5147	9.49865	-2.05659	Down	1.55464e-20	1e-28	emb|CBJ27669.1|	YihA4, YihA/EngB-like GTPase
jgi|Auran1|61461	12.0543	3.55926	-1.7599	Down	1.91303e-05	3e-15	ref|NP_564043.1|	transmembrane transporter-like protein
jgi|Auran1|61466	8.29699	3.60253	-1.20358	Down	3.57072e-07	4e-36	emb|CBJ48350.1|	putative tRNA isopentenyltransferase
jgi|Auran1|52390	532.157	226.175	-1.23441	Down	5.9155e-109	2e-34	gb|AAH92078.1|	Usp8 protein, partial
jgi|Auran1|2314	155.314	71.6608	-1.11593	Down	1.94366e-26	1e-123	ref|XP_002176714.1|	bifunctional 6-phosphofructo-2-kinase
jgi|Auran1|59930	142.652	39.2012	-1.86353	Down	1.46297e-45	1e-114	emb|CBJ32057.1|	putative methylene tetrahydrofolate dehydrogenase
jgi|Auran1|62444	45.1137	16.0418	-1.49173	Down	3.5366e-17	4e-14	gb|AEX65804.1|	heat shock protein 70
jgi|Auran1|23056	57.004	11.2463	-2.34162	Down	1.27391e-18	6e-29	gb|EJD07799.1|	Aldo/keto reductase
jgi|Auran1|17857	418.236	60.3054	-2.79396	Down	7.03408e-43	2e-20	ref|XP_002907539.1|	nucleolin, putative
jgi|Auran1|58798	55.2902	6.84117	-3.01471	Down	1.66498e-17	1e-62	ref|XP_003386736.1|	PREDICTED: adenylate kinase isoenzyme 6-like
jgi|Auran1|11794	40.4348	14.265	-1.50312	Down	1.96213e-10	1e-49	ref|YP_004492363.1|	phosphoribosylglycinamide synthetase
jgi|Auran1|59935	8537.64	2067.04	-2.04627	Down	0	0	emb|CBJ29197.1|	Heat shock protein 90
jgi|Auran1|12238	61.1901	28.9081	-1.08182	Down	8.69684e-09	1e-45	ref|ZP_04577694.1|	S-adenosylmethionine:tRNA-ribosyltransferase-isomerase
jgi|Auran1|23787	214.43	88.3403	-1.27936	Down	2.50542e-27	1e-75	ref|ZP_08885948.1|	protein of hypothetical function DUF208
jgi|Auran1|7954	98.425	23.2652	-2.08085	Down	8.14416e-14	2e-28	ref|XP_003080275.1|	ATP-dependent RNA helicase (ISS)
jgi|Auran1|14886	20.927	6.06878	-1.78589	Down	0.000242576	2e-35	ref|YP_005301103.1|	ATP-dependent RNA helicase RhlE
jgi|Auran1|22710	35.3479	12.0597	-1.55143	Down	1.10589e-06	4e-50	ref|XP_002899922.1|	p21-activated protein kinase-interacting protein, putative
jgi|Auran1|36689	593.968	264.388	-1.16773	Down	8.55658e-96	5e-40	ref|XP_002904611.1|	transmembrane protein, putative
jgi|Auran1|22914	44.1343	15.2337	-1.53463	Down	5.07064e-14	2e-63	ref|ZP_00054222.2|	COG0167: Dihydroorotate dehydrogenase
jgi|Auran1|59940	1090.73	243.778	-2.16165	Down	0	5e-69	ref|XP_002896334.1|	phospholipase D, Pi-sPLD-like-1
jgi|Auran1|62597	62.7811	8.32289	-2.91517	Down	8.7584e-21	1e-07	gb|EFS57118.1|	DnaJ domain protein
jgi|Auran1|70105	291.023	4.21979	-6.10782	Down	4.74078e-222	1e-108	gb|EIE23512.1|	glutathione peroxidase
jgi|Auran1|6669	76.1717	29.0417	-1.39113	Down	5.6179e-10	5e-54	emb|CBJ30113.1|	Heat shock protein 40
jgi|Auran1|59942	1299.51	470.046	-1.46709	Down	0	1e-135	ref|XP_002293647.1|	DnaJ protein
jgi|Auran1|52868	127.471	55.8455	-1.19066	Down	1.07162e-47	1e-61	gb|EIE22429.1|	malonyl-CoA:ACP transacylase
jgi|Auran1|36732	502.818	190.409	-1.40093	Down	5.72694e-131	8e-56	ref|XP_002907928.1|	eukaryotic translation initiation factor 5, putative
jgi|Auran1|62634	36.4915	5.78868	-2.65626	Down	5.1285e-38	9e-55	gb|EIM82960.1|	DUF1253-domain-containing protein, partial
jgi|Auran1|52888	429.658	65.5428	-2.71268	Down	2.95984e-245	1e-143	ref|XP_643620.2|	WD40 repeat-containing protein
jgi|Auran1|71169	60.2431	28.2733	-1.09136	Down	3.9653e-56	1e-40	gb|EEE26424.1|	adenylate cyclase, putative
jgi|Auran1|62676	6.06748	0.804365	-2.91517	Down	7.48956e-05	6e-05	ref|XP_002884062.1|	auxin efflux carrier family protein
jgi|Auran1|3287	178.113	77.9404	-1.19235	Down	7.9036e-08	2e-23	ref|XP_003512266.1|	PREDICTED: GRAM domain-containing protein 1A-like
jgi|Auran1|62680	146.302	27.0494	-2.43529	Down	2.2506e-38	3e-70	gb|EFW39606.1|	GTP:AMP Phosphotransferase
jgi|Auran1|52916	51.422	24.6967	-1.05807	Down	2.68778e-06	4e-72	emb|CAJ73288.1|	cathepsin A
jgi|Auran1|71180	89.8943	27.3447	-1.71697	Down	3.11668e-39	4e-07	emb|CBN75499.1|	Soluble NSF Attachment Protein (SNAP) Receptor (SNARE)
jgi|Auran1|62693	400.173	75.2528	-2.41081	Down	8.8028e-65	1e-09	gb|ABZ09974.1|	putative cold-shock DNA-binding domain protein
jgi|Auran1|62694	16.226	6.42317	-1.33695	Down	2.37868e-10	6e-43	gb|EFA78371.1|	transmembrane protein NRF-6
jgi|Auran1|1481	13.1936	4.47934	-1.55848	Down	0.000155827	0	gb|EGB10131.1|	putative arylsulfatase
jgi|Auran1|62704	15.5435	7.16468	-1.11734	Down	1.01489e-15	3e-79	ref|XP_002502901.1|	resistance-nodulation-cell division superfamily
jgi|Auran1|23104	100.337	39.944	-1.3288	Down	2.36124e-43	1e-139	gb|EIE18246.1|	ubiquitinyl hydrolase
jgi|Auran1|16161	32.3786	10.5571	-1.61683	Down	0.00022819	5e-20	ref|XP_003454980.1|	PREDICTED: PPPDE peptidase domain-containing protein 2-like
jgi|Auran1|62734	28.68	13.891	-1.04589	Down	4.59664e-11	1e-30	gb|AFJ69285.1|	ATP-dependent RNA helicase DHX36
jgi|Auran1|53005	74.2426	24.6058	-1.59325	Down	1.41471e-19	2e-57	emb|CBJ27159.1|	nitrite transporter NAR1
jgi|Auran1|62846	109.992	46.8329	-1.23181	Down	9.05464e-11	2e-10	gb|EFN70784.1|	Chronic lymphocytic leukemia deletion region gene 6 protein-like protein
jgi|Auran1|53007	691.211	178.991	-1.94924	Down	0	1e-102	ref|XP_002765023.1|	flap exonuclease, putative
jgi|Auran1|71241	155.567	49.908	-1.64019	Down	1.07412e-37	1e-56	gb|EGB10270.1|	expressed protein, partial
jgi|Auran1|71242	504.165	135.178	-1.89904	Down	0	0	emb|CBJ27535.1|	possible vacuolar protein
jgi|Auran1|23571	28.7915	9.52742	-1.59548	Down	6.55894e-12	1e-84	ref|XP_002904219.1|	DEAD/DEAH box RNA helicase, putative
jgi|Auran1|23750	1045.79	160.654	-2.70256	Down	0	6e-41	ref|XP_002499569.1|	Serine/threonine phosphatase family protein
jgi|Auran1|23116	242.027	73.0623	-1.72797	Down	5.70542e-54	2e-79	ref|XP_002903750.1|	protein kinase, putative
jgi|Auran1|23303	171.946	78.04	-1.13967	Down	1.49712e-12	1e-108	gb|EGB10261.1|	centrin
jgi|Auran1|23090	343.994	135.455	-1.34457	Down	1.31516e-45	5e-48	pdb|1Q8Y|A	Chain A, The Structure Of The Yeast Sr Protein Kinase, Sky1p, With Bound Adp
jgi|Auran1|10680	13.5474	4.81475	-1.49248	Down	8.61444e-05	1e-63	ref|ZP_08134348.1|	TPR repeat protein
jgi|Auran1|26106	68.3544	33.9637	-1.00904	Down	1.88342e-06	3e-58	ref|XP_002899366.1|	vesicle-associated membrane protein, putative
jgi|Auran1|64104	28.0396	13.6298	-1.04071	Down	3.13824e-10	1e-21	ref|ZP_02188317.1|	short chain dehydrogenase
jgi|Auran1|26197	172.715	56.5274	-1.61137	Down	5.37216e-76	0	ref|XP_002183984.1|	phosphoenolpyruvate carboxykinase
jgi|Auran1|3639	63.4382	26.4645	-1.26129	Down	1.2785e-07	2e-56	ref|XP_002294433.1|	myosin heavy chain-like protein
jgi|Auran1|268	69.0524	34.2581	-1.01125	Down	3.76464e-22	0	emb|CBJ32567.1|	Superkiller viralicidic activity 2-like 2 (ATP-dependent helicase SKIV2L2) conserved hypothetical pr
jgi|Auran1|70174	97.2513	32.9116	-1.56312	Down	1.18584e-35	1e-124	ref|XP_002908670.1|	60S ribosomal export protein NMD3, putative
jgi|Auran1|12844	60.6344	7.54816	-3.00594	Down	1.1457e-30	6e-74	ref|XP_002997293.1|	tRNA-dihydrouridine synthase, putative
jgi|Auran1|64160	103.48	18.2361	-2.50448	Down	3.77556e-62	7e-25	ref|ZP_07295146.1|	N-acyl-D-amino-acid deacylase
jgi|Auran1|5092	112.282	30.3906	-1.88543	Down	1.4224e-23	6e-43	ref|XP_003082957.1|	homeodomain protein (ISS)
jgi|Auran1|26105	23.7462	5.84634	-2.02209	Down	7.0804e-07	2e-75	ref|YP_006052581.1|	uracil-DNA glycosylase
jgi|Auran1|14127	19.4165	5.82944	-1.73585	Down	0.00020575	2e-40	gb|ADY44825.1|	Endonuclease III-like protein 1
jgi|Auran1|71636	490.505	150.325	-1.70618	Down	0	0	ref|ZP_08985666.1|	ATP-dependent chaperone ClpB
jgi|Auran1|26596	41.4836	14.3546	-1.53103	Down	7.11292e-06	4e-92	gb|EGB10133.1|	cyclophilin
jgi|Auran1|64193	17.836	7.4557	-1.25838	Down	1.03321e-07	3e-73	ref|YP_004315129.1|	flavin-containing monooxygenase
jgi|Auran1|64196	48.2996	16.7605	-1.52695	Down	3.05098e-28	7e-21	ref|YP_003113171.1|	HAD-superfamily hydrolase
jgi|Auran1|26477	112.262	11.2879	-3.31402	Down	5.6936e-88	1e-143	emb|CBN74305.1|	DEAD box helicase
jgi|Auran1|26334	131.775	19.8584	-2.73026	Down	6.61436e-58	1e-120	emb|CBJ32712.1|	Branched chain alpha-keto acid dehydrogenase E1 beta subunit
jgi|Auran1|64215	65.9146	24.3465	-1.43688	Down	2.37954e-64	2e-32	gb|ADI18641.1|	rtx toxins and related ca2+-binding proteins
jgi|Auran1|71651	84.5615	24.5168	-1.78623	Down	9.94246e-161	1e-06	gb|EJD37489.1|	WD40 repeat-like protein, partial
jgi|Auran1|4378	120.002	55.6803	-1.10782	Down	1.22616e-11	3e-50	gb|EJP63185.1|	fumarylacetoacetate hydrolase family protein
jgi|Auran1|64229	126.459	47.7165	-1.40611	Down	4.95476e-54	7e-08	ref|XP_003738240.1|	PREDICTED: uncharacterized protein LOC100902573
jgi|Auran1|26290	100.014	46.4059	-1.10782	Down	8.87004e-05	2e-25	emb|CBJ27545.1|	Heat shock protein 40 like protein/ DnaJ domain containing protein
jgi|Auran1|64252	36.8225	17.5432	-1.06967	Down	1.15862e-51	4e-79	emb|CBN78873.1|	probable high CO2 inducible periplasmic protein
jgi|Auran1|11394	35.8452	12.2695	-1.5467	Down	6.70788e-11	4e-51	gb|AAK50056.1|AF363629_1	enolase
jgi|Auran1|7563	202.147	54.4094	-1.89348	Down	3.06418e-25	5e-44	gb|EIE26694.1|	putative Deoxyuridine 5'-triphosphate nucleotidohydrolase
jgi|Auran1|71662	747.136	276.496	-1.43411	Down	1.04483e-69	2e-63	gb|EGB08317.1|	expressed protein, partial
jgi|Auran1|359	187.308	68.725	-1.4465	Down	8.85056e-101	0	gb|EGB08316.1|	putative O-linked GlcNAc transferase
jgi|Auran1|71663	118.284	34.6252	-1.77236	Down	6.62864e-73	7e-52	sp|P42125.1|ECI1_MOUSE	RecName: Full=Enoyl-CoA delta isomerase 1, mitochondrial; AltName: Full=3,2-trans-enoyl-CoA isomerase; AltName: Full=Delta(3),Delta(2)-enoyl-CoA isomerase; Short=D3,D2-enoyl-CoA isomerase; AltName: Full=Dodecenoyl-CoA isomerase; Flags: Precursor
jgi|Auran1|7855	435.611	158.224	-1.46107	Down	3.25478e-31	4e-47	ref|XP_002900245.1|	RNA-binding protein, putative
jgi|Auran1|66672	26.1817	8.02129	-1.70665	Down	4.12998e-20	3e-41	gb|EJY73914.1|	EF hand family protein
jgi|Auran1|38695	74.7417	9.32565	-3.00264	Down	8.80606e-44	1e-65	emb|CCA27003.1|	HECT E3 ubiquitin ligase putative
jgi|Auran1|1296	146.543	21.4081	-2.77509	Down	8.05896e-93	1e-81	emb|CCA20488.1|	RNAbinding protein putative
jgi|Auran1|72347	106.703	14.3114	-2.89837	Down	4.25202e-89	1e-124	emb|CCA16408.1|	nucleolar GTPbinding protein 2 putative
jgi|Auran1|5712	110.235	28.8077	-1.93605	Down	6.29548e-20	4e-42	gb|EJD41464.1|	DUF500-domain-containing protein
jgi|Auran1|66699	34.1496	6.97773	-2.29104	Down	1.16054e-58	1e-13	ref|XP_003084247.1|	quinoprotein (ISS)
jgi|Auran1|70347	2385.48	617.919	-1.94879	Down	0	1e-51	emb|CBJ33449.1|	Microtubule-associated anchor protein involved in autophagy and membrane trafficking
jgi|Auran1|31375	16.6016	6.51796	-1.34883	Down	0.000128323	1e-68	ref|XP_002900558.1|	ATP-dependent RNA helicase, putative
jgi|Auran1|72355	605.706	233.339	-1.37619	Down	7.85606e-75	8e-05	gb|EGB05116.1|	expressed protein
jgi|Auran1|72360	28.0514	8.43018	-1.73444	Down	8.50062e-94	0	emb|CBJ25570.1|	dynein heavy chain
jgi|Auran1|13838	338.978	141.929	-1.25602	Down	4.8061e-44	7e-70	emb|CBN74067.1|	translation initiation factor eIF3 f subunit
jgi|Auran1|66738	121.888	19.7017	-2.62917	Down	1.17189e-76	0	gb|EGB05092.1|	expressed protein
jgi|Auran1|6655	111.242	31.8377	-1.80489	Down	9.00004e-12	9e-18	pdb|4GPM|A	Chain A, Crystal Structure Of Engineered Protein. Northeast Structural Genomics Consortium Target Or264.
jgi|Auran1|33949	33.1741	5.52556	-2.58587	Down	2.94488e-13	5e-94	ref|XP_003564807.1|	PREDICTED: serine/threonine-protein kinase rio2-like
jgi|Auran1|33964	280.459	98.5845	-1.50836	Down	1.02455e-40	3e-49	gb|EIE23869.1|	Maf1-domain-containing protein
jgi|Auran1|67973	84.902	19.6971	-2.10782	Down	4.06028e-26	2e-09	ref|YP_856651.1|	nucleic acid binding protein
jgi|Auran1|67977	1.95304	0.842382	-1.21317	Down	3.66356e-05	0	emb|CBJ25902.1|	Dynein-1-alpha heavy chain
jgi|Auran1|69946	1360.76	672.924	-1.0159	Down	4.15014e-128	1e-161	gb|EGB04744.1|	ubiquitin
jgi|Auran1|66912	14.7588	5.4182	-1.44569	Down	8.52962e-08	4e-08	ref|YP_003266211.1|	group 1 glycosyl transferase
jgi|Auran1|12344	17.3769	6.91097	-1.33021	Down	0.000236358	1e-96	ref|ZP_09052834.1|	tRNA (uracil-5-)-methyltransferase
jgi|Auran1|55011	301.858	98.1867	-1.62027	Down	1.0822e-152	0	ref|YP_003978691.1|	NAD+ synthetase
jgi|Auran1|32057	6.48739	0.01	-9.34149	Down	7.98884e-06	1e-133	ref|XP_002289179.1|	casein kinase-like protein
jgi|Auran1|60302	111.075	45.4751	-1.28839	Down	2.00318e-21	1e-155	emb|CBN78787.1|	malate dehydrogenase
jgi|Auran1|64812	164.148	68.9158	-1.25209	Down	2.47598e-37	2e-11	emb|CBJ26457.1|	DNA-damage-inducible protein f, putative
jgi|Auran1|64816	5.32076	1.50871	-1.81831	Down	7.92582e-05	5e-48	ref|XP_002506081.1|	voltage-gated ion channel superfamily
jgi|Auran1|13675	18.5211	6.03881	-1.61683	Down	0.00022819	0	gb|EGB07502.1|	putative endo-beta-1,3-1,4 glucanase
jgi|Auran1|64821	9.38964	3.69663	-1.34486	Down	1.62622e-05	1e-20	gb|EGB08463.1|	expressed protein
jgi|Auran1|64827	40.0981	8.62705	-2.2166	Down	1.37138e-46	1e-141	emb|CBN74041.1|	Importin-7 (Imp7) (Ran-binding protein 7) (RanBP7)
jgi|Auran1|71801	66.5743	23.8405	-1.48155	Down	5.61928e-19	1e-32	gb|EGB07200.1|	expressed protein
jgi|Auran1|8862	284.447	53.8347	-2.40155	Down	1.24558e-22	8e-28	emb|CBJ29706.1|	Mitochondrial import inner membrane translocase TIM14 homolog
jgi|Auran1|27746	506.068	219.119	-1.20762	Down	1.50293e-42	2e-21	ref|XP_002902215.1|	nuclear pore glycoprotein, putative
jgi|Auran1|71803	1296.73	238.233	-2.44443	Down	0	2e-89	ref|XP_002290089.1|	protease of the insulinase family
jgi|Auran1|64841	57.1051	24.9885	-1.19235	Down	1.20432e-20	3e-09	ref|XP_003691619.1|	PREDICTED: histone-lysine N-methyltransferase setd3-like
jgi|Auran1|71805	98.1687	48.9617	-1.00361	Down	1.92759e-22	2e-14	ref|XP_002755202.2|	PREDICTED: glycosyltransferase-like protein LARGE2
jgi|Auran1|71808	2.19099	0.861126	-1.34729	Down	9.35604e-07	5e-99	ref|YP_001995148.1|	fibronectin type III domain-containing protein
jgi|Auran1|64854	82.5771	40.3822	-1.03202	Down	2.15418e-11	2e-36	ref|ZP_01912329.1|	sugar fermentation stimulation protein
jgi|Auran1|64868	4.08869	0.948565	-2.10782	Down	4.2007e-05	9e-09	ref|XP_003738909.1|	PREDICTED: glycine receptor subunit alpha-2-like
jgi|Auran1|27721	151.405	37.8538	-1.9999	Down	5.83668e-47	2e-90	ref|XP_002999151.1|	glutathione S-transferase omega-like protein
jgi|Auran1|64874	77.7824	29.9476	-1.37701	Down	1.05291e-13	2e-05	ref|YP_001832957.1|	type 11 methyltransferase
jgi|Auran1|53938	317.682	57.7357	-2.46005	Down	1.43176e-179	2e-90	ref|ZP_08328666.1|	tRNA (Uracil54-C5-)-methyltransferase
jgi|Auran1|1767	223.831	29.5636	-2.92052	Down	8.82836e-95	1e-84	ref|XP_002909555.1|	SWI4 1, Peter Pan-like protein suppressor
jgi|Auran1|64910	535.815	152.208	-1.81569	Down	0	2e-23	emb|CBJ26099.1|	GDP-fucose protein O-fucosyltransferase, family GT65
jgi|Auran1|3436	7.72308	0.447934	-4.10782	Down	7.84302e-05	8e-72	dbj|BAE66184.1|	unnamed protein product
jgi|Auran1|71825	40.4673	16.6903	-1.27774	Down	2.76432e-21	2e-70	ref|XP_002896899.1|	transcription factor IIIB, putative
jgi|Auran1|59112	41.0832	7.84922	-2.38793	Down	1.47096e-15	1e-116	ref|XP_002901681.1|	spermidine synthase, putative
jgi|Auran1|71832	136.607	39.9199	-1.77485	Down	1.67233e-62	9e-50	gb|EIE25375.1|	FMN-linked oxidoreductase
jgi|Auran1|28001	10.5867	3.40843	-1.63507	Down	1.81423e-05	1e-148	ref|XP_003384343.1|	PREDICTED: dihydroxy-acid dehydratase 2-like
jgi|Auran1|28123	21.076	5.58808	-1.91517	Down	9.85438e-09	4e-94	ref|XP_003442506.1|	PREDICTED: putative N-acetylglucosamine-6-phosphate deacetylase-like
jgi|Auran1|37825	3.88725	0.601221	-2.69278	Down	4.58298e-05	1e-116	ref|XP_420317.2|	PREDICTED: long-chain-fatty-acid--CoA ligase 4
jgi|Auran1|59122	66.282	25.0092	-1.40616	Down	1.56571e-07	1e-64	emb|CBN79758.1|	peptidyl-prolyl cis-trans isomerase, cyclophilin-type
jgi|Auran1|53989	672.366	147.528	-2.18826	Down	1.30481e-285	3e-41	ref|XP_002291659.1|	Rad23 like protein
jgi|Auran1|28009	101.01	9.90169	-3.35068	Down	1.66893e-29	5e-69	ref|YP_890462.1|	response regulator receiver domain-containing protein
jgi|Auran1|27711	369.931	105.897	-1.8046	Down	7.0927e-30	3e-13	gb|AAS19462.1|	thioredoxin
jgi|Auran1|65016	390.176	75.7337	-2.36512	Down	5.90348e-138	2e-13	ref|ZP_10289917.1|	Aspartyl/Asparaginyl beta-hydroxylase
jgi|Auran1|71849	22.9336	9.28262	-1.30486	Down	1.02826e-40	2e-42	ref|XP_003081205.1|	unnamed protein product
jgi|Auran1|27868	33.4023	7.16694	-2.22052	Down	2.28126e-23	0	ref|XP_002182282.1|	2-isopropylmalate synthase
jgi|Auran1|65026	20.3038	8.73572	-1.21675	Down	2.49294e-07	3e-12	emb|CBN77943.1|	YihA5, YihA/EngB-like GTPase
jgi|Auran1|27938	16.8275	3.5693	-2.2371	Down	8.51344e-06	3e-65	ref|XP_002823937.1|	PREDICTED: lysine-specific demethylase 2B-like
jgi|Auran1|69941	163.517	66.7901	-1.29174	Down	9.57566e-17	2e-34	ref|YP_001655268.1|	arsenate reductase
jgi|Auran1|8726	64.7013	14.4101	-2.16671	Down	1.62945e-07	1e-27	emb|CCH46479.1|	ADP-ribosylation factor GTPase-activating protein 3
jgi|Auran1|31657	144.47	18.2653	-2.9836	Down	3.0963e-66	1e-112	emb|CCA23198.1|	spermine synthase putative
jgi|Auran1|66817	4.00241	0.48446	-3.04642	Down	2.18484e-05	4e-19	gb|EGB07955.1|	expressed protein
jgi|Auran1|31715	84.5067	35.6461	-1.24532	Down	4.88382e-05	6e-19	ref|YP_003709088.1|	RNA-binding protein
jgi|Auran1|26008	36.7063	6.52272	-2.49248	Down	8.39366e-29	3e-99	emb|CCA14120.1|	DEAD/DEAH box RNA helicase putative
jgi|Auran1|25623	28.1402	12.2145	-1.20403	Down	0.000127255	7e-19	gb|EHJ75143.1|	oxygen resistance protein 1
jgi|Auran1|63748	2.97977	0.493785	-2.59325	Down	1.51587e-05	2e-19	ref|YP_005001215.1|	penicillin-binding protein, beta-lactamase class C
jgi|Auran1|58979	55.6176	9.65415	-2.52632	Down	5.37122e-22	2e-62	emb|CCA16504.1|	tRNA (adenineN(1))methyltransferase catalytic subunit putative
jgi|Auran1|26071	945.859	166.06	-2.50992	Down	0	6e-41	ref|XP_003558945.1|	PREDICTED: uncharacterized oxidoreductase At4g09670-like
jgi|Auran1|12241	114.2	28.4228	-2.00644	Down	1.82064e-30	2e-67	ref|XP_002900236.1|	tRNA (guanine-N(1)-)-methyltransferase, putative
jgi|Auran1|37383	24.3984	9.35191	-1.38345	Down	1.90091e-07	2e-74	emb|CCI16210.1|	putative enzyme
jgi|Auran1|4515	31.9735	10.9654	-1.54392	Down	6.82976e-05	2e-52	ref|XP_002501347.1|	exonuclease
jgi|Auran1|25564	8.61157	0.499466	-4.10782	Down	7.84302e-05	2e-51	emb|CBN74607.1|	Alpha/beta hydrolase fold
jgi|Auran1|63827	6.95718	3.41553	-1.02639	Down	9.2165e-08	8e-80	ref|ZP_08779028.1|	phosphoenolpyruvate synthase
jgi|Auran1|63828	67.0623	24.669	-1.4428	Down	1.07457e-24	2e-31	emb|CBN76750.1|	n/a
jgi|Auran1|15827	146.939	28.8971	-2.34622	Down	6.4747e-22	6e-13	ref|NP_559893.1|	tRNA-splicing endonuclease subunit alpha
jgi|Auran1|25619	35.4137	4.28655	-3.04642	Down	1.19724e-09	7e-25	ref|ZP_01618264.1|	putative hydrolase
jgi|Auran1|71546	10.8319	4.139	-1.38793	Down	2.78498e-09	1e-20	ref|ZP_02733723.1|	FG-GAP repeat protein
jgi|Auran1|63849	56.1119	15.3767	-1.86756	Down	1.58314e-16	2e-29	ref|NP_001240173.1|	uncharacterized protein LOC100814693
jgi|Auran1|60066	390.215	156.386	-1.31916	Down	1.45658e-56	1e-146	ref|XP_002907883.1|	ribosome biogenesis protein NSA2
jgi|Auran1|71549	101.623	49.8813	-1.02666	Down	1.79076e-41	2e-52	ref|XP_002998858.1|	serine protease family S09X, putative
jgi|Auran1|63893	6.32279	0.838212	-2.91517	Down	7.48956e-05	0	gb|EGB08770.1|	expressed protein
jgi|Auran1|60068	18.1632	2.75814	-2.71925	Down	3.339e-10	0	ref|ZP_10578138.1|	putative amidohydrolase
jgi|Auran1|63928	1.58521	0.0980706	-4.01471	Down	4.30726e-08	2e-86	ref|XP_003080516.1|	COG3268: Uncharacterized conserved protein (ISS)
jgi|Auran1|71567	18.9	8.54464	-1.14529	Down	3.5609e-05	4e-10	ref|ZP_07526085.1|	DEAD/DEAH box helicase
jgi|Auran1|63938	37.3834	12.3269	-1.60059	Down	1.67232e-17	1e-119	ref|YP_003175967.1|	galactonate dehydratase
jgi|Auran1|63942	9.21649	3.38549	-1.44485	Down	3.80926e-08	4e-79	gb|EIW76284.1|	tripeptidyl peptidase A
jgi|Auran1|71577	41.4004	18.7034	-1.14634	Down	3.28984e-40	4e-28	ref|ZP_09271869.1|	putative pyruvate, water dikinase
jgi|Auran1|8899	77.9033	10.1464	-2.94071	Down	2.61826e-11	3e-21	ref|ZP_02928307.1|	probable hydroxylase
jgi|Auran1|64000	124.833	56.7573	-1.13713	Down	8.9141e-28	8e-37	gb|ABA98960.2|	Phospholipase/Carboxylesterase family protein, expressed
jgi|Auran1|25894	80.8538	20.5839	-1.9738	Down	4.71228e-26	1e-60	ref|XP_002185694.1|	anthranilate synthase. anthranilate synthetase. chorismate lyase
jgi|Auran1|6053	21.1006	2.87957	-2.87335	Down	4.33568e-07	1e-20	ref|NP_001046944.1|	Os02g0513100
jgi|Auran1|71591	2.13564	0.430837	-2.30945	Down	0.000258978	4e-98	emb|CCA25743.1|	myosinlike protein putative
jgi|Auran1|25925	61.0445	11.2879	-2.43508	Down	8.84112e-40	2e-76	gb|EIE27552.1|	FAD-linked oxidoreductase, partial
jgi|Auran1|16317	236.942	98.7693	-1.2624	Down	4.15162e-12	2e-13	gb|AFR94827.1|	protein transporter
jgi|Auran1|4268	162.691	21.6352	-2.91069	Down	1.01386e-56	4e-70	emb|CCA19689.1|	pescadillolike protein putative
jgi|Auran1|72309	29.2795	12.8705	-1.18582	Down	2.67188e-06	1e-128	gb|EGB05217.1|	expressed protein
jgi|Auran1|30647	81.8295	39.5077	-1.05049	Down	1.0407e-07	2e-46	dbj|BAE23614.1|	unnamed protein product
jgi|Auran1|60250	229.633	59.2294	-1.95494	Down	2.99208e-72	5e-15	gb|EFW46712.1|	sjogren syndrome antigen B
jgi|Auran1|66274	437.04	139.173	-1.65088	Down	2.8917e-130	0	gb|EGB05638.1|	expressed protein
jgi|Auran1|66278	245.729	105.927	-1.214	Down	4.3036e-97	3e-10	ref|XP_003629331.1|	RNA-binding protein, putative
jgi|Auran1|66284	23.4307	10.532	-1.15362	Down	4.19456e-14	5e-08	ref|XP_629508.1|	regulator of chromosome condensation domain-containing protein
jgi|Auran1|66287	32.5172	14.529	-1.16227	Down	1.20531e-17	4e-08	dbj|GAA27549.2|	patatin-like phospholipase domain-containing protein 7
jgi|Auran1|66289	343.009	150.06	-1.19271	Down	6.20776e-63	0	gb|EGB05545.1|	expressed protein
jgi|Auran1|66291	109.414	52.1854	-1.06807	Down	4.59918e-17	0	gb|EGB05546.1|	expressed protein
jgi|Auran1|13646	23.9205	2.83379	-3.07745	Down	6.46652e-10	1e-149	gb|EGB05549.1|	methyltransferase-like protein
jgi|Auran1|10874	101.565	21.1301	-2.26503	Down	2.31356e-45	1e-109	ref|XP_003081871.1|	oxidoreductase (ISS)
jgi|Auran1|2696	113.94	47.7236	-1.2555	Down	2.54024e-22	1e-122	gb|AAN31934.1|	putative RNA helicase, DRH1
jgi|Auran1|66331	410.207	140.763	-1.54308	Down	0	2e-63	gb|EGB07878.1|	putative arylsulfatase
jgi|Auran1|17695	165.68	41.8432	-1.98534	Down	8.46096e-19	4e-79	gb|EGB09334.1|	putative formate/nitrite transporter
jgi|Auran1|24616	16.1762	6.03396	-1.42269	Down	2.09068e-08	1e-168	emb|CCA17586.1|	kinesinlike protein putative
jgi|Auran1|23946	144.625	23.1091	-2.64578	Down	5.81206e-25	6e-28	gb|AAR90343.1|	circadian RNA-binding protein CHLAMY 1 subunit C1
jgi|Auran1|53046	37.7087	12.1812	-1.63024	Down	1.13133e-14	5e-72	ref|XP_002180117.1|	phosphodiesterase/alkaline phosphatase
jgi|Auran1|24572	47.5	12.8069	-1.89101	Down	1.11125e-16	2e-54	dbj|BAC26746.1|	unnamed protein product
jgi|Auran1|71254	38.9064	8.21695	-2.24333	Down	4.6552e-20	3e-22	ref|XP_002904848.1|	RNA-binding protein, putative
jgi|Auran1|14928	141.02	37.8332	-1.89818	Down	2.9255e-23	1e-36	emb|CCA85118.1|	putative Prolyl 4-hydroxylase alpha subunit
jgi|Auran1|53060	493.572	238.512	-1.0492	Down	2.78782e-72	0	ref|XP_002287523.1|	pyruvate dehydrogenase
jgi|Auran1|14446	44.1028	3.96068	-3.47705	Down	5.03048e-14	4e-24	gb|EFA83480.1|	WD40 repeat-containing protein
jgi|Auran1|71262	37.4521	15.8134	-1.2439	Down	2.55574e-46	2e-13	ref|XP_001697825.1|	transient receptor potential ion channel protein
jgi|Auran1|24178	97.5516	45.8223	-1.09012	Down	9.62882e-09	4e-75	emb|CBK25223.2|	unnamed protein product
jgi|Auran1|59989	196.611	51.1097	-1.94368	Down	2.81346e-69	6e-27	ref|YP_006619562.1|	amidohydrolase
jgi|Auran1|71265	1285.67	254.73	-2.33548	Down	0	1e-32	emb|CBJ25507.1|	Heat Shock transcription factor
jgi|Auran1|17062	375.052	141.099	-1.41038	Down	1.88036e-16	3e-23	emb|CBJ26882.1|	Heat shock protein 40 like protein/ DnaJ domain containing protein
jgi|Auran1|71269	29.342	13.4228	-1.12828	Down	3.36038e-08	3e-08	gb|EGB09907.1|	expressed protein, partial
jgi|Auran1|11801	206.282	101.344	-1.02536	Down	8.85504e-30	6e-67	ref|YP_001978013.1|	cyclopropane-fatty-acyl-phospholipid synthase
jgi|Auran1|71277	55.9168	13.5131	-2.04893	Down	2.07028e-23	0	gb|EGB09892.1|	expressed protein, partial
jgi|Auran1|62968	82.6742	18.0792	-2.1931	Down	1.19869e-42	1e-33	ref|XP_003443473.1|	PREDICTED: thiosulfate sulfurtransferase/rhodanese-like domain-containing protein 2-like
jgi|Auran1|69744	46.6356	11.0563	-2.07657	Down	2.11942e-17	2e-16	ref|YP_004556113.1|	glutathione S-transferase domain-containing protein
jgi|Auran1|62975	132.531	29.4834	-2.16836	Down	2.07198e-19	4e-69	gb|EGB09887.1|	expressed protein
jgi|Auran1|62993	565.706	126.382	-2.16227	Down	9.15808e-120	1e-07	ref|XP_808410.1|	fatty acid desaturase
jgi|Auran1|71289	262.961	103.155	-1.35004	Down	3.28564e-96	2e-67	ref|XP_002505603.1|	DnaJ family-like protein
jgi|Auran1|53114	23.5148	5.65743	-2.05535	Down	1.39415e-07	6e-85	emb|CCA17871.1|	protein kinase putative
jgi|Auran1|3833	124.446	46.8883	-1.40821	Down	2.2557e-19	4e-74	emb|CBN76762.1|	Trifunctional Chorismate Mutase/Prephenate Dehydratase/Prephenate Dehydrogenase
jgi|Auran1|69750	343.495	157.605	-1.12398	Down	1.09369e-22	4e-26	ref|NP_892806.1|	elongation factor Tu domain-containing protein
jgi|Auran1|60001	165.686	78.7639	-1.07284	Down	8.91026e-16	2e-44	ref|ZP_01691740.1|	lipoprotein, putative
jgi|Auran1|6694	83.8319	19.8301	-2.0798	Down	2.54542e-07	2e-46	gb|EGB09463.1|	selenoprotein
jgi|Auran1|24785	247.138	91.3784	-1.43539	Down	1.30529e-45	3e-51	ref|XP_003529466.1|	PREDICTED: dual specificity protein kinase pyk1-like
jgi|Auran1|6929	102.524	36.2826	-1.49861	Down	3.60172e-10	3e-25	ref|XP_003560852.1|	PREDICTED: potassium channel KOR1-like
jgi|Auran1|13173	27.8358	8.84634	-1.65379	Down	1.23069e-07	0	gb|EGB09487.1|	sideroflexin 5-like protein
jgi|Auran1|24305	183.548	53.8098	-1.77021	Down	7.02922e-41	9e-66	ref|XP_003057924.1|	vacuolar iron transporter family
jgi|Auran1|24778	30.9559	9.12497	-1.76232	Down	2.3146e-09	1e-25	gb|AAP06887.1|	putative peroxisomal Ca-dependent solute carrier protein
jgi|Auran1|63162	16.2678	8.0628	-1.01266	Down	7.04998e-05	5e-55	ref|XP_002954733.1|	amine oxidase-like protein
jgi|Auran1|60012	14.6665	4.21272	-1.7997	Down	2.23726e-05	3e-56	gb|EFA82268.1|	phytanoyl-CoA dioxygenase family protein
jgi|Auran1|24013	100.648	47.4492	-1.08486	Down	8.18436e-10	1e-86	emb|CBN76882.1|	Soluble NSF Attachment Protein (SNAP) Receptor (SNARE)
jgi|Auran1|17617	59.7134	24.6282	-1.27774	Down	0.00018131	5e-16	ref|XP_810085.1|	universal minicircle sequence binding protein (UMSBP)
jgi|Auran1|37098	477.759	158.639	-1.59054	Down	1.83657e-137	1e-103	gb|EGB09544.1|	expressed protein, partial
jgi|Auran1|23904	389.972	178.831	-1.12477	Down	8.18452e-42	8e-95	emb|CCA21671.1|	cytochrome c1 putative
jgi|Auran1|71361	132.347	65.93	-1.00531	Down	2.12418e-87	1e-33	ref|NP_179657.2|	RING/U-box domain-containing protein
jgi|Auran1|23951	508.241	169.465	-1.58453	Down	5.51212e-130	3e-84	emb|CCA19356.1|	cellulose synthase 3 putative
jgi|Auran1|3092	186.558	88.7814	-1.07129	Down	2.53224e-25	9e-93	ref|XP_002291196.1|	Cdc37 protein
jgi|Auran1|53271	749.236	343.908	-1.1234	Down	1.13009e-75	1e-35	emb|CBN74737.1|	Chromatin modification-related protein vid-21
jgi|Auran1|63238	130.423	59.7796	-1.12547	Down	7.77246e-52	2e-24	ref|XP_002126089.1|	PREDICTED: similar to major facilitator superfamily domain containing 11
jgi|Auran1|53279	177.537	67.6917	-1.39107	Down	7.15452e-62	1e-81	ref|XP_002769466.1|	regulator of chromosome condensation, putative
jgi|Auran1|12663	78.1293	32.9955	-1.2436	Down	9.6301e-11	1e-53	ref|XP_001739255.1|	myosin light chain kinase
jgi|Auran1|24725	5.18837	0.01	-9.01914	Down	1.8508e-06	0	ref|XP_002197059.1|	PREDICTED: acyl-Coenzyme A dehydrogenase, long chain
jgi|Auran1|71380	814.578	126.321	-2.68896	Down	0	3e-79	emb|CCA15655.1|	U3 small nucleolar ribonucleoprotein protein IMP4 p
jgi|Auran1|63290	100.306	33.9059	-1.5648	Down	3.56202e-36	3e-10	gb|ACZ67679.1|	glucosyltransferase
jgi|Auran1|24700	79.2493	26.5095	-1.57989	Down	2.71994e-08	6e-20	emb|CCA18239.1|	ribosome biogenesis regulatory protein putative
jgi|Auran1|5211	258.207	66.831	-1.94994	Down	3.71686e-64	4e-41	emb|CBJ30860.1|	rRNA biogenesis protein rrp5
jgi|Auran1|63322	15.4705	7.45222	-1.05378	Down	5.2713e-07	1e-112	emb|CBN77079.1|	Sulfotransferase
jgi|Auran1|63327	9.11445	4.02021	-1.18088	Down	9.43574e-10	2e-07	emb|CCF49822.1|	uncharacterized protein
jgi|Auran1|15711	39.1576	13.9166	-1.49248	Down	8.61444e-05	9e-18	ref|XP_001316952.1|	ankyrin repeat protein
jgi|Auran1|24555	318.191	118.613	-1.42363	Down	1.58567e-57	1e-49	ref|NP_001054584.1|	Os05g0137200
jgi|Auran1|7707	27.4668	5.4619	-2.33021	Down	4.75038e-05	3e-14	sp|P14533.1|CABO_LOLPE	RecName: Full=Squidulin; AltName: Full=Optic lobe calcium-binding protein; AltName: Full=SCABP
jgi|Auran1|67044	5.68528	1.84042	-1.62719	Down	6.40748e-05	7e-24	emb|CAP09378.1|	novel protein similar to vertebrate hyperpolarization activated cyclic nucleotide-gated potassium channel 4 (HCN4)
jgi|Auran1|32332	24.8179	10.5202	-1.23822	Down	7.3604e-06	3e-66	emb|CBN80037.1|	Heat shock protein 40
jgi|Auran1|32286	130.293	26.7698	-2.28308	Down	6.26638e-37	5e-23	ref|XP_003715390.1|	MKI67 FHA domain-interacting nucleolar phosphoprotein
jgi|Auran1|12057	63.3747	22.1332	-1.5177	Down	1.778e-15	5e-65	ref|XP_001028008.1|	Sua5/YciO/YrdC/YwlC family protein
jgi|Auran1|16196	66.5811	13.0702	-2.34883	Down	1.96824e-08	5e-15	ref|XP_791185.2|	PREDICTED: uncharacterized protein LOC586304
jgi|Auran1|32347	349.479	120.328	-1.53823	Down	9.3517e-45	1e-112	emb|CBJ27291.1|	SPG1, Ras superfamily GTPase
jgi|Auran1|59487	756.37	232.429	-1.7023	Down	3.89282e-242	1e-117	ref|YP_001597064.1|	putative delta(24(24(1)))-sterol reductase
jgi|Auran1|32248	15.2959	3.37962	-2.17821	Down	1.52865e-06	1e-111	ref|XP_003459160.1|	PREDICTED: 2-oxoisovalerate dehydrogenase subunit alpha, mitochondrial-like
jgi|Auran1|67072	68.8101	33.3694	-1.04409	Down	6.05612e-08	5e-24	emb|CBN74753.1|	GSH-dependent dehydroascorbate reductase, monomeric enzymes catalyzing the reduction of DHA into asc
jgi|Auran1|72488	45.3328	20.6541	-1.13413	Down	3.12298e-33	1e-175	ref|XP_002290550.1|	NAD dependent malic enzyme
jgi|Auran1|69586	572.135	260.63	-1.13435	Down	2.07092e-43	6e-29	emb|CBN77687.1|	flagellar associated protein, transcriptional coactivator-like protein
jgi|Auran1|18852	459.051	209.182	-1.1339	Down	1.70715e-78	0	emb|CBN75233.1|	Cysteine desulfurase
jgi|Auran1|60443	6.98855	1.92806	-1.85784	Down	4.87784e-05	0	gb|EGB12517.1|	expressed protein
jgi|Auran1|35783	232.357	111.347	-1.06128	Down	1.06644e-27	6e-95	emb|CCA19255.1|	translation initiation factor eIF2B subunit alpha pu
jgi|Auran1|60449	1.87816	0.102524	-4.19528	Down	3.97448e-05	5e-22	ref|XP_003418936.1|	PREDICTED: dynein heavy chain 3, axonemal
jgi|Auran1|18373	115.948	55.4495	-1.06423	Down	1.66842e-08	5e-68	emb|CBN76699.1|	nuclear movement domain-containing protein
jgi|Auran1|12409	23.8867	8.52562	-1.48633	Down	3.95752e-06	1e-68	emb|CBJ32224.1|	MORN repeat variant family protein
jgi|Auran1|19030	44.2542	16.1577	-1.45359	Down	2.15094e-14	1e-104	emb|CBJ30265.1|	U3 snoRNP-associated protein Utp7
jgi|Auran1|35793	34.3717	8.43082	-2.02748	Down	4.78104e-27	2e-89	ref|ZP_08134348.1|	TPR repeat protein
jgi|Auran1|17910	208.285	17.0092	-3.61417	Down	8.16544e-28	5e-25	emb|CBK20169.2|	Zim17
jgi|Auran1|58548	37.7274	15.9963	-1.23788	Down	7.86092e-08	1e-170	gb|EFW43327.1|	acyl-Coenzyme A dehydrogenase
jgi|Auran1|60521	184.485	85.412	-1.11099	Down	1.42715e-22	1e-08	ref|XP_002908770.1|	nuclear migration protein nudC-like protein
jgi|Auran1|60530	50.4405	16.1806	-1.64031	Down	6.007e-22	4e-11	ref|XP_002774753.1|	prolyl-tRNA synthetase, putative
jgi|Auran1|60533	165.762	62.5263	-1.40658	Down	3.81054e-20	2e-94	gb|EGB12585.1|	expressed protein
jgi|Auran1|70017	182.557	71.5744	-1.35083	Down	5.55908e-59	0	emb|CCA23353.1|	nicotinate phosphoribosyltransferase putative
jgi|Auran1|17881	184.195	62.8899	-1.55034	Down	1.11762e-09	1e-18	emb|CBJ27220.1|	Zinc finger FYVE domain-containing protein
jgi|Auran1|60553	64.0555	11.9093	-2.42724	Down	4.27848e-82	2e-33	ref|XP_003387437.1|	PREDICTED: pumilio domain-containing protein KIAA0020 homolog
jgi|Auran1|17602	92.1146	27.3979	-1.74937	Down	1.26413e-08	4e-21	gb|AFJ68618.1|	transmembrane and coiled-coil domains 4
jgi|Auran1|60582	25.2272	12.4226	-1.02201	Down	1.79993e-30	8e-13	ref|ZP_09482652.1|	polysaccharide lyase 11
jgi|Auran1|59761	158.423	71.3738	-1.15031	Down	4.52394e-20	5e-15	ref|YP_003593812.1|	amidohydrolase
jgi|Auran1|60621	22.1458	6.5804	-1.75079	Down	3.08948e-20	3e-10	ref|XP_002268366.1|	PREDICTED: uncharacterized protein LOC100261913
jgi|Auran1|51995	100.752	43.1251	-1.22421	Down	4.50102e-30	1e-138	gb|AAX45785.1|	glucose-6-phosphate dehydrogenase isoform B
jgi|Auran1|19042	22.6439	7.94735	-1.51058	Down	3.92952e-13	1e-147	gb|EFA75546.1|	class VII unconventional myosin
jgi|Auran1|35877	62.2316	15.9735	-1.96197	Down	7.94134e-27	1e-113	ref|YP_003290212.1|	homoserine O-acetyltransferase
jgi|Auran1|18834	112.153	33.3978	-1.74764	Down	1.92159e-38	4e-43	ref|XP_002898832.1|	dimeric dihydrodiol dehydrogenase, putative
jgi|Auran1|18981	627.273	141.652	-2.14674	Down	2.39676e-33	2e-11	gb|EFA84124.1|	SNF2-related domain-containing protein
jgi|Auran1|17224	739.086	141.099	-2.38903	Down	1.57109e-78	2e-20	emb|CBK24728.2|	Erv1
jgi|Auran1|69599	90.3403	42.0549	-1.1031	Down	1.78885e-15	1e-21	gb|EKC23885.1|	Dimethylaniline monooxygenase	Crassostrea gigas]
jgi|Auran1|60647	5.41475	0.897291	-2.59325	Down	1.51587e-05	7e-09	ref|XP_003453226.1|	PREDICTED: methyltransferase-like protein 21A-like
jgi|Auran1|18438	144.176	18.6222	-2.95273	Down	5.79888e-83	4e-97	gb|EGD78247.1|	NAD-dependent epimerase/dehydratase
jgi|Auran1|52010	55.4387	14.2733	-1.95758	Down	1.03488e-36	2e-87	ref|XP_001506884.2|	PREDICTED: pumilio homolog 2-like
jgi|Auran1|3978	15.5757	5.16216	-1.59325	Down	0.000100194	2e-25	ref|NP_181367.2|	MATE efflux family protein
jgi|Auran1|58573	25.7777	3.73772	-2.78589	Down	6.18798e-12	2e-60	ref|XP_003446038.1|	PREDICTED: UDP-galactose translocator-like
jgi|Auran1|70557	30.3763	8.59267	-1.82177	Down	7.27252e-46	3e-05	gb|EKC30484.1|	Sushi, von Willebrand factor type A, EGF and pentraxin domain-containing protein 1
jgi|Auran1|70563	274.6	73.4347	-1.9028	Down	8.15518e-133	2e-39	gb|EGB12699.1|	expressed protein, partial
jgi|Auran1|60699	12.3539	3.52748	-1.80826	Down	5.7681e-09	2e-08	ref|XP_003872484.1|	putative U-box domain protein
jgi|Auran1|52052	105.085	34.7058	-1.59831	Down	1.25822e-70	4e-81	ref|XP_002909240.1|	rRNA methyltransferase, putative
jgi|Auran1|18727	48.9062	18.0374	-1.43903	Down	2.57072e-12	1e-116	ref|XP_002908539.1|	protein kinase, putative
jgi|Auran1|18711	8.53603	0.495084	-4.10782	Down	7.84302e-05	7e-48	ref|XP_002296788.1|	glutathione s-transferase
jgi|Auran1|18923	27.3919	9.04757	-1.59814	Down	3.6017e-06	8e-78	ref|XP_002902877.1|	calcyphosin-like protein
jgi|Auran1|70575	52.6131	21.6707	-1.27967	Down	2.45202e-12	1e-60	ref|XP_002907895.1|	Drug/Metabolite Transporter (DMT) Superfamily
jgi|Auran1|60734	12.5552	3.78282	-1.73075	Down	2.00478e-08	1e-29	ref|XP_001020935.2|	Zinc carboxypeptidase family protein
jgi|Auran1|52067	31.1094	14.8774	-1.06423	Down	1.66842e-08	9e-63	emb|CBJ30272.1|	GPA1, alpha subunit of a heterotrimeric G protein
jgi|Auran1|18940	79.5328	10.4196	-2.93225	Down	3.4502e-16	2e-08	gb|EGW31980.1|	zinc-finger protein GIS2
jgi|Auran1|2155	101.962	17.5959	-2.53472	Down	1.13366e-43	8e-78	ref|XP_002909225.1|	periodic tryptophan protein, putative
jgi|Auran1|60865	11.2423	4.44676	-1.33812	Down	3.68148e-05	1e-13	ref|ZP_09593788.1|	putative transcriptional regulator, Crp/Fnr family
jgi|Auran1|35989	182.983	71.3819	-1.35808	Down	1.17391e-45	4e-08	ref|XP_003528329.1|	PREDICTED: probable calcium-binding protein CML25-like
jgi|Auran1|60876	49.3407	10.811	-2.19028	Down	2.17512e-19	0	gb|EGB12937.1|	expressed protein
jgi|Auran1|60884	18.8407	7.05495	-1.41715	Down	5.73182e-17	3e-14	ref|YP_005960904.1|	non ribosomal peptide synthetase
jgi|Auran1|19379	238.915	116.477	-1.03645	Down	6.86194e-22	1e-149	gb|EGB12923.1|	ubiquitin
jgi|Auran1|60915	13.2104	6.52757	-1.01705	Down	0.000191934	2e-11	ref|XP_002951619.1|	TIR-containing protein
jgi|Auran1|4958	159.493	49.1798	-1.69735	Down	2.1337e-29	1e-32	ref|YP_003577475.1|	pirin domain-containing protein
jgi|Auran1|52124	341.913	165.234	-1.04912	Down	4.57464e-52	1e-168	ref|XP_003079860.1|	Cobalamin synthesis protein (ISS)
jgi|Auran1|18509	166.413	40.8581	-2.02608	Down	1.52494e-51	4e-58	ref|XP_001649282.1|	ribosome biogenesis protein tsr1 (20S rrna accumulation protein 1)
jgi|Auran1|19358	9.0775	1.26357	-2.84478	Down	0.000137706	1e-105	ref|XP_002293678.1|	formyltetrahydrofolate deformylase
jgi|Auran1|10068	187.469	63.7314	-1.55658	Down	8.07746e-119	0	ref|YP_002993735.1|	Cellobiose phosphorylase
jgi|Auran1|60966	5.6789	1.18999	-2.25466	Down	2.10728e-09	3e-05	ref|YP_004306003.1|	N-acetylglucosaminyltransferase
jgi|Auran1|58602	17.9035	6.35251	-1.49484	Down	2.13594e-06	4e-94	ref|YP_693399.1|	CobW/P47K family protein
jgi|Auran1|60968	94.1409	27.1123	-1.79588	Down	1.63638e-48	2e-33	ref|XP_002529057.1|	multidrug resistance pump, putative
jgi|Auran1|19109	77.4681	18.9183	-2.03382	Down	4.2041e-40	1e-126	gb|ADY41173.1|	Dynamin
jgi|Auran1|58604	346.34	149.023	-1.21666	Down	2.10016e-32	7e-79	emb|CBJ28188.1|	Soluble NSF Attachment Protein (SNAP) Receptor (SNARE)
jgi|Auran1|60984	2.16919	0.607694	-1.83574	Down	1.31172e-06	1e-10	ref|XP_003077935.1|	Plg protein (ISS)
jgi|Auran1|70630	251.775	74.3008	-1.76069	Down	3.5392e-170	2e-08	ref|ZP_03272122.1|	uncharacterized protein with threonine repeats
jgi|Auran1|27280	9.69098	3.41119	-1.50637	Down	1.08966e-05	1e-174	sp|Q62774.1|MYO1A_RAT	RecName: Full=Unconventional myosin-Ia; AltName: Full=Brush border myosin I; Short=BBM-I; Short=BBMI; AltName: Full=Myosin I heavy chain; Short=MIHC
jgi|Auran1|27227	103.419	27.3496	-1.91892	Down	1.06726e-21	2e-37	gb|AFJ68795.1|	putative u3 small nucleolar rna-associated protein 11
jgi|Auran1|71744	24.6965	9.76005	-1.33934	Down	3.16196e-21	2e-07	gb|AFJ69483.1|	calcyclin binding protein
jgi|Auran1|27356	165.358	67.0732	-1.30178	Down	2.14734e-29	1e-113	emb|CCA17253.1|	unnamed protein product
jgi|Auran1|27554	294.417	138.619	-1.08674	Down	7.37636e-47	1e-119	ref|YP_005443410.1|	putative aminotransferase
jgi|Auran1|27185	152.149	57.5647	-1.40223	Down	1.4569e-51	0	ref|XP_002907447.1|	elongator complex protein, putative
jgi|Auran1|9441	82.5404	18.1413	-2.18582	Down	4.70762e-06	5e-15	ref|ZP_04581462.1|	DNA primase
jgi|Auran1|64670	294.195	102.379	-1.52286	Down	1.13059e-40	2e-15	ref|XP_001694654.1|	U2 snRNP auxiliary factor, large subunit
jgi|Auran1|71768	125.362	55.8637	-1.16612	Down	8.64926e-32	2e-26	gb|EGB07750.1|	expressed protein
jgi|Auran1|27316	145.842	14.9738	-3.2839	Down	5.04992e-47	8e-83	ref|XP_002908301.1|	RNA-binding protein PNO1-like protein
jgi|Auran1|27395	168.334	73.8262	-1.18912	Down	1.29317e-31	1e-167	emb|CBJ31983.1|	aspartate aminotransferase
jgi|Auran1|71777	42.5455	19.6057	-1.11773	Down	8.81072e-29	2e-28	ref|XP_002055532.1|	GJ18738
jgi|Auran1|27471	48.6554	20.7877	-1.22687	Down	1.84736e-12	1e-129	ref|YP_430940.1|	GMP synthase
jgi|Auran1|27564	38.3604	4.86811	-2.97818	Down	4.29116e-22	5e-48	ref|NP_193076.3|	dioxygenase domain-containing protein
jgi|Auran1|64741	130.478	46.5955	-1.48555	Down	2.45106e-28	1e-135	ref|YP_004584618.1|	cobalamin synthesis protein P47K
jgi|Auran1|53868	65.6419	21.631	-1.60151	Down	2.03846e-21	1e-31	ref|XP_002141037.1|	protein phosphatase 2C
jgi|Auran1|64744	303.553	93.2262	-1.70314	Down	5.6715e-51	1e-77	gb|EGB07626.1|	expressed protein
jgi|Auran1|64749	114.148	45.0964	-1.33982	Down	1.98526e-190	3e-23	ref|XP_975469.1|	PREDICTED: similar to factor inhibiting HIF-1
jgi|Auran1|64750	174.525	36.6095	-2.25314	Down	8.00106e-158	7e-13	gb|EGB01727.1|	expressed protein
jgi|Auran1|64760	67.1904	30.7725	-1.12661	Down	4.20002e-85	2e-42	ref|XP_796960.2|	PREDICTED: uncharacterized protein LOC592338
jgi|Auran1|64761	55.4708	8.08306	-2.77876	Down	5.97454e-61	6e-11	ref|NP_001039053.1|	heat shock transcription factor 3
jgi|Auran1|27497	352.271	126.725	-1.47498	Down	3.75176e-101	1e-91	ref|XP_002908898.1|	ubiquitin carboxyl-terminal hydrolase, putative
jgi|Auran1|71787	64.1334	26.7652	-1.26072	Down	8.85288e-22	2e-09	ref|ZP_07900549.1|	phospholipase/Carboxylesterase
jgi|Auran1|71788	390.172	118.267	-1.72206	Down	6.79244e-122	7e-58	gb|EGB07703.1|	expressed protein, partial
jgi|Auran1|71790	19.9425	8.95472	-1.15513	Down	1.46865e-07	3e-20	ref|XP_003457750.1|	PREDICTED: phosphorylated CTD-interacting factor 1
jgi|Auran1|64785	46.7454	23.3222	-1.00312	Down	5.01646e-05	4e-33	gb|AFJ69427.1|	2-succinyl-5-enolpyruvyl-6-hydroxy-3-cyclohexene-1-carboxylate synthase, partial
jgi|Auran1|64790	1.36126	0.01	-7.0888	Down	3.44832e-05	8e-69	ref|YP_001995148.1|	fibronectin type III domain-containing protein
jgi|Auran1|64803	3.19541	0.197687	-4.01471	Down	0.000154338	1e-18	ref|XP_002933116.1|	PREDICTED: gamma-aminobutyric acid receptor subunit rho-3-like
jgi|Auran1|53916	193.807	92.6159	-1.06529	Down	4.70994e-69	3e-31	ref|XP_001988255.1|	GH10663
jgi|Auran1|29814	212.867	96.2039	-1.14579	Down	5.78746e-09	2e-21	emb|CCA19322.1|	peptidase putative
jgi|Auran1|65802	33.6012	16.1121	-1.06037	Down	1.23243e-15	2e-05	ref|NP_648354.1|	CG6749
jgi|Auran1|29530	56.4987	19.1216	-1.56301	Down	4.18836e-08	4e-72	emb|CBJ48426.1|	small nucleolar ribonucleoprotein U3 component
jgi|Auran1|60211	38.0711	9.77201	-1.96197	Down	1.35481e-11	2e-25	ref|XP_002997018.1|	cobalamin adenosyltransferase, putative
jgi|Auran1|72042	72.9033	35.4317	-1.04094	Down	2.5735e-24	1e-41	ref|ZP_08272609.1|	Phosphoglycerate mutase
jgi|Auran1|29566	1716.97	276.988	-2.63197	Down	1.4756e-283	3e-27	ref|NP_951096.1|	chaperone protein DnaJ
jgi|Auran1|65857	25.8573	7.77312	-1.734	Down	6.92014e-08	1e-33	emb|CAO87226.1|	unnamed protein product
jgi|Auran1|4768	28.6208	7.11424	-2.00828	Down	1.26495e-07	1e-41	ref|YP_004455126.1|	ABC transporter-like protein
jgi|Auran1|65873	41.872	19.5962	-1.09541	Down	1.10364e-27	6e-34	ref|XP_002272126.2|	PREDICTED: CAS1 domain-containing protein 1-like
jgi|Auran1|65878	18.634	6.96489	-1.41976	Down	2.67472e-06	8e-05	ref|YP_476788.1|	phytanoyl-CoA dioxygenase
jgi|Auran1|65879	4.17195	0.604926	-2.78589	Down	1.43922e-06	5e-09	gb|EKG12608.1|	Calcium-binding EF-hand
jgi|Auran1|16391	81.0923	38.3789	-1.07925	Down	7.98034e-06	8e-55	emb|CCA22506.1|	ubiquitinconjugating enzyme E2 putative
jgi|Auran1|5253	103.441	45.3295	-1.19028	Down	5.10062e-07	1e-32	ref|XP_002909041.1|	cytochrome c/c1 heme lyase, putative
jgi|Auran1|29850	340.833	143.94	-1.2436	Down	1.27571e-47	1e-101	ref|ZP_04588936.1|	papain cysteine protease family protein
jgi|Auran1|64336	192.369	38.8806	-2.30675	Down	2.0491e-226	4e-20	ref|ZP_04749793.1|	putative helicase
jgi|Auran1|64341	22.7555	6.52703	-1.80172	Down	1.13379e-06	6e-15	ref|XP_001938261.1|	nuclear localization sequence-binding protein
jgi|Auran1|64347	7.03643	1.30595	-2.42975	Down	1.07836e-17	9e-47	ref|YP_001995148.1|	fibronectin type III domain-containing protein
jgi|Auran1|11962	89.8901	18.1033	-2.31191	Down	1.04699e-32	1e-71	ref|XP_002907027.1|	angio-associated migratory cell protein
jgi|Auran1|2925	96.1523	31.1762	-1.62488	Down	3.6079e-22	2e-95	ref|XP_002907717.1|	ras-like GTP-binding protein
jgi|Auran1|71687	55.0938	23.0284	-1.25848	Down	4.86888e-35	2e-44	ref|XP_003078172.1|	ARP protein (ISS)
jgi|Auran1|64391	17.6141	5.73382	-1.61916	Down	2.81994e-17	6e-27	ref|YP_003550800.1|	Sterol desaturase
jgi|Auran1|37580	74.5648	34.5977	-1.10782	Down	1.56643e-07	1e-105	gb|EGB07851.1|	ubiquitin
jgi|Auran1|64406	24.0894	10.9317	-1.13988	Down	2.86726e-10	1e-36	ref|YP_002355607.1|	tRNA (uracil-5-)-methyltransferase
jgi|Auran1|27008	27.8916	8.62771	-1.69278	Down	0.000173238	2e-21	emb|CBJ28197.1|	ARL6L, ARF-like Ras superfamily GTPase
jgi|Auran1|60104	100.095	29.527	-1.76126	Down	1.38549e-29	1e-118	ref|XP_002500412.1|	dioxygenase
jgi|Auran1|64431	2534.91	1151.91	-1.13791	Down	0	2e-35	gb|EGB02621.1|	expressed protein
jgi|Auran1|27060	881.879	338.638	-1.38084	Down	1.00434e-46	5e-30	emb|CCA23956.1|	10 kDa chaperonin putative
jgi|Auran1|27088	117.458	25.2136	-2.21988	Down	5.54628e-37	6e-50	gb|EGD80857.1|	endonuclease V
jgi|Auran1|27083	18.6562	5.88634	-1.66421	Down	1.15525e-05	8e-45	emb|CBJ26192.1|	similar to sideroflexin 5
jgi|Auran1|64461	39.3829	17.5796	-1.16367	Down	2.50602e-05	1e-129	gb|EGB07885.1|	expressed protein
jgi|Auran1|64464	53.2927	9.68824	-2.45963	Down	3.67958e-64	9e-35	emb|CCA19989.1|	RNAbinding protein NOB1 putative
jgi|Auran1|59045	420.965	202.15	-1.05827	Down	1.21546e-46	0	gb|EGB08038.1|	polyubiquitin
jgi|Auran1|26879	143.375	35.299	-2.02209	Down	6.34626e-40	3e-58	gb|EFW46277.1|	brix domain-containing protein 1
jgi|Auran1|64509	6.35138	0.893032	-2.83029	Down	7.91292e-07	3e-26	gb|EKB27535.1|	arsenite-activated ATPase ArsA
jgi|Auran1|27109	26.8363	8.93289	-1.58699	Down	7.94184e-09	4e-98	gb|AFJ68651.1|	solute carrier family facilitated glucose transporter member 3
jgi|Auran1|10223	64.4783	27.348	-1.23738	Down	1.94076e-19	0	emb|CBJ30651.1|	Intraflagellar transport particle protein
jgi|Auran1|64516	7.63828	2.78613	-1.45498	Down	1.05335e-13	2e-10	emb|CBJ32316.1|	centrosomal protein 120
jgi|Auran1|64538	30.2568	14.748	-1.03674	Down	6.77518e-18	2e-52	emb|CBJ29750.1|	Formylglycine-dependent sulfatase
jgi|Auran1|59056	26.4902	10.0337	-1.4006	Down	0.000131232	8e-63	ref|XP_002178686.1|	phosphoserine phosphatase
jgi|Auran1|59057	24.4181	9.65139	-1.33914	Down	0.000103575	6e-60	gb|EIE26529.1|	pyrroline-5-carboxylate reductase
jgi|Auran1|26912	362.609	45.7402	-2.98688	Down	4.61514e-223	1e-119	ref|XP_002288442.1|	atp-dependent RNA helicase
jgi|Auran1|71733	163.354	55.4679	-1.55828	Down	3.01346e-76	2e-54	emb|CBK22644.2|	unnamed protein product
jgi|Auran1|26789	551.428	57.1922	-3.26928	Down	4.59086e-67	1e-14	pdb|3HTS|B	Chain B, Heat Shock Transcription FactorDNA COMPLEX
jgi|Auran1|64568	104.125	41.6649	-1.32141	Down	1.97978e-21	9e-28	ref|NP_001058243.1|	Os06g0654000
jgi|Auran1|37654	137.653	32.8836	-2.06559	Down	5.31308e-48	2e-31	ref|XP_003079607.1|	putative protein (ISS)
jgi|Auran1|70450	113.609	19.0432	-2.57672	Down	4.73622e-59	1e-100	ref|XP_002293678.1|	formyltetrahydrofolate deformylase
jgi|Auran1|15503	223.345	52.1711	-2.09795	Down	8.38402e-53	1e-145	gb|EGB03260.1|	putative formate/nitrite transporter
jgi|Auran1|72771	391.324	52.5408	-2.89685	Down	0	0	gb|EGB03280.1|	expressed protein
jgi|Auran1|72773	30.2175	5.23667	-2.52866	Down	7.10998e-75	6e-12	ref|XP_002123678.1|	PREDICTED: similar to Uncharacterized protein KIAA1529
jgi|Auran1|72133	799.719	356.174	-1.16691	Down	5.4945e-245	0	ref|XP_002296690.1|	urease, urea
jgi|Auran1|54461	194.139	53.9446	-1.84754	Down	1.31346e-70	1e-50	gb|ABA98960.2|	Phospholipase/Carboxylesterase family protein, expressed
jgi|Auran1|30428	24.0554	8.00263	-1.58781	Down	1.25728e-05	3e-33	ref|XP_646062.1|	SET domain-containing protein
jgi|Auran1|30309	582.584	273.287	-1.09205	Down	4.47574e-26	4e-19	ref|XP_002773303.1|	membrane associated progesterone receptor, putative
jgi|Auran1|15995	197.465	60.1045	-1.71605	Down	6.27106e-24	4e-43	ref|NP_953457.2|	SAM-binding protein
jgi|Auran1|30404	140.174	29.3844	-2.25409	Down	3.5359e-48	7e-49	ref|YP_003709163.1|	Fe-S-cluster redox enzyme, Cfr family
jgi|Auran1|1158	53.1381	25.7075	-1.04756	Down	2.28478e-10	6e-83	gb|EEQ84083.1|	anion exchange family protein
jgi|Auran1|66186	3.65196	0.695176	-2.39322	Down	9.5143e-07	5e-08	ref|XP_002156342.1|	PREDICTED: similar to Cd36/Scavenger receptor class B, member 1-like protein
jgi|Auran1|72165	9.29721	1.94124	-2.25982	Down	1.61065e-06	7e-37	emb|CBN81244.1|	cAMP-dependent protein kinase type I-alpha regulatory subunit
jgi|Auran1|72593	14.3923	6.46255	-1.15513	Down	0.000209426	1e-65	ref|XP_002780353.1|	kelch repeat protein, putative
jgi|Auran1|72603	51.9852	23.9632	-1.11728	Down	1.29164e-08	1e-134	gb|EGB04149.1|	expressed protein
jgi|Auran1|32974	381.595	104.951	-1.86232	Down	2.79844e-95	2e-63	ref|XP_974298.1|	PREDICTED: similar to putative cathepsin B-like like proteinase
jgi|Auran1|60332	659.345	279.71	-1.2371	Down	3.31874e-171	1e-143	emb|CBJ31727.1|	Nitrate high affinity transporter
jgi|Auran1|72407	283.127	78.0801	-1.85842	Down	2.84878e-181	0	gb|EGB04840.1|	expressed protein
jgi|Auran1|59443	53.1806	21.535	-1.30422	Down	6.25944e-18	1e-156	ref|ZP_11104615.1|	acyl CoA dehydrogenase
jgi|Auran1|31774	827.286	155.753	-2.40912	Down	0	1e-86	ref|XP_002786977.1|	Phosphoribosylamine--glycine ligase, putative
jgi|Auran1|31886	9.31403	3.61214	-1.36655	Down	1.09609e-05	0	ref|YP_001888719.1|	FAD dependent oxidoreductase
jgi|Auran1|54981	112.881	30.8096	-1.87335	Down	4.8253e-41	3e-52	ref|XP_003235322.1|	aldo-keto reductase
jgi|Auran1|31880	5.00864	0.01	-8.96828	Down	3.44832e-05	1e-152	emb|CCA19476.1|	protein kinase putative
jgi|Auran1|31909	40.4319	9.38011	-2.10782	Down	1.99678e-29	0	emb|CBJ29197.1|	Heat shock protein 90
jgi|Auran1|65459	1.92466	0.01	-7.58846	Down	4.28782e-07	2e-06	ref|ZP_09551557.1|	nucleic acid binding OB-fold tRNA/helicase-type
jgi|Auran1|65461	20.1352	4.7353	-2.08819	Down	1.43171e-18	2e-07	gb|EGB02874.1|	expressed protein
jgi|Auran1|60183	98.8872	44.8857	-1.13953	Down	2.31432e-10	3e-41	ref|XP_003384042.1|	PREDICTED: protein SYM1-like
jgi|Auran1|29008	72.9831	30.1011	-1.27774	Down	2.53162e-22	1e-109	gb|AFJ68693.1|	sdad1 protein, partial
jgi|Auran1|65475	9.02596	4.15989	-1.11753	Down	1.9878e-08	4e-05	ref|XP_002506421.1|	polycystin cation channel family
jgi|Auran1|65479	41.3688	16.461	-1.32949	Down	1.77748e-83	1e-18	ref|XP_003074128.1|	unnamed protein product
jgi|Auran1|65492	245.816	49.7234	-2.30558	Down	4.52224e-129	3e-06	ref|XP_002149044.1|	MYND domain protein, putative
jgi|Auran1|71962	48.1199	21.298	-1.17592	Down	2.35654e-33	9e-81	ref|XP_002999298.1|	replication protein A 70 kDa DNA-binding subunit, putative
jgi|Auran1|29178	74.574	25.8361	-1.52928	Down	1.33423e-18	1e-105	emb|CBN79951.1|	Heat shock protein 40
jgi|Auran1|65521	31.8343	7.65901	-2.05535	Down	4.62788e-20	3e-38	ref|NP_177879.3|	tubulin-tyrosine ligase
jgi|Auran1|65528	9.5901	0.91277	-3.39322	Down	8.11818e-25	4e-09	ref|XP_002672584.1|	ATS1 domain-containing protein
jgi|Auran1|5019	48.6554	10.6608	-2.19028	Down	2.21196e-10	2e-48	gb|EIE22385.1|	FtsJ-domain-containing protein
jgi|Auran1|29030	235.865	16.9926	-3.79499	Down	4.2286e-120	1e-107	ref|XP_002901380.1|	diphthine synthase
jgi|Auran1|71972	1168.32	377.119	-1.63134	Down	0	1e-136	gb|EGB06513.1|	expressed protein
jgi|Auran1|29036	21.0272	9.38602	-1.16367	Down	2.50602e-05	0	gb|EET89724.1|	Nicotinamide phosphoribosyltransferase
jgi|Auran1|59196	45.18	17.0052	-1.40971	Down	4.2081e-11	1e-147	gb|EGZ25952.1|	methionine aminopeptidase, merops subfamily M24
jgi|Auran1|16973	163.174	74.3351	-1.13429	Down	2.24098e-09	5e-36	ref|XP_002997584.1|	iron-sulfur cluster assembly protein, putative
jgi|Auran1|29051	18.8617	6.42983	-1.5526	Down	3.64474e-05	2e-34	gb|AAG46066.1|AC079830_6	putative ancient conserved domain protein
jgi|Auran1|71979	82.8757	35.5031	-1.223	Down	1.1169e-45	3e-35	emb|CBN74737.1|	Chromatin modification-related protein vid-21
jgi|Auran1|65560	96.5148	30.3551	-1.66881	Down	3.97616e-68	2e-31	gb|EJP72400.1|	tryptophan 2,3-dioxygenase
jgi|Auran1|69875	434.07	215.002	-1.01357	Down	1.28199e-45	1e-131	ref|XP_002288459.1|	precursor of hydrogenase
jgi|Auran1|65564	114.881	44.7526	-1.36009	Down	2.57644e-25	8e-07	ref|NP_997767.1|	activator of 90 kDa heat shock protein ATPase homolog 1
jgi|Auran1|38045	76.2346	19.776	-1.9467	Down	1.80973e-38	1e-58	gb|EFW47430.1|	U3 small nucleolar RNA-associated protein 15
jgi|Auran1|28907	82.5213	11.4371	-2.85104	Down	2.3424e-53	1e-108	emb|CCA26657.1|	glycoside hydrolase putative
jgi|Auran1|65595	12.5895	5.11823	-1.2985	Down	5.8746e-14	4e-05	ref|XP_003080570.1|	unnamed protein product
jgi|Auran1|65603	16.8765	3.25045	-2.37631	Down	1.13581e-08	5e-15	ref|XP_002158346.1|	PREDICTED: similar to WD repeat, SAM and U-box domain containing 1
jgi|Auran1|72743	26.4612	13.1734	-1.00625	Down	2.9882e-18	3e-54	emb|CBN77968.1|	Formin-like 2
jgi|Auran1|67727	10.941	3.28485	-1.73585	Down	0.00020575	5e-08	ref|XP_003774300.1|	PREDICTED: sulfotransferase family cytosolic 1B member 1-like
jgi|Auran1|28883	389.243	179.419	-1.11734	Down	1.01489e-15	3e-24	ref|XP_002416593.1|	iron-sulfur protein Isa2, putative
jgi|Auran1|28588	19.655	6.88288	-1.51381	Down	2.47034e-05	9e-38	sp|Q3UFY7.2|5NT3L_MOUSE	RecName: Full=Cytosolic 5'-nucleotidase III-like protein; Short=cN-III-like protein
jgi|Auran1|65305	111.05	41.9403	-1.4048	Down	8.46214e-59	2e-59	emb|CAD91921.1|	putative Na/H antiporter
jgi|Auran1|65319	98.9662	30.0566	-1.71925	Down	3.12812e-26	1e-155	gb|EGB06866.1|	expressed protein
jgi|Auran1|28692	211.079	98.2713	-1.10294	Down	5.17918e-15	1e-75	ref|XP_002898497.1|	ubiquitin-conjugating enzyme E2, putative
jgi|Auran1|28664	4.32824	0.969515	-2.15845	Down	7.73768e-05	0	emb|CBN77137.1|	putative PKG-Ib
jgi|Auran1|10453	271.604	52.353	-2.37516	Down	2.58232e-157	0	ref|XP_002288885.1|	atp-dependent RNA helicase
jgi|Auran1|28813	46.5733	9.15237	-2.34729	Down	5.9161e-13	1e-39	ref|YP_003802604.1|	phosphoribosyltransferase
jgi|Auran1|65386	2.21665	0.64282	-1.78589	Down	0.000242576	6e-72	ref|YP_001995148.1|	fibronectin type III domain-containing protein
jgi|Auran1|65391	11.8788	2.86607	-2.05124	Down	4.25314e-07	4e-08	emb|CAD45029.1|	NBS-LRR disease resistance protein homologue
jgi|Auran1|65392	7.58238	1.18925	-2.6726	Down	1.37717e-12	1e-06	gb|AFI09262.1|	LmrCD-specific DARPin, partial
jgi|Auran1|6643	153.439	27.2976	-2.49082	Down	1.65875e-29	1e-32	gb|ACI67547.1|	C16orf24 homolog
jgi|Auran1|17739	45.8119	11.7277	-1.9658	Down	0.00019761	8e-12	ref|XP_003415086.1|	PREDICTED: protein CREG1-like
jgi|Auran1|587	59.286	15.177	-1.9658	Down	8.09366e-33	1e-149	ref|XP_002901976.1|	ion channel, putative
jgi|Auran1|11858	24.9877	7.43778	-1.74828	Down	2.90518e-06	3e-48	emb|CAJ20430.1|	protein phosphatase 2C, putative
jgi|Auran1|59180	403.537	149.389	-1.43362	Down	3.25502e-78	5e-97	gb|EIW77076.1|	dihydroceramide delta(4)-desaturase
jgi|Auran1|37982	210.198	75.1054	-1.48476	Down	9.53184e-55	1e-139	ref|XP_002294916.1|	dual-specificity tyrosine-phosphorylation regulated kinase 1a-like protein
jgi|Auran1|28857	31.2405	15.4207	-1.01855	Down	3.6526e-05	1e-150	emb|CBN74703.1|	Fructose-bisphosphatase
jgi|Auran1|71945	177.168	80.6791	-1.13485	Down	2.53526e-96	4e-48	gb|ADP37706.1|	AP endonuclease ExoIII
jgi|Auran1|65424	16.3264	7.92064	-1.04352	Down	4.1289e-17	3e-10	ref|XP_002128606.1|	PREDICTED: similar to CG17260 CG17260-PA
jgi|Auran1|65425	71.3914	22.5866	-1.66028	Down	4.62672e-106	1e-118	gb|EGB02874.1|	expressed protein
jgi|Auran1|65426	22.3418	6.62302	-1.75418	Down	4.35746e-08	5e-26	gb|EIK57482.1|	putative lipoprotein
jgi|Auran1|65428	13.066	4.33041	-1.59325	Down	0.000100194	4e-19	ref|XP_003083795.1|	Trans-2-enoyl-CoA reductase, mitochondrial precursor (ISS)
jgi|Auran1|65446	12.3195	3.64329	-1.75763	Down	2.17218e-18	1e-06	ref|YP_002299943.1|	transcriptional regulator, Crp
jgi|Auran1|65079	10.5176	0.424358	-4.63138	Down	1.06488e-18	2e-37	ref|XP_003061215.1|	bile Acid:Na+ symporter family
jgi|Auran1|71858	154.127	65.4538	-1.23557	Down	9.7909e-95	9e-06	ref|ZP_09863074.1|	putative esterase of the alpha-beta hydrolase superfamily
jgi|Auran1|5461	69.644	31.8718	-1.12772	Down	2.1828e-08	9e-29	ref|XP_003459736.1|	PREDICTED: lysosomal protective protein
jgi|Auran1|2213	73.0875	21.8007	-1.74525	Down	3.246e-27	1e-118	ref|XP_002905228.1|	nucleolar protein 10, putative
jgi|Auran1|69850	885.549	252.227	-1.81185	Down	1.14778e-271	1e-129	ref|XP_003080053.1|	PRLI-interacting factor L-like (ISS)
jgi|Auran1|71872	221.665	88.2033	-1.32948	Down	1.484e-41	2e-37	gb|EGB07125.1|	expressed protein, partial
jgi|Auran1|65151	27.8258	7.86958	-1.82206	Down	1.03606e-11	2e-30	emb|CBN77696.1|	Serine/threonine-protein kinase CTR1
jgi|Auran1|71879	76.9342	18.631	-2.04592	Down	6.42204e-56	2e-33	ref|ZP_09912280.1|	phytanoyl-CoA dioxygenase
jgi|Auran1|65167	10.0823	1.9115	-2.39905	Down	2.22908e-14	7e-20	emb|CCD28217.1|	zinc finger-containing protein, partial
jgi|Auran1|28238	35.6684	0.848716	-5.39322	Down	1.45907e-22	1e-46	gb|EJY87660.1|	3'5'-cyclic nucleotide phosphodiesterase family protein
jgi|Auran1|9434	344.642	84.6594	-2.02536	Down	1.97653e-24	2e-14	ref|ZP_03609908.1|	RNA-binding region RNP-1
jgi|Auran1|28540	44.7406	6.9198	-2.69278	Down	1.12473e-16	7e-99	gb|AFJ69251.1|	RIO kinase 1, partial
jgi|Auran1|28204	72.0576	26.3794	-1.44974	Down	4.16364e-09	7e-44	ref|NP_001080284.1|	coiled-coil domain containing 25
jgi|Auran1|28333	161.192	74.595	-1.11163	Down	4.44902e-19	1e-161	ref|YP_116965.1|	acylamide amidohydrolase
jgi|Auran1|15696	107.393	36.6095	-1.5526	Down	4.57826e-09	2e-13	ref|ZP_10533174.1|	intramembrane serine protease
jgi|Auran1|65231	8.62005	0.888813	-3.27774	Down	1.41286e-13	3e-19	ref|ZP_11092641.1|	alpha/beta hydrolase
jgi|Auran1|65238	26.8017	9.76743	-1.45627	Down	5.87532e-19	1e-43	ref|XP_002129532.1|	PREDICTED: similar to JmjC domain-containing protein 5 (Jumonji domain-containing protein 5)
jgi|Auran1|28130	36.2212	15.0506	-1.26702	Down	3.35734e-05	1e-155	gb|EGB07017.1|	ribose 5-phosphate isomerase
jgi|Auran1|54079	763.772	257.546	-1.56831	Down	0	4e-61	emb|CCA14206.1|	peptidylprolyl cistrans isomerase putative
jgi|Auran1|65258	4.28127	0.233704	-4.19528	Down	3.97448e-05	3e-05	emb|CBH11813.1|	chaperone protein DNAj, putative
jgi|Auran1|65259	18.2519	5.79742	-1.65456	Down	3.46778e-14	2e-26	ref|XP_003081675.1|	Kinesin (KAR3 subfamily) (ISS)
jgi|Auran1|59154	20.3903	2.4468	-3.05891	Down	1.80702e-22	0	emb|CBJ28010.1|	kinesin-like protein
jgi|Auran1|65268	42.7702	13.0184	-1.71605	Down	6.27106e-24	6e-09	ref|YP_004085740.1|	sulfotransferase
jgi|Auran1|28524	21.6246	5.853	-1.88543	Down	2.80588e-06	9e-34	ref|NP_973708.1|	protein disulfide-isomerase A6
jgi|Auran1|65637	52.4758	8.35388	-2.65113	Down	1.02485e-38	2e-06	gb|EJU02362.1|	UreD-domain-containing protein
jgi|Auran1|29432	37.3571	12.6831	-1.55848	Down	7.75314e-08	1e-106	ref|XP_002287895.1|	hydroxyacylglutathione hydrolase
jgi|Auran1|29387	104.123	46.0547	-1.17686	Down	7.26598e-07	1e-17	ref|ZP_10285229.1|	PAS domain-containing sensor histidine kinase response regulator heme-binding site
jgi|Auran1|7672	370.481	106.239	-1.80208	Down	3.68064e-46	3e-31	ref|XP_002295292.1|	heat shock protein-like protein
jgi|Auran1|65663	31.61	7.61192	-2.05405	Down	1.37801e-19	1e-49	emb|CBJ28045.1|	Hypothetical leucine rich repeat protein
jgi|Auran1|29341	75.363	37.2174	-1.01788	Down	2.50306e-08	6e-42	ref|XP_002904804.1|	transcription elongation factor, putative
jgi|Auran1|13597	52.4429	25.6851	-1.02982	Down	0.000269994	1e-27	gb|EGD79944.1|	camp-dependent protein kinase type I-beta regulatory subunit
jgi|Auran1|72013	1.22903	0.247941	-2.30945	Down	0.000258978	3e-06	ref|ZP_06093788.1|	acyltransferase
jgi|Auran1|65719	22.1873	7.9936	-1.47282	Down	1.54538e-07	1e-129	ref|XP_002681464.1|	6-phosphogluconate dehydrogenase
jgi|Auran1|65733	11.6454	5.47742	-1.08819	Down	5.40318e-08	7e-09	emb|CBK25400.2|	unnamed protein product
jgi|Auran1|29511	322.483	124.255	-1.37592	Down	1.1332e-23	4e-23	ref|XP_002780979.1|	RING-H2 finger protein ATL5O, putative
jgi|Auran1|59223	25.9045	8.57046	-1.59576	Down	9.048e-11	1e-133	ref|XP_002909176.1|	cathepsin, cysteine protease family C01A, putative
jgi|Auran1|72024	79.9686	22.9377	-1.80172	Down	2.8888e-237	4e-43	emb|CBJ26376.1|	C2H2 zinc finger protein
jgi|Auran1|72025	26.7523	7.78851	-1.78024	Down	6.0037e-16	8e-41	ref|NP_926635.1|	lignostilbene-alpha,beta-dioxygenase
jgi|Auran1|72027	65.0552	17.5269	-1.89209	Down	3.9313e-30	0	gb|EGB06361.1|	expressed protein
jgi|Auran1|65764	21.8446	10.3546	-1.07701	Down	1.4358e-07	1e-30	emb|CCA15391.1|	ubiquitin family protein putative
jgi|Auran1|72700	1039.62	391.991	-1.40716	Down	0	0	ref|XP_002185513.1|	heat shock protein Hsp90
jgi|Auran1|67230	28.0497	8.50974	-1.7208	Down	7.81528e-11	6e-50	emb|CCA22892.1|	nucleolar protein putative
jgi|Auran1|55217	8.61606	0.47033	-4.19528	Down	2.89738e-09	1e-135	ref|ZP_10745640.1|	glutamine synthetase, type III
jgi|Auran1|67238	30.7546	14.6359	-1.07129	Down	2.8533e-08	6e-33	gb|AFJ68909.1|	cwf19-like 1-like protein, partial
jgi|Auran1|55227	23.411	9.70248	-1.27076	Down	2.58382e-13	1e-162	ref|NP_001096540.1|	von Willebrand factor A domain containing 8
jgi|Auran1|6163	221.294	54.3996	-2.0243	Down	2.15268e-35	2e-24	ref|YP_004174489.1|	pseudouridine synthase
jgi|Auran1|32675	192.684	87.906	-1.1322	Down	4.9875e-10	2e-31	gb|EFW47676.1|	WD repeat-containing protein SAZD
jgi|Auran1|72101	12.008	5.71957	-1.07002	Down	2.42358e-11	2e-81	ref|YP_001995148.1|	fibronectin type III domain-containing protein
jgi|Auran1|38254	57.7801	12.0287	-2.2641	Down	1.55192e-35	1e-103	ref|XP_002528505.1|	zinc finger protein, putative
jgi|Auran1|1138	124.953	31.0649	-2.00803	Down	2.46678e-43	1e-143	ref|XP_003742527.1|	PREDICTED: tRNA-dihydrouridine(47) synthase	Metaseiulus occidentalis]
jgi|Auran1|72116	34.186	9.44349	-1.85601	Down	5.23588e-23	0	gb|EGB05838.1|	expressed protein
jgi|Auran1|8686	69.3339	24.8334	-1.48128	Down	1.66224e-05	1e-28	ref|XP_002909579.1|	myb-like DNA-binding protein, putative
jgi|Auran1|30084	381.32	31.8819	-3.58019	Down	1.30546e-258	7e-84	ref|XP_002195500.1|	PREDICTED: RNA terminal phosphate cyclase-like 1
jgi|Auran1|3796	64.8177	23.0446	-1.49196	Down	9.00418e-13	1e-55	ref|XP_001942027.1|	ADP,ATP carrier protein
jgi|Auran1|30270	26.3247	3.36953	-2.9658	Down	2.25646e-06	1e-27	gb|EHB13008.1|	Immunoglobulin G-binding protein A, partial
jgi|Auran1|72130	10.7452	4.69244	-1.19528	Down	1.93446e-09	6e-06	ref|YP_003022025.1|	peptidyl-prolyl isomerase
jgi|Auran1|66120	10.0913	2.61807	-1.94654	Down	2.21742e-11	4e-08	ref|XP_638982.1|	G-protein-coupled receptor family protein
jgi|Auran1|60233	277.571	137.17	-1.01689	Down	5.7942e-28	8e-25	ref|ZP_09914169.1|	short-chain dehydrogenase/reductase SDR, partial
jgi|Auran1|66128	13.7531	3.97063	-1.79232	Down	1.19194e-05	6e-23	ref|XP_003079074.1|	unnamed protein product
jgi|Auran1|55404	97.0769	18.7228	-2.37433	Down	5.48288e-47	3e-55	emb|CBJ26089.1|	ammonium transporter (ISS)
jgi|Auran1|33456	53.1665	6.7279	-2.98229	Down	4.65668e-13	2e-26	ref|NP_001135374.1|	ADP-ribosylation factor-like protein 2-binding protein
jgi|Auran1|67644	13.3697	5.35203	-1.32081	Down	0.000190347	2e-11	emb|CCA24767.1|	SEC14 cytosolic factor putative
jgi|Auran1|72648	72.0439	33.1413	-1.12025	Down	7.81762e-29	1e-169	ref|YP_003548542.1|	phosphofructokinase
jgi|Auran1|60346	193.903	38.7372	-2.32355	Down	2.25342e-97	0	emb|CBJ27257.1|	isovaleryl-CoA dehydrogenase
jgi|Auran1|67657	84.7931	33.0599	-1.35886	Down	1.43469e-45	3e-13	gb|EGB08217.1|	expressed protein
jgi|Auran1|4399	51.5899	21.5217	-1.26129	Down	1.2785e-07	1e-86	ref|XP_002287674.1|	member of the inositol monophosphatase protein family
jgi|Auran1|67665	3.70374	0.542689	-2.77078	Down	0.000251888	8e-11	ref|XP_001520782.1|	PREDICTED: uncharacterized protein C1orf228 homolog
jgi|Auran1|33432	62.3026	9.43938	-2.72253	Down	4.55066e-25	2e-92	gb|AFJ68812.1|	methyltransferase wbscr22
jgi|Auran1|67674	4.10479	1.01579	-2.01471	Down	0.000118618	1e-174	ref|XP_002901976.1|	ion channel, putative
jgi|Auran1|67544	55.0364	13.3235	-2.04642	Down	3.2404e-17	2e-37	dbj|BAL26964.1|	putative 3-hydroxyisobutyrate dehydrogenase
jgi|Auran1|67545	3.53536	0.71767	-2.30046	Down	1.53007e-05	2e-10	ref|ZP_05415774.1|	xylanase
jgi|Auran1|39190	31.1565	9.10955	-1.77408	Down	2.73536e-08	1e-50	ref|YP_006527752.1|	formyltetrahydrofolate deformylase
jgi|Auran1|67549	53.0375	17.2745	-1.61837	Down	7.26024e-73	5e-18	ref|XP_003724057.1|	PREDICTED: uncharacterized protein LOC100889358 isoform 1
jgi|Auran1|67555	8.99577	1.81478	-2.30945	Down	1.7802e-07	2e-73	emb|CBN79226.1|	ortho-aminophenol oxidase
jgi|Auran1|72626	33.2507	16.5999	-1.00221	Down	7.13526e-14	2e-32	gb|EFA83276.1|	alpha/beta hydrolase fold-1 domain-containing protein
jgi|Auran1|67568	24.4069	10.5158	-1.21473	Down	5.79012e-18	7e-24	ref|YP_003889040.1|	UvrD/REP helicase
jgi|Auran1|67575	60.0518	25.6382	-1.22791	Down	1.61717e-18	4e-13	emb|CBJ49014.1|	Soluble NSF Attachment Protein (SNAP) Receptor (SNARE)
jgi|Auran1|67577	14.532	4.66168	-1.64031	Down	2.99858e-08	1e-112	gb|EGB04012.1|	expressed protein
jgi|Auran1|33153	2454.38	1150.7	-1.09284	Down	4.09248e-275	1e-145	emb|CBN77918.1|	stearoyl-CoA desaturase
jgi|Auran1|55567	181.282	90.0803	-1.00895	Down	4.7274e-47	1e-129	ref|XP_002998214.1|	mismatch repair endonuclease pms1, putative
jgi|Auran1|67153	21.2067	1.48525	-3.83574	Down	4.67414e-13	7e-12	gb|EHN00495.1|	YNL024C-like protein
jgi|Auran1|72514	130.928	64.4095	-1.02343	Down	1.13006e-21	0	gb|EGB04421.1|	expressed protein
jgi|Auran1|72516	337.929	131.615	-1.36039	Down	6.40216e-73	2e-20	emb|CAO98763.1|	double-stranded RNA activated protein kinase
jgi|Auran1|67170	26.8923	6.11498	-2.13677	Down	1.10326e-19	3e-30	emb|CCA18118.1|	lipinlike protein putative
jgi|Auran1|38989	197.54	97.8661	-1.01326	Down	4.07392e-36	1e-118	ref|XP_002773725.1|	adenylosuccinate synthetase, putative
jgi|Auran1|72521	184.198	48.2177	-1.93362	Down	1.04171e-162	4e-66	gb|AFJ69290.1|	glutamate-rich wd repeat containing 1
jgi|Auran1|72522	22.7088	10.5087	-1.11167	Down	6.79754e-19	1e-103	gb|EGB04481.1|	selenoprotein
jgi|Auran1|67182	5.49842	1.77025	-1.63507	Down	1.81423e-05	3e-22	ref|XP_003061014.1|	resistance-nodulation-cell division superfamily
jgi|Auran1|32539	122.964	33.5254	-1.87491	Down	4.53276e-39	3e-84	ref|XP_003054771.1|	protein arginine methyltransferase
jgi|Auran1|67186	9.51506	4.29562	-1.14735	Down	5.53584e-05	1e-15	gb|AAS79460.1|	polyketide synthase subunit
jgi|Auran1|16978	151.58	26.0491	-2.54078	Down	1.49827e-25	3e-28	ref|ZP_01132394.1|	MutT/nudix family protein
jgi|Auran1|60317	138.673	55.1822	-1.32941	Down	3.9181e-38	8e-21	gb|EJY67591.1|	Serinc domain containing protein
jgi|Auran1|13498	24.2345	6.48731	-1.90137	Down	9.25066e-07	2e-58	emb|CBN74406.1|	Predicted hydrolases or acyltransferases (alpha/beta hydrolase superfamily)
jgi|Auran1|67210	190.899	82.7513	-1.20595	Down	8.80992e-25	2e-13	ref|ZP_10756132.1|	phosphoglycerate mutase family protein
jgi|Auran1|67217	5.95593	2.33836	-1.34883	Down	2.59118e-06	2e-05	ref|XP_002120975.1|	PREDICTED: similar to ubiquitin specific peptidase 54
jgi|Auran1|34205	219.963	79.0155	-1.47705	Down	3.63896e-17	4e-27	ref|XP_002285573.1|	PREDICTED: transmembrane protein 85
jgi|Auran1|68137	36.521	13.3925	-1.44731	Down	7.24216e-19	0	gb|EGB03286.1|	expressed protein
jgi|Auran1|33894	79.8636	26.2245	-1.60663	Down	4.25062e-12	6e-36	ref|XP_002517369.1|	ATP binding protein, putative
jgi|Auran1|8214	54.669	13.9514	-1.97032	Down	1.10233e-05	6e-15	emb|CBK21166.2|	unnamed protein product
jgi|Auran1|8404	64.0203	26.3102	-1.28291	Down	1.85289e-05	1e-29	gb|ABA93798.2|	Alkylated DNA repair protein alkB, putative, expressed
jgi|Auran1|59602	20.64	10.2153	-1.01471	Down	0.00023945	1e-64	ref|XP_572045.1|	glucose-6-phosphate 1-dehydrogenase
jgi|Auran1|72791	46.9742	21.4134	-1.13335	Down	9.13658e-56	0	emb|CBN76243.1|	dynein heavy chain dynein heavy chain
jgi|Auran1|68263	88.6408	34.224	-1.37296	Down	2.49266e-10	4e-81	gb|EGB03142.1|	expressed protein
jgi|Auran1|39421	19.5419	7.40192	-1.4006	Down	0.000131232	1e-45	ref|YP_001803716.1|	short-chain dehydrogenase/reductase (SDR) superfamily protein
jgi|Auran1|10241	9.41144	3.29574	-1.51381	Down	2.47034e-05	2e-60	ref|ZP_01168873.1|	YvgX
jgi|Auran1|34914	107.933	20.668	-2.38466	Down	4.18958e-10	1e-18	gb|ACV83772.1|	protein phosphatase 2C
jgi|Auran1|5711	189.448	50.601	-1.90457	Down	1.46493e-29	2e-58	gb|EIE18289.1|	protein phosphatase 2C
jgi|Auran1|39495	131.251	41.5132	-1.66069	Down	7.58768e-51	0	gb|EET89724.1|	Nicotinamide phosphoribosyltransferase
jgi|Auran1|34319	15.2644	3.09865	-2.30046	Down	1.53007e-05	1e-72	ref|XP_002503024.1|	short-chain dehydrogenase/reductase
jgi|Auran1|68309	19.1815	3.12589	-2.61737	Down	5.64924e-33	2e-09	ref|XP_003082513.1|	unnamed protein product
jgi|Auran1|35147	16.8747	3.58865	-2.23335	Down	1.72015e-07	3e-96	pdb|3QO6|A	Chain A, Crystal Structure Analysis Of The Plant Protease Deg1
jgi|Auran1|35188	116.402	16.0722	-2.85648	Down	2.91842e-50	3e-61	ref|XP_003691792.1|	PREDICTED: lipoamide acyltransferase component of branched-chain alpha-keto acid dehydrogenase complex, mitochondrial-like
jgi|Auran1|68377	10.4656	4.21465	-1.31218	Down	0.000153268	5e-17	ref|XP_002172831.1|	Las1-like protein
jgi|Auran1|15878	20.3558	2.76439	-2.88041	Down	2.51344e-08	1e-134	ref|XP_001611742.1|	Ser/Thr protein phosphatase family protein
jgi|Auran1|35297	33.9231	16.1899	-1.06718	Down	0.000217822	7e-57	ref|XP_970680.1|	PREDICTED: similar to lethal (3) s1921 CG2245-PA
jgi|Auran1|34629	18.489	2.7091	-2.77078	Down	1.51188e-07	1e-124	emb|CBJ30119.1|	14-3-3-like protein
jgi|Auran1|35254	216.834	35.7568	-2.6003	Down	3.2258e-45	1e-21	ref|NP_596794.1|	ATP-dependent RNA helicase Dbp8 (predicted)
jgi|Auran1|68764	20.9612	8.13438	-1.36562	Down	1.67144e-08	4e-96	ref|NP_001055536.1|	Os05g0411200
jgi|Auran1|35393	7.67089	0.01	-9.58325	Down	3.44832e-05	2e-58	ref|XP_002896114.1|	putative methyltransferase, putative
jgi|Auran1|8983	25.6757	8.93503	-1.52286	Down	1.82027e-07	9e-71	ref|NP_596794.1|	ATP-dependent RNA helicase Dbp8 (predicted)
jgi|Auran1|68423	60.9811	28.2949	-1.10782	Down	5.49932e-16	1e-45	gb|EJD43344.1|	S-adenosyl-L-methionine-dependent methyltransferase
jgi|Auran1|35408	461.776	218.791	-1.07764	Down	1.41078e-28	8e-34	gb|EKD04253.1|	postmeiotic segregation increased 2
jgi|Auran1|9695	52.6495	14.3205	-1.87834	Down	2.68628e-07	9e-20	ref|XP_002094987.1|	GE19922
jgi|Auran1|69555	75.4997	27.2467	-1.47039	Down	1.07253e-15	9e-90	ref|XP_002896837.1|	serine/threonine protein kinase
jgi|Auran1|9966	865.451	359.397	-1.26787	Down	8.60208e-37	1e-34	ref|XP_002900448.1|	autophagocytosis associated protein, putative
jgi|Auran1|68735	63.3855	25.4812	-1.31472	Down	1.92654e-16	2e-06	ref|NP_001045222.1|	Os01g0920700
jgi|Auran1|72815	602.14	270.059	-1.15683	Down	4.66898e-303	5e-56	ref|YP_001818844.1|	Beta-ketoacyl synthase
jgi|Auran1|34750	26.6362	5.76755	-2.20735	Down	4.53146e-05	4e-83	gb|EGB09334.1|	putative formate/nitrite transporter
jgi|Auran1|72806	768.064	361.625	-1.08673	Down	0	1e-43	emb|CBN76527.1|	ShTK domain containing protein
jgi|Auran1|68494	9.21954	3.44985	-1.41816	Down	1.36794e-05	1e-81	emb|CBJ27517.1|	Mitogen-activated protein kinase
jgi|Auran1|69098	104.106	20.5337	-2.34199	Down	3.399e-40	1e-63	ref|XP_003058498.1|	MraW methylase/RNA recognition motif protein
jgi|Auran1|68431	145.966	31.693	-2.2034	Down	1.60554e-40	4e-07	gb|EGD75880.1|	salivary glue protein Sgs-3
jgi|Auran1|72858	135.291	57.0124	-1.24672	Down	5.48146e-36	0	gb|EGB02383.1|	expressed protein
jgi|Auran1|69044	40.0127	19.6796	-1.02376	Down	1.89553e-05	8e-14	ref|YP_004908019.1|	putative peptidase S12 family protein
jgi|Auran1|72878	26.4032	9.14249	-1.53005	Down	1.69781e-06	6e-82	gb|EGB02001.1|	expressed protein
jgi|Auran1|72883	19.1795	5.15217	-1.89632	Down	2.9861e-05	8e-45	gb|EGB02159.1|	expressed protein
jgi|Auran1|68444	18.8146	4.87249	-1.94912	Down	7.02684e-20	0	gb|EGB02923.1|	expressed protein
jgi|Auran1|68604	20.2642	9.29189	-1.12489	Down	1.48468e-13	8e-32	ref|XP_002732869.1|	PREDICTED: iduronate-2-sulfatase-like
jgi|Auran1|68661	29.6545	9.93745	-1.5773	Down	1.11902e-18	3e-20	ref|XP_002909441.1|	phosphatidylinositol-4-phosphate-5-kinase (Pi-PIPK-D9/GPCR-PIPK)
jgi|Auran1|68726	239.061	41.732	-2.51815	Down	2.4358e-225	1e-08	gb|EGB02621.1|	expressed protein
jgi|Auran1|68832	16.1671	1.78606	-3.17821	Down	3.17028e-09	3e-10	ref|XP_002198364.1|	PREDICTED: tubulin tyrosine ligase
jgi|Auran1|68845	127.887	43.6827	-1.54974	Down	2.79956e-25	5e-12	gb|EKE37315.1|	tRNA-specific adenosine deaminase, putative
jgi|Auran1|68865	54.4819	22.3827	-1.28339	Down	1.11524e-12	0	gb|EGB02455.1|	expressed protein
jgi|Auran1|68990	191.87	52.4082	-1.87227	Down	2.58384e-28	2e-84	gb|EGB02320.1|	expressed protein
jgi|Auran1|69027	36.2591	15.5299	-1.2233	Down	1.32031e-05	4e-05	emb|CAQ52949.1|	CD4-specific ankyrin repeat protein D3.1
jgi|Auran1|69078	6.57025	0.494362	-3.73231	Down	2.7381e-09	2e-22	ref|YP_006183392.1|	O-antigen acetylase
jgi|Auran1|69157	113.302	32.7033	-1.79266	Down	5.36376e-30	1e-81	gb|EGB12517.1|	expressed protein
jgi|Auran1|69196	224.235	99.5357	-1.17172	Down	1.44098e-30	0	gb|EGB02102.1|	expressed protein
jgi|Auran1|69199	79.9742	29.981	-1.41549	Down	1.04244e-11	2e-36	ref|XP_002906174.1|	diacylglycerol acyltransferase, putative
jgi|Auran1|69236	20.8636	6.57549	-1.66581	Down	6.16518e-06	6e-17	emb|CBJ27872.1|	Import inner membrane translocase subunit TIM44, mitochondrial precursor
jgi|Auran1|69327	45.2909	4.00281	-3.50014	Down	5.48262e-23	1e-177	gb|EGB01959.1|	expressed protein
jgi|Auran1|69418	174.855	62.4867	-1.48454	Down	3.35882e-13	4e-26	gb|EGB01867.1|	expressed protein
jgi|Auran1|69474	105.051	50.026	-1.07034	Down	4.39122e-08	7e-14	gb|EHA98401.1|	Immunoglobulin G-binding protein A
jgi|Auran1|69514	22.3067	7.43092	-1.58587	Down	0.000188893	1e-11	gb|AFJ68807.1|	16s rrna-processing protein, partial
jgi|Auran1|69566	441.87	141.291	-1.64495	Down	1.72591e-46	4e-59	gb|EGB01715.1|	expressed protein
