# Supplementary material for: Understanding Strategy of Nitrate and Urea Assimilation in a Chinese Strain of Aureococcus anophagefferens through RNA-Seq Analysis
Source: PLoS One. 2014 Oct 22;9(10):e111069. doi: 10.1371/journal.pone.0111069 (PMC4206512; doi:10.1371/journal.pone.0111069)
Supplement: Table S9 — Information of differentially expressed genes in A. anophagefferens cells identified when nitrate-recovery cells were compared to N-depleted cells. (XLS) [file pone.0111069.s009.xls]

## Sheet: Sheet1
Table S9 Information of differentially expressed genes in A. anophagefferens cells identified when nitrate-recovery cells were compared to N-depleted cells.
Protein ID	RPKM in N-depleted cells	RPKM in nitrate-recovery cells	Fold change (log2 Ratio)(nitrate-recovery/N-depleted)	Up-Down-Regulation(nitrate-recovery/N-depleted)	P-value	E-value	Accession number	Putative function annotation
jgi|Auran1|63379	6.27811	19.5064	1.63554	Up	1.36469e-09	1e-09	ref|ZP_04753482.1|	Sel1 domain protein, repeat-containing protein
jgi|Auran1|25463	2.73345	55.3902	4.34084	Up	7.19344e-49	1e-142	ref|YP_003548507.1|	3-oxoacyl-(acyl-carrier-protein) synthase 2
jgi|Auran1|58948	2.23874	12.0127	2.4238	Up	1.06968e-05	1e-109	ref|XP_002185245.1|	plastidic transaldolase
jgi|Auran1|24811	252.035	850.494	1.75468	Up	1.25677e-158	1e-164	gb|EGB09018.1|	putative plastid light harvesting protein isoform 1
jgi|Auran1|7244	100.615	382.513	1.92667	Up	1.1644e-27	3e-24	ref|XP_002293787.1|	phosphoadenosine-phosphosulphate reductase
jgi|Auran1|4272	65.343	326.98	2.3231	Up	5.92308e-86	1e-103	ref|XP_002293787.1|	phosphoadenosine-phosphosulphate reductase
jgi|Auran1|58968	299.632	2157.79	2.84829	Up	0	0	emb|CBJ48487.1|	transketolase
jgi|Auran1|63693	123.879	260.975	1.07498	Up	1.44379e-36	3e-11	ref|XP_002646872.1|	C. briggsae CBR-SUP-9 protein
jgi|Auran1|59252	31.6186	71.5035	1.17724	Up	4.5503e-11	1e-142	emb|CBJ33850.1|	Cysteine synthase
jgi|Auran1|72248	21.925	88.0207	2.00527	Up	8.55178e-65	1e-119	gb|EGB05256.1|	putative plastid light harvesting protein isoform 3
jgi|Auran1|54702	12.3159	35.1589	1.51337	Up	1.0527e-29	0	ref|XP_002295475.1|	valyl-tRNA synthetase
jgi|Auran1|30982	12.7809	31.2991	1.29214	Up	1.17109e-09	0	ref|XP_002295841.1|	aspartate-tRNA ligase or aspartyl tRNA synthetase
jgi|Auran1|69930	166.228	1097.63	2.72315	Up	0	2e-37	gb|ABA55521.1|	chloroplast light harvesting protein isoform 5
jgi|Auran1|4844	191.069	433.711	1.18264	Up	7.19456e-42	1e-166	gb|EGB11185.1|	putative inorganic pyrophosphatase
jgi|Auran1|70771	70.2478	188.763	1.42605	Up	2.49654e-62	0	ref|XP_002180171.1|	phytoene dehydrogenase
jgi|Auran1|61510	55.7325	712.863	3.67703	Up	0	1e-48	gb|EGB03870.1|	expressed protein
jgi|Auran1|61551	11.8899	27.2084	1.19432	Up	2.61454e-25	2e-50	ref|ZP_05250102.1|	chitinase
jgi|Auran1|61559	6.72779	16.5636	1.29981	Up	6.1877e-05	2e-16	ref|XP_002291137.1|	amino acid/polyamine transporter
jgi|Auran1|52432	6.54183	13.9658	1.09413	Up	1.26233e-06	0	emb|CBN75498.1|	Alanyl-tRNA Synthetase
jgi|Auran1|61587	4.68789	12.6161	1.42826	Up	9.00538e-05	1e-12	ref|XP_001698619.1|	SOUL3-like protein
jgi|Auran1|61590	4.17842	29.015	2.79577	Up	2.0667e-11	1e-45	ref|XP_002502828.1|	light-dependent protochlorophyllide oxido-reductase
jgi|Auran1|21485	331.057	1452.23	2.13311	Up	1.34789e-136	3e-36	ref|YP_001293609.1|	ferredoxin
jgi|Auran1|70817	1.54205	43.3883	4.81438	Up	1.33829e-99	9e-41	ref|XP_002297406.1|	sodium/potassium/calcium exchange protein
jgi|Auran1|61634	12.3824	32.0023	1.36989	Up	2.309e-15	1e-09	gb|ACG25034.1|	dual specificity protein phosphatase 9
jgi|Auran1|61838	13.7941	27.9046	1.01646	Up	7.2475e-05	1e-08	ref|XP_003559359.1|	PREDICTED: uncharacterized protein LOC100828433
jgi|Auran1|69678	478.717	2228.44	2.21879	Up	0	1e-108	ref|XP_002291225.1|	oxygen-evolving enhancer protein 1 precursor
jgi|Auran1|69679	277.055	1307.85	2.23895	Up	8.46612e-278	2e-97	gb|EGB11436.1|	putative plastid light harvesting protein isoform 62
jgi|Auran1|16928	35.879	449.95	3.64855	Up	2.53486e-107	9e-96	gb|EGB11447.1|	putative plastid light harvesting protein isoform 6
jgi|Auran1|21633	3.45074	28.1825	3.02982	Up	9.25972e-13	1e-83	ref|XP_003080509.1|	unnamed protein product
jgi|Auran1|36435	171.575	406.032	1.24275	Up	4.48818e-79	1e-176	emb|CBJ28737.1|	eukaryotic peptide chain release factor 1
jgi|Auran1|52591	210.896	697.279	1.72521	Up	3.31052e-123	1e-129	gb|EGB11488.1|	putative plastid light harvesting protein isoform 8
jgi|Auran1|61957	2.65687	9.51635	1.84068	Up	2.18524e-09	2e-93	ref|XP_003081886.1|	Fushion of putative sugar/xylulosekinase and ribulose-phosphate (IC)
jgi|Auran1|62089	3.43407	12.4936	1.8632	Up	3.40442e-08	4e-35	ref|ZP_10333020.1|	PfkB domain protein
jgi|Auran1|59906	222.101	457.458	1.04242	Up	1.73683e-39	7e-42	ref|YP_002370510.1|	50S ribosomal protein L4
jgi|Auran1|62118	45.4355	110.912	1.28752	Up	6.54276e-90	2e-16	gb|EJP73273.1|	oxidoreductase, 2OG-Fe(II) oxygenase family
jgi|Auran1|71022	12.2797	25.0106	1.02627	Up	1.04124e-05	0	gb|EGB10710.1|	expressed protein
jgi|Auran1|21803	88.5583	215.189	1.2809	Up	3.09928e-72	1e-117	dbj|BAL60532.1|	myosin VIII
jgi|Auran1|71195	33.7216	119.742	1.82819	Up	2.39348e-77	0	emb|CBN77774.1|	ATP-sulfurylase
jgi|Auran1|5074	23.583	64.0545	1.44155	Up	1.80336e-08	1e-48	ref|XP_002162499.1|	PREDICTED: similar to Phosphoglycerate mutase family member 5
jgi|Auran1|52969	26.5263	87.3472	1.71934	Up	1.28906e-33	1e-104	emb|CBJ25536.1|	flagellar associated protein, adenosine kinase-like protein
jgi|Auran1|59964	189.365	1860.15	3.29618	Up	0	1e-136	gb|EGB07308.1|	putative plastid light harvesting protein isoform 28
jgi|Auran1|22889	222.612	1799.75	3.01519	Up	0	1e-174	gb|EGB10185.1|	putative plastid light harvesting protein isoform 20, partial
jgi|Auran1|59967	445.121	2076.43	2.22184	Up	0	1e-157	gb|EGB10204.1|	putative plastid light harvesting protein isoform 21
jgi|Auran1|52984	15.9548	37.9631	1.25061	Up	1.70377e-06	1e-18	ref|NP_494398.1|	Protein Y110A2AR.3, isoform a
jgi|Auran1|17394	37.0204	151.905	2.03678	Up	5.87284e-11	3e-20	emb|CBJ48478.1|	FK506-binding protein 1
jgi|Auran1|9008	123.037	336.274	1.45055	Up	4.79344e-18	3e-37	emb|CBJ29912.1|	flagellar outer arm dynein 14 kDa light chain LC5
jgi|Auran1|69997	76.6075	279.241	1.86596	Up	5.23648e-68	2e-83	gb|EGB09687.1|	putative plastid light harvesting protein isoform 35
jgi|Auran1|33333	27.3784	120.736	2.14074	Up	8.09944e-38	1e-151	ref|XP_002176694.1|	triose phosphate/phosphate translocator
jgi|Auran1|33288	152.235	573.076	1.91243	Up	2.51534e-79	1e-114	gb|EGB03955.1|	putative plastid light harvesting protein isoform 58
jgi|Auran1|60343	71.5037	829.612	3.53635	Up	0	1e-114	gb|EGB07483.1|	putative plastid light harvesting protein isoform 25
jgi|Auran1|69979	2.30473	31.2806	3.7626	Up	1.45825e-18	1e-173	gb|EGB03298.1|	Ribulose-phosphate 3-epimerase
jgi|Auran1|72721	71.3265	184.972	1.37479	Up	2.46294e-52	4e-36	ref|XP_002183698.1|	lipoprotein, type 6
jgi|Auran1|8272	9.2551	37.5589	2.02083	Up	0.000223566	7e-25	ref|YP_001551225.1|	FKBP-type peptidyl-prolyl cis-trans isomerase (PPIase)
jgi|Auran1|21835	6.15433	70.2739	3.51332	Up	3.2494e-40	9e-72	ref|XP_003543117.1|	PREDICTED: soluble inorganic pyrophosphatase 1, chloroplastic-like
jgi|Auran1|9205	77.2308	180.998	1.22873	Up	2.09236e-06	7e-15	ref|YP_004824519.1|	chaperone protein dnaJ
jgi|Auran1|71070	491.609	1915.77	1.96234	Up	0	4e-67	emb|CBJ31718.1|	Light harvesting complex protein
jgi|Auran1|58776	36.4676	171.749	2.23561	Up	3.59746e-90	5e-75	gb|AAK76609.2|	putative dihydrolipoamide S-acetyltransferase
jgi|Auran1|36610	378.031	3976.21	3.39482	Up	0	0	gb|AFD34245.1|	glyceraldehyde-3-phosphate dehydrogenase
jgi|Auran1|22034	24.7055	90.1354	1.86726	Up	2.03166e-62	0	ref|XP_002906366.1|	phospholipid-transporting ATPase, putative
jgi|Auran1|72571	107.16	500.45	2.22346	Up	2.66418e-195	1e-124	gb|EGB04207.1|	putative plastid light harvesting protein isoform 10
jgi|Auran1|12473	31.9128	75.3272	1.23904	Up	2.8221e-10	1e-115	emb|CBJ31941.1|	cyclin B2
jgi|Auran1|61014	6.20929	13.1161	1.07884	Up	6.17592e-05	7e-35	gb|AFE74678.1|	eukaryotic elongation factor 2 kinase, partial
jgi|Auran1|70645	231.41	463.407	1.00183	Up	1.03761e-268	2e-93	gb|EGB02923.1|	expressed protein
jgi|Auran1|58615	20.5088	87.7248	2.09674	Up	1.06321e-15	7e-65	ref|ZP_08917720.1|	Ribosome-recycling factor
jgi|Auran1|59805	82.7425	492.196	2.57253	Up	4.78368e-137	8e-32	ref|XP_002178860.1|	protein fucoxanthin chlorophyll a/c protein
jgi|Auran1|59810	94.7074	431.396	2.18746	Up	2.7949e-117	8e-51	gb|EGB07105.1|	putative plastid light harvesting protein isoform 50
jgi|Auran1|17366	18.5354	55.9449	1.59372	Up	3.74642e-05	2e-31	gb|AAU93947.1|	thioredoxin H
jgi|Auran1|20573	152.66	447.581	1.55182	Up	4.60278e-43	4e-53	ref|XP_002293494.1|	RK17, ribosomal protein 17 50S large ribosomal subunit, chloroplast
jgi|Auran1|52245	932.49	2417.26	1.37421	Up	0	1e-140	ref|XP_002289138.1|	ATP synthase
jgi|Auran1|19572	12.0833	53.395	2.14369	Up	4.09456e-17	2e-35	ref|NP_001239852.1|	uncharacterized protein LOC100812074
jgi|Auran1|19845	48.3079	274.13	2.50453	Up	2.64962e-113	1e-151	ref|XP_002177931.1|	enoyl-acp reductase
jgi|Auran1|4457	26.6716	96.0476	1.84845	Up	1.36239e-24	1e-101	gb|ABV22077.1|	solute carrier family 35
jgi|Auran1|20291	15.0073	74.3251	2.30818	Up	1.96155e-98	0	ref|XP_002183906.1|	precursor of carboxylase pyruvate carboxylase
jgi|Auran1|20495	135.654	360.71	1.4109	Up	6.62994e-49	4e-62	ref|NP_567658.1|	alternative oxidase 4
jgi|Auran1|20168	381.375	2831.24	2.89215	Up	0	1e-165	gb|EGB11992.1|	putative plastid light harvesting protein isoform 14, partial
jgi|Auran1|12561	23.4924	68.7129	1.54839	Up	1.94806e-11	7e-52	ref|XP_001713512.1|	RNA-polymerase sigma factor
jgi|Auran1|955	4.88508	36.7745	2.91225	Up	1.11916e-26	5e-47	ref|XP_780438.3|	PREDICTED: sodium/potassium/calcium exchanger 3
jgi|Auran1|36157	34.1299	130.803	1.93829	Up	6.47512e-85	0	emb|CBN78883.1|	PEFG, plastid translation elongation factor EF-G
jgi|Auran1|61365	0.501395	3.70325	2.88477	Up	2.02744e-07	1e-103	ref|XP_001417224.1|	SSS family transporter: sodium ion/solute
jgi|Auran1|20235	37.2824	93.4282	1.32536	Up	2.17382e-16	2e-77	ref|XP_002176694.1|	triose phosphate/phosphate translocator
jgi|Auran1|15554	210.664	924.783	2.13417	Up	5.2758e-124	3e-99	gb|EGB12218.1|	putative plastid light harvesting protein isoform 15
jgi|Auran1|70752	55.0107	112.269	1.02917	Up	4.79966e-54	0	gb|AFJ69243.1|	glutamate-1-semialdehyde aminotransferase/glutamate-1-semialdehyde 21-aminomutase
jgi|Auran1|70756	43.2807	440.365	3.3469	Up	1.18887e-100	7e-19	gb|EGB12175.1|	expressed protein
jgi|Auran1|14858	253.854	1578.73	2.63669	Up	0	1e-122	gb|EGB12138.1|	putative plastid light harvesting protein isoform 16
jgi|Auran1|52773	31.4213	162.966	2.37476	Up	5.46162e-32	3e-31	ref|YP_001551548.1|	50S ribosomal protein L18
jgi|Auran1|16357	18.7987	57.5903	1.61519	Up	1.51887e-05	5e-26	gb|EJY83234.1|	Calpain family cysteine protease containing protein
jgi|Auran1|62486	7.35396	22.7726	1.63071	Up	8.26866e-11	2e-22	ref|ZP_01125670.1|	Nitroreductase
jgi|Auran1|23725	64.8739	339.143	2.38618	Up	3.26208e-35	1e-25	pdb|3DMI|A	Chain A, Crystallization And Structural Analysis Of Cytochrome C6 From The Diatom Phaeodactylum Tricornutum At 1.5 A Resolution
jgi|Auran1|15170	14.9965	130.959	3.12641	Up	1.06914e-29	1e-105	gb|EGB10525.1|	putative plastid light harvesting protein isoform 17
jgi|Auran1|62497	161.056	362.258	1.16945	Up	5.19744e-75	3e-14	gb|EJP73273.1|	oxidoreductase, 2OG-Fe(II) oxygenase family
jgi|Auran1|62515	15.1119	31.0823	1.04041	Up	9.50686e-12	2e-44	ref|XP_395125.4|	PREDICTED: arylsulfatase B-like
jgi|Auran1|23580	11.058	110.173	3.3166	Up	5.88848e-45	1e-108	ref|XP_002180902.1|	3-oxoacyl-	Phaeodactylum tricornutum CCAP 1055/1]
jgi|Auran1|23143	374.992	898.954	1.26139	Up	2.84682e-139	0	ref|XP_002291084.1|	dtdp-glucose 4,6-dehydratase
jgi|Auran1|23622	79.5448	235.93	1.56852	Up	4.14154e-60	0	emb|CBJ31955.1|	Myo-inositol dehydrogenase myo-inositol dehydrogenase
jgi|Auran1|71131	2262.7	4879.59	1.10872	Up	0	1e-42	ref|ZP_06089720.1|	protease
jgi|Auran1|62559	31.0059	73.964	1.25428	Up	2.80702e-08	1e-102	gb|EGB10482.1|	expressed protein
jgi|Auran1|71137	24.601	58.7227	1.2552	Up	3.86902e-14	1e-45	ref|YP_003656443.1|	prolyl 4-hydroxylase subunit alpha
jgi|Auran1|12877	31.9301	81.3463	1.34916	Up	1.0802e-14	1e-135	ref|XP_003079574.1|	quinone oxidoreductase (ISS)
jgi|Auran1|23670	6.37805	25.4519	1.99659	Up	2.1564e-07	3e-77	emb|CBJ33583.1|	4-diphosphocytidyl-2C-methyl-D-erythritol synthase, chloroplast precursor
jgi|Auran1|23653	14.5181	33.4395	1.2037	Up	2.81142e-10	0	ref|XP_002288927.1|	ABC transporter
jgi|Auran1|59955	365.855	2251.58	2.6216	Up	0	1e-127	gb|EGB07308.1|	putative plastid light harvesting protein isoform 28
jgi|Auran1|23344	38.7032	286.83	2.88967	Up	7.8063e-122	0	gb|EGB10137.1|	inositol phosphatase
jgi|Auran1|58861	21.7312	75.629	1.79917	Up	1.36433e-26	1e-144	ref|NP_895930.1|	phosphoglycerate kinase
jgi|Auran1|71232	36.5639	131.035	1.84146	Up	1.19134e-140	0	ref|XP_002184832.1|	3-oxoacyl-	Phaeodactylum tricornutum CCAP 1055/1]
jgi|Auran1|4523	5.69069	23.575	2.05058	Up	5.44992e-05	1e-26	ref|XP_003580122.1|	PREDICTED: protein WAX2-like
jgi|Auran1|23206	34.7539	927.825	4.73861	Up	0	1e-178	ref|XP_002290014.1|	ferredoxin--NADP+ reductase
jgi|Auran1|59975	54.4108	146.323	1.42719	Up	4.89428e-15	2e-25	gb|ACO10253.1|	ARMET-like protein precursor
jgi|Auran1|22805	8.01592	22.7711	1.50626	Up	1.65243e-14	0	emb|CBJ31846.1|	Valine--tRNA ligase
jgi|Auran1|55489	235.444	1153.11	2.29208	Up	0	9e-82	gb|EGB09687.1|	putative plastid light harvesting protein isoform 35
jgi|Auran1|71614	98.5837	219.907	1.15747	Up	4.6077e-56	1e-62	ref|XP_002906530.1|	cysteine protease family C26, putative
jgi|Auran1|2065	17.5186	48.2006	1.46016	Up	1.32513e-11	2e-50	ref|XP_003469750.1|	PREDICTED: coronin-6-like isoform 1
jgi|Auran1|26373	15.4364	53.7899	1.801	Up	7.79552e-18	1e-97	emb|CBJ26029.1|	Homoserine dehydrogenase
jgi|Auran1|60091	76.1794	411.623	2.43385	Up	1.86047e-107	5e-32	gb|ABA55522.1|	chloroplast light harvesting protein isoform 6
jgi|Auran1|71657	33.8346	127.707	1.91627	Up	6.76696e-194	2e-67	pdb|2E1Q|A	Chain A, Crystal Structure Of Human Xanthine Oxidoreductase Mutant, Glu803val
jgi|Auran1|59016	10.3932	30.2531	1.54145	Up	2.5434e-07	1e-134	ref|XP_673203.1|	lipoate synthase
jgi|Auran1|59020	46.6121	131.505	1.49635	Up	3.84954e-31	0	gb|EGB08263.1|	actin A
jgi|Auran1|60095	17.7922	38.3201	1.10685	Up	2.2527e-06	1e-31	ref|YP_004368530.1|	uroporphyrinogen-III synthase
jgi|Auran1|54854	29.6726	62.4083	1.07261	Up	7.03094e-11	1e-136	emb|CBJ27235.1|	Chlorophyll synthase, putative chloroplast precursor
jgi|Auran1|66715	317.402	745.46	1.23182	Up	0	4e-41	ref|XP_002424402.1|	Lethal, putative
jgi|Auran1|31368	4.32706	32.7787	2.9213	Up	7.70896e-13	4e-50	ref|XP_002903515.1|	glutaredoxin, putative
jgi|Auran1|39327	129.517	307.049	1.24533	Up	3.3409e-19	3e-27	emb|CBJ48869.1|	50S ribosomal protein L28
jgi|Auran1|34008	22.2263	60.4602	1.44372	Up	1.07549e-11	1e-50	ref|XP_003570816.1|	PREDICTED: uncharacterized protein LOC100838483
jgi|Auran1|72431	0.27546	1.63022	2.56515	Up	0.000108129	2e-67	emb|CBN79231.1|	tyrosinase-like protein 2
jgi|Auran1|14638	389.781	2111.43	2.43749	Up	0	1e-129	gb|EGB04815.1|	putative plastid light harvesting protein isoform 24
jgi|Auran1|32029	9.38457	70.4071	2.90736	Up	4.41594e-34	1e-145	ref|XP_002290601.1|	malonyl coa-acyl carrier protein transacylase
jgi|Auran1|64826	21.0929	66.0595	1.647	Up	1.50085e-74	5e-27	ref|XP_002904965.1|	glucosidase 2 subunit beta, putative
jgi|Auran1|28128	580.389	2635.05	2.18274	Up	0	1e-179	gb|EGB07483.1|	putative plastid light harvesting protein isoform 25
jgi|Auran1|28033	69.2739	199.371	1.52507	Up	1.47781e-28	4e-66	emb|CBJ29509.1|	Chloroplast 50S ribosomal protein L15
jgi|Auran1|14994	4.24938	55.3269	3.70266	Up	4.05038e-23	1e-35	ref|XP_829573.1|	1-acyl-sn-glycerol-3-phosphate acyltransferase protein
jgi|Auran1|69840	172.589	751.064	2.1216	Up	6.55878e-191	3e-53	emb|CBJ33498.1|	Light harvesting complex protein
jgi|Auran1|27892	3.51556	11.9841	1.76929	Up	0.000205834	8e-42	ref|XP_001691593.1|	PsaB RNA binding protein
jgi|Auran1|14720	17.7674	225.185	3.6638	Up	1.41167e-69	1e-128	gb|EGB07306.1|	putative plastid light harvesting protein isoform 27
jgi|Auran1|60145	231.909	1842.89	2.99034	Up	0	1e-136	gb|EGB07308.1|	putative plastid light harvesting protein isoform 28
jgi|Auran1|59127	17.5795	45.5084	1.37224	Up	8.20568e-22	1e-159	ref|NP_848994.1|	preprotein translocase subunit SecA
jgi|Auran1|70352	29.0304	203.471	2.80919	Up	3.84904e-122	0	gb|AAU81890.1|	mitochondrial glyceraldehyde-3-phosphate dehydrogenase
jgi|Auran1|14019	0.769864	18.2248	4.56515	Up	8.18524e-07	8e-17	ref|XP_003908432.1|	PREDICTED: potassium channel subfamily K member 3
jgi|Auran1|25646	229.086	700.682	1.61287	Up	2.1691e-84	7e-56	emb|CBJ31450.1|	CAB/ELIP/HLIP superfamily of protein
jgi|Auran1|17413	15.6233	50.7217	1.69891	Up	2.88008e-05	2e-49	ref|YP_713579.1|	FKBP-type peptidylprolyl isomerase
jgi|Auran1|63886	280.061	814.972	1.54101	Up	4.29196e-147	0	gb|EGB08546.1|	expressed protein
jgi|Auran1|25829	24.9942	91.5133	1.87239	Up	8.39518e-07	3e-30	ref|XP_002896502.1|	Type II (General) Secretory Pathway (IISP) Family
jgi|Auran1|25961	4.73916	42.6318	3.16923	Up	3.66378e-11	1e-38	ref|ZP_01691740.1|	lipoprotein, putative
jgi|Auran1|25705	79.9871	210.936	1.39896	Up	1.6333e-67	0	ref|XP_002289636.1|	phosphoglucomutase
jgi|Auran1|25732	26.144	104.757	2.00249	Up	1.36672e-42	1e-180	ref|XP_002185375.1|	UDP-Glucose-Pyrophosphorylase/Phosphoglucomutase
jgi|Auran1|25906	3.26109	25.63	2.97441	Up	7.5602e-15	5e-43	gb|EGZ05670.1|	phosphatidylinositol 3 and 4-kinase-like protein
jgi|Auran1|25795	10.5773	99.4416	3.23288	Up	1.27364e-74	0	emb|CBN79667.1|	dihydrolipoamide dehydrogenase
jgi|Auran1|66375	247.477	657.804	1.41036	Up	0	7e-57	ref|ZP_05250102.1|	chitinase
jgi|Auran1|72227	42.0463	84.9244	1.0142	Up	9.07698e-19	0	gb|EGB05431.1|	expressed protein
jgi|Auran1|38497	105.319	211.922	1.00876	Up	1.61784e-21	7e-44	ref|XP_002269020.1|	PREDICTED: putative casein kinase II subunit beta-4 isoform 1
jgi|Auran1|54676	27.2359	136.162	2.32174	Up	4.69796e-78	1e-119	emb|CBJ30695.1|	Plastid ribosomal protein S1
jgi|Auran1|31278	11.058	96.8564	3.13075	Up	5.5216e-14	1e-40	gb|AFD54028.1|	GAPDH
jgi|Auran1|38598	29.7473	112.027	1.91301	Up	1.34881e-51	1e-120	emb|CBJ30695.1|	Plastid ribosomal protein S1
jgi|Auran1|66629	17.0545	39.4226	1.20887	Up	7.4225e-18	5e-44	emb|CBJ26075.1|	tyrosinase-like protein 2
jgi|Auran1|54846	16.5871	53.4725	1.68874	Up	4.23568e-26	1e-170	emb|CBJ26660.1|	similar to 3-phosphoadenosine 5-phosphosulfate synthase 2 isoform 2
jgi|Auran1|69913	14.7595	80.4818	2.44702	Up	2.23986e-23	1e-23	ref|ZP_01002402.1|	glutathione S-transferase family protein
jgi|Auran1|66270	41.8034	235.123	2.49172	Up	6.34898e-107	7e-07	ref|YP_003802840.1|	oxidoreductase domain-containing protein
jgi|Auran1|10071	9.92003	25.4963	1.36187	Up	5.30178e-15	0	ref|XP_002183209.1|	probable serca-type calcium ATPase
jgi|Auran1|3183	17.3063	45.4167	1.39193	Up	2.34518e-07	1e-69	ref|YP_008317.1|	glycerol-3-phosphate acyltransferase
jgi|Auran1|72197	40.0033	95.9999	1.26291	Up	5.1632e-19	1e-143	ref|XP_002176694.1|	triose phosphate/phosphate translocator
jgi|Auran1|38422	82.604	478.973	2.53566	Up	3.95682e-143	3e-36	gb|EGB12138.1|	putative plastid light harvesting protein isoform 16
jgi|Auran1|30614	30.8775	143.237	2.21378	Up	8.89056e-58	1e-147	gb|ABD51942.1|	chloroplast uroporphyrinogen decarboxylase
jgi|Auran1|14595	180.633	1004.37	2.47516	Up	4.9803e-232	1e-145	gb|EGB05558.1|	putative plastid light harvesting protein isoform 30
jgi|Auran1|30727	227.563	524.65	1.20509	Up	5.41626e-48	8e-69	ref|YP_003002185.1|	photosystem I reaction center subunit III
jgi|Auran1|72212	63.6537	153.216	1.26725	Up	3.68458e-19	2e-13	ref|ZP_08387921.1|	sensory box protein
jgi|Auran1|58885	28.5325	100.487	1.81633	Up	1.51904e-20	5e-94	ref|XP_002292927.1|	triose-phosphate isomerase
jgi|Auran1|23855	24.021	364.9	3.92513	Up	4.44846e-157	7e-46	gb|EGB13073.1|	putative plastid light harvesting protein isoform 39
jgi|Auran1|24010	395.852	2883.51	2.86479	Up	0	1e-124	gb|EGB09890.1|	putative plastid light harvesting protein isoform 32
jgi|Auran1|15386	3.82511	105.039	4.77928	Up	1.96693e-35	1e-60	ref|YP_004272099.1|	cyclophilin type peptidyl-prolyl cis-trans isomerase
jgi|Auran1|36976	24.886	59.5918	1.25978	Up	2.56302e-15	1e-118	emb|CBJ29940.1|	solanesyl diphosphate synthase-like protein
jgi|Auran1|71305	42.7412	729.673	4.09355	Up	0	0	emb|CBN75623.1|	phosphoglycerate kinase
jgi|Auran1|63065	8.27142	18.4289	1.15576	Up	6.33698e-07	1e-108	gb|EGB06055.1|	expressed protein
jgi|Auran1|13453	374.647	1073.48	1.5187	Up	1.76762e-114	1e-128	gb|EGB09834.1|	putative plastid light harvesting protein isoform 33
jgi|Auran1|24154	263.442	1127.78	2.09794	Up	2.50824e-199	1e-122	gb|EGB09827.1|	putative plastid light harvesting protein isoform 34, partial
jgi|Auran1|12714	45.2246	150.621	1.73574	Up	2.577e-27	4e-59	gb|EFA77686.1|	ABC transporter A family protein
jgi|Auran1|5001	32.0919	104.398	1.70181	Up	5.52338e-19	3e-62	ref|XP_001851801.1|	ATP-binding cassette sub-family A member 3
jgi|Auran1|58899	15.5177	90.0589	2.53696	Up	1.90472e-27	1e-125	ref|XP_002287836.1|	ribose-5-phosphate isomerase
jgi|Auran1|24670	22.9266	62.4146	1.44486	Up	6.72498e-15	1e-125	emb|CBJ28381.1|	Monogalactosyldiacylglycerol synthase, family GT28
jgi|Auran1|63200	5.32892	15.7962	1.56766	Up	1.20212e-06	7e-28	gb|EJP62017.1|	ribose-phosphate pyrophosphokinase, putative
jgi|Auran1|6752	4.31853	23.854	2.46562	Up	6.37634e-06	8e-35	ref|ZP_04055241.1|	fkbp-type peptidyl-prolyl cis-trans isomerase fkpa
jgi|Auran1|60020	29.3031	133.101	2.18339	Up	1.46487e-36	2e-81	ref|YP_172289.1|	elongation factor Ts
jgi|Auran1|24123	3.18843	8.90649	1.48201	Up	2.54364e-05	0	ref|XP_002263318.1|	PREDICTED: ion channel DMI1
jgi|Auran1|71377	8.13675	19.9319	1.29255	Up	6.10686e-08	5e-34	ref|XP_505084.1|	YALI0F06534p
jgi|Auran1|23994	374.328	1811.35	2.27469	Up	0	1e-106	gb|EGB09687.1|	putative plastid light harvesting protein isoform 35
jgi|Auran1|24439	6.43377	29.8898	2.21592	Up	9.2815e-20	1e-145	ref|XP_568570.1|	phosphoglucomutase
jgi|Auran1|8563	9.18026	36.9447	2.00876	Up	8.74592e-05	8e-20	ref|XP_002979700.1|	N-acetylglucosaminyltransferase
jgi|Auran1|32244	35.0171	76.7871	1.1328	Up	2.71088e-07	5e-64	ref|XP_002507190.1|	demethylmenaquinone methyltransferase/aldolase
jgi|Auran1|70009	16.3293	40.3741	1.30596	Up	6.31274e-12	0	gb|EGB12501.1|	putative GTP binding signal recognition particle protein SRP54
jgi|Auran1|60437	9.1872	22.9665	1.32184	Up	4.3269e-05	3e-47	gb|ABS87869.1|	delta carbonic anhydrase 1, partial
jgi|Auran1|18647	6.56141	23.8964	1.86471	Up	5.26934e-06	1e-103	emb|CBN75111.1|	p28, 28 kDa light chain of axonemal inner dynein arms
jgi|Auran1|18821	56.069	173.287	1.62789	Up	1.30538e-91	1e-140	dbj|BAD80748.1|	myosin class 11-1
jgi|Auran1|13380	11.6877	31.9718	1.45181	Up	1.7654e-06	2e-52	emb|CCD16667.1|	unnamed protein product
jgi|Auran1|70513	11.6499	27.0918	1.21754	Up	8.7629e-10	0	gb|EGB10629.1|	putative inorganic phosphate transporter
jgi|Auran1|18955	1.70521	14.5321	3.09122	Up	9.14322e-06	3e-26	ref|XP_003630125.1|	S-adenosylmethionine mitochondrial carrier protein
jgi|Auran1|60584	66.567	137.964	1.05141	Up	5.88498e-23	0	gb|EGB12623.1|	expressed protein
jgi|Auran1|15639	50.3332	158.075	1.65103	Up	3.78752e-17	2e-35	ref|XP_003056717.1|	peroxiredoxin, bacteria-like protein
jgi|Auran1|18463	51.3703	181.97	1.8247	Up	1.46908e-66	1e-174	gb|EGB12111.1|	putative ammonium transporter
jgi|Auran1|70540	894.947	8118.15	3.18128	Up	0	1e-115	gb|EGB10204.1|	putative plastid light harvesting protein isoform 21
jgi|Auran1|19481	198.308	973.8	2.29589	Up	3.03002e-170	1e-115	gb|EGB13073.1|	putative plastid light harvesting protein isoform 39
jgi|Auran1|19513	96.9184	387.527	1.99945	Up	1.46284e-107	1e-167	gb|ABP93410.1|	cbbx protein
jgi|Auran1|15117	23.3279	96.2468	2.04468	Up	2.69328e-14	1e-105	gb|EGB12765.1|	putative plastid light harvesting protein isoform 40
jgi|Auran1|18573	66.705	156.051	1.22615	Up	1.30685e-05	1e-09	ref|XP_003561363.1|	PREDICTED: potassium channel AKT3-like
jgi|Auran1|5776	19.5378	47.1465	1.27088	Up	1.38899e-05	1e-31	emb|CCF41381.1|	NUDIX domain-containing protein
jgi|Auran1|59795	594.291	2336.61	1.97518	Up	0	0	gb|AAV71135.1|	plastid C1 class II fructose bisphosphate aldolase
jgi|Auran1|2523	117.224	354.366	1.59597	Up	1.79209e-58	1e-104	emb|CBJ26509.1|	violaxanthin de-epoxidase, chloroplast precursor
jgi|Auran1|27306	133.292	345.542	1.37427	Up	2.0423e-61	1e-162	ref|XP_002292986.1|	porphobilinogen deaminase
jgi|Auran1|27183	3026.02	7603.94	1.32932	Up	2.16202e-214	7e-10	ref|XP_003614387.1|	RRNA intron-encoded homing endonuclease
jgi|Auran1|53820	1442.04	4086.71	1.50283	Up	0	1e-15	ref|XP_003542191.1|	PREDICTED: uncharacterized protein LOC100803853
jgi|Auran1|59069	209.722	1530.82	2.86776	Up	0	4e-25	gb|EGB09890.1|	putative plastid light harvesting protein isoform 32
jgi|Auran1|12100	13.9904	36.7989	1.39523	Up	1.44635e-07	2e-71	ref|XP_002286981.1|	carboxyl-terminal protease
jgi|Auran1|64743	3.36686	9.23734	1.45607	Up	7.63488e-09	2e-40	gb|EGB03870.1|	expressed protein
jgi|Auran1|2913	17.0232	77.3732	2.18433	Up	1.12854e-31	0	gb|ABI96273.1|	chloroplast 1-deoxy-D-xylulose 5-phosphate reductoisomerase precursor
jgi|Auran1|27287	95.7862	221.887	1.21194	Up	2.19016e-36	1e-66	emb|CCC15095.1|	putative chloroplast mRNA binding protein csp41
jgi|Auran1|64794	0.01	39.0612	11.9315	Up	2.77152e-23	2e-11	ref|ZP_04922302.1|	SAM-dependent methyltransferases
jgi|Auran1|29848	8.26669	58.1494	2.81438	Up	2.36256e-17	5e-48	emb|CBN79757.1|	Peptidyl-prolyl cis-trans isomerase
jgi|Auran1|29835	74.9632	838.408	3.4834	Up	7.00076e-236	3e-60	ref|NP_001090480.1|	uncharacterized protein LOC779393
jgi|Auran1|72034	52.2801	112.87	1.11033	Up	2.71722e-11	1e-129	gb|EGB06245.1|	expressed protein
jgi|Auran1|29693	29.7216	59.9356	1.0119	Up	1.20386e-05	4e-87	ref|XP_002292927.1|	triose-phosphate isomerase
jgi|Auran1|65852	3.9936	9.92664	1.31362	Up	7.0473e-05	3e-17	ref|XP_002290400.1|	ankyrin domain-containing protein
jgi|Auran1|65882	5.43319	35.2453	2.69756	Up	1.57056e-68	9e-95	ref|XP_003082415.1|	putative 4-hydroxyphenylacetate isomerase/decar (ISS)
jgi|Auran1|29615	15.8297	46.5456	1.55601	Up	1.2759e-05	1e-32	ref|YP_002495568.1|	FKBP-type peptidylprolyl isomerase
jgi|Auran1|29752	84.685	399.487	2.23797	Up	6.3891e-66	2e-55	ref|NP_001090480.1|	uncharacterized protein LOC779393
jgi|Auran1|4661	68.3911	235.449	1.78354	Up	5.15692e-46	1e-106	ref|XP_002286728.1|	aldose-1-epimerase
jgi|Auran1|37568	479.193	2405.72	2.32779	Up	0	3e-29	emb|CBN77428.1|	ferredoxin component
jgi|Auran1|37569	14.1188	46.7921	1.72865	Up	4.58162e-09	2e-37	gb|ABA55521.1|	chloroplast light harvesting protein isoform 5
jgi|Auran1|26683	489.078	2246.74	2.1997	Up	0	1e-174	gb|EGB07835.1|	putative plastid light harvesting protein isoform 44
jgi|Auran1|64390	18.4728	80.1965	2.11814	Up	7.02768e-61	7e-23	ref|ZP_08432246.1|	phenylpropionate dioxygenase family ring-hydroxylating dioxygenase, large terminal subunit
jgi|Auran1|69813	104.558	275.384	1.39714	Up	4.88384e-53	1e-107	gb|EGB07854.1|	selenoprotein
jgi|Auran1|12244	51.4199	383.237	2.89784	Up	1.09149e-116	1e-160	gb|EGB07880.1|	putative plastid light harvesting protein isoform 45
jgi|Auran1|59047	29.4946	76.855	1.38169	Up	2.55264e-24	1e-135	gb|EIE18382.1|	alcohol oxidase
jgi|Auran1|27009	111.542	1086.7	3.2843	Up	0	3e-86	gb|EGB11992.1|	putative plastid light harvesting protein isoform 14, partial
jgi|Auran1|11777	7.92545	42.7441	2.43116	Up	1.6341e-18	2e-68	emb|CAO87823.1|	unnamed protein product
jgi|Auran1|37636	8.53431	21.1784	1.31124	Up	1.26799e-05	0	gb|EGB08263.1|	actin A
jgi|Auran1|6816	26.5505	61.9753	1.22295	Up	9.9473e-07	7e-79	ref|XP_002291485.1|	chloroplast ftsH
jgi|Auran1|71725	19.0865	44.9678	1.23634	Up	8.0089e-23	1e-174	emb|CBN76650.1|	FtsH protease
jgi|Auran1|30512	196.879	1410.67	2.841	Up	1.83672e-184	2e-25	ref|YP_001293609.1|	ferredoxin
jgi|Auran1|66143	16.6189	33.5161	1.01203	Up	6.02782e-24	8e-19	gb|EJY86402.1|	Cyclic nucleotide-binding domain containing protein
jgi|Auran1|7928	181.947	405.552	1.15637	Up	9.77072e-21	1e-17	ref|XP_001599128.1|	PREDICTED: muscle-specific protein 20-like
jgi|Auran1|72146	7.28751	17.1237	1.2325	Up	9.50848e-05	1e-166	gb|EGB05778.1|	expressed protein
jgi|Auran1|3786	17.3769	37.118	1.09495	Up	1.83962e-05	3e-86	emb|CCA18134.1|	putative PKGIb
jgi|Auran1|30491	5.4465	15.854	1.54145	Up	2.5434e-07	0	ref|XP_002176863.1|	CRTISO5 carotenoid isomerase 5,phytoene dehydrogenase-related protein
jgi|Auran1|66197	1.35768	3.42828	1.33634	Up	1.63388e-05	4e-17	ref|XP_789046.3|	PREDICTED: uncharacterized protein LOC584073
jgi|Auran1|54518	181.454	784.216	2.11165	Up	3.41594e-226	1e-101	gb|EGB10204.1|	putative plastid light harvesting protein isoform 21
jgi|Auran1|38382	184.063	372.901	1.0186	Up	5.52934e-29	2e-99	ref|XP_002289769.1|	RL11A, ribosomal protein 11A 60S large ribosomal subunit
jgi|Auran1|59442	11.4688	44.0977	1.94299	Up	1.17431e-14	1e-164	emb|CBN74306.1|	biotin synthase
jgi|Auran1|11611	7.62889	24.4809	1.68211	Up	2.68044e-06	1e-69	ref|XP_002500075.1|	HIRA protein
jgi|Auran1|31758	49.014	99.6156	1.02318	Up	9.20662e-15	0	ref|XP_002180238.1|	zeaxanthin epoxidase
jgi|Auran1|31888	19.491	120.307	2.62584	Up	1.95011e-51	1e-180	ref|XP_002290014.1|	ferredoxin--NADP+ reductase
jgi|Auran1|65478	13.6899	31.0265	1.18039	Up	2.2591e-08	4e-15	emb|CBN77194.1|	WD-40 repeat-containing protein
jgi|Auran1|65524	36.085	336.451	3.22093	Up	0	0	ref|XP_002551722.1|	KLTH0A06050p
jgi|Auran1|71980	127.669	260.276	1.02763	Up	5.32078e-52	0	gb|EGB06532.1|	expressed protein
jgi|Auran1|29089	45.1442	172.474	1.93377	Up	3.76128e-58	1e-151	emb|CBJ25908.1|	photosystem II stability/assembly factor HCF136
jgi|Auran1|205	0.703791	3.88748	2.46562	Up	6.37634e-06	0	emb|CBJ25580.1|	flagellar associated protein
jgi|Auran1|37955	18.2621	43.5401	1.25349	Up	3.33832e-16	0	gb|EGB06704.1|	putative proton translocating inorganic pyrophosphatase
jgi|Auran1|7494	124.024	427.975	1.78691	Up	9.1429e-35	2e-41	emb|CBN76956.1|	photosystem II 11 kDa protein
jgi|Auran1|28853	8.73383	17.7432	1.02258	Up	7.73016e-06	1e-135	ref|YP_004863660.1|	Tfp pilus assembly protein PilF
jgi|Auran1|28678	89.6284	217.563	1.27941	Up	6.933e-19	2e-39	emb|CCA17292.1|	methionyltRNA synthetase of possible bacterial origi (ISS) putative
jgi|Auran1|28731	16.8942	57.5903	1.76929	Up	1.22119e-07	2e-46	pdb|3ULF|A	Chain A, The Light State Structure Of The Blue-Light Photoreceptor Aureochrome1 Lov
jgi|Auran1|11914	3.15126	12.5326	1.99169	Up	1.35931e-05	3e-88	emb|CBJ30106.1|	Similarities to Heat shock protein 70-probable alternative splicing
jgi|Auran1|12251	12.8245	33.855	1.40047	Up	4.26998e-07	1e-123	ref|XP_002904032.1|	fidgetin-like protein
jgi|Auran1|28337	167.906	493.227	1.5546	Up	1.07137e-51	1e-117	gb|EGB06942.1|	putative plastid light harvesting protein isoform 49
jgi|Auran1|65161	9.77452	32.7802	1.74573	Up	3.4327e-23	5e-08	ref|XP_001857580.1|	heat shock protein 70
jgi|Auran1|15769	28.3574	72.0762	1.3458	Up	2.3614e-07	1e-116	gb|EGB07105.1|	putative plastid light harvesting protein isoform 50
jgi|Auran1|28387	10.1365	95.3439	3.23358	Up	1.29491e-27	1e-69	ref|XP_002288550.1|	cyclophilin-type peptidyl-prolyl cis-trans isomerase
jgi|Auran1|65207	5.93358	17.9794	1.59937	Up	3.48386e-06	5e-22	ref|ZP_11029178.1|	putative membrane protein
jgi|Auran1|6356	112.738	275.872	1.29102	Up	2.84772e-28	2e-62	emb|CBJ28064.1|	manganese superoxide dismutase
jgi|Auran1|65228	51.9823	127.486	1.29425	Up	1.08884e-15	1e-145	gb|EGB07055.1|	expressed protein
jgi|Auran1|3154	32.4126	353.473	3.44697	Up	1.08664e-191	1e-111	ref|XP_002177348.1|	plastidic triose-phosphate/phosphate translocator
jgi|Auran1|18133	10.4861	81.4208	2.95692	Up	6.67272e-08	6e-13	ref|ZP_06382603.1|	50S ribosomal protein L32
jgi|Auran1|29314	7.8808	25.3073	1.68314	Up	1.03414e-07	3e-17	gb|EHA98401.1|	Immunoglobulin G-binding protein A
jgi|Auran1|29424	112.997	394.635	1.80423	Up	3.64614e-57	1e-119	gb|EGB06328.1|	putative plastid light harvesting protein isoform 51
jgi|Auran1|6341	9.58364	58.6374	2.61318	Up	2.7648e-13	2e-51	dbj|BAI91431.1|	shikimate kinase
jgi|Auran1|33813	64.8739	853.616	3.71788	Up	1.8558e-133	4e-26	pdb|3DMI|A	Chain A, Crystallization And Structural Analysis Of Cytochrome C6 From The Diatom Phaeodactylum Tricornutum At 1.5 A Resolution
jgi|Auran1|33780	12.0137	28.4397	1.24323	Up	0.000203068	3e-21	gb|EJY67194.1|	Integral membrane protein
jgi|Auran1|55515	4.06694	10.5028	1.36876	Up	6.30288e-05	0	ref|XP_002288503.1|	threonyl-trna synthetase
jgi|Auran1|59615	65.7065	161.459	1.29706	Up	9.19314e-19	8e-78	ref|XP_002947884.1|	magnesium protoporphyrin IX S-adenosyl methionine O-methyl transferase chloroplast precursor
jgi|Auran1|38972	9.70754	29.6656	1.61161	Up	8.7349e-07	1e-32	ref|XP_002908241.1|	Major Facilitator Superfamily (MFS)
jgi|Auran1|55209	30.4096	114.02	1.90668	Up	1.63353e-48	0	dbj|BAH30216.1|	methionine S-adenosyl transferase
jgi|Auran1|32730	86.007	176.261	1.03519	Up	3.93754e-13	1e-113	ref|XP_002292583.1|	catalytic subunit of clp protease
jgi|Auran1|9009	120.469	252.511	1.06769	Up	1.09535e-10	3e-48	emb|CBN77970.1|	aureochrome 3
jgi|Auran1|32656	232.7	1121.76	2.26922	Up	8.56074e-162	3e-41	emb|CBJ28280.1|	photosystem II 12 kDa extrinsic protein
jgi|Auran1|66054	6.53027	13.1978	1.01508	Up	9.71084e-07	3e-39	ref|YP_005073403.1|	acyl-CoA transferase/carnitine dehydratase
jgi|Auran1|66063	62.7737	163.953	1.38505	Up	4.03182e-47	2e-20	ref|YP_004312064.1|	taurine catabolism dioxygenase TauD/TfdA
jgi|Auran1|66064	12.8276	27.7535	1.11342	Up	1.74026e-18	1e-58	gb|ACD54708.1|	beta-D-galactosidase-like protein
jgi|Auran1|60226	130.194	283.461	1.12248	Up	9.74192e-44	0	gb|EGB08263.1|	actin A
jgi|Auran1|66074	3.95113	20.043	2.34276	Up	9.44046e-11	1e-11	ref|XP_002776739.1|	mono- and diacylglycerol lipase precursor, putative
jgi|Auran1|66080	1.21234	21.0463	4.1177	Up	4.95338e-13	1e-158	gb|EGB05923.1|	expressed protein
jgi|Auran1|59283	10.7219	34.3091	1.67803	Up	2.85942e-17	0	ref|XP_002900725.1|	serine protease family S09A, putative
jgi|Auran1|5215	11.9343	58.6769	2.29767	Up	6.72654e-18	2e-48	emb|CBN80221.1|	calcium/calmodulin-dependent protein kinase IV
jgi|Auran1|33371	56.5619	118.06	1.06162	Up	1.13458e-09	8e-82	ref|NP_001149847.1|	peptidyl-prolyl cis-trans isomerase CYP19-4 precursor
jgi|Auran1|67669	114.63	466.695	2.02549	Up	0	1e-151	gb|EGB08545.1|	expressed protein
jgi|Auran1|67670	30.0961	161.886	2.42733	Up	1.53213e-54	1e-163	gb|EGB03870.1|	expressed protein
jgi|Auran1|6937	3.0925	29.2832	3.24323	Up	1.63218e-06	3e-35	ref|XP_003079885.1|	unnamed protein product
jgi|Auran1|72519	238.059	562.299	1.24002	Up	5.41602e-150	8e-36	ref|XP_002296542.1|	dimeric dihydrodiol dehydrogenase
jgi|Auran1|67199	7.78341	17.997	1.20928	Up	1.39019e-06	8e-66	ref|XP_003389460.1|	PREDICTED: iduronate 2-sulfatase-like
jgi|Auran1|15607	31.8577	643.777	4.33685	Up	2.55716e-209	1e-59	emb|CBN79011.1|	peroxisomal membrane protein-related
jgi|Auran1|68240	0.266167	4.53665	4.09122	Up	6.5133e-05	1e-174	emb|CBJ26660.1|	similar to 3-phosphoadenosine 5-phosphosulfate synthase 2 isoform 2
jgi|Auran1|15689	389.119	1696.56	2.12433	Up	0	1e-131	gb|EGB03282.1|	putative plastid light harvesting protein isoform 55
jgi|Auran1|59650	33.1239	104.203	1.65345	Up	1.62594e-48	0	emb|CBJ28110.1|	1-deoxy-D-xylulose 5-phosphate synthase, chloroplast precursor
jgi|Auran1|69990	65.5202	171.658	1.38952	Up	4.25652e-39	1e-26	ref|ZP_05086043.1|	Pyridine nucleotide-disulphide oxidoreductase, putative
jgi|Auran1|72466	67.9414	137.859	1.02083	Up	6.74428e-42	0	gb|EGB04719.1|	expressed protein
jgi|Auran1|72468	9.23974	32.9382	1.83384	Up	1.2986e-30	0	emb|CBJ26660.1|	similar to 3-phosphoadenosine 5-phosphosulfate synthase 2 isoform 2
jgi|Auran1|67020	10.9992	43.4991	1.98358	Up	1.39841e-08	1e-136	gb|EGB04716.1|	expressed protein
jgi|Auran1|17164	19.3516	56.2814	1.54021	Up	0.000228114	2e-25	ref|XP_003542960.1|	PREDICTED: transcription factor GTE8-like
jgi|Auran1|33639	218.726	1610.94	2.88071	Up	0	1e-159	gb|EGB03698.1|	putative plastid light harvesting protein isoform 56
jgi|Auran1|39474	8.14543	38.0507	2.22386	Up	4.61996e-10	3e-37	gb|ABA55521.1|	chloroplast light harvesting protein isoform 5
jgi|Auran1|39517	5.02	17.5513	1.80582	Up	1.27998e-05	2e-24	gb|EFN63784.1|	Cytochrome b5 domain-containing protein 2
jgi|Auran1|35021	54.8428	1030.63	4.23209	Up	0	1e-126	gb|EGB02668.1|	putative plastid light harvesting protein isoform 61
jgi|Auran1|35196	2.36958	20.9419	3.14369	Up	5.1628e-06	5e-17	ref|XP_002903515.1|	glutaredoxin, putative
jgi|Auran1|72905	57.0956	122.232	1.09818	Up	1.76117e-12	9e-15	dbj|BAJ07865.1|	putative oxidoreductase
jgi|Auran1|68563	146.633	384.987	1.3926	Up	2.29684e-31	3e-36	gb|EGB02791.1|	expressed protein
jgi|Auran1|68630	17.4938	38.2159	1.12733	Up	4.34828e-13	1e-77	dbj|BAH30216.1|	methionine S-adenosyl transferase
jgi|Auran1|68761	40.6635	89.0108	1.13024	Up	2.42096e-09	2e-31	ref|XP_002368978.1|	KH domain-containing protein
jgi|Auran1|68775	14.8566	33.4112	1.16923	Up	6.58472e-05	4e-25	ref|XP_003078639.1|	unnamed protein product
jgi|Auran1|895	133.37	27.6745	-2.2688	Down	2.54924e-84	1e-138	emb|CBJ26838.1|	DEAD box helicase
jgi|Auran1|37238	270.106	21.4214	-3.6564	Down	0	0	ref|XP_002287665.1|	NADPH nitrite reductase
jgi|Auran1|53391	331.558	151.055	-1.13419	Down	2.76966e-117	0	ref|XP_003614820.1|	Nitrate reductase
jgi|Auran1|63410	18.4301	3.80762	-2.2751	Down	9.97892e-23	2e-08	gb|ABX90023.1|	calcium-dependent protein kinase 4
jgi|Auran1|25192	41.3848	17.6285	-1.23119	Down	2.92822e-19	0	ref|XP_003558904.1|	PREDICTED: exosome complex exonuclease RRP44-like isoform 1
jgi|Auran1|24874	148.929	61.282	-1.28109	Down	1.96874e-23	2e-94	emb|CBJ32916.1|	diaminopimelate epimerase
jgi|Auran1|63469	58.1324	18.5029	-1.65159	Down	1.81707e-11	9e-18	ref|XP_002179659.1|	chitinase glycoside hydrolase family 18, ribosome-binding factor
jgi|Auran1|63473	9.99104	4.914	-1.02374	Down	9.75852e-10	2e-34	gb|EGD79928.1|	tetratricopeptide repeat domain-containing protein
jgi|Auran1|14787	27.4115	6.48905	-2.0787	Down	5.5074e-05	1e-20	ref|ZP_05320117.1|	TPR repeat protein
jgi|Auran1|63491	4.53459	2.14692	-1.0787	Down	2.13102e-06	7e-17	gb|EIW76004.1|	DUF221-domain-containing protein
jgi|Auran1|71458	110.925	43.4788	-1.3512	Down	4.36538e-30	1e-158	ref|XP_002182499.1|	isocitrate dehydrogenase
jgi|Auran1|25445	70.2511	23.4057	-1.58566	Down	5.1617e-10	6e-60	ref|ZP_06862169.1|	dehydratase, MaoC family protein
jgi|Auran1|63530	11.9427	3.14129	-1.9267	Down	5.31164e-07	7e-24	ref|XP_001951643.1|	PREDICTED: exosome component 10-like
jgi|Auran1|71481	114.448	54.4734	-1.07106	Down	4.58096e-50	0	emb|CBN73928.1|	phosphoenolpyruvate carboxylase
jgi|Auran1|71483	70.4608	34.7878	-1.01824	Down	1.04523e-11	1e-20	gb|EGB09192.1|	expressed protein, partial
jgi|Auran1|25440	31.1699	6.47891	-2.26633	Down	1.33439e-06	6e-22	ref|XP_003737876.1|	PREDICTED: beta-1,4-galactosyltransferase 7-like
jgi|Auran1|24989	113.546	18.1131	-2.64817	Down	1.68129e-72	2e-96	ref|XP_003080930.1|	DEAD-box protein abstrakt (ISS)
jgi|Auran1|58958	13.6599	0.01	-10.4157	Down	2.59542e-07	5e-56	gb|AFJ69704.1|	n6-adenine-specific methylase, partial
jgi|Auran1|63621	42.2157	18.2934	-1.20646	Down	0.000198928	6e-07	ref|NP_001135071.1|	N-acetylglucosamine-1-phosphotransferase subunit gamma precursor
jgi|Auran1|63647	43.6312	16.6928	-1.38613	Down	7.41396e-08	7e-26	emb|CBJ48289.1|	tRNA (guanine-N(7)-)-methyltransferase
jgi|Auran1|63651	17.7118	7.15254	-1.30818	Down	2.05816e-05	4e-31	ref|NP_808244.1|	SUN domain-containing protein 3
jgi|Auran1|37323	75.8667	20.3706	-1.89698	Down	9.40088e-69	0	emb|CCA19360.1|	unnamed protein product
jgi|Auran1|4572	44.763	10.5966	-2.0787	Down	5.02236e-12	2e-46	ref|ZP_03130352.1|	dihydrodipicolinate synthetase
jgi|Auran1|2559	27.0308	8.28096	-1.70673	Down	2.14746e-07	3e-44	ref|ZP_05065432.1|	Sel1 domain protein repeat-containing protein
jgi|Auran1|37344	73.2416	24.8855	-1.55736	Down	1.03649e-27	1e-141	emb|CBN77863.1|	PEngA, plastid EngA GTPase
jgi|Auran1|3205	49.509	6.87042	-2.84922	Down	9.32006e-21	3e-78	ref|XP_002293625.1|	phosphatase 2A (PP2A) regulatory subunit B-like protein-like protein
jgi|Auran1|69784	27.4283	5.0815	-2.43234	Down	2.77032e-14	2e-20	ref|XP_003618129.1|	UDP-N-acetylglucosamine transporter
jgi|Auran1|11767	227.411	24.654	-3.20541	Down	7.35598e-106	2e-70	emb|CBJ33234.1|	Nug1, nuclear ribosome-associated GTPase
jgi|Auran1|72064	175.144	84.8761	-1.04511	Down	7.21478e-21	6e-52	emb|CBN74607.1|	Alpha/beta hydrolase fold
jgi|Auran1|30070	113.791	55.7325	-1.02979	Down	1.35442e-15	1e-146	emb|CBN76722.1|	putative Rab geranylgeranyl transferase type II beta subunit
jgi|Auran1|65930	29.4966	6.20681	-2.24863	Down	2.0624e-41	7e-52	emb|CBJ32264.1|	similar to WD repeat domain 36
jgi|Auran1|17839	70.8275	23.3277	-1.60226	Down	4.79404e-05	1e-14	ref|NP_036188.1|	signal recognition particle 9 kDa protein
jgi|Auran1|65935	26.1372	8.18639	-1.67481	Down	1.28151e-12	5e-19	gb|ADC52836.1|	StrG
jgi|Auran1|29868	34.3761	15.6495	-1.13529	Down	2.38524e-06	1e-74	gb|AAA98523.1|	phosphoribosylpyrophosphate synthetase
jgi|Auran1|54389	54.2641	13.9412	-1.96065	Down	6.0642e-29	2e-50	gb|AAA59387.1|	extracellular signal-regulated protein kinase
jgi|Auran1|70268	92.1666	18.2665	-2.33504	Down	3.9739e-47	8e-95	gb|EIE20078.1|	guanine deaminase
jgi|Auran1|30024	19.4812	6.5239	-1.57827	Down	7.05162e-08	1e-95	ref|XP_003068744.1|	mitochondrial chaperone BCS1, putative
jgi|Auran1|29980	17.0124	6.98064	-1.28515	Down	8.05922e-05	1e-112	ref|XP_002740170.1|	PREDICTED: alpha-1,3-mannosyltransferase ALG2-like
jgi|Auran1|72094	5.57805	2.70144	-1.04604	Down	7.13606e-07	7e-39	gb|EFA85445.1|	Hypothetical 45.2 kDa GTP-binding protein
jgi|Auran1|60268	32.4286	10.2357	-1.66366	Down	8.0027e-09	1e-122	ref|XP_002290226.1|	dimethyladenosine transferase
jgi|Auran1|1770	88.1578	26.4573	-1.73642	Down	1.86288e-34	1e-162	ref|XP_002294407.1|	ABC-transporter like protein
jgi|Auran1|66464	8.64673	1.43837	-2.58772	Down	1.64629e-12	1e-160	ref|YP_001413957.1|	carbamoyl-phosphate synthase L chain ATP-binding
jgi|Auran1|66466	22.2441	6.1323	-1.85892	Down	3.79292e-17	1e-71	ref|YP_002534585.1|	Transcription-repair coupling factor
jgi|Auran1|38538	243.422	92.6512	-1.39358	Down	1.85592e-219	0	ref|XP_002184279.1|	ferredoxin-dependent glutamate synthase, fusion of large and small subunits
jgi|Auran1|66483	1.2332	0.159236	-2.95317	Down	5.01516e-05	2e-78	ref|ZP_08192778.1|	Alpha-glucuronidase
jgi|Auran1|12283	58.529	13.494	-2.11684	Down	5.3287e-15	7e-51	ref|XP_002895746.1|	tRNA pseudouridine synthase
jgi|Auran1|31063	203.744	79.1867	-1.36343	Down	2.54678e-35	7e-54	emb|CBN76880.1|	chp-1 / RAR1 homologue
jgi|Auran1|59367	51.0621	11.3949	-2.16387	Down	1.77526e-20	1e-159	emb|CCA24999.1|	ribosomal RNA methyltransferase nop2like protein put
jgi|Auran1|31097	12.6707	2.3996	-2.40063	Down	3.03886e-08	5e-69	ref|XP_002871352.1|	dead box RNA helicase
jgi|Auran1|59370	133.41	29.1667	-2.19347	Down	7.91892e-85	1e-168	emb|CBJ27493.1|	Similar to novel protein similar to vertebrate block of proliferation 1 (BOP1)
jgi|Auran1|54735	11.788	4.3678	-1.43234	Down	0.000181664	2e-97	gb|ABI13175.1|	putative asparaginyl endopeptidase
jgi|Auran1|31025	139.085	52.772	-1.39812	Down	2.34872e-20	3e-60	ref|ZP_07659965.1|	major intrinsic protein
jgi|Auran1|12494	23.7764	5.54694	-2.09976	Down	1.8751e-09	3e-83	ref|XP_001691612.1|	aldo/keto reductase
jgi|Auran1|66543	60.6596	12.9994	-2.22229	Down	3.01338e-25	6e-08	ref|XP_002422563.1|	ankyrin repeat and mynd domain-containing protein, putative
jgi|Auran1|21325	62.4454	13.5507	-2.20423	Down	2.96162e-25	1e-128	emb|CBJ28070.1|	S-Adenosylmethionine decarboxylase
jgi|Auran1|20990	22.2949	9.00333	-1.30818	Down	2.05816e-05	7e-87	ref|XP_003525878.1|	PREDICTED: uncharacterized oxidoreductase yrbE-like
jgi|Auran1|61558	6.76814	1.42418	-2.24863	Down	6.76684e-06	1e-10	ref|YP_073677.1|	putative lipopolysaccharide-modifying enzyme
jgi|Auran1|59866	246.429	109.035	-1.17638	Down	9.8029e-24	1e-73	emb|CCA22973.1|	Rab5 family GTPase putative
jgi|Auran1|61576	31.1442	10.0157	-1.6367	Down	3.00498e-10	2e-27	emb|CBJ49046.1|	similar to LPS-responsive vesicle trafficking, beach and anchor containing isoform 5
jgi|Auran1|2324	68.5659	8.73999	-2.97179	Down	1.31971e-37	1e-130	emb|CCA23456.1|	diphthamide biosynthesis protein 1 putative
jgi|Auran1|36302	35.3377	8.19467	-2.10845	Down	6.2791e-13	4e-18	dbj|BAJ77314.1|	cgd7_5250
jgi|Auran1|20775	67.1188	25.5957	-1.39082	Down	1.34743e-20	1e-156	gb|EGD82523.1|	xaa-Pro dipeptidase
jgi|Auran1|52444	117.268	31.0367	-1.91777	Down	2.79776e-51	2e-89	ref|XP_002906715.1|	phosphoglycerate mutase, putative
jgi|Auran1|2373	49.0876	12.5705	-1.96532	Down	1.80604e-18	1e-97	ref|XP_002891882.1|	RNA binding protein
jgi|Auran1|59868	99.6018	46.6054	-1.09568	Down	7.94324e-17	3e-41	emb|CCA14713.1|	regulator of chromosome condensation (RCC1)like protein putative
jgi|Auran1|52451	52.5421	11.0751	-2.24616	Down	1.86635e-38	0	emb|CCA26577.1|	unnamed protein product
jgi|Auran1|52453	61.1818	23.9459	-1.35332	Down	1.44208e-15	1e-111	ref|XP_002290014.1|	ferredoxin--NADP+ reductase
jgi|Auran1|16894	98.7418	13.5507	-2.8653	Down	5.92344e-13	1e-28	ref|XP_002776951.1|	FK506-binding protein 2 precursor, putative
jgi|Auran1|61641	8.09976	2.69114	-1.58966	Down	6.56154e-06	5e-70	ref|XP_003083610.1|	Inositol monophosphatase (ISS)
jgi|Auran1|52462	164.306	27.8567	-2.56029	Down	3.5544e-156	1e-88	ref|XP_002908851.1|	DEAD/DEAH box RNA helicase, putative
jgi|Auran1|1140	16.0912	4.39029	-1.87388	Down	2.62922e-07	1e-148	ref|XP_002905001.1|	CDK5 regulatory subunit-associated protein 1
jgi|Auran1|70842	8.19579	2.45883	-1.73691	Down	1.43538e-10	3e-67	ref|XP_002198824.1|	PREDICTED: similar to arylsulfatase I
jgi|Auran1|61673	61.2944	30.5948	-1.00247	Down	2.03274e-06	9e-24	emb|CAQ36795.1|	nad-dependent epimerase/dehydratase protein
jgi|Auran1|21140	79.8909	27.5865	-1.53407	Down	1.42599e-21	1e-151	ref|XP_002293243.1|	queuine tRNA ribosyltransferase
jgi|Auran1|59873	111.249	46.7281	-1.25144	Down	9.81662e-16	2e-14	emb|CBN74492.1|	DEAD box helicase
jgi|Auran1|21524	8.07931	0.850041	-3.24863	Down	0.000137351	2e-70	ref|ZP_08684467.1|	serine O-acetyltransferase
jgi|Auran1|70855	30.0791	13.1456	-1.19418	Down	4.37478e-06	4e-24	gb|EGB11637.1|	expressed protein, partial
jgi|Auran1|36348	1952.13	611.594	-1.6744	Down	0	2e-73	ref|ZP_02378759.1|	3-dehydroquinate synthase
jgi|Auran1|61715	87.5188	35.551	-1.2997	Down	6.64266e-42	2e-15	ref|XP_001602400.1|	PREDICTED: integral membrane protein GPR155-like
jgi|Auran1|21353	24.4564	10.9696	-1.1567	Down	4.33532e-05	5e-95	ref|XP_003540540.1|	PREDICTED: uncharacterized protein LOC100790594
jgi|Auran1|14493	511.04	250.555	-1.02831	Down	1.34862e-27	3e-91	emb|CBJ33336.1|	eukaryotic initiation factor 2 beta subunit
jgi|Auran1|1519	45.5788	9.17129	-2.31317	Down	1.67007e-22	2e-74	emb|CCA21361.1|	DEAD/DEAH box RNA helicase putative
jgi|Auran1|61772	39.5937	13.7856	-1.52211	Down	3.3334e-23	3e-07	ref|XP_784479.2|	PREDICTED: dnaJ homolog subfamily C member 7-like
jgi|Auran1|52511	30.3413	14.3652	-1.0787	Down	0.000137075	8e-44	gb|EJD06726.1|	transcription factor Tfb2
jgi|Auran1|2416	144.848	29.3909	-2.30109	Down	6.55948e-69	0	emb|CCA26186.1|	DEAD/DEAH box RNA helicase putative
jgi|Auran1|16590	254.783	121.407	-1.06942	Down	3.94748e-08	6e-22	emb|CCE72714.1|	Piso0_000306
jgi|Auran1|70920	4.64037	1.65676	-1.48588	Down	9.01594e-06	2e-07	ref|XP_001694542.1|	exostosin-like glycosyltransferase
jgi|Auran1|61846	43.6467	14.567	-1.58317	Down	4.11346e-11	3e-27	ref|YP_644962.1|	class V aminotransferase
jgi|Auran1|70929	10.0395	4.27105	-1.23303	Down	4.19314e-05	2e-71	gb|EGB09177.1|	expressed protein
jgi|Auran1|21408	39.5012	4.74972	-3.05598	Down	1.20989e-12	6e-55	ref|XP_002295609.1|	cyanate lyase
jgi|Auran1|36410	60.6419	19.0149	-1.67319	Down	1.96257e-40	1e-131	ref|NP_001043582.1|	Os01g0617500
jgi|Auran1|70941	76.2589	36.1555	-1.07669	Down	1.18315e-32	5e-13	ref|ZP_01622110.1|	putative deacetylase sulfotransferase
jgi|Auran1|11473	11.6796	4.04616	-1.52936	Down	0.000210314	1e-146	ref|XP_002895398.1|	fumarylacetoacetase
jgi|Auran1|14993	60.531	15.8305	-1.93497	Down	1.89976e-12	7e-49	ref|YP_634472.1|	maleylacetoacetate isomerase
jgi|Auran1|70946	25.0845	9.3624	-1.42185	Down	1.04661e-10	0	gb|EGB11441.1|	expressed protein
jgi|Auran1|4228	16.8804	4.23112	-1.99624	Down	5.0524e-05	6e-65	gb|EKC24412.1|	Zinc finger MYND domain-containing protein 12
jgi|Auran1|10515	19.6265	1.29659	-3.92	Down	1.74354e-20	0	gb|EGB11510.1|	putative 5'-nucleotidase
jgi|Auran1|20744	35.2379	12.8335	-1.45721	Down	1.01406e-08	1e-107	ref|XP_003084098.1|	COG1064: Zn-dependent alcohol dehydrogenases (ISS)
jgi|Auran1|21006	53.3292	22.1283	-1.26903	Down	1.8959e-06	1e-146	gb|EGB11495.1|	putative plastid light harvesting protein isoform 7
jgi|Auran1|17773	240.604	120.243	-1.0007	Down	2.06022e-08	4e-31	emb|CBJ27594.1|	chaperonin
jgi|Auran1|52593	750.683	239.486	-1.64826	Down	0	1e-110	ref|XP_002500845.1|	xanthine/uracil/vitamin C permease
jgi|Auran1|36465	47.8333	16.2774	-1.55514	Down	3.29414e-21	1e-141	ref|NP_001107088.1|	uncharacterized protein LOC569254
jgi|Auran1|36471	34.3935	16.9351	-1.02212	Down	2.16926e-05	3e-21	ref|XP_003112724.1|	CRE-TRX-2 protein
jgi|Auran1|21799	15.1427	4.93631	-1.61712	Down	2.3215e-06	1e-119	ref|YP_005092309.1|	adenosylmethionine-8-amino-7-oxononanoate aminotransferase
jgi|Auran1|22613	44.5877	15.308	-1.54236	Down	1.70661e-27	0	gb|AAI44036.1|	SARDH protein
jgi|Auran1|22354	386.118	139.749	-1.46621	Down	1.60347e-98	2e-81	ref|YP_644334.1|	Rieske (2Fe-2S) domain-containing protein
jgi|Auran1|62019	163.69	35.0085	-2.22519	Down	6.74322e-74	7e-83	gb|AAT68139.1|	bystin-like
jgi|Auran1|22626	473.213	211.784	-1.1599	Down	4.69788e-31	5e-78	ref|XP_002181437.1|	nucleoside diphosphate kinase 2
jgi|Auran1|22083	216.629	30.383	-2.83389	Down	2.69262e-198	0	emb|CBJ28881.1|	Nog1, nucleolar GTPase
jgi|Auran1|62066	28.5369	11.4843	-1.31317	Down	3.54642e-06	1e-31	emb|CBN79922.1|	Hypothetical leucine rich repeat protein
jgi|Auran1|21790	35.0094	16.9383	-1.04745	Down	3.85338e-07	3e-59	ref|XP_002265825.2|	PREDICTED: protease Do-like 10, mitochondrial-like
jgi|Auran1|21972	21.387	6.3286	-1.75677	Down	2.97782e-10	0	ref|XP_002293156.1|	threonine dehydratase
jgi|Auran1|52648	44.5437	21.9005	-1.02425	Down	1.0408e-07	4e-19	ref|XP_002567463.1|	Pc21g04170
jgi|Auran1|36514	81.9527	22.9139	-1.83857	Down	2.7972e-26	2e-63	ref|XP_002000541.1|	GI10280
jgi|Auran1|2571	29.1292	12.1243	-1.26457	Down	1.55035e-06	3e-78	ref|NP_001154394.1|	Endoplasmic reticulum vesicle transporter protein
jgi|Auran1|283	72.2909	14.9286	-2.27574	Down	6.89828e-74	1e-113	gb|AFJ68746.1|	ribosome biogenesis protein BMS1, partial
jgi|Auran1|71026	16.2983	6.45221	-1.33685	Down	2.38518e-12	0	gb|EGB11057.1|	expressed protein
jgi|Auran1|11485	70.9282	18.8306	-1.91328	Down	1.53621e-23	3e-97	ref|XP_001562018.1|	putative arginine N-methyltransferase, type III
jgi|Auran1|22237	16.717	3.7491	-2.1567	Down	1.37937e-10	5e-94	ref|XP_002938337.1|	PREDICTED: arylsulfatase A-like
jgi|Auran1|71193	38.0598	16.118	-1.23959	Down	9.04938e-45	2e-62	ref|XP_002169349.1|	PREDICTED: similar to NFX1-type zinc finger-containing protein 1
jgi|Auran1|71199	112.936	51.1289	-1.14329	Down	7.40748e-29	3e-84	ref|ZP_03726707.1|	Beta-galactosidase
jgi|Auran1|23105	48.133	24.0254	-1.00247	Down	2.03274e-06	9e-63	ref|ZP_05100128.1|	indigoidine synthase A family protein
jgi|Auran1|62782	33.2059	16.0525	-1.04864	Down	2.13206e-09	8e-21	ref|YP_475540.1|	phytanoyl-CoA dioxygenase PhyH family protein
jgi|Auran1|71214	370.44	161.101	-1.20128	Down	3.93016e-270	1e-12	gb|EGB07878.1|	putative arylsulfatase
jgi|Auran1|15819	30.0679	5.17666	-2.53813	Down	8.37656e-08	4e-32	ref|ZP_06419781.1|	RNA methylase, SpoU family
jgi|Auran1|67595	12.4528	3.39599	-1.87456	Down	5.24498e-14	2e-12	ref|ZP_09729798.1|	methyltransferase-like protein
jgi|Auran1|72635	43.3272	21.2765	-1.02601	Down	6.8494e-20	6e-78	emb|CBN79764.1|	similar to Structural maintenance of chromosome 3
jgi|Auran1|72637	333.45	164.839	-1.01642	Down	9.3938e-34	1e-122	gb|EGB03923.1|	expressed protein
jgi|Auran1|67616	40.4985	13.9572	-1.53686	Down	6.56182e-23	1e-43	gb|AFJ69728.1|	phytanoyl- dioxygenase, partial
jgi|Auran1|33301	12.9709	2.45646	-2.40063	Down	1.53064e-07	1e-118	ref|ZP_10197294.1|	N-acylglucosamine 2-epimerase
jgi|Auran1|1243	26.3506	11.8457	-1.15347	Down	3.14412e-06	1e-136	ref|XP_002904236.1|	kinesin-like protein
jgi|Auran1|59665	73.5307	16.2956	-2.17386	Down	2.32722e-24	9e-90	ref|ZP_11128191.1|	acetylglutamate kinase
jgi|Auran1|70436	58.1749	21.2834	-1.45067	Down	8.80236e-17	1e-147	ref|XP_003079280.1|	dehydroquinate synthase (ISS)
jgi|Auran1|33824	105.715	52.7737	-1.00229	Down	9.66566e-11	2e-84	gb|EGF78533.1|	Tata-Box binding protein ytbp
jgi|Auran1|36560	114.05	12.9336	-3.14048	Down	3.10932e-93	1e-175	emb|CCA23149.1|	notchless family protein putative
jgi|Auran1|62200	30.8175	12.8741	-1.25927	Down	5.4706e-11	0	gb|EGB11028.1|	expressed protein
jgi|Auran1|21732	165.814	62.1563	-1.41559	Down	4.22536e-37	1e-163	emb|CBI19692.3|	unnamed protein product
jgi|Auran1|62213	117.924	52.7545	-1.1605	Down	1.10144e-07	5e-15	gb|EIE24288.1|	U box
jgi|Auran1|52709	267.563	89.4087	-1.58139	Down	1.11005e-101	0	gb|AFJ68630.1|	glutamate synthase (NADPH/NADH) small chain
jgi|Auran1|71046	23.8026	3.5673	-2.73821	Down	1.2271e-23	0	ref|XP_003441500.1|	PREDICTED: urocanate hydratase-like
jgi|Auran1|22056	31.1371	7.991	-1.96219	Down	7.2018e-13	1e-137	ref|ZP_05080882.1|	imidazolonepropionase
jgi|Auran1|22512	36.5385	17.5217	-1.06028	Down	5.03542e-18	0	ref|XP_002294498.1|	phosphoribosylformylglycinamidine synthase
jgi|Auran1|62250	40.079	18.3121	-1.13005	Down	3.46022e-08	1e-32	ref|YP_003305681.1|	galactokinase
jgi|Auran1|59919	383.608	65.4144	-2.55195	Down	6.37018e-71	2e-07	ref|ZP_10456438.1|	short-chain dehydrogenase/reductase SDR
jgi|Auran1|62257	22.2738	8.60073	-1.37281	Down	1.25337e-32	4e-15	ref|NP_176936.1|	signal recognition particle subunit SRP72
jgi|Auran1|62261	60.6801	23.4578	-1.37115	Down	2.09786e-15	1e-172	gb|EGB10989.1|	expressed protein
jgi|Auran1|71063	8.45568	2.00169	-2.0787	Down	5.5074e-05	0	gb|EGB10987.1|	expressed protein
jgi|Auran1|22659	1199.92	273.662	-2.13247	Down	2.49078e-156	2e-47	ref|XP_001416984.1|	peptidyl-prolyl cis-trans isomerase, FKBP-type
jgi|Auran1|1191	103.422	28.656	-1.85163	Down	3.85842e-36	1e-116	ref|XP_002902693.1|	N(2),N(2)-dimethylguanosine tRNA methyltransferase, putative
jgi|Auran1|21992	102.467	46.3226	-1.14537	Down	6.3679e-09	2e-88	emb|CBN74628.1|	peptidyl-prolyl cis-trans isomerase 11
jgi|Auran1|71075	19.8956	8.11605	-1.2936	Down	1.34975e-27	4e-13	ref|XP_003445139.1|	PREDICTED: small subunit processome component 20 homolog
jgi|Auran1|62331	17.0586	7.13057	-1.25841	Down	6.7149e-14	7e-22	ref|XP_002504357.1|	resistance-nodulation-cell division superfamily
jgi|Auran1|22206	37.298	12.409	-1.58772	Down	2.85594e-10	1e-134	ref|YP_003525572.1|	dihydroorotase, homodimeric type
jgi|Auran1|2193	106.274	41.2225	-1.36628	Down	1.48399e-22	1e-100	ref|XP_002294199.1|	kinesin motor protein-like protein
jgi|Auran1|7243	51.0371	3.22183	-3.98559	Down	8.05184e-15	1e-11	ref|XP_003561571.1|	PREDICTED: pre-rRNA-processing protein TSR2-like
jgi|Auran1|8009	549.743	255.791	-1.10379	Down	2.77966e-17	2e-40	ref|XP_002290360.1|	dna-directed RNA polymerase i
jgi|Auran1|62391	29.9675	14.9791	-1.00045	Down	2.8281e-13	6e-18	ref|XP_002509399.1|	DNA glycosylase
jgi|Auran1|62392	21.1026	7.54046	-1.48469	Down	4.49542e-09	1e-09	ref|XP_001027700.1|	HSF-type DNA-binding domain containing protein
jgi|Auran1|21923	14.9105	0.743101	-4.32663	Down	1.23683e-05	3e-23	ref|ZP_09920667.1|	sel1 domain protein repeat-containing protein
jgi|Auran1|2684	68.251	7.18084	-3.24863	Down	4.29412e-44	1e-68	ref|XP_002897356.1|	tRNA guanosine-2'-O-methyltransferase, putative
jgi|Auran1|22417	46.0573	19.0104	-1.27664	Down	7.5219e-06	5e-30	emb|CBJ28172.1|	LISK family protein kinase
jgi|Auran1|52760	165.641	80.9377	-1.03317	Down	4.0164e-28	1e-148	emb|CBN76667.1|	Sterol methyltransferase
jgi|Auran1|60994	134.54	54.6817	-1.2989	Down	2.3734e-14	7e-15	ref|XP_635703.1|	pmp22 family protein
jgi|Auran1|17901	114.153	44.3002	-1.36558	Down	3.09948e-05	6e-17	gb|AAD09517.1|	NTFP2, partial
jgi|Auran1|11607	160.621	34.9705	-2.19945	Down	6.24126e-69	1e-155	emb|CBJ27325.1|	Cysteine desulfurase
jgi|Auran1|58612	81.2489	19.1226	-2.08707	Down	1.79003e-21	2e-60	gb|EGX95679.1|	tRNA methyltransferase
jgi|Auran1|52202	24.5259	3.04959	-3.00762	Down	7.51278e-19	1e-150	emb|CBJ26089.1|	ammonium transporter (ISS)
jgi|Auran1|61072	28.7251	4.70125	-2.6112	Down	1.08242e-13	3e-09	ref|XP_002480346.1|	THUMP domain protein
jgi|Auran1|3711	67.1908	27.9724	-1.26426	Down	5.69202e-08	4e-67	ref|YP_003242412.1|	Non-specific serine/threonine protein kinase
jgi|Auran1|19755	201.565	52.9783	-1.92777	Down	4.33924e-85	1e-124	emb|CBN78624.1|	3-Phosphoshikimate 1-Carboxyvinyltransferase
jgi|Auran1|61097	12.2963	5.01564	-1.29371	Down	3.6792e-05	6e-75	ref|YP_004817095.1|	Ricin B lectin
jgi|Auran1|61118	82.1373	24.7876	-1.72842	Down	2.60484e-48	8e-05	gb|EFA80136.1|	C2H2-type zinc finger-containing protein
jgi|Auran1|12957	199.451	30.0655	-2.72985	Down	3.18394e-72	1e-126	ref|XP_002171929.1|	ribosomal RNA assembly protein mis3
jgi|Auran1|20280	31.5209	14.6686	-1.10358	Down	4.233e-12	0	emb|CBJ30655.1|	mitochondrial DNA-directed RNA polymerase
jgi|Auran1|70682	2.80998	1.06432	-1.40063	Down	1.06628e-09	0	emb|CBJ27165.1|	dynein heavy chain
jgi|Auran1|20044	26.1901	12.308	-1.08943	Down	1.96306e-07	1e-165	ref|NP_001173278.1|	Os03g0165000
jgi|Auran1|19907	41.1338	15.58	-1.40063	Down	5.28222e-06	3e-19	ref|XP_002276516.1|	PREDICTED: probable FKBP-type peptidyl-prolyl cis-trans isomerase 7, chloroplastic
jgi|Auran1|20345	91.961	29.0262	-1.66366	Down	2.2013e-41	0	emb|CBN80061.1|	probable bifunctional purine synthesis protein
jgi|Auran1|61209	19.884	8.34998	-1.25177	Down	3.05456e-14	2e-41	emb|CBJ30108.1|	methyltransferase
jgi|Auran1|17211	52.8329	12.7978	-2.04554	Down	3.41092e-06	3e-18	ref|XP_001609747.1|	XRN 5'-3' exonuclease protein
jgi|Auran1|4706	83.7744	22.4087	-1.90245	Down	1.36592e-19	8e-90	gb|EKC18163.1|	Brix domain-containing protein 2
jgi|Auran1|61245	24.7051	10.3971	-1.24863	Down	2.061e-09	2e-36	ref|YP_004335371.1|	flavanone 3-dioxygenase
jgi|Auran1|61268	36.2765	13.811	-1.39321	Down	7.8068e-27	1e-125	gb|EGD81071.1|	generic methyltransferase
jgi|Auran1|10813	22.8382	8.22719	-1.47298	Down	5.67946e-08	1e-58	ref|XP_002906996.1|	NhaC Na:H antiporter (NhaC) family protein
jgi|Auran1|16096	215.444	71.2558	-1.59624	Down	3.2503e-18	6e-15	ref|XP_002051335.1|	GJ12806
jgi|Auran1|7619	35.4022	9.45512	-1.90467	Down	2.49332e-05	3e-33	ref|XP_002895318.1|	NADPH-dependent diflavin oxidoreductase, putative
jgi|Auran1|14236	254.111	83.0046	-1.6142	Down	2.49558e-43	3e-39	emb|CBY20423.1|	unnamed protein product
jgi|Auran1|61295	59.1276	27.6128	-1.09849	Down	5.15742e-18	4e-59	ref|XP_002296701.1|	probable atp-nad kinase
jgi|Auran1|5779	462.872	152.895	-1.59808	Down	4.66202e-70	1e-127	ref|XP_002906846.1|	eukaryotic translation initiation factor 6
jgi|Auran1|19692	210.31	97.9573	-1.10229	Down	1.40347e-26	6e-64	ref|XP_003564045.1|	PREDICTED: nuclear migration protein nudC-like
jgi|Auran1|17197	44.3816	7.78247	-2.51166	Down	3.45668e-05	3e-18	emb|CBN74123.1|	SEN1 protein
jgi|Auran1|14864	132.349	33.3227	-1.98977	Down	2.8567e-20	8e-38	emb|CCC55868.1|	RxLR effector candidate precursor, partial
jgi|Auran1|61343	13.6306	6.17289	-1.14283	Down	8.23642e-06	8e-06	gb|EKC21135.1|	Microcephalin
jgi|Auran1|20552	525.281	148.335	-1.82423	Down	0	0	ref|XP_002289336.1|	CPSase
jgi|Auran1|61355	330.372	139.191	-1.24702	Down	8.48992e-51	6e-56	gb|AAX95705.1|	HEAT repeat, putative
jgi|Auran1|61356	16.7606	2.67131	-2.64945	Down	5.46246e-17	1e-19	gb|EGB07878.1|	putative arylsulfatase
jgi|Auran1|61383	31.5703	14.5075	-1.12177	Down	0.000162168	5e-19	ref|NP_031770.2|	catechol O-methyltransferase
jgi|Auran1|61384	39.3384	16.6644	-1.23917	Down	1.57301e-05	2e-09	emb|CBN77382.1|	eukaryotic elongation factor-1 B beta
jgi|Auran1|20236	33.7652	16.2842	-1.05207	Down	3.30288e-08	0	ref|XP_003080208.1|	ABC transporter protein 1 (ISS)
jgi|Auran1|61416	50.8919	4.32197	-3.55767	Down	2.79152e-47	2e-46	ref|ZP_06775469.1|	biotin carboxylase
jgi|Auran1|20486	198.141	33.3227	-2.57195	Down	5.43498e-40	1e-59	ref|XP_002289527.1|	RL30, ribosomal protein 30 60S large ribosomal subunit
jgi|Auran1|20331	23.392	9.22921	-1.34174	Down	4.5817e-05	6e-63	ref|XP_002402678.1|	hydroxyacylglutathione hydrolase, putative
jgi|Auran1|61431	4.89285	1.4007	-1.80453	Down	1.94171e-05	6e-54	emb|CCA15357.1|	pyridoxaldependent decarboxylase putative
jgi|Auran1|5797	43.1453	20.6734	-1.06142	Down	6.66892e-05	9e-40	ref|YP_002604350.1|	putative SAM-dependent methyltransferase
jgi|Auran1|61450	153.668	50.0933	-1.61712	Down	3.11318e-36	8e-33	emb|CBL25872.1|	Predicted thioesterase involved in non-ribosomal peptide biosynthesis
jgi|Auran1|4711	276.308	52.6256	-2.39244	Down	2.27436e-73	2e-80	gb|EIE26030.1|	Mak16 protein
jgi|Auran1|61460	39.5147	11.7209	-1.7533	Down	1.1458e-16	1e-28	emb|CBJ27669.1|	YihA4, YihA/EngB-like GTPase
jgi|Auran1|61466	8.29699	3.09935	-1.42062	Down	8.6999e-09	4e-36	emb|CBJ48350.1|	putative tRNA isopentenyltransferase
jgi|Auran1|61479	23.8434	11.8179	-1.01261	Down	1.83199e-06	2e-06	ref|YP_003274012.1|	cupin
jgi|Auran1|2314	155.314	73.3967	-1.0814	Down	6.07064e-25	1e-123	ref|XP_002176714.1|	bifunctional 6-phosphofructo-2-kinase
jgi|Auran1|59930	142.652	26.1541	-2.44739	Down	4.95896e-63	1e-114	emb|CBJ32057.1|	putative methylene tetrahydrofolate dehydrogenase
jgi|Auran1|62444	45.1137	5.98859	-2.91328	Down	6.69522e-38	4e-14	gb|AEX65804.1|	heat shock protein 70
jgi|Auran1|23056	57.004	7.65037	-2.89746	Down	5.78746e-23	6e-29	gb|EJD07799.1|	Aldo/keto reductase
jgi|Auran1|17857	418.236	71.0017	-2.55839	Down	1.39644e-38	2e-20	ref|XP_002907539.1|	nucleolin, putative
jgi|Auran1|3544	40.3643	18.0777	-1.15887	Down	5.33986e-05	6e-59	gb|EFW42781.1|	phytochelatin synthase
jgi|Auran1|58798	55.2902	5.8172	-3.24863	Down	1.7837e-18	1e-62	ref|XP_003386736.1|	PREDICTED: adenylate kinase isoenzyme 6-like
jgi|Auran1|62479	16.9236	5.34171	-1.66366	Down	1.97284e-05	1e-27	ref|XP_003079416.1|	unnamed protein product
jgi|Auran1|15979	102.344	46.8666	-1.1268	Down	3.7472e-07	7e-47	ref|NP_001232291.1|	putative peptidylprolyl isomerase D
jgi|Auran1|11794	40.4348	7.91076	-2.35371	Down	1.04881e-17	1e-49	ref|YP_004492363.1|	phosphoribosylglycinamide synthetase
jgi|Auran1|13189	8.83184	1.52054	-2.53813	Down	0.000181501	1e-38	gb|EEH50381.1|	sulfate transporter
jgi|Auran1|12238	61.1901	27.3905	-1.15962	Down	1.43354e-09	1e-45	ref|ZP_04577694.1|	S-adenosylmethionine:tRNA-ribosyltransferase-isomerase
jgi|Auran1|62529	6.53902	3.1861	-1.03728	Down	1.28386e-05	3e-06	gb|EGB08217.1|	expressed protein
jgi|Auran1|23690	16.512	4.16943	-1.98559	Down	0.000152366	3e-45	ref|XP_003083381.1|	unnamed protein product
jgi|Auran1|7954	98.425	20.2225	-2.28306	Down	3.60596e-15	2e-28	ref|XP_003080275.1|	ATP-dependent RNA helicase (ISS)
jgi|Auran1|14886	20.927	3.09625	-2.75677	Down	1.93874e-06	2e-35	ref|YP_005301103.1|	ATP-dependent RNA helicase RhlE
jgi|Auran1|22710	35.3479	11.8134	-1.5812	Down	9.11576e-07	4e-50	ref|XP_002899922.1|	p21-activated protein kinase-interacting protein, putative
jgi|Auran1|22914	44.1343	8.66403	-2.34879	Down	1.97818e-23	2e-63	ref|ZP_00054222.2|	COG0167: Dihydroorotate dehydrogenase
jgi|Auran1|59940	1090.73	449.944	-1.27748	Down	4.88794e-278	5e-69	ref|XP_002896334.1|	phospholipase D, Pi-sPLD-like-1
jgi|Auran1|23702	30.8804	13.5507	-1.18833	Down	1.41898e-05	8e-39	ref|XP_002773018.1|	ADP/ATP transporter, putative
jgi|Auran1|62597	62.7811	16.4544	-1.93186	Down	3.68226e-13	1e-07	gb|EFS57118.1|	DnaJ domain protein
jgi|Auran1|70105	291.023	19.3762	-3.90878	Down	1.89086e-171	1e-108	gb|EIE23512.1|	glutathione peroxidase
jgi|Auran1|7941	77.9972	29.8942	-1.38356	Down	7.57256e-07	2e-38	gb|EIE27129.1|	Tim17-domain-containing protein, partial
jgi|Auran1|6669	76.1717	25.7199	-1.56637	Down	1.63692e-11	5e-54	emb|CBJ30113.1|	Heat shock protein 40
jgi|Auran1|62634	36.4915	3.24868	-3.48964	Down	9.49776e-49	9e-55	gb|EIM82960.1|	DUF1253-domain-containing protein, partial
jgi|Auran1|23003	372.254	137.07	-1.44137	Down	5.906e-140	0	ref|XP_002295809.1|	chaperone, heat shock protein 70
jgi|Auran1|52888	429.658	144.639	-1.57073	Down	2.05092e-120	1e-143	ref|XP_643620.2|	WD40 repeat-containing protein
jgi|Auran1|17468	40.5462	9.03377	-2.16616	Down	1.94906e-05	6e-38	ref|YP_003550129.1|	phosphoribosyl-AMP cyclohydrolase
jgi|Auran1|62680	146.302	38.2166	-1.93668	Down	8.21534e-29	3e-70	gb|EFW39606.1|	GTP:AMP Phosphotransferase
jgi|Auran1|52916	51.422	20.929	-1.29688	Down	4.04632e-08	4e-72	emb|CAJ73288.1|	cathepsin A
jgi|Auran1|62693	400.173	170.267	-1.23283	Down	4.92328e-26	1e-09	gb|ABZ09974.1|	putative cold-shock DNA-binding domain protein
jgi|Auran1|71183	27.9145	9.24243	-1.59467	Down	1.26184e-48	0	emb|CCA18908.1|	KIAA1709 protein putative
jgi|Auran1|62734	28.68	12.1493	-1.23917	Down	6.24294e-14	1e-30	gb|AFJ69285.1|	ATP-dependent RNA helicase DHX36
jgi|Auran1|53005	74.2426	32.3259	-1.19956	Down	4.22882e-13	2e-57	emb|CBJ27159.1|	nitrite transporter NAR1
jgi|Auran1|71241	155.567	66.6475	-1.22292	Down	1.67399e-24	1e-56	gb|EGB10270.1|	expressed protein, partial
jgi|Auran1|23571	28.7915	4.22681	-2.768	Down	2.79548e-22	1e-84	ref|XP_002904219.1|	DEAD/DEAH box RNA helicase, putative
jgi|Auran1|71245	290.44	143.587	-1.01631	Down	4.6469e-78	0	gb|AAP97125.1|	sulfite reductase
jgi|Auran1|23090	343.994	155.724	-1.14339	Down	2.42694e-35	5e-48	pdb|1Q8Y|A	Chain A, The Structure Of The Yeast Sr Protein Kinase, Sky1p, With Bound Adp
jgi|Auran1|64076	11.7822	4.63551	-1.34581	Down	2.83184e-10	1e-16	gb|EDM00392.1|	WD repeat, SAM and U-box domain containing 1, isoform CRA_b
jgi|Auran1|64104	28.0396	6.82739	-2.03806	Down	5.1897e-25	1e-21	ref|ZP_02188317.1|	short chain dehydrogenase
jgi|Auran1|26197	172.715	34.0347	-2.34332	Down	9.46934e-123	0	ref|XP_002183984.1|	phosphoenolpyruvate carboxykinase
jgi|Auran1|268	69.0524	23.7654	-1.53883	Down	8.00014e-41	0	emb|CBJ32567.1|	Superkiller viralicidic activity 2-like 2 (ATP-dependent helicase SKIV2L2) conserved hypothetical pr
jgi|Auran1|70174	97.2513	15.6296	-2.63743	Down	4.53834e-68	1e-124	ref|XP_002908670.1|	60S ribosomal export protein NMD3, putative
jgi|Auran1|12844	60.6344	7.70205	-2.97682	Down	5.16996e-30	6e-74	ref|XP_002997293.1|	tRNA-dihydrouridine synthase, putative
jgi|Auran1|64160	103.48	35.567	-1.54074	Down	4.78518e-33	7e-25	ref|ZP_07295146.1|	N-acyl-D-amino-acid deacylase
jgi|Auran1|5092	112.282	46.7614	-1.26373	Down	1.2114e-13	6e-43	ref|XP_003082957.1|	homeodomain protein (ISS)
jgi|Auran1|26280	28.8993	14.069	-1.03851	Down	9.90268e-09	0	ref|XP_002179504.1|	methylmalonyl-coa mutase
jgi|Auran1|26105	23.7462	2.75332	-3.10845	Down	2.98306e-10	2e-75	ref|YP_006052581.1|	uracil-DNA glycosylase
jgi|Auran1|14127	19.4165	2.70377	-2.84424	Down	5.96242e-07	2e-40	gb|ADY44825.1|	Endonuclease III-like protein 1
jgi|Auran1|26477	112.262	20.1566	-2.47755	Down	1.74503e-64	1e-143	emb|CBN74305.1|	DEAD box helicase
jgi|Auran1|26320	17.6612	7.06629	-1.32156	Down	1.15067e-05	3e-67	emb|CCA20147.1|	histone arginine demethylase putative
jgi|Auran1|26334	131.775	51.1914	-1.3641	Down	1.05707e-23	1e-120	emb|CBJ32712.1|	Branched chain alpha-keto acid dehydrogenase E1 beta subunit
jgi|Auran1|37542	150.272	69.3606	-1.11539	Down	1.19268e-32	1e-116	gb|EEE19525.1|	phosphoribosylpyrophosphate synthetase, putative
jgi|Auran1|7563	202.147	76.2346	-1.40689	Down	8.01026e-17	5e-44	gb|EIE26694.1|	putative Deoxyuridine 5'-triphosphate nucleotidohydrolase
jgi|Auran1|26379	170.294	67.8286	-1.32806	Down	4.11846e-09	2e-16	emb|CBN76042.1|	ubiquinol cytochrome c reductase subunit QCR7
jgi|Auran1|11850	17.8342	3.03107	-2.55675	Down	4.235e-07	5e-78	ref|XP_002193509.1|	PREDICTED: similar to Pseudouridylate synthase 3
jgi|Auran1|282	107.87	28.6818	-1.91109	Down	1.04657e-93	0	emb|CBJ48425.1|	Nicotinamide nucleotide transhydrogenase
jgi|Auran1|31446	4.69848	0.494337	-3.24863	Down	0.000137351	3e-38	ref|XP_003447590.1|	PREDICTED: kynurenine/alpha-aminoadipate aminotransferase, mitochondrial-like
jgi|Auran1|38695	74.7417	10.1105	-2.88606	Down	1.37262e-41	1e-65	emb|CCA27003.1|	HECT E3 ubiquitin ligase putative
jgi|Auran1|1296	146.543	20.3552	-2.84785	Down	3.39618e-94	1e-81	emb|CCA20488.1|	RNAbinding protein putative
jgi|Auran1|72347	106.703	17.9579	-2.57091	Down	2.00286e-77	1e-124	emb|CCA16408.1|	nucleolar GTPbinding protein 2 putative
jgi|Auran1|66699	34.1496	12.8308	-1.41226	Down	1.52062e-30	1e-13	ref|XP_003084247.1|	quinoprotein (ISS)
jgi|Auran1|70347	2385.48	1172.51	-1.02468	Down	2.6801e-117	1e-51	emb|CBJ33449.1|	Microtubule-associated anchor protein involved in autophagy and membrane trafficking
jgi|Auran1|31375	16.6016	2.11618	-2.97179	Down	2.12348e-10	1e-68	ref|XP_002900558.1|	ATP-dependent RNA helicase, putative
jgi|Auran1|66723	6.49316	1.02474	-2.66366	Down	6.2135e-06	1e-16	ref|XP_002416669.1|	protein CLEC16A, putative
jgi|Auran1|72360	28.0514	12.6163	-1.15278	Down	8.01004e-51	0	emb|CBJ25570.1|	dynein heavy chain
jgi|Auran1|72361	13.4002	3.62536	-1.88606	Down	4.76308e-07	7e-38	gb|EGB05102.1|	expressed protein
jgi|Auran1|13838	338.978	105.865	-1.67897	Down	2.1486e-66	7e-70	emb|CBN74067.1|	translation initiation factor eIF3 f subunit
jgi|Auran1|66738	121.888	19.6304	-2.6344	Down	6.85104e-76	0	gb|EGB05092.1|	expressed protein
jgi|Auran1|34011	44.3112	17.6884	-1.32486	Down	1.3176e-07	1e-58	emb|CCA25569.1|	unnamed protein product
jgi|Auran1|6655	111.242	46.2691	-1.26558	Down	1.82551e-07	9e-18	pdb|4GPM|A	Chain A, Crystal Structure Of Engineered Protein. Northeast Structural Genomics Consortium Target Or264.
jgi|Auran1|33949	33.1741	1.20819	-4.77914	Down	4.63218e-21	5e-94	ref|XP_003564807.1|	PREDICTED: serine/threonine-protein kinase rio2-like
jgi|Auran1|67973	84.902	30.1479	-1.49374	Down	1.36364e-16	2e-09	ref|YP_856651.1|	nucleic acid binding protein
jgi|Auran1|12344	17.3769	6.71607	-1.37148	Down	0.000183657	1e-96	ref|ZP_09052834.1|	tRNA (uracil-5-)-methyltransferase
jgi|Auran1|60302	111.075	25.3665	-2.13054	Down	9.34456e-42	1e-155	emb|CBN78787.1|	malate dehydrogenase
jgi|Auran1|66951	4.74447	1.70408	-1.47725	Down	1.64108e-05	1e-32	ref|XP_002286773.1|	carbamoyltransferase
jgi|Auran1|64827	40.0981	5.30297	-2.91866	Down	1.82296e-62	1e-141	emb|CBN74041.1|	Importin-7 (Imp7) (Ran-binding protein 7) (RanBP7)
jgi|Auran1|71803	1296.73	643.798	-1.01019	Down	0	2e-89	ref|XP_002290089.1|	protease of the insulinase family
jgi|Auran1|64841	57.1051	28.1357	-1.02122	Down	3.0577e-16	3e-09	ref|XP_003691619.1|	PREDICTED: histone-lysine N-methyltransferase setd3-like
jgi|Auran1|64856	28.3227	13.5507	-1.0636	Down	1.90615e-05	1e-21	ref|YP_001583119.1|	FAD-dependent pyridine nucleotide-disulfide oxidoreductase
jgi|Auran1|64868	4.08869	0.967904	-2.0787	Down	5.5074e-05	9e-09	ref|XP_003738909.1|	PREDICTED: glycine receptor subunit alpha-2-like
jgi|Auran1|27721	151.405	29.2301	-2.37289	Down	3.50506e-57	2e-90	ref|XP_002999151.1|	glutathione S-transferase omega-like protein
jgi|Auran1|53938	317.682	40.6378	-2.96669	Down	1.49649e-217	2e-90	ref|ZP_08328666.1|	tRNA (Uracil54-C5-)-methyltransferase
jgi|Auran1|1767	223.831	40.7442	-2.45775	Down	1.17699e-77	1e-84	ref|XP_002909555.1|	SWI4 1, Peter Pan-like protein suppressor
jgi|Auran1|64922	9.59294	4.36015	-1.1376	Down	6.12962e-05	2e-07	gb|EFN63765.1|	Ovarian cancer-associated gene 2 protein-like protein
jgi|Auran1|53967	24.7854	7.13602	-1.7963	Down	1.76245e-15	1e-132	gb|EKC40757.1|	Neutral ceramidase B
jgi|Auran1|71825	40.4673	14.1175	-1.51927	Down	6.32672e-27	2e-70	ref|XP_002896899.1|	transcription factor IIIB, putative
jgi|Auran1|59112	41.0832	7.62785	-2.4292	Down	1.14788e-15	1e-116	ref|XP_002901681.1|	spermidine synthase, putative
jgi|Auran1|27954	28.206	10.3496	-1.44643	Down	6.01896e-07	1e-132	ref|XP_002903172.1|	phosphoribosylaminoimidazole-succinocarboxamide synthase
jgi|Auran1|27960	30.0754	14.5558	-1.04699	Down	3.99764e-05	9e-72	ref|XP_003759126.1|	PREDICTED: L-fucose kinase-like, partial
jgi|Auran1|71832	136.607	50.4702	-1.43653	Down	6.5509e-46	9e-50	gb|EIE25375.1|	FMN-linked oxidoreductase
jgi|Auran1|28001	10.5867	2.04584	-2.37148	Down	5.24532e-08	1e-148	ref|XP_003384343.1|	PREDICTED: dihydroxy-acid dehydratase 2-like
jgi|Auran1|37826	160.534	61.5886	-1.38214	Down	6.55006e-44	0	ref|XP_002294538.1|	precursor of synthase
jgi|Auran1|53989	672.366	296.1	-1.18316	Down	2.33528e-117	3e-41	ref|XP_002291659.1|	Rad23 like protein
jgi|Auran1|5841	17.5086	0.87258	-4.32663	Down	1.23683e-05	2e-32	ref|XP_002520248.1|	rnase h, putative
jgi|Auran1|28009	101.01	12.7978	-2.98052	Down	3.2758e-26	5e-69	ref|YP_890462.1|	response regulator receiver domain-containing protein
jgi|Auran1|65016	390.176	143.516	-1.44292	Down	2.61348e-70	2e-13	ref|ZP_10289917.1|	Aspartyl/Asparaginyl beta-hydroxylase
jgi|Auran1|27868	33.4023	6.2161	-2.42587	Down	1.53627e-25	0	ref|XP_002182282.1|	2-isopropylmalate synthase
jgi|Auran1|65026	20.3038	9.08861	-1.15962	Down	7.97462e-07	3e-12	emb|CBN77943.1|	YihA5, YihA/EngB-like GTPase
jgi|Auran1|9249	156.392	74.0447	-1.0787	Down	2.5668e-05	2e-17	gb|EFW94578.1|	high-mobility group non-histone chromosomal protein, putative
jgi|Auran1|27938	16.8275	3.18681	-2.40063	Down	3.95418e-06	3e-65	ref|XP_002823937.1|	PREDICTED: lysine-specific demethylase 2B-like
jgi|Auran1|69941	163.517	62.7714	-1.38126	Down	3.30146e-18	2e-34	ref|YP_001655268.1|	arsenate reductase
jgi|Auran1|8726	64.7013	17.1546	-1.9152	Down	1.56397e-06	1e-27	emb|CCH46479.1|	ADP-ribosylation factor GTPase-activating protein 3
jgi|Auran1|31657	144.47	12.3008	-3.55394	Down	9.33932e-77	1e-112	emb|CCA23198.1|	spermine synthase putative
jgi|Auran1|26008	36.7063	3.69761	-3.31136	Down	1.01035e-37	3e-99	emb|CCA14120.1|	DEAD/DEAH box RNA helicase putative
jgi|Auran1|63736	5.30282	2.00851	-1.40063	Down	1.15565e-05	2e-35	ref|XP_423073.3|	PREDICTED: chloride channel protein 2-like
jgi|Auran1|26073	18.9627	8.97796	-1.0787	Down	5.9198e-05	1e-141	ref|NP_178161.1|	glycerol kinase
jgi|Auran1|58979	55.6176	6.06214	-3.19764	Down	2.08384e-27	2e-62	emb|CCA16504.1|	tRNA (adenineN(1))methyltransferase catalytic subunit putative
jgi|Auran1|26071	945.859	291.809	-1.6966	Down	1.09135e-292	6e-41	ref|XP_003558945.1|	PREDICTED: uncharacterized oxidoreductase At4g09670-like
jgi|Auran1|14200	49.6833	22.7117	-1.12933	Down	1.75517e-05	8e-49	ref|XP_002020564.1|	GL14062
jgi|Auran1|12241	114.2	22.7875	-2.32525	Down	5.73882e-36	2e-67	ref|XP_002900236.1|	tRNA (guanine-N(1)-)-methyltransferase, putative
jgi|Auran1|37383	24.3984	8.03586	-1.60226	Down	7.69192e-09	2e-74	emb|CCI16210.1|	putative enzyme
jgi|Auran1|37386	23.5291	9.92471	-1.24535	Down	1.76008e-07	5e-36	ref|YP_003683826.1|	(p)ppGpp synthetase I SpoT/RelA
jgi|Auran1|63827	6.95718	2.72013	-1.35483	Down	3.46118e-11	8e-80	ref|ZP_08779028.1|	phosphoenolpyruvate synthase
jgi|Auran1|15827	146.939	35.0149	-2.06918	Down	9.75016e-19	6e-13	ref|NP_559893.1|	tRNA-splicing endonuclease subunit alpha
jgi|Auran1|25619	35.4137	5.10294	-2.79491	Down	7.48056e-09	7e-25	ref|ZP_01618264.1|	putative hydrolase
jgi|Auran1|63849	56.1119	11.7677	-2.25348	Down	1.9242e-20	2e-29	ref|NP_001240173.1|	uncharacterized protein LOC100814693
jgi|Auran1|6252	24.9139	6.93859	-1.84424	Down	0.000120659	1e-18	gb|ADY43816.1|	Protein Mpv17
jgi|Auran1|63863	10.0144	3.23801	-1.6289	Down	0.000104579	0	gb|EGB08534.1|	expressed protein
jgi|Auran1|25785	148.961	47.5151	-1.64848	Down	7.51054e-49	1e-155	emb|CBN74525.1|	Glutamate dehydrogenase 1 (NADP-dependent)
jgi|Auran1|60068	18.1632	2.81437	-2.69014	Down	5.4986e-10	0	ref|ZP_10578138.1|	putative amidohydrolase
jgi|Auran1|63928	1.58521	0.250175	-2.66366	Down	6.2135e-06	2e-86	ref|XP_003080516.1|	COG3268: Uncharacterized conserved protein (ISS)
jgi|Auran1|71567	18.9	4.58887	-2.04218	Down	3.39852e-10	4e-10	ref|ZP_07526085.1|	DEAD/DEAH box helicase
jgi|Auran1|71581	16.2663	7.70136	-1.0787	Down	2.21538e-07	2e-27	gb|ACF98103.1|	putative oxidoreductase
jgi|Auran1|8899	77.9033	23.295	-1.74167	Down	1.50641e-06	3e-21	ref|ZP_02928307.1|	probable hydroxylase
jgi|Auran1|63995	3.91511	0.255673	-3.93668	Down	1.13029e-07	2e-31	ref|XP_001382698.2|	U3 snoRNP protein
jgi|Auran1|64000	124.833	52.512	-1.24929	Down	1.17847e-31	8e-37	gb|ABA98960.2|	Phospholipase/Carboxylesterase family protein, expressed
jgi|Auran1|25684	2376.72	1136	-1.06501	Down	3.89618e-86	5e-20	gb|EJY64514.1|	TB2/DP1, HVA22 family protein
jgi|Auran1|25894	80.8538	13.5507	-2.57695	Down	3.61874e-35	1e-60	ref|XP_002185694.1|	anthranilate synthase. anthranilate synthetase. chorismate lyase
jgi|Auran1|6053	21.1006	5.87656	-1.84424	Down	0.000120659	1e-20	ref|NP_001046944.1|	Os02g0513100
jgi|Auran1|25895	34.9289	15.0866	-1.21115	Down	1.96803e-07	2e-82	emb|CBJ28043.1|		Ectocarpus siliculosus]
jgi|Auran1|37445	148.372	44.3793	-1.74126	Down	6.5719e-55	1e-175	emb|CBJ26972.1|	Acetyl-CoA acetyltransferase subunit, putative mitochondrial presursor Acetyl-CoA acetyltransferase
jgi|Auran1|25925	61.0445	9.17179	-2.73459	Down	1.33022e-44	2e-76	gb|EIE27552.1|	FAD-linked oxidoreductase, partial
jgi|Auran1|4268	162.691	19.1968	-3.0832	Down	2.80564e-59	4e-70	emb|CCA19689.1|	pescadillolike protein putative
jgi|Auran1|72308	54.3923	25.6754	-1.08301	Down	6.72408e-31	1e-135	emb|CBJ30797.1|	DEAD box helicase
jgi|Auran1|60250	229.633	73.247	-1.64849	Down	9.53242e-57	5e-15	gb|EFW46712.1|	sjogren syndrome antigen B
jgi|Auran1|66291	109.414	53.8281	-1.02336	Down	7.5047e-16	0	gb|EGB05546.1|	expressed protein
jgi|Auran1|13646	23.9205	2.89156	-3.04833	Down	1.00802e-09	1e-149	gb|EGB05549.1|	methyltransferase-like protein
jgi|Auran1|10874	101.565	14.4685	-2.81142	Down	5.08988e-57	1e-109	ref|XP_003081871.1|	oxidoreductase (ISS)
jgi|Auran1|2696	113.94	31.4924	-1.8552	Down	5.32424e-38	1e-122	gb|AAN31934.1|	putative RNA helicase, DRH1
jgi|Auran1|66331	410.207	186.102	-1.14026	Down	0	2e-63	gb|EGB07878.1|	putative arylsulfatase
jgi|Auran1|38431	20.5139	7.52367	-1.44709	Down	2.64056e-11	2e-93	ref|XP_002908711.1|	ubiquitin-specific protease, putative
jgi|Auran1|59335	150.662	41.1359	-1.87284	Down	1.09288e-82	0	emb|CBJ30209.1|	Molecular chaperones HSP70/HSC70, HSP70 superfamily
jgi|Auran1|17695	165.68	2.97881	-5.79752	Down	3.23666e-45	4e-79	gb|EGB09334.1|	putative formate/nitrite transporter
jgi|Auran1|23946	144.625	48.0675	-1.58919	Down	1.73719e-13	6e-28	gb|AAR90343.1|	circadian RNA-binding protein CHLAMY 1 subunit C1
jgi|Auran1|53046	37.7087	17.6274	-1.09708	Down	1.49017e-08	5e-72	ref|XP_002180117.1|	phosphodiesterase/alkaline phosphatase
jgi|Auran1|71254	38.9064	4.57335	-3.08869	Down	1.21024e-27	3e-22	ref|XP_002904848.1|	RNA-binding protein, putative
jgi|Auran1|14928	141.02	69.6146	-1.01844	Down	7.23304e-10	1e-36	emb|CCA85118.1|	putative Prolyl 4-hydroxylase alpha subunit
jgi|Auran1|69737	14.4362	2.2783	-2.66366	Down	6.84942e-07	6e-15	ref|ZP_09219177.1|	glycerol uptake facilitator protein
jgi|Auran1|14446	44.1028	6.73571	-2.71097	Down	3.52904e-11	4e-24	gb|EFA83480.1|	WD40 repeat-containing protein
jgi|Auran1|24178	97.5516	46.1863	-1.0787	Down	1.54897e-08	4e-75	emb|CBK25223.2|	unnamed protein product
jgi|Auran1|71265	1285.67	631.731	-1.02514	Down	4.39036e-285	1e-32	emb|CBJ25507.1|	Heat Shock transcription factor
jgi|Auran1|17062	375.052	111.981	-1.74383	Down	1.23291e-21	3e-23	emb|CBJ26882.1|	Heat shock protein 40 like protein/ DnaJ domain containing protein
jgi|Auran1|36932	847.707	391.587	-1.11423	Down	1.75898e-179	0	emb|CBJ32893.1|	EEF1A2, eukaryotic translation elongation factor 1 alpha
jgi|Auran1|11801	206.282	83.7932	-1.29972	Down	2.5931e-42	6e-67	ref|YP_001978013.1|	cyclopropane-fatty-acyl-phospholipid synthase
jgi|Auran1|71277	55.9168	24.2679	-1.20423	Down	1.70426e-11	0	gb|EGB09892.1|	expressed protein, partial
jgi|Auran1|62968	82.6742	28.8543	-1.51865	Down	4.27684e-26	1e-33	ref|XP_003443473.1|	PREDICTED: thiosulfate sulfurtransferase/rhodanese-like domain-containing protein 2-like
jgi|Auran1|69744	46.6356	22.5634	-1.04745	Down	3.85338e-07	2e-16	ref|YP_004556113.1|	glutathione S-transferase domain-containing protein
jgi|Auran1|62975	132.531	50.7138	-1.38588	Down	6.08466e-11	4e-69	gb|EGB09887.1|	expressed protein
jgi|Auran1|62993	565.706	257.365	-1.13624	Down	1.74428e-47	1e-07	ref|XP_808410.1|	fatty acid desaturase
jgi|Auran1|63000	44.713	18.3621	-1.28396	Down	1.38571e-17	8e-16	emb|CBN78153.1|	all0748
jgi|Auran1|3833	124.446	29.2382	-2.08959	Down	3.03294e-32	4e-74	emb|CBN76762.1|	Trifunctional Chorismate Mutase/Prephenate Dehydratase/Prephenate Dehydrogenase
jgi|Auran1|60001	165.686	71.2259	-1.21798	Down	8.40612e-19	2e-44	ref|ZP_01691740.1|	lipoprotein, putative
jgi|Auran1|63066	7.33692	2.07203	-1.82413	Down	6.80048e-07	3e-08	gb|EJD45641.1|	SET domain-containing protein
jgi|Auran1|6694	83.8319	28.0169	-1.5812	Down	2.19992e-05	2e-46	gb|EGB09463.1|	selenoprotein
jgi|Auran1|12530	54.9821	15.6902	-1.80909	Down	1.99525e-15	6e-93	ref|YP_005443525.1|	ribosomal RNA large subunit methyltransferase N
jgi|Auran1|24785	247.138	60.6983	-2.02559	Down	2.44318e-72	3e-51	ref|XP_003529466.1|	PREDICTED: dual specificity protein kinase pyk1-like
jgi|Auran1|6929	102.524	38.6678	-1.40676	Down	2.7732e-09	3e-25	ref|XP_003560852.1|	PREDICTED: potassium channel KOR1-like
jgi|Auran1|24172	36.8481	17.2583	-1.0943	Down	1.49724e-05	2e-26	ref|XP_002894113.1|	dihydroxyacetone kinase family protein
jgi|Auran1|13173	27.8358	8.30456	-1.74496	Down	4.7599e-08	0	gb|EGB09487.1|	sideroflexin 5-like protein
jgi|Auran1|24305	183.548	56.5582	-1.69835	Down	3.17036e-38	9e-66	ref|XP_003057924.1|	vacuolar iron transporter family
jgi|Auran1|24362	40.652	17.1418	-1.24581	Down	1.71617e-08	1e-112	ref|YP_004773755.1|	phosphoribosylaminoimidazole carboxylase ATPase subunit
jgi|Auran1|24778	30.9559	7.24189	-2.09578	Down	2.5714e-11	1e-25	gb|AAP06887.1|	putative peroxisomal Ca-dependent solute carrier protein
jgi|Auran1|63162	16.2678	4.9013	-1.73078	Down	2.42238e-09	5e-55	ref|XP_002954733.1|	amine oxidase-like protein
jgi|Auran1|24119	135.764	60.1911	-1.17348	Down	3.94074e-10	1e-104	gb|EGB09767.1|	selenoprotein
jgi|Auran1|7275	295.856	128.556	-1.20249	Down	4.20734e-21	3e-58	pdb|3CEG|A	Chain A, Crystal Structure Of The Ubc Domain Of Baculoviral Iap Repeat-Containing Protein 6
jgi|Auran1|60012	14.6665	3.30662	-2.14909	Down	2.18092e-06	3e-56	gb|EFA82268.1|	phytanoyl-CoA dioxygenase family protein
jgi|Auran1|23843	16.9728	3.6831	-2.20423	Down	2.58664e-07	5e-52	ref|XP_002288343.1|	aldo-keto oxidoreductase
jgi|Auran1|17617	59.7134	15.7064	-1.9267	Down	5.31164e-07	5e-16	ref|XP_810085.1|	universal minicircle sequence binding protein (UMSBP)
jgi|Auran1|23904	389.972	170.398	-1.19446	Down	2.23464e-45	8e-95	emb|CCA21671.1|	cytochrome c1 putative
jgi|Auran1|23943	124.67	62.0755	-1.00602	Down	2.54276e-14	2e-97	emb|CCA25363.1|	electron transfer flavoprotein subunit alpha putativ
jgi|Auran1|53271	749.236	362.572	-1.04715	Down	5.7419e-67	1e-35	emb|CBN74737.1|	Chromatin modification-related protein vid-21
jgi|Auran1|16246	115.766	55.6044	-1.05794	Down	2.80098e-07	1e-34	ref|XP_321087.2|	AGAP001976-PA
jgi|Auran1|24239	40.2413	19.0524	-1.0787	Down	3.1621e-05	1e-83	emb|CBJ32453.1|	GTP cyclohydrolase I
jgi|Auran1|24245	59.8689	26.9955	-1.14909	Down	0.000215866	1e-48	ref|ZP_08195107.1|	glycerol-3-phosphate cytidyltransferase
jgi|Auran1|71380	814.578	208.462	-1.96627	Down	0	3e-79	emb|CCA15655.1|	U3 small nucleolar ribonucleoprotein protein IMP4 p
jgi|Auran1|13413	28.2127	4.81744	-2.55001	Down	2.17754e-10	1e-51	ref|ZP_02188671.1|	carboxyvinyl-carboxyphosphonate phosphorylmutase
jgi|Auran1|60022	43.1978	18.5929	-1.21621	Down	4.9311e-09	1e-136	ref|XP_001691128.1|	ribonucleoside-diphosphate reductase small chain
jgi|Auran1|63286	3.91026	1.51291	-1.36993	Down	2.37324e-07	1e-149	ref|YP_005058447.1|	sulfatase-modifying factor protein
jgi|Auran1|24700	79.2493	17.4516	-2.18304	Down	5.7803e-12	6e-20	emb|CCA18239.1|	ribosome biogenesis regulatory protein putative
jgi|Auran1|5211	258.207	35.3442	-2.86898	Down	9.4295e-100	4e-41	emb|CBJ30860.1|	rRNA biogenesis protein rrp5
jgi|Auran1|63322	15.4705	4.02573	-1.9422	Down	2.97778e-15	1e-112	emb|CBN77079.1|	Sulfotransferase
jgi|Auran1|32286	130.293	24.1287	-2.43293	Down	2.86242e-39	5e-23	ref|XP_003715390.1|	MKI67 FHA domain-interacting nucleolar phosphoprotein
jgi|Auran1|12057	63.3747	14.5186	-2.12601	Down	1.72851e-23	5e-65	ref|XP_001028008.1|	Sua5/YciO/YrdC/YwlC family protein
jgi|Auran1|16196	66.5811	8.48699	-2.97179	Down	2.12348e-10	5e-15	ref|XP_791185.2|	PREDICTED: uncharacterized protein LOC586304
jgi|Auran1|59487	756.37	362.557	-1.06088	Down	8.35384e-117	1e-117	ref|YP_001597064.1|	putative delta(24(24(1)))-sterol reductase
jgi|Auran1|32248	15.2959	5.17278	-1.56413	Down	0.000136608	1e-111	ref|XP_003459160.1|	PREDICTED: 2-oxoisovalerate dehydrogenase subunit alpha, mitochondrial-like
jgi|Auran1|32258	51.7611	17.5046	-1.56413	Down	2.3679e-12	1e-166	gb|EGB04788.1|	putative aspartate
jgi|Auran1|67097	3.27784	1.26092	-1.37826	Down	1.71838e-05	2e-55	gb|EHB00377.1|	Deleted in lung and esophageal cancer protein 1
jgi|Auran1|18888	85.1879	40.3326	-1.0787	Down	1.4374e-10	8e-33	gb|ACH63227.1|	O-linked GlcNAc transferase-like protein
jgi|Auran1|19030	44.2542	8.70152	-2.34647	Down	6.06844e-26	1e-104	emb|CBJ30265.1|	U3 snoRNP-associated protein Utp7
jgi|Auran1|18391	21.6567	4.10139	-2.40063	Down	1.21334e-09	2e-32	emb|CBJ28039.1|	calcineurin-like phosphoesterase family protein
jgi|Auran1|35793	34.3717	8.45932	-2.02261	Down	1.16181e-26	2e-89	ref|ZP_08134348.1|	TPR repeat protein
jgi|Auran1|70503	23.491	10.6649	-1.13924	Down	6.11046e-12	8e-64	emb|CBN77803.1|	structural maintenance of chromosomes 1 protein
jgi|Auran1|17910	208.285	55.2236	-1.9152	Down	2.24686e-14	5e-25	emb|CBK20169.2|	Zim17
jgi|Auran1|58548	37.7274	11.3949	-1.72723	Down	7.4588e-12	1e-170	gb|EFW43327.1|	acyl-Coenzyme A dehydrogenase
jgi|Auran1|60530	50.4405	11.9898	-2.07278	Down	2.6611e-29	4e-11	ref|XP_002774753.1|	prolyl-tRNA synthetase, putative
jgi|Auran1|60545	14.6444	7.21647	-1.02099	Down	2.67004e-05	1e-06	ref|YP_004543347.1|	group 1 glycosyl transferase
jgi|Auran1|60553	64.0555	9.51032	-2.75176	Down	2.97386e-93	2e-33	ref|XP_003387437.1|	PREDICTED: pumilio domain-containing protein KIAA0020 homolog
jgi|Auran1|18489	19.5913	9.78525	-1.00153	Down	6.8214e-05	9e-79	dbj|BAE02348.1|	unnamed protein product
jgi|Auran1|17602	92.1146	38.0208	-1.27664	Down	7.5219e-06	4e-21	gb|AFJ68618.1|	transmembrane and coiled-coil domains 4
jgi|Auran1|60582	25.2272	7.51901	-1.74636	Down	1.72701e-66	8e-13	ref|ZP_09482652.1|	polysaccharide lyase 11
jgi|Auran1|60583	5.95066	2.76212	-1.10727	Down	4.6798e-06	3e-08	gb|AAR19063.1|	DNA cytosine-5-methyltransferase 1
jgi|Auran1|51995	100.752	25.068	-2.00688	Down	2.18762e-59	1e-138	gb|AAX45785.1|	glucose-6-phosphate dehydrogenase isoform B
jgi|Auran1|69596	114.143	43.5557	-1.3899	Down	2.63564e-23	2e-30	ref|XP_002293745.1|	tom40-like protein
jgi|Auran1|35877	62.2316	11.5348	-2.43166	Down	3.0584e-34	1e-113	ref|YP_003290212.1|	homoserine O-acetyltransferase
jgi|Auran1|18834	112.153	40.9472	-1.45363	Down	1.7861e-29	4e-43	ref|XP_002898832.1|	dimeric dihydrodiol dehydrogenase, putative
jgi|Auran1|17224	739.086	359.313	-1.0405	Down	1.6794e-24	2e-20	emb|CBK24728.2|	Erv1
jgi|Auran1|60647	5.41475	0.915585	-2.56413	Down	1.9595e-05	7e-09	ref|XP_003453226.1|	PREDICTED: methyltransferase-like protein 21A-like
jgi|Auran1|18438	144.176	14.6168	-3.30212	Down	3.551e-91	4e-97	gb|EGD78247.1|	NAD-dependent epimerase/dehydratase
jgi|Auran1|19346	337.469	138.807	-1.28167	Down	1.54269e-32	1e-38	ref|XP_003443357.1|	PREDICTED: poly	Oreochromis niloticus]
jgi|Auran1|3978	15.5757	1.7558	-3.14909	Down	4.73612e-09	2e-25	ref|NP_181367.2|	MATE efflux family protein
jgi|Auran1|58573	25.7777	4.95811	-2.37826	Down	4.19952e-10	2e-60	ref|XP_003446038.1|	PREDICTED: UDP-galactose translocator-like
jgi|Auran1|60699	12.3539	4.79919	-1.3641	Down	2.43696e-06	2e-08	ref|XP_003872484.1|	putative U-box domain protein
jgi|Auran1|52052	105.085	24.7313	-2.08714	Down	5.1594e-100	4e-81	ref|XP_002909240.1|	rRNA methyltransferase, putative
jgi|Auran1|60726	20.1611	6.36357	-1.66366	Down	4.41194e-09	1e-05	ref|ZP_08031956.1|	DEAD/DEAH box helicase
jgi|Auran1|18923	27.3919	11.4301	-1.26091	Down	0.000117317	8e-78	ref|XP_002902877.1|	calcyphosin-like protein
jgi|Auran1|60734	12.5552	2.77916	-2.17556	Down	8.22922e-11	1e-29	ref|XP_001020935.2|	Zinc carboxypeptidase family protein
jgi|Auran1|19231	25.0178	10.6195	-1.23624	Down	0.000169998	2e-85	ref|YP_003585483.1|	short-chain dehydrogenase
jgi|Auran1|18958	175.338	78.1995	-1.16491	Down	8.43108e-23	3e-62	ref|XP_002176865.1|	nucleosome assembly protein
jgi|Auran1|18470	132.427	64.6135	-1.03529	Down	1.50764e-21	1e-102	ref|ZP_01999921.1|	aminotransferase, DegT/DnrJ/EryC1/StrS family protein
jgi|Auran1|18940	79.5328	15.9481	-2.31817	Down	1.22127e-12	2e-08	gb|EGW31980.1|	zinc-finger protein GIS2
jgi|Auran1|2155	101.962	19.6485	-2.37554	Down	4.14274e-40	8e-78	ref|XP_002909225.1|	periodic tryptophan protein, putative
jgi|Auran1|60845	26.1991	8.86005	-1.56413	Down	0.000136608	2e-20	ref|XP_505258.1|	YALI0F10747p
jgi|Auran1|60876	49.3407	5.51569	-3.16116	Down	4.7325e-28	0	gb|EGB12937.1|	expressed protein
jgi|Auran1|2184	36.9805	15.6275	-1.24268	Down	4.49142e-08	1e-82	ref|XP_003591658.1|	6-phosphofructokinase
jgi|Auran1|70037	283.53	122.353	-1.21245	Down	9.49984e-58	1e-128	ref|XP_002735030.1|	PREDICTED: eukaryotic translation initiation factor 3, subunit 6 48kDa-like
jgi|Auran1|60940	16.4927	6.08801	-1.43778	Down	9.05726e-30	7e-59	emb|CBJ31170.1|	tyrosinase-like protein 2
jgi|Auran1|18509	166.413	28.6185	-2.53975	Down	9.46128e-67	4e-58	ref|XP_001649282.1|	ribosome biogenesis protein tsr1 (20S rrna accumulation protein 1)
jgi|Auran1|19358	9.0775	1.28934	-2.81567	Down	0.000166875	1e-105	ref|XP_002293678.1|	formyltetrahydrofolate deformylase
jgi|Auran1|10068	187.469	56.1256	-1.73992	Down	1.51195e-137	0	ref|YP_002993735.1|	Cellobiose phosphorylase
jgi|Auran1|60966	5.6789	2.16831	-1.38904	Down	2.08788e-05	3e-05	ref|YP_004306003.1|	N-acetylglucosaminyltransferase
jgi|Auran1|58602	17.9035	7.22995	-1.30818	Down	2.05816e-05	4e-94	ref|YP_693399.1|	CobW/P47K family protein
jgi|Auran1|60968	94.1409	17.7201	-2.40944	Down	2.5821e-69	2e-33	ref|XP_002529057.1|	multidrug resistance pump, putative
jgi|Auran1|19109	77.4681	34.7472	-1.1567	Down	3.19084e-18	1e-126	gb|ADY41173.1|	Dynamin
jgi|Auran1|27227	103.419	17.7591	-2.54188	Down	8.22666e-30	2e-37	gb|AFJ68795.1|	putative u3 small nucleolar rna-associated protein 11
jgi|Auran1|59064	27.4115	10.1391	-1.43485	Down	9.35824e-06	1e-106	ref|XP_002896725.1|	enoyl-CoA hydratase, mitochondrial precursor
jgi|Auran1|27414	312.221	141.175	-1.14509	Down	5.64706e-96	0	ref|XP_002294422.1|	3-isopropylmalate dehydratase
jgi|Auran1|3107	25.0432	8.71114	-1.52349	Down	5.19374e-05	4e-63	ref|YP_003899865.1|	cysteine desulfurase family protein
jgi|Auran1|27356	165.358	51.4139	-1.68536	Down	5.94068e-42	1e-113	emb|CCA17253.1|	unnamed protein product
jgi|Auran1|37684	12.9197	3.2457	-1.99297	Down	1.05609e-06	1e-96	ref|XP_002512188.1|	molybdopterin cofactor synthesis protein A, putative
jgi|Auran1|9441	82.5404	26.7384	-1.62619	Down	0.000193253	5e-15	ref|ZP_04581462.1|	DNA primase
jgi|Auran1|64670	294.195	114.109	-1.36636	Down	2.0113e-34	2e-15	ref|XP_001694654.1|	U2 snRNP auxiliary factor, large subunit
jgi|Auran1|27600	13.5692	2.75332	-2.30109	Down	6.08582e-05	1e-10	gb|AAT40501.1|	Tryptophan/tyrosine permease family protein
jgi|Auran1|27316	145.842	9.99015	-3.86776	Down	3.9721e-53	8e-83	ref|XP_002908301.1|	RNA-binding protein PNO1-like protein
jgi|Auran1|71775	72.9831	30.7148	-1.24863	Down	2.03414e-12	7e-48	emb|CBJ26891.1|	Derlin (Degradation in endoplasmic reticulum protein ) (Der1-like protein)
jgi|Auran1|27395	168.334	66.8703	-1.33189	Down	4.86824e-37	1e-167	emb|CBJ31983.1|	aspartate aminotransferase
jgi|Auran1|71777	42.5455	18.9707	-1.16524	Down	2.44696e-30	2e-28	ref|XP_002055532.1|	GJ18738
jgi|Auran1|27471	48.6554	15.5095	-1.64945	Down	1.95478e-18	1e-129	ref|YP_430940.1|	GMP synthase
jgi|Auran1|27564	38.3604	6.51966	-2.55675	Down	9.3068e-19	5e-48	ref|NP_193076.3|	dioxygenase domain-containing protein
jgi|Auran1|64741	130.478	54.9117	-1.24863	Down	7.39624e-22	1e-135	ref|YP_004584618.1|	cobalamin synthesis protein P47K
jgi|Auran1|64750	174.525	59.9589	-1.54139	Down	1.03024e-93	7e-13	gb|EGB01727.1|	expressed protein
jgi|Auran1|71782	18.6947	8.9208	-1.06739	Down	6.96762e-07	1e-128	emb|CCA20888.1|	dihydrolipoamide succinyltransferase putative
jgi|Auran1|64761	55.4708	8.68195	-2.67564	Down	7.68038e-58	6e-11	ref|NP_001039053.1|	heat shock transcription factor 3
jgi|Auran1|71788	390.172	187.753	-1.05528	Down	7.79954e-58	7e-58	gb|EGB07703.1|	expressed protein, partial
jgi|Auran1|71790	19.9425	7.15754	-1.47831	Down	2.50998e-10	3e-20	ref|XP_003457750.1|	PREDICTED: phosphorylated CTD-interacting factor 1
jgi|Auran1|64803	3.19541	0.01	-8.31986	Down	1.9608e-05	1e-18	ref|XP_002933116.1|	PREDICTED: gamma-aminobutyric acid receptor subunit rho-3-like
jgi|Auran1|72032	36.5092	16.0329	-1.18723	Down	4.85716e-12	6e-13	gb|EKD33682.1|	Heavy metal translocating P-type ATPase
jgi|Auran1|29612	12.3401	2.92125	-2.0787	Down	0.00016683	6e-50	gb|EFW42406.1|	3-hydroxybutyryl-CoA dehydratase-like protein
jgi|Auran1|29530	56.4987	9.44103	-2.5812	Down	3.88452e-14	4e-72	emb|CBJ48426.1|	small nucleolar ribonucleoprotein U3 component
jgi|Auran1|29643	10.5773	1.95959	-2.43234	Down	8.83192e-08	1e-146	dbj|BAE45263.1|	cytosolic nonspecific dipeptidase
jgi|Auran1|60211	38.0711	16.1074	-1.24097	Down	1.49235e-06	2e-25	ref|XP_002997018.1|	cobalamin adenosyltransferase, putative
jgi|Auran1|65840	33.539	10.4956	-1.67605	Down	1.42489e-31	6e-11	gb|EEE24537.1|	RNA-binding protein, putative
jgi|Auran1|65857	25.8573	10.6904	-1.27425	Down	2.0035e-05	1e-33	emb|CAO87226.1|	unnamed protein product
jgi|Auran1|4768	28.6208	8.22719	-1.79859	Down	1.08782e-06	1e-41	ref|YP_004455126.1|	ABC transporter-like protein
jgi|Auran1|29703	122.61	53.2193	-1.20406	Down	8.0401e-41	0	gb|AEO44494.1|	threonyl-tRNA synthase
jgi|Auran1|65878	18.634	6.12663	-1.60477	Down	3.24952e-07	8e-05	ref|YP_476788.1|	phytanoyl-CoA dioxygenase
jgi|Auran1|65889	20.7587	8.6213	-1.26774	Down	6.94874e-08	8e-13	ref|XP_002291501.1|	G1/S-specific cyclin e2-like protein
jgi|Auran1|5253	103.441	43.5328	-1.24863	Down	2.15198e-07	1e-32	ref|XP_002909041.1|	cytochrome c/c1 heme lyase, putative
jgi|Auran1|54360	137.965	59.8325	-1.2053	Down	5.5293e-59	0	gb|AFJ69849.1|	translation initiation factor 5B, partial
jgi|Auran1|64341	22.7555	7.83541	-1.53813	Down	1.55036e-05	6e-15	ref|XP_001938261.1|	nuclear localization sequence-binding protein
jgi|Auran1|64345	115.09	51.9153	-1.14853	Down	2.14478e-51	0	ref|XP_002900903.1|	phosphoribosylglycinamide synthetase, putative
jgi|Auran1|64347	7.03643	1.2167	-2.53187	Down	2.84118e-18	9e-47	ref|YP_001995148.1|	fibronectin type III domain-containing protein
jgi|Auran1|11962	89.8901	7.24406	-3.63329	Down	1.32169e-50	1e-71	ref|XP_002907027.1|	angio-associated migratory cell protein
jgi|Auran1|2925	96.1523	29.6179	-1.69885	Down	2.88162e-23	2e-95	ref|XP_002907717.1|	ras-like GTP-binding protein
jgi|Auran1|64391	17.6141	4.54086	-1.95569	Down	9.33078e-22	6e-27	ref|YP_003550800.1|	Sterol desaturase
jgi|Auran1|60104	100.095	48.3319	-1.05032	Down	3.92884e-14	1e-118	ref|XP_002500412.1|	dioxygenase
jgi|Auran1|27083	18.6562	3.17983	-2.55263	Down	9.49542e-09	8e-45	emb|CBJ26192.1|	similar to sideroflexin 5
jgi|Auran1|26969	151.663	64.8802	-1.22502	Down	1.36425e-22	3e-96	ref|XP_001024867.1|	Pyridoxal-phosphate dependent enzyme family protein
jgi|Auran1|64464	53.2927	5.51763	-3.27182	Down	4.31752e-85	9e-35	emb|CCA19989.1|	RNAbinding protein NOB1 putative
jgi|Auran1|7323	19.3516	4.58105	-2.0787	Down	0.00016683	5e-37	ref|NP_983410.1|	ACR007Wp
jgi|Auran1|64486	9.18495	4.34866	-1.0787	Down	0.000137075	6e-40	emb|CBN79907.1|	Hypothetical leucine rich repeat protein
jgi|Auran1|26879	143.375	22.5611	-2.66788	Down	1.42102e-54	3e-58	gb|EFW46277.1|	brix domain-containing protein 1
jgi|Auran1|64509	6.35138	1.27573	-2.31574	Down	1.17972e-05	3e-26	gb|EKB27535.1|	arsenite-activated ATPase ArsA
jgi|Auran1|27109	26.8363	7.73395	-1.79491	Down	3.8786e-10	4e-98	gb|AFJ68651.1|	solute carrier family facilitated glucose transporter member 3
jgi|Auran1|64516	7.63828	2.42485	-1.65535	Down	4.486e-16	2e-10	emb|CBJ32316.1|	centrosomal protein 120
jgi|Auran1|59057	24.4181	5.56635	-2.13315	Down	8.3907e-08	6e-60	gb|EIE26529.1|	pyrroline-5-carboxylate reductase
jgi|Auran1|64547	38.7939	14.4349	-1.42627	Down	1.82337e-26	2e-80	emb|CBJ48489.1|	ran binding protein 4-like protein
jgi|Auran1|26912	362.609	67.6891	-2.42142	Down	4.1838e-175	1e-119	ref|XP_002288442.1|	atp-dependent RNA helicase
jgi|Auran1|71732	19.6345	7.63964	-1.36181	Down	7.35826e-19	2e-15	emb|CBJ30765.1|	polymorphic outer membrane protein
jgi|Auran1|26789	551.428	162.789	-1.76017	Down	1.04012e-32	1e-14	pdb|3HTS|B	Chain B, Heat Shock Transcription FactorDNA COMPLEX
jgi|Auran1|64568	104.125	48.8462	-1.092	Down	4.48322e-16	9e-28	ref|NP_001058243.1|	Os06g0654000
jgi|Auran1|53803	87.9924	35.8184	-1.29668	Down	6.18098e-27	0	ref|XP_002904990.1|	inosine-5'-monophosphate dehydrogenase 2
jgi|Auran1|37654	137.653	16.1317	-3.09306	Down	2.04488e-74	2e-31	ref|XP_003079607.1|	putative protein (ISS)
jgi|Auran1|70450	113.609	4.50584	-4.65613	Down	9.0831e-97	1e-100	ref|XP_002293678.1|	formyltetrahydrofolate deformylase
jgi|Auran1|15503	223.345	21.7778	-3.35834	Down	9.89242e-87	1e-145	gb|EGB03260.1|	putative formate/nitrite transporter
jgi|Auran1|60366	360.176	139.613	-1.36727	Down	8.57322e-45	3e-61	ref|XP_002295609.1|	cyanate lyase
jgi|Auran1|72771	391.324	97.9414	-1.99837	Down	1.85362e-213	0	gb|EGB03280.1|	expressed protein
jgi|Auran1|72773	30.2175	8.56098	-1.81954	Down	2.75906e-49	6e-12	ref|XP_002123678.1|	PREDICTED: similar to Uncharacterized protein KIAA1529
jgi|Auran1|54461	194.139	56.888	-1.7709	Down	6.30386e-66	1e-50	gb|ABA98960.2|	Phospholipase/Carboxylesterase family protein, expressed
jgi|Auran1|30428	24.0554	6.0169	-1.99927	Down	3.57374e-07	3e-33	ref|XP_646062.1|	SET domain-containing protein
jgi|Auran1|1158	53.1381	16.2159	-1.71234	Down	3.72682e-20	6e-83	gb|EEQ84083.1|	anion exchange family protein
jgi|Auran1|33034	140.56	63.9892	-1.13529	Down	3.11684e-21	1e-122	emb|CBY09575.1|	unnamed protein product
jgi|Auran1|32974	381.595	172.964	-1.14157	Down	3.21934e-46	2e-63	ref|XP_974298.1|	PREDICTED: similar to putative cathepsin B-like like proteinase
jgi|Auran1|70357	131.115	65.2444	-1.00691	Down	8.45236e-17	2e-20	ref|NP_001048635.1|	Os02g0833400
jgi|Auran1|72407	283.127	128.632	-1.13819	Down	5.7499e-87	0	gb|EGB04840.1|	expressed protein
jgi|Auran1|31908	26.6751	8.58803	-1.6351	Down	1.67828e-05	2e-14	emb|CBN74534.1|	Ca2+/calmodulin-dependent protein kinase kinase beta and related serine/threonine protein kinases
jgi|Auran1|31774	827.286	316.49	-1.38622	Down	6.88574e-149	1e-86	ref|XP_002786977.1|	Phosphoribosylamine--glycine ligase, putative
jgi|Auran1|31886	9.31403	3.81741	-1.28681	Down	3.00496e-05	0	ref|YP_001888719.1|	FAD dependent oxidoreductase
jgi|Auran1|65459	1.92466	0.0911239	-4.40063	Down	6.28962e-06	2e-06	ref|ZP_09551557.1|	nucleic acid binding OB-fold tRNA/helicase-type
jgi|Auran1|65461	20.1352	9.53309	-1.0787	Down	7.94966e-08	2e-07	gb|EGB02874.1|	expressed protein
jgi|Auran1|60183	98.8872	35.6229	-1.47298	Down	1.4301e-14	3e-41	ref|XP_003384042.1|	PREDICTED: protein SYM1-like
jgi|Auran1|29008	72.9831	16.7012	-2.12761	Down	4.84126e-44	1e-109	gb|AFJ68693.1|	sdad1 protein, partial
jgi|Auran1|65475	9.02596	3.09749	-1.54298	Down	7.94234e-13	4e-05	ref|XP_002506421.1|	polycystin cation channel family
jgi|Auran1|65492	245.816	94.7414	-1.37551	Down	3.14506e-63	3e-06	ref|XP_002149044.1|	MYND domain protein, putative
jgi|Auran1|29155	31.5359	15.1247	-1.06009	Down	0.000125145	6e-74	ref|XP_002904995.1|	palmitoyl-protein thioesterase 1, putative
jgi|Auran1|65502	67.1493	28.0039	-1.26174	Down	1.38425e-38	0	ref|ZP_01909586.1|	pyruvate carboxylase
jgi|Auran1|29178	74.574	28.5598	-1.38469	Down	4.54974e-16	1e-105	emb|CBN79951.1|	Heat shock protein 40
jgi|Auran1|65521	31.8343	4.83796	-2.71811	Down	4.19314e-27	3e-38	ref|NP_177879.3|	tubulin-tyrosine ligase
jgi|Auran1|3074	17.92	3.59939	-2.31574	Down	1.17972e-05	4e-35	ref|YP_001249966.1|	TPR repeat-containing protein
jgi|Auran1|65528	9.5901	2.40606	-1.99487	Down	3.23024e-14	4e-09	ref|XP_002672584.1|	ATS1 domain-containing protein
jgi|Auran1|5019	48.6554	9.59838	-2.34174	Down	5.0271e-11	2e-48	gb|EIE22385.1|	FtsJ-domain-containing protein
jgi|Auran1|29030	235.865	40.4577	-2.54348	Down	9.73866e-81	1e-107	ref|XP_002901380.1|	diphthine synthase
jgi|Auran1|59196	45.18	10.7701	-2.06865	Down	8.13486e-18	1e-147	gb|EGZ25952.1|	methionine aminopeptidase, merops subfamily M24
jgi|Auran1|2360	13.2371	2.37137	-2.4808	Down	1.30377e-06	5e-82	ref|XP_003521890.1|	PREDICTED: probable tRNA threonylcarbamoyladenosine biosynthesis protein osgepl1-like
jgi|Auran1|71979	82.8757	34.124	-1.28016	Down	2.02836e-48	3e-35	emb|CBN74737.1|	Chromatin modification-related protein vid-21
jgi|Auran1|38045	76.2346	9.98555	-2.93253	Down	6.94264e-61	1e-58	gb|EFW47430.1|	U3 small nucleolar RNA-associated protein 15
jgi|Auran1|28907	82.5213	11.1629	-2.88606	Down	2.3245e-53	1e-108	emb|CCA26657.1|	glycoside hydrolase putative
jgi|Auran1|65595	12.5895	6.07409	-1.05148	Down	2.79688e-10	4e-05	ref|XP_003080570.1|	unnamed protein product
jgi|Auran1|65603	16.8765	6.93496	-1.28306	Down	0.000217412	5e-15	ref|XP_002158346.1|	PREDICTED: similar to WD repeat, SAM and U-box domain containing 1
jgi|Auran1|60193	26.0123	11.26	-1.20798	Down	4.90246e-05	3e-51	ref|ZP_00514757.1|	Short-chain dehydrogenase/reductase SDR
jgi|Auran1|34104	29.4551	11.3631	-1.37416	Down	8.30852e-05	2e-95	gb|EIE24473.1|	NADPH-dependent FMN reductase
jgi|Auran1|65301	15.0123	4.00945	-1.90467	Down	2.49332e-05	1e-150	gb|EGB06879.1|	expressed protein
jgi|Auran1|71920	71.1941	34.5715	-1.04218	Down	1.31555e-17	7e-95	emb|CCA14064.1|	carbon catabolite repressor protein putative
jgi|Auran1|16330	63.7621	28.7951	-1.14687	Down	0.00017489	2e-17	emb|CBL51553.1|	globin
jgi|Auran1|28722	47.2582	18.6779	-1.33923	Down	1.58947e-08	1e-101	ref|XP_002895731.1|	nicotinate-nucleotide pyrophosphorylase, putative
jgi|Auran1|28859	87.2485	43.4189	-1.00681	Down	8.9486e-07	1e-36	ref|XP_003386734.1|	PREDICTED: abhydrolase domain-containing protein FAM108C1-like
jgi|Auran1|28650	93.8787	36.0835	-1.37946	Down	1.97817e-25	1e-119	ref|XP_002289813.1|	RNA helicase
jgi|Auran1|10453	271.604	40.7978	-2.73494	Down	2.20924e-182	0	ref|XP_002288885.1|	atp-dependent RNA helicase
jgi|Auran1|28553	79.8252	24.7458	-1.68966	Down	4.51402e-16	3e-96	ref|XP_002902119.1|	electron transfer flavoprotein subunit beta
jgi|Auran1|65381	52.5387	14.6004	-1.84738	Down	1.72401e-10	1e-113	gb|EGB06824.1|	expressed protein
jgi|Auran1|28813	46.5733	9.33897	-2.31817	Down	1.22127e-12	1e-39	ref|YP_003802604.1|	phosphoribosyltransferase
jgi|Auran1|65384	31.4101	14.6567	-1.09966	Down	3.02298e-20	0	emb|CCA14203.1|	DNAdirected RNA polymerase I subunit RPA1 putative
jgi|Auran1|65391	11.8788	3.37443	-1.81567	Down	3.61842e-06	4e-08	emb|CAD45029.1|	NBS-LRR disease resistance protein homologue
jgi|Auran1|65392	7.58238	2.42698	-1.64349	Down	2.46728e-07	1e-06	gb|AFI09262.1|	LmrCD-specific DARPin, partial
jgi|Auran1|6643	153.439	64.742	-1.24489	Down	4.32518e-12	1e-32	gb|ACI67547.1|	C16orf24 homolog
jgi|Auran1|587	59.286	28.0692	-1.0787	Down	3.60726e-14	1e-149	ref|XP_002901976.1|	ion channel, putative
jgi|Auran1|65426	22.3418	4.11359	-2.44127	Down	1.64301e-11	5e-26	gb|EIK57482.1|	putative lipoprotein
jgi|Auran1|7002	36.3226	11.998	-1.59808	Down	8.82558e-05	1e-25	ref|ZP_08458591.1|	Sel1 domain protein repeat-containing protein
jgi|Auran1|65428	13.066	3.82953	-1.77058	Down	3.1059e-05	4e-19	ref|XP_003083795.1|	Trans-2-enoyl-CoA reductase, mitochondrial precursor (ISS)
jgi|Auran1|65432	71.2667	34.2715	-1.05622	Down	1.55384e-09	1e-138	gb|EGB06779.1|	expressed protein
jgi|Auran1|28850	103.659	31.7377	-1.70758	Down	1.56091e-42	0	emb|CBN80295.1|	Pyruvate kinase
jgi|Auran1|65446	12.3195	5.44816	-1.17711	Down	1.24712e-10	1e-06	ref|YP_002299943.1|	transcriptional regulator, Crp
jgi|Auran1|71856	8.25679	3.8272	-1.10929	Down	5.49572e-08	2e-20	emb|CBJ48858.1|	polymorphic Outer membrane protein G/I family
jgi|Auran1|28200	115.313	56.8992	-1.01908	Down	2.3154e-20	1e-172	ref|YP_005441050.1|	argininosuccinate lyase
jgi|Auran1|65079	10.5176	2.88673	-1.8653	Down	2.75588e-08	2e-37	ref|XP_003061215.1|	bile Acid:Na+ symporter family
jgi|Auran1|2213	73.0875	18.0433	-2.01816	Down	1.96622e-32	1e-118	ref|XP_002905228.1|	nucleolar protein 10, putative
jgi|Auran1|69850	885.549	390.224	-1.18227	Down	1.01059e-142	1e-129	ref|XP_003080053.1|	PRLI-interacting factor L-like (ISS)
jgi|Auran1|71873	10.5773	5.24352	-1.01236	Down	6.88296e-15	2e-69	ref|YP_001995148.1|	fibronectin type III domain-containing protein
jgi|Auran1|65151	27.8258	12.045	-1.20798	Down	6.32242e-07	2e-30	emb|CBN77696.1|	Serine/threonine-protein kinase CTR1
jgi|Auran1|28497	8.90982	1.46727	-2.60226	Down	0.000102302	6e-82	gb|EIW47102.1|	D-isomer specific 2-hydroxyacid dehydrogenase NAD-binding protein
jgi|Auran1|71879	76.9342	15.3608	-2.32437	Down	1.28549e-64	2e-33	ref|ZP_09912280.1|	phytanoyl-CoA dioxygenase
jgi|Auran1|65167	10.0823	2.46376	-2.0329	Down	7.75236e-12	7e-20	emb|CCD28217.1|	zinc finger-containing protein, partial
jgi|Auran1|28238	35.6684	5.62913	-2.66366	Down	1.69738e-13	1e-46	gb|EJY87660.1|	3'5'-cyclic nucleotide phosphodiesterase family protein
jgi|Auran1|9434	344.642	60.7898	-2.5032	Down	6.66788e-31	2e-14	ref|ZP_03609908.1|	RNA-binding region RNP-1
jgi|Auran1|28540	44.7406	7.06088	-2.66366	Down	2.65202e-16	7e-99	gb|AFJ69251.1|	RIO kinase 1, partial
jgi|Auran1|28417	18.9377	5.51763	-1.77914	Down	3.16598e-06	5e-62	ref|XP_002131685.1|	PREDICTED: similar to tumor protein p53 inducible protein 3
jgi|Auran1|28204	72.0576	22.5353	-1.67696	Down	8.04352e-11	7e-44	ref|NP_001080284.1|	coiled-coil domain containing 25
jgi|Auran1|69855	30.2045	11.2285	-1.4276	Down	1.25904e-10	1e-151	gb|EGZ21127.1|	glucose-6-phosphate isomerase
jgi|Auran1|15696	107.393	33.2052	-1.69341	Down	5.5293e-10	2e-13	ref|ZP_10533174.1|	intramembrane serine protease
jgi|Auran1|65231	8.62005	3.10949	-1.47102	Down	7.49886e-06	3e-19	ref|ZP_11092641.1|	alpha/beta hydrolase
jgi|Auran1|65234	44.8294	20.6758	-1.1165	Down	6.40326e-23	2e-21	gb|AFJ69586.1|	lipid transfer protein 5-like protein, partial
jgi|Auran1|65238	26.8017	7.39786	-1.85714	Down	6.24942e-26	1e-43	ref|XP_002129532.1|	PREDICTED: similar to JmjC domain-containing protein 5 (Jumonji domain-containing protein 5)
jgi|Auran1|28130	36.2212	16.8932	-1.1004	Down	0.000227922	1e-155	gb|EGB07017.1|	ribose 5-phosphate isomerase
jgi|Auran1|65258	4.28127	0.01	-8.7419	Down	4.63828e-06	3e-05	emb|CBH11813.1|	chaperone protein DNAj, putative
jgi|Auran1|65259	18.2519	8.69944	-1.06905	Down	7.29202e-08	2e-26	ref|XP_003081675.1|	Kinesin (KAR3 subfamily) (ISS)
jgi|Auran1|28269	68.055	26.2952	-1.3719	Down	1.34753e-12	1e-153	ref|XP_002908607.1|	succinyl-CoA ligase subunit alpha, mitochondrial precursor
jgi|Auran1|65268	42.7702	17.0098	-1.33024	Down	1.00442e-16	6e-09	ref|YP_004085740.1|	sulfotransferase
jgi|Auran1|65637	52.4758	15.593	-1.75075	Down	2.69716e-23	2e-06	gb|EJU02362.1|	UreD-domain-containing protein
jgi|Auran1|29387	104.123	11.0573	-3.23521	Down	1.23337e-21	1e-17	ref|ZP_10285229.1|	PAS domain-containing sensor histidine kinase response regulator heme-binding site
jgi|Auran1|7672	370.481	174.653	-1.08491	Down	4.87986e-22	3e-31	ref|XP_002295292.1|	heat shock protein-like protein
jgi|Auran1|29341	75.363	32.551	-1.21115	Down	1.79264e-10	6e-42	ref|XP_002904804.1|	transcription elongation factor, putative
jgi|Auran1|65719	22.1873	4.6962	-2.24017	Down	3.51292e-12	1e-129	ref|XP_002681464.1|	6-phosphogluconate dehydrogenase
jgi|Auran1|59223	25.9045	12.7978	-1.0173	Down	5.67032e-06	1e-133	ref|XP_002909176.1|	cathepsin, cysteine protease family C01A, putative
jgi|Auran1|69886	51.3363	25.5207	-1.00831	Down	4.17146e-06	6e-61	gb|EGD83301.1|	transferase
jgi|Auran1|72027	65.0552	27.82	-1.22554	Down	1.87127e-16	0	gb|EGB06361.1|	expressed protein
jgi|Auran1|72700	1039.62	497.817	-1.06237	Down	1.52786e-260	0	ref|XP_002185513.1|	heat shock protein Hsp90
jgi|Auran1|33800	32.6132	9.18106	-1.82872	Down	6.55174e-05	3e-31	ref|NP_001083506.1|	cysteine dioxygenase, type I
jgi|Auran1|67230	28.0497	3.06467	-3.19418	Down	7.81818e-21	6e-50	emb|CCA22892.1|	nucleolar protein putative
jgi|Auran1|55217	8.61606	0.479919	-4.16616	Down	4.09568e-09	1e-135	ref|ZP_10745640.1|	glutamine synthetase, type III
jgi|Auran1|70392	46.9617	22.2342	-1.0787	Down	9.34078e-07	1e-41	ref|ZP_02188317.1|	short chain dehydrogenase
jgi|Auran1|67238	30.7546	10.0806	-1.60922	Down	4.10412e-14	6e-33	gb|AFJ68909.1|	cwf19-like 1-like protein, partial
jgi|Auran1|72101	12.008	5.83617	-1.0409	Down	8.45588e-11	2e-81	ref|YP_001995148.1|	fibronectin type III domain-containing protein
jgi|Auran1|72107	25.3883	7.42879	-1.77296	Down	3.99206e-23	1e-132	emb|CBN79893.1|	Glucosylceramidase, family GH30
jgi|Auran1|38254	57.7801	6.86507	-3.07323	Down	1.06017e-48	1e-103	ref|XP_002528505.1|	zinc finger protein, putative
jgi|Auran1|1138	124.953	16.3199	-2.93668	Down	4.2142e-66	1e-143	ref|XP_003742527.1|	PREDICTED: tRNA-dihydrouridine(47) synthase	Metaseiulus occidentalis]
jgi|Auran1|72116	34.186	12.6473	-1.43458	Down	3.47084e-16	0	gb|EGB05838.1|	expressed protein
jgi|Auran1|30084	381.32	61.84	-2.62439	Down	4.54464e-188	7e-84	ref|XP_002195500.1|	PREDICTED: RNA terminal phosphate cyclase-like 1
jgi|Auran1|72117	94.3414	43.172	-1.1278	Down	1.00197e-26	6e-70	emb|CCA27392.1|	5'AMPactivated protein kinase subunit beta putative
jgi|Auran1|3796	64.8177	22.3187	-1.53813	Down	3.72704e-13	1e-55	ref|XP_001942027.1|	ADP,ATP carrier protein
jgi|Auran1|54443	133.682	45.779	-1.54605	Down	1.48713e-60	1e-122	ref|YP_003267967.1|	AMP-dependent synthetase and ligase
jgi|Auran1|66108	12.6353	3.92864	-1.68536	Down	3.36714e-07	4e-09	ref|YP_006829463.1|	Transcriptional regulator, LytR
jgi|Auran1|72128	20.3252	4.73751	-2.10107	Down	5.49848e-09	1e-72	ref|XP_003083473.1|	inorganic pyrophosphatase precursor (ISS)
jgi|Auran1|72130	10.7452	4.6551	-1.20681	Down	1.80449e-09	6e-06	ref|YP_003022025.1|	peptidyl-prolyl isomerase
jgi|Auran1|66128	13.7531	4.63038	-1.57056	Down	7.41912e-05	6e-23	ref|XP_003079074.1|	unnamed protein product
jgi|Auran1|55404	97.0769	29.3489	-1.72582	Down	3.77282e-31	3e-55	emb|CBJ26089.1|	ammonium transporter (ISS)
jgi|Auran1|33456	53.1665	22.1208	-1.26512	Down	4.36968e-05	2e-26	ref|NP_001135374.1|	ADP-ribosylation factor-like protein 2-binding protein
jgi|Auran1|72648	72.0439	24.3389	-1.56561	Down	1.08837e-46	1e-169	ref|YP_003548542.1|	phosphofructokinase
jgi|Auran1|60346	193.903	58.3978	-1.73135	Down	6.91952e-66	0	emb|CBJ27257.1|	isovaleryl-CoA dehydrogenase
jgi|Auran1|4399	51.5899	12.997	-1.98891	Down	2.70966e-13	1e-86	ref|XP_002287674.1|	member of the inositol monophosphatase protein family
jgi|Auran1|33432	62.3026	6.01989	-3.37148	Down	2.83366e-30	2e-92	gb|AFJ68812.1|	methyltransferase wbscr22
jgi|Auran1|67674	4.10479	0.777372	-2.40063	Down	2.035e-05	1e-174	ref|XP_002901976.1|	ion channel, putative
jgi|Auran1|33184	173.391	69.2157	-1.32486	Down	8.64592e-57	0	ref|XP_002286435.1|	ABC transporter
jgi|Auran1|67544	55.0364	8.30811	-2.72779	Down	2.18302e-23	2e-37	dbj|BAL26964.1|	putative 3-hydroxyisobutyrate dehydrogenase
jgi|Auran1|67545	3.53536	0.627687	-2.49374	Down	6.67832e-06	2e-10	ref|ZP_05415774.1|	xylanase
jgi|Auran1|39190	31.1565	9.69942	-1.68356	Down	1.01561e-07	1e-50	ref|YP_006527752.1|	formyltetrahydrofolate deformylase
jgi|Auran1|67549	53.0375	25.6599	-1.0475	Down	1.42959e-37	5e-18	ref|XP_003724057.1|	PREDICTED: uncharacterized protein LOC100889358 isoform 1
jgi|Auran1|67568	24.4069	6.30304	-1.95317	Down	4.42204e-34	7e-24	ref|YP_003889040.1|	UvrD/REP helicase
jgi|Auran1|67577	14.532	7.13508	-1.02623	Down	0.000127214	1e-112	gb|EGB04012.1|	expressed protein
jgi|Auran1|67153	21.2067	2.65218	-2.99927	Down	1.16385e-10	7e-12	gb|EHN00495.1|	YNL024C-like protein
jgi|Auran1|67170	26.8923	7.58877	-1.82525	Down	4.4014e-16	3e-30	emb|CCA18118.1|	lipinlike protein putative
jgi|Auran1|38989	197.54	71.5136	-1.46585	Down	1.17297e-62	1e-118	ref|XP_002773725.1|	adenylosuccinate synthetase, putative
jgi|Auran1|72521	184.198	49.0872	-1.90784	Down	5.82006e-158	4e-66	gb|AFJ69290.1|	glutamate-rich wd repeat containing 1
jgi|Auran1|32539	122.964	28.2459	-2.12212	Down	3.4148e-45	3e-84	ref|XP_003054771.1|	protein arginine methyltransferase
jgi|Auran1|16978	151.58	54.9323	-1.46436	Down	6.70466e-13	3e-28	ref|ZP_01132394.1|	MutT/nudix family protein
jgi|Auran1|34205	219.963	93.1043	-1.24034	Down	2.39746e-13	4e-27	ref|XP_002285573.1|	PREDICTED: transmembrane protein 85
jgi|Auran1|33894	79.8636	36.0667	-1.14687	Down	1.03059e-07	6e-36	ref|XP_002517369.1|	ATP binding protein, putative
jgi|Auran1|1637	21.3771	8.55301	-1.32156	Down	1.15067e-05	1e-134	dbj|BAB09696.1|	unnamed protein product
jgi|Auran1|8214	54.669	15.53	-1.81567	Down	3.56388e-05	6e-15	emb|CBK21166.2|	unnamed protein product
jgi|Auran1|59602	20.64	5.47238	-1.9152	Down	3.63152e-09	1e-64	ref|XP_572045.1|	glucose-6-phosphate 1-dehydrogenase
jgi|Auran1|39321	126.317	57.4321	-1.13712	Down	1.88153e-25	0	ref|XP_003084144.1|	diaminopimelate decarboxylase (ISS)
jgi|Auran1|68263	88.6408	26.3445	-1.75047	Down	5.59656e-14	4e-81	gb|EGB03142.1|	expressed protein
jgi|Auran1|34650	14.6805	2.97881	-2.30109	Down	6.08582e-05	9e-30	ref|YP_001173033.1|	thiopurine s-methyltransferase
jgi|Auran1|34914	107.933	37.312	-1.53242	Down	3.89954e-06	1e-18	gb|ACV83772.1|	protein phosphatase 2C
jgi|Auran1|5711	189.448	73.4773	-1.36644	Down	1.07221e-18	2e-58	gb|EIE18289.1|	protein phosphatase 2C
jgi|Auran1|68309	19.1815	5.05023	-1.92529	Down	8.60702e-23	2e-09	ref|XP_003082513.1|	unnamed protein product
jgi|Auran1|35188	116.402	35.8509	-1.69904	Down	9.28442e-27	3e-61	ref|XP_003691792.1|	PREDICTED: lipoamide acyltransferase component of branched-chain alpha-keto acid dehydrogenase complex, mitochondrial-like
jgi|Auran1|68377	10.4656	1.86981	-2.48469	Down	5.8063e-09	5e-17	ref|XP_002172831.1|	Las1-like protein
jgi|Auran1|35297	33.9231	12.3899	-1.4531	Down	2.8527e-06	7e-57	ref|XP_970680.1|	PREDICTED: similar to lethal (3) s1921 CG2245-PA
jgi|Auran1|68691	24.0363	6.89704	-1.80117	Down	0.000194727	7e-10	dbj|BAM41809.1|	mitochondrial large subunit ribosomal protein
jgi|Auran1|72841	33.9957	13.0393	-1.38248	Down	1.64791e-06	1e-37	gb|AFF18791.1|	glucose-6-phosphate 1-dehydrogenase, partial
jgi|Auran1|35254	216.834	69.3945	-1.6437	Down	1.9734e-25	1e-21	ref|NP_596794.1|	ATP-dependent RNA helicase Dbp8 (predicted)
jgi|Auran1|8521	78.7754	19.7452	-1.99624	Down	7.86476e-09	5e-20	ref|ZP_07051850.1|	3-hydroxyacyl-CoA dehydrogenase type-2
jgi|Auran1|68764	20.9612	7.93934	-1.40063	Down	1.0707e-08	4e-96	ref|NP_001055536.1|	Os05g0411200
jgi|Auran1|8983	25.6757	6.98985	-1.87707	Down	1.81246e-09	9e-71	ref|NP_596794.1|	ATP-dependent RNA helicase Dbp8 (predicted)
jgi|Auran1|12800	33.9184	12.9209	-1.39236	Down	4.22012e-07	1e-78	ref|YP_002313257.1|	lipoprotein
jgi|Auran1|68423	60.9811	22.6193	-1.43081	Down	7.40486e-23	1e-45	gb|EJD43344.1|	S-adenosyl-L-methionine-dependent methyltransferase
jgi|Auran1|9695	52.6495	21.4889	-1.29283	Down	9.8806e-05	9e-20	ref|XP_002094987.1|	GE19922
jgi|Auran1|34695	116.99	46.219	-1.33983	Down	8.97262e-11	3e-53	ref|XP_002296360.1|	acyl-CoA dehydrogenase-like protein
jgi|Auran1|68511	38.0831	16.1468	-1.2379	Down	5.15108e-05	2e-09	emb|CCA18813.1|	EF1 guanine nucleotide exchange domaincontaining protein putative
jgi|Auran1|68735	63.3855	29.4026	-1.10821	Down	9.08064e-13	2e-06	ref|NP_001045222.1|	Os01g0920700
jgi|Auran1|34750	26.6362	4.20367	-2.66366	Down	6.2135e-06	4e-83	gb|EGB09334.1|	putative formate/nitrite transporter
jgi|Auran1|69098	104.106	25.4176	-2.03416	Down	1.56423e-33	1e-63	ref|XP_003058498.1|	MraW methylase/RNA recognition motif protein
jgi|Auran1|68431	145.966	70.8804	-1.04218	Down	2.19128e-14	4e-07	gb|EGD75880.1|	salivary glue protein Sgs-3
jgi|Auran1|72878	26.4032	9.32888	-1.50093	Down	2.72706e-06	6e-82	gb|EGB02001.1|	expressed protein
jgi|Auran1|72883	19.1795	5.25721	-1.8672	Down	4.05202e-05	8e-45	gb|EGB02159.1|	expressed protein
jgi|Auran1|68444	18.8146	8.49353	-1.14741	Down	8.95256e-10	0	gb|EGB02923.1|	expressed protein
jgi|Auran1|68587	20.8977	9.89409	-1.0787	Down	2.33038e-08	4e-22	ref|XP_002901765.1|	thioredoxin-like protein
jgi|Auran1|68604	20.2642	6.17039	-1.7155	Down	4.24242e-24	8e-32	ref|XP_002732869.1|	PREDICTED: iduronate-2-sulfatase-like
jgi|Auran1|68726	239.061	108.083	-1.14523	Down	1.09919e-74	1e-08	gb|EGB02621.1|	expressed protein
jgi|Auran1|68832	16.1671	4.37395	-1.88606	Down	1.3655e-05	3e-10	ref|XP_002198364.1|	PREDICTED: tubulin tyrosine ligase
jgi|Auran1|68990	191.87	82.2719	-1.22166	Down	1.24131e-15	2e-84	gb|EGB02320.1|	expressed protein
jgi|Auran1|69027	36.2591	16.7269	-1.11618	Down	5.67822e-05	4e-05	emb|CAQ52949.1|	CD4-specific ankyrin repeat protein D3.1
jgi|Auran1|69078	6.57025	0.504441	-3.70319	Down	3.95632e-09	2e-22	ref|YP_006183392.1|	O-antigen acetylase
jgi|Auran1|69199	79.9742	29.0877	-1.45913	Down	4.60308e-12	2e-36	ref|XP_002906174.1|	diacylglycerol acyltransferase, putative
jgi|Auran1|69236	20.8636	8.57331	-1.28306	Down	0.000217412	6e-17	emb|CBJ27872.1|	Import inner membrane translocase subunit TIM44, mitochondrial precursor
jgi|Auran1|69327	45.2909	15.5208	-1.54502	Down	1.83974e-09	1e-177	gb|EGB01959.1|	expressed protein
jgi|Auran1|69471	19.599	1.76748	-3.47102	Down	2.0516e-05	1e-83	gb|EGB01812.1|	expressed protein
jgi|Auran1|69566	441.87	194.318	-1.1852	Down	1.33517e-28	4e-59	gb|EGB01715.1|	expressed protein
