# Supplementary material for: Understanding Strategy of Nitrate and Urea Assimilation in a Chinese Strain of Aureococcus anophagefferens through RNA-Seq Analysis
Source: PLoS One. 2014 Oct 22;9(10):e111069. doi: 10.1371/journal.pone.0111069 (PMC4206512; doi:10.1371/journal.pone.0111069)
Supplement: Table S10 — Information of common differentially expressed genes in A. anophagefferens cells identified when nitrate-grown cells were compared to mixture N-grown and urea-grown cells, respectively. (XLS) [file pone.0111069.s010.xls]

## Sheet: Sheet1
Table S10 Information of common differentially expressed genes in A. anophagefferens cells identified when nitrate-grown cells were compared to mixture N-grown and urea-grown cells, respectively.
Gene	Fold change (log2 ratio) (nitrate/mixture-N)	Fold change (log2 ratio) (nitrate/urea)	Putative function annotation	GO function
jgi|Auran1|14720|gw1.12.456.1	-1.02695	-1.64769	putative plastid light harvesting protein isoform 27	photosynthesis
jgi|Auran1|25705|e_gw1.8.349.1	-1.0827	-1.52596	phosphoglucomutase	glycogenesis and glycogenolysis
jgi|Auran1|59175|fgenesh2_pm.C_scaffold_14000018	-1.04857	-1.57252	metalloprotease	proteolysis and peptidolysis
jgi|Auran1|31657|e_gw1.26.57.1	-1.25909	-1.7144	spermine synthase putative	Nitrogen compound metabolism
jgi|Auran1|4268|gw1.22.63.1	-1.30023	-1.71182	hypothetical protein AURANDRAFT_4268
jgi|Auran1|19755|e_gw1.2.112.1	-1.23264	-1.58023	3-Phosphoshikimate 1-Carboxyvinyltransferase	biosynthesis of the aromatic amino acids
jgi|Auran1|52969|estExt_Genewise1Plus.C_50871	-1.22666	-1.5794	flagellar associated protein, adenosine kinase-like protein	transcriptional regulation
jgi|Auran1|60020|fgenesh2_kg.C_scaffold_6000040	-1.2251	-1.6141	elongation factor Ts	translation
jgi|Auran1|52055|estExt_Genewise1Plus.C_10692	-1.02507	-1.83036	Elongation factor/putative GTP-binding protein typA	translation
jgi|Auran1|68630|fgenesh2_pg.C_scaffold_259000001	-1.17465	-1.94825	methionine S-adenosyl transferase	one-carbon compound metabolism
jgi|Auran1|23003|e_gw1.5.654.1	-1.6597	-2.17118	chaperone, heat shock protein 70	response to stimulus
jgi|Auran1|21006|e_gw1.3.811.1	-1.79425	-1.90669	putative plastid light harvesting protein isoform 7	photosynthesis
jgi|Auran1|23472|e_gw1.5.971.1	-1.73338	-2.03886	peptide methionine sulfoxide reductase, partial	methionine metabolic process/response to oxidative stress
jgi|Auran1|24586|e_gw1.6.31.1	-1.62646	-1.88585	Predicted unusual protein kinase (ISS)	protein phosphorylation
jgi|Auran1|55209|estExt_Genewise1Plus.C_350016	-1.47753	-2.23441	methionine S-adenosyl transferase	one-carbon compound metabolism
jgi|Auran1|12803|gw1.5.842.1	-1.35184	-2.14889	protease	proteolysis and peptidolysis
jgi|Auran1|53701|estExt_Genewise1Plus.C_90447	-1.43184	-2.13097	elongase delta 6	Fatty acid synthesis
jgi|Auran1|69644|estExt_fgenesh2_kg.C_20043	-1.40189	-2.16209	adenosylhomocysteinase	one-carbon compound metabolism
jgi|Auran1|72537|estExt_fgenesh2_pg.C_350005	-1.38852	-2.13705	putative plastid light harvesting protein isoform 52	photosynthesis
jgi|Auran1|27441|e_gw1.11.431.1	-1.41933	-1.73223	putative plastid light harvesting protein isoform 42	photosynthesis
jgi|Auran1|59335|fgenesh2_pm.C_scaffold_21000023	-1.53275	-1.81016	Molecular chaperones HSP70/HSC70, HSP70 superfamily	response to stimulus
jgi|Auran1|71195|estExt_fgenesh2_pg.C_50324	-1.43807	-1.82909	ATP-sulfurylase	sulfate assimilation
jgi|Auran1|20345|e_gw1.2.693.1	-1.40965	-1.91155	probable bifunctional purine synthesis protein	purine nucleotide biosynthesis
jgi|Auran1|69975|estExt_fgenesh2_kg.C_410004	-1.41861	-1.96575	hypothetical protein AURANDRAFT_33217
jgi|Auran1|66542|fgenesh2_pg.C_scaffold_23000108	-1.42001	-2.02574	hypothetical protein AURANDRAFT_66542
jgi|Auran1|24785|e_gw1.6.715.1	-2.07736	-1.98204	PREDICTED: dual specificity protein kinase pyk1-like	protein phosphorylation
jgi|Auran1|6929|gw1.6.410.1	-1.82577	-1.64881	PREDICTED: potassium channel KOR1-like	transport
jgi|Auran1|25486|e_gw1.7.507.1	-1.1041	-1.37555	Tryptophan synthase (alpha / beta chains)	biosynthesis of the aromatic amino acids
jgi|Auran1|26092|e_gw1.8.93.1	-1.10902	-1.35597	argininosuccinate synthase	Urea cycle
jgi|Auran1|69676|estExt_fgenesh2_kg.C_30025	-1.061	-1.29955	cytosolic glucose-6-phosphate isomerase	gluconeogenesis/glycolysis
jgi|Auran1|35830|estExt_Genewise1.C_10345	-1.27075	-1.2987	mitochondrial carrier family	transport
jgi|Auran1|59127|fgenesh2_pm.C_scaffold_12000034	-1.25039	-1.25159	preprotein translocase subunit SecA	intracellular protein transport
jgi|Auran1|58885|fgenesh2_pm.C_scaffold_6000011	-1.19272	-1.30374	triose-phosphate isomerase	glycolysis
jgi|Auran1|66018|fgenesh2_pg.C_scaffold_19000014	-1.34197	-1.42521	photosystem II biogenesis protein Psb29	photosynthesis
jgi|Auran1|22183|e_gw1.4.481.1	-1.00177	-1.01561	RL12, ribosomal protein 11 60S large ribosomal subunit	translation
jgi|Auran1|22626|e_gw1.4.443.1	-1.05517	-1.01824	nucleoside diphosphate kinase 2	GTP/UTP/CTP biosynthesis
jgi|Auran1|36703|estExt_Genewise1.C_50404	-1.03746	-1.01058	aspartate aminotransferase	amino acid degradation
jgi|Auran1|59875|fgenesh2_kg.C_scaffold_3000016	-1.03493	-1.01466	RS5, ribosomal protein 5	translation
jgi|Auran1|3833|gw1.6.231.1	-1.0415	-1.04643	Trifunctional Chorismate Mutase/Prephenate Dehydratase	biosynthesis of the aromatic amino acids
jgi|Auran1|29821|e_gw1.17.313.1	-1.03878	-1.22128	40S ribosomal protein S10	translation
jgi|Auran1|59091|fgenesh2_pm.C_scaffold_11000031	-1.0415	-1.21168	eukaryotic translation initiation factor 3 subunit, putative	translation
jgi|Auran1|24204|e_gw1.6.948.1	-1.04974	-1.17025	40S ribosomal protein S15a	translation
jgi|Auran1|60213|fgenesh2_kg.C_scaffold_17000006	-1.05127	-1.17791	60S ribosomal protein L17-2	translation
jgi|Auran1|66080|fgenesh2_pg.C_scaffold_19000076	-1.06616	-1.18683	expressed protein
jgi|Auran1|59458|fgenesh2_pm.C_scaffold_29000009	-1.02607	-1.18471	Peptidase family M19	proteolysis and peptidolysis
jgi|Auran1|22269|e_gw1.4.204.1	-1.07681	-1.15326	fructose-1,6-bisphosphate aldolase class I	gluconeogenesis and glycolysis and Calvin cycle
jgi|Auran1|28783|e_gw1.14.167.1	-1.05891	-1.14076	Ribosomal protein S23, component of cytosolic 80S ribosome and 40S small subunit	translation
jgi|Auran1|37768|estExt_Genewise1.C_120017	-1.08171	-1.10523	guanine nucleotide-binding protein beta polypeptide 2-like 1	signal transducing
jgi|Auran1|55398|estExt_Genewise1Plus.C_440018	-1.07468	-1.10806	RS6, ribosomal protein 6	translation
jgi|Auran1|32286|e_gw1.31.144.1	-1.0415	-1.09268	MKI67 FHA domain-interacting nucleolar phosphoprotein	transcriptional regulation
jgi|Auran1|6947|gw1.17.128.1	-1.04038	-1.10267	60S ribosomal protein L19-1	translation
jgi|Auran1|7884|gw1.2.539.1	-1.02408	-1.08373	ubiquitin extension protein 3	protein modification
jgi|Auran1|8341|gw1.2.573.1	-1.0155	-1.12241	60S ribosomal protein L27	translation
jgi|Auran1|34909|e_gw1.227.3.1	-1.26128	-1.05633	ribosomal protein L35	translation
jgi|Auran1|27395|e_gw1.11.86.1	-1.17433	-1.07583	aspartate aminotransferase	amino acid degradation
jgi|Auran1|37955|estExt_Genewise1.C_140119	-1.18334	-1.10286	putative proton translocating inorganic pyrophosphatase	proton transport
jgi|Auran1|8613|gw1.5.553.1	-1.1455	-1.09764	60S ribosomal protein L22, putative	translation
jgi|Auran1|60042|fgenesh2_kg.C_scaffold_7000014	-1.18589	-1.13269	elongation factor tu, putative	translation
jgi|Auran1|29868|e_gw1.18.156.1	-1.16108	-1.02909	phosphoribosyl pyrophosphate synthetase	nucleotide biosynthesis
jgi|Auran1|60062|fgenesh2_kg.C_scaffold_8000007	-1.19285	-1.02943	60S ribosomal protein L37a, putative	translation
jgi|Auran1|65309|fgenesh2_pg.C_scaffold_14000036	-1.17685	-1.04643	hypothetical protein AURANDRAFT_65309
jgi|Auran1|34777|e_gw1.163.2.1	-1.14371	-1.05633	60S ribosomal protein L35	translation
jgi|Auran1|59049|fgenesh2_pm.C_scaffold_10000022	-1.13316	-1.07085	40S ribosomal protein S25 putative	translation
jgi|Auran1|8479|gw1.22.105.1	-1.12639	-1.06502	hypothetical protein AURANDRAFT_8479
jgi|Auran1|36932|estExt_Genewise1.C_60126	-1.10548	-1.0613	EEF1A2, eukaryotic translation elongation factor 1 alpha	translation
jgi|Auran1|60394|fgenesh2_kg.C_scaffold_585000001	-1.10516	-1.05764	RS19, ribosomal protein 19 40S small ribosomal subunit	translation
jgi|Auran1|6481|gw1.14.141.1	-1.10132	-1.04725	(p)ppGpp synthetase I, SpoT/RelA	signal transducing
jgi|Auran1|70049|estExt_fgenesh2_pm.C_20015	-1.10194	-1.04945	40S ribosomal protein S7	translation
jgi|Auran1|35877|estExt_Genewise1.C_10509	-1.78996	-1.34481	homoserine O-acetyltransferase	methionine metabolism and sulfur metabolism
jgi|Auran1|58666|fgenesh2_pm.C_scaffold_2000057	-1.67472	-1.30356	NAD dependent malic enzyme	pyruvate metabolism and carbon fixation
jgi|Auran1|18130|gw1.26.223.1	-1.54088	-1.23226	RS30, ribosomal protein 30 40S small ribosomal subunit	translation
jgi|Auran1|67893|fgenesh2_pg.C_scaffold_55000005	-1.60221	-1.19725	hypothetical protein AURANDRAFT_67893
jgi|Auran1|72255|estExt_fgenesh2_pg.C_230047	-1.51495	-1.02326	triose-phosphate isomerase	glycolysis
jgi|Auran1|62199|fgenesh2_pg.C_scaffold_4000249	-2.53463	-3.50067	Prokar lipoprotein
jgi|Auran1|63597|fgenesh2_pg.C_scaffold_7000245	-2.26721	-2.64215	expressed protein
jgi|Auran1|30031|e_gw1.18.135.1	2.74277	2.77289	Taurine--pyruvate aminotransferase	taurine and hypotaurine metabolism
jgi|Auran1|51893|estExt_Genewise1Plus.C_10064	2.60236	2.63247	PREDICTED: methyltransferase-like protein 7A-like	DNA methylation
jgi|Auran1|59919|fgenesh2_kg.C_scaffold_4000024	2.77209	2.38717	short-chain dehydrogenase/reductase SDR	Unknown
jgi|Auran1|28821|e_gw1.14.271.1	1.98598	2.90918	Hypothetical leucine rich repeat protein	formation of protein–protein interactions
jgi|Auran1|62351|fgenesh2_pg.C_scaffold_4000401	2.04596	2.85369	gi|323454967|gb|EGB10836.1|/6.12436e-180/expressed protein
jgi|Auran1|29967|e_gw1.18.142.1	2.23861	2.26872	PREDICTED: acid sphingomyelinase-like phosphodiesterase 3a	sphingomyelin degradation
jgi|Auran1|53005|estExt_Genewise1Plus.C_51022	1.87277	2.31054	nitrite transporter NAR1	transport
jgi|Auran1|68771|fgenesh2_pg.C_scaffold_358000003	1.82357	2.20161	hypothetical protein AURANDRAFT_68771
jgi|Auran1|60332|fgenesh2_kg.C_scaffold_39000006	1.62143	2.12511	Nitrate high affinity transporter	transport
jgi|Auran1|33733|e_gw1.53.1.1	2.17001	1.0905	dynein heavy chain	organelle transport
jgi|Auran1|20700|e_gw1.2.832.1	2.09477	1.26035	glutamine synthetase	Nitrogen compound metabolism
jgi|Auran1|72182|estExt_fgenesh2_pg.C_200093	2.05042	1.241	Tetratricopeptide repeat protein 16
jgi|Auran1|25961|e_gw1.8.536.1	1.62147	1.60428	lipoprotein, putative
jgi|Auran1|38949|estExt_Genewise1.C_310117	1.44393	1.51057	Cyclin B1	cell cycle
jgi|Auran1|18463|e_gw1.1.694.1	1.55108	1.32326	putative ammonium transporter	transport
jgi|Auran1|54482|estExt_Genewise1Plus.C_200136	1.69547	1.25992	26S proteasome regulatory subunit S1	regulation of protein degradation
jgi|Auran1|71318|estExt_fgenesh2_pg.C_60194	1.74479	1.36773	expressed protein, partial
jgi|Auran1|52010|estExt_Genewise1Plus.C_10549	1.44949	1.16549	PREDICTED: pumilio homolog 2-like	regulation of microRNA-dependent gene silencing
jgi|Auran1|61583|fgenesh2_pg.C_scaffold_3000091	1.461	1.12612	hypothetical protein AURANDRAFT_61583
jgi|Auran1|72772|estExt_fgenesh2_pg.C_690007	1.46898	1.22702	expressed protein
jgi|Auran1|72773|estExt_fgenesh2_pg.C_690008	1.4102	1.20585	hypothetical protein AURANDRAFT_72773
jgi|Auran1|22037|e_gw1.4.672.1	1.04596	1.44381	cathepsin L cysteine protease ICP1	protein degradation
jgi|Auran1|23750|e_gw1.5.834.1	1.26336	1.42674	Protein phophatase 2C-like domain	Protein phosphorylation
jgi|Auran1|72025|estExt_fgenesh2_pg.C_160145	1.24608	1.45677	lignostilbene-alpha,beta-dioxygenase	vanillin synthesis
jgi|Auran1|62765|fgenesh2_pg.C_scaffold_5000347	1.24295	1.49238	ortho-aminophenol oxidase	formation of phenoxazinone chromphore of grixazone
jgi|Auran1|23946|e_gw1.6.869.1	1.18089	1.39387	circadian RNA-binding protein CHLAMY 1 subunit C1	regulation of arginine biosynthesis
jgi|Auran1|64910|fgenesh2_pg.C_scaffold_12000099	1.17677	1.39495	GDP-fucose protein O-fucosyltransferase, family GT65	The notch signaling pathway
jgi|Auran1|72312|estExt_fgenesh2_pg.C_240061	1.19457	1.35899	putative arylsulfatase	response to sulfur deprivation
jgi|Auran1|64516|fgenesh2_pg.C_scaffold_10000187	1.14559	1.44318	centrosomal protein 120	cell cycle
jgi|Auran1|52593|estExt_Genewise1Plus.C_40020	1.27123	1.34726	xanthine/uracil/vitamin C permease	transport
jgi|Auran1|15503|gw1.69.29.1	1.24889	1.27901	putative formate/nitrite transporter	transport
jgi|Auran1|71856|estExt_fgenesh2_pg.C_130013	1.30245	1.27812	polymorphic outer membrane protein G	immune defenses
jgi|Auran1|67048|fgenesh2_pg.C_scaffold_31000008	1.28683	1.22383	tat pathway signal sequence	protein export, or secretion pathway
jgi|Auran1|30990|e_gw1.23.29.1	1.18527	1.24642	Cytoplasmic dynein 1 heavy chain 1 putative	organelle transport
jgi|Auran1|72369|estExt_fgenesh2_pg.C_260007	1.14767	1.19373	vacuolar protein sorting 39
jgi|Auran1|53391|estExt_Genewise1Plus.C_70101	1.00466	1.11628	Nitrate reductase	Nitrogen compound metabolism
jgi|Auran1|59314|fgenesh2_pm.C_scaffold_21000002	1.00806	1.08548	polyribonucleotide nucleotidyltransferase	mRNA processing and degradation
jgi|Auran1|59761|fgenesh2_kg.C_scaffold_1000017	1.24801	1.02178	amidohydrolase
jgi|Auran1|65425|fgenesh2_pg.C_scaffold_14000152	1.15844	1.08331	probable extracellular nuclease	regulation of transcription
jgi|Auran1|66580|fgenesh2_pg.C_scaffold_24000026	1.18557	1.06041	PREDICTED: mitogen-activated protein kinase-binding protein 1-like	signal transduction
jgi|Auran1|71480|estExt_fgenesh2_pg.C_70212	1.21326	1.10193	expressed protein, partial
jgi|Auran1|37987|estExt_Genewise1.C_140301	1.12493	1.59238	formamidase	Nitrogen compound metabolism
jgi|Auran1|37323|estExt_Genewise1.C_70550	1.15691	1.74451	oxoglutarate dehydrogenase (succinyl-transferring), E1 component	citric acid cycle
jgi|Auran1|67101|fgenesh2_pg.C_scaffold_31000061	1.17309	1.6832	WD 40/YVTN repeat-like-containing domain	signal transduction and transcription regulation
jgi|Auran1|71504|estExt_fgenesh2_pg.C_70296	1.19783	1.79513	hypothetical protein AURANDRAFT_71504, partial
jgi|Auran1|37238|estExt_Genewise1.C_70096	4.81648	4.16853	NADPH nitrite reductase	Nitrogen compound metabolism
jgi|Auran1|61960|fgenesh2_pg.C_scaffold_4000010	4.04596	4.07608	FAD linked oxidase-like protein
jgi|Auran1|70105|estExt_fgenesh2_pm.C_50026	3.61671	3.64683	glutathione peroxidase	antioxidative protection
